# Supplementary material for: A single-nucleus RNA-sequencing pipeline to decipher the molecular anatomy and pathophysiology of human kidneys
Source: Nat Commun. 2019 Jun 27;10:2832. doi: 10.1038/s41467-019-10861-2 (PMC6597610; doi:10.1038/s41467-019-10861-2)
Supplement: Supplementary file 3 — Supplementary Data 1 [file 41467_2019_10861_MOESM3_ESM.xlsx]

## Sheet: Supplementary Data 1
	Supplementary Data 1. Sample metadata (additional phenotyping data from PPID 3351, 3395, 3411, 3412, 3414, 3431, 3432, 3434, 3435, 3444 are available upon request to sanjayjain@wustl.edu)
	PPID	SPECIMEN ID	SEX	AGE	SITE OF EXCISION	PROCEDURE TYPE	WARM ISCHEMIA TIME	COLD ISCHEMIA/TRANSPORT TIME	SPECIMEN COMPOSITION	GLOBAL GS	INTERSTITIAL FIBROSIS	TUBULAR ATROPHY	ARTERIOSCLEROSIS	ARTERIOLAR HYALINOSIS	INTERSTITIAL INFLAMMATION	AKISCORE¹	SIGNIFICANT PAST MEDICAL HISTORY	BMI (kg/m²)	BUN (mg/dl)	Serum Cr (mg/dl)	eGFR (mL/min/1.73 m²)	A1C (%)	DIURETIC/ACE-ARB (Y/N)
	3395	K1700233_8	M	> 50	R	Total Nephrectomy	N/A	11 minutes	Cortex (medullary ray 5%)	8%****	None	None	mild	mild	None	3-equivocal	available on request	>30	17	0.83	>60	7.6	N/Y
		K1700234_FB							Cortex/Medulla (50:50)	15%****(subcapsular)	mild	mild	Moderate	mild	mild
	3432	K1700578	F	> 50	R	Total Nephrectomy	N/A	10 minutes	Cortex (medullary ray 10%)	8%****	0.05	<5%	mild	None	Minimal	2-mild	available on request	>30	28	0.99	>60	N/A	Y/Y
	3431	K1700572/K1700574	M	> 50	R	Total Nephrectomy	N/A	23 minutes	Cortex	0.12	<5%	<5%	None	Mild	Minimal	3-equivocal	available on request	25-29.9	12	1.03	>60	N/A	Y/N
	3435	K1800017_5FB	M	> 50	L	Partial Nephrectomy	31 minutes	14 minutes	Medulla	N/A	N/A	N/A	N/A	N/A	None	N/A	available on request	25-29.9	19	0.99	>60	10	Y/Y
		K1800017_6PB							cortex/Medulla (20/80)	None	<5%	<5%	None	None	None	2-mild	available on request	25-29.9	19	0.99	>60	10	Y/Y
	3434	K1800010	F	> 50	R	Partial Nephrectomy	16 minutes	11 minutes	Cortex	None	None	None	None	None	None	2-mild	available on request	18.5-24.9	13	0.65	>60	N/A	N/N
	3414	K1700442_12FB	M	< 50	L	Deceased donor kidney	21 minutes	314 minutes	Cortex, CMJ (medullary ray 10%)	None	None	None	None	No arterioles	None	3-equivocal	available on request	18.5-24.9	11/25*	1.3 / 2.6*	>60 / 31*	N/A	N/N
		K1700443_7FB							Medulla,/CMJ (95/5)	2%****	N/A	N/A	N/A	N/A	None	N/A
	3444	K1800105	M	> 50	L	Partial Nephrectomy	22 minutes	29 minutes	Cortex	4%****	None	None	None	None	None	ND	available on request	25-29.9	19	1.24	>60	N/A	N/N
	3411	K1700432	F	< 50	L	Partial Nephrectomy	19 minutes	42 minutes	Cortex	<10%	<5%	<5%	None	None	Chronic	1-mild	available on request	>30	13	0.72	>60	N/A	N/N
	3412	K1700435	F	< 50	R	Deceased donor kidney	14 minutes	460 minutes	Cortex /Medulla (50/50)	<5%	<5%	<5%	None	None	None	4-severe	available on request	25-29.9	51/48*	5.7/3.7*	10/16*	N/A	N/N
	3351	K1700543	M	> 50	R	Total nephrectomy	N/A	43 minutes	Cortex (medullary ray 5%)	0.1	0.05	0.05	Severe	None	None	4-severe	available on request	25-29.9	22	0.96	>60	N/A	N/N
	17-1606	17-1606-4-M2	N/A	N/A	N/A	Total nephrectomy	N/A	N/A	Cortex	0.18	mild	mild	none	none	mild (in ares of fibrosis)	N/A	N/A	N/A	N/A	N/A	N/A	N/A	N/A
	18-139	18-139-3-M2	N/A	N/A	N/A	Total nephrectomy	N/A	N/A	Cortex/Medulla (70/30)	0.31	mild	mild	Severe	None	mild	N/A	N/A	N/A	N/A	N/A	N/A	N/A	N/A
	18-142	18-142-3-M2	N/A	N/A	N/A	Total nephrectomy	N/A	N/A	Cortex (medullary ray 5%)	None	None	None	None	None	None	N/A	N/A	N/A	N/A	N/A	N/A	N/A	N/A
	18-162	18-162-3-M2	N/A	N/A	N/A	Total nephrectomy	N/A	N/A	Cortex (medullary ray 5%)	<5%	mild	mild	mild	None	mild	N/A	N/A	N/A	N/A	N/A	N/A	N/A	N/A
	18-312	18-312-3-M2	N/A	N/A	N/A	Total nephrectomy	N/A	N/A	Cortex (medullary ray 5%)	None	edema	None	None	None	moderate	N/A-ATI with simplification	N/A	N/A	N/A	N/A	N/A	N/A	N/A
	18-342	18-342-3-M2	N/A	N/A	N/A	Total nephrectomy	N/A	N/A	Cortex, CMJ (85/15)	<5%	mild	mild	moderate	moderate	mild	N/A-ATI with pigmented granular casts	N/A	N/A	N/A	N/A	N/A	N/A	N/A
	Abbreviations: HTN, hypertension; DM, diabetes mellitus; BMI, body mass index; BUN, blood urea nitrogen; Cr, creatinine; eGFR, estimated glomerular filtration rate (MDRD method); A1C, hemoglobin A1C; ACE, angiotensin converting enzyme inhibitor; ARB, angiotensin II receptor blocker; CMJ, cortico-medullary junction; RCC, renal cell carcinoma; IF, interstitial fibrosis; GS, glomerulosclerosis; lap,…
	*BUN/Cr/eGFR at first hospital admission and just prior to kidney removal
	**Blood pressure just prior to kidney removal
	***eGFR was calculated using MDRD Equation
	****age appropriate
	¹ Kudose S, Hoshi M, Jain S, Gaut JP. Renal Histopathologic Findings Associated With Severity of Clinical Acute Kidney Injury. Am J Surg Pathol. 2018 May;42(5):625-635. doi: 10.1097/PAS.0000000000001028. PMID:29537990
