# Supplementary material for: A single-nucleus RNA-sequencing pipeline to decipher the molecular anatomy and pathophysiology of human kidneys
Source: Nat Commun. 2019 Jun 27;10:2832. doi: 10.1038/s41467-019-10861-2 (PMC6597610; doi:10.1038/s41467-019-10861-2)
Supplement: Supplementary file 4 — Supplementary Data 2 [file 41467_2019_10861_MOESM4_ESM.xlsx]

## Sheet: Supplementary Data 2
	Supplementary Data 2. snDrop-seq sample information
	Experiment	Library	Library Barcode	PPID	Specimen ID	Sample	Tissue Treatment	Tissue Treatment (Short)	Tissue Collection (Short)	Nuclei Extraction Protocol	Tissue Type	Sex	Experiment	>400UMI	%MT	Post QC (>400 nonMT UMI; >400 <5000 nonMT Genes Detected)	Total reads	% PolyA reads	% Uniquely mapped	% Multiple mapped	% Unmapped	% Coding	% UTR	% Intronic	% Intergenic	% MT	Post QC (>400 nonMT UMI; >400 <5000 nonMT Genes Detected)	Used for Clustering Analysis	Useful reads	UMI	Duplication level
	20161121	NK1	N701	3351	K1600543	K1600543_1	Fresh Frozen (Dry Ice)	Frozen	Nephrectomy	NEB/Dounce	Cortex	M	20161121	161	0.317713	93	50544760	70.8	41.68	24.28	34.04	8.71	4.92	48.22	38.16	0.317713	93	yes	420316	201266	0.521156
	20161121	NK2	N702	3351	K1600543	K1600543_1	Fresh Frozen (Dry Ice)	Frozen	Nephrectomy	NEB/Dounce	Cortex	M	20161121	11	0.288953	5	1613472	75.1	63.93	15.72	20.36	7.19	2.3	50.27	40.24	0.288953	5	no
	20161121	NK3	N703	3351	K1600543	K1600543_1	Fresh Frozen (Dry Ice)	Frozen	Nephrectomy	NEB/Dounce	Cortex	M	20161121	9	0.117739	4	1686730	68	62.07	16.84	21.09	8.54	2.83	48.8	39.83	0.117739	4	no
	20161121	NK4	N704	3351	K1600543	K1600543_1	Fresh Frozen (Dry Ice)	Frozen	Nephrectomy	NEB/Dounce	Cortex	M	20161121	9	0.275616	3	1346293	63	51.53	21.79	26.68	12.11	4.66	47.52	35.71	0.275616	3	no
	20161122	NK5	N705	3351	K1600543	K1600543_2	RNAlater 6 Hours	RNAlater	Nephrectomy	NEB/Dounce	Cortex	M	20161122	168	0.476256	80	74993496	63.7	49.46	22.48	28.06	8.84	3.59	48.93	38.64	0.476256	80	yes	181896	92994	0.488752
	20161122	NK6	N706	3351	K1600543	K1600543_2	RNAlater 6 Hours	RNAlater	Nephrectomy	NEB/Dounce	Cortex	M	20161122	24	0.0513523	8	26468430	70.1	70.18	12.63	17.19	3.73	1.89	50.74	43.63	0.0513523	8	no
	20161122	NK7	N707	3351	K1600543	K1600543_2	RNAlater 6 Hours	RNAlater	Nephrectomy	NEB/Dounce	Cortex	M	20161122	6	0.35621	2	2396856	67.4	39.94	24.12	35.94	9.86	4.38	47.77	37.99	0.35621	2	no
	20161122	NK8	N708	3351	K1600543	K1600543_2	RNAlater 6 Hours	RNAlater	Nephrectomy	NEB/Dounce	Cortex	M	20161122	0	0	0	665982	67.6	69.48	12.45	18.07	3.38	1.71	50.96	43.95		0	no
	20171016A	NK9	N703	3395	K1700233	K1700233_8	Flash Frozen, Cryosection (35umx7) OCT embedded	Cryosection	Nephrectomy	NEB/Dounce	Cortex-Medulla	M	20171016A	1473	17.1188	741	93124774	66.8	32.97	33.93	33.1	24.09	3.79	39.66	32.47	17.1188	741	yes	1516531	753643	0.503048
	20171016A	NK10	N704	3395	K1700233	K1700233_8	Flash Frozen, Cryosection (35umx7) OCT embedded	Cryosection	Nephrectomy	NEB/Dounce	Cortex-Medulla	M	20171016A	1247	16.4933	613	75978579	71.8	32.88	33.38	33.74	22.78	3.69	40.81	32.72	16.4933	613	yes	1045922	583559	0.442063
	20171016B	NK11	N702	3395	K1700233	K1700233_8	Flash Frozen, Cryosection (35umx7) OCT embedded	Cryosection	Nephrectomy	NEB/Dounce	Cortex-Medulla	M	20171016B	85	3.74882	42	38258067	64.5	56.53	19.25	24.22	24.55	2.03	44.5	28.92	3.74882	42	no
	20171016B	NK12	N701	3395	K1700233	K1700233_8	Flash Frozen, Cryosection (35umx7) OCT embedded	Cryosection	Nephrectomy	NEB/Dounce	Cortex-Medulla	M	20171016B	82	6.37791	48	33408886	66.3	57.67	18.6	23.74	22.64	2.18	44.7	30.48	6.37791	48	no
	20171016C	NK13	N705	3395	K1700233	K1700233_9	RNAlater 6 Hours	RNAlater	Nephrectomy	NEB/Dounce	Cortex-Medulla	M	20171016C	284	4.35699	177	33193432	66.8	53.13	21.14	25.73	20.06	2.41	46.48	31.06	4.35699	177	yes	275203	150365	0.453622
	20171016C	NK14	N706	3395	K1700233	K1700233_9	RNAlater 6 Hours	RNAlater	Nephrectomy	NEB/Dounce	Cortex-Medulla	M	20171016C	316	5.01869	206	33997387	64.5	52.78	21.32	25.9	21	2.42	46.26	30.32	5.01869	206	yes	342804	192993	0.437016
	20171016D	NK15	N707	3395	K1700233	K1700233_9	RNAlater 6 Hours	RNAlater	Nephrectomy	NEB/Dounce	Cortex-Medulla	M	20171016D	19	0.729927	7	18093253	71.3	66.12	13.82	20.06	5.41	2.05	51.05	41.49	0.729927	7	no
	20171016D	NK16	N710	3395	K1700233	K1700233_9	RNAlater 6 Hours	RNAlater	Nephrectomy	NEB/Dounce	Cortex-Medulla	M	20171016D	39	1.68353	13	19879754	72	67.84	13.17	18.99	6.11	1.87	50.99	41.02	1.68353	13	no
	20171214E	NK17	N722	3432	K1700578	K1700578_5	RNAlater (undissociated)	RNAlater	Nephrectomy	NEB/Dounce	Cortex	F	20171214E	0	0	0	14219253	80.2	68.21	14.63	17.15	4.02	1.24	52.2	42.54		0	no
	20171214E	NK18	N723	3432	K1700578	K1700578_5	RNAlater (undissociated)	RNAlater	Nephrectomy	NEB/Dounce	Cortex	F	20171214E	2	0.8	0	21424647	75.3	66.64	17	16.37	5.18	1.4	51.37	42.06	0.8	0	no
	20171214C	NK19	N718	3432	K1700578	K1700578_12	30 minutes Trypsin-Collagenase	Trypsin-Collagenase	Nephrectomy	NEB/Dounce	Cortex	F	20171214C	33	13.1142	12	23872619	79.9	62.3	20.48	17.22	49.2	6.56	25.64	18.6	13.1142	12	no
	20171214C	NK20	N719	3432	K1700578	K1700578_12	30 minutes Trypsin-Collagenase	Trypsin-Collagenase	Nephrectomy	NEB/Dounce	Cortex	F	20171214C	51	13.7333	24	26335305	79	60.35	21.02	18.63	50.02	6.97	25.19	17.82	13.7333	24	no
	20171214D	NK21	N720	3432	K1700578	K1700578_12	60 minutes Trypsin-Collagenase	Trypsin-Collagenase	Nephrectomy	NEB/Dounce	Cortex	F	20171214D	1967	24.9981	782	30455455	75.2	74.24	16.15	9.61	60.45	8.89	23.44	7.22	24.9981	782	yes	1054658	738702	0.299581
	20171214D	NK22	N721	3432	K1700578	K1700578_12	60 minutes Trypsin-Collagenase	Trypsin-Collagenase	Nephrectomy	NEB/Dounce	Cortex	F	20171214D	1567	25.2918	491	28668111	73.9	72.67	16.54	10.8	60.87	9.11	22.71	7.31	25.2918	491	yes	581514	427212	0.265345
	20171214B	NK23	N710	3431	K1700572	K1700572_4_2	RNAlater (undissociated)	RNAlater	Nephrectomy	NEB/Dounce	Cortex	M	20171214B	1	0	1	15218051	85	66.38	13.57	20.06	6.58	1.05	57.81	34.56	0	1	no
	20171214B	NK24	N711	3431	K1700572	K1700572_4_2	RNAlater (undissociated)	RNAlater	Nephrectomy	NEB/Dounce	Cortex	M	20171214B	0	0	0	15300811	85	69.42	13.01	17.58	6.62	1.04	58.11	34.22		0	no
	20171214A	NK25	N706	3431	K1700572	K1700572_11	30 minutes Papain-Collagenase	Papian-Collagenase	Nephrectomy	NEB/Dounce	Cortex	M	20171214A	410	2.90748	350	25619858	88.3	79.78	9.47	10.75	41.23	8.85	41.79	8.12	2.90748	350	yes	1684831	406276	0.758862
	20171214A	NK26	N707	3431	K1700572	K1700572_11	30 minutes Papain-Collagenase	Papian-Collagenase	Nephrectomy	NEB/Dounce	Cortex	M	20171214A	542	3.19636	482	41719247	84.9	75.2	10.93	13.87	40.27	9.07	41.64	9.03	3.19636	482	yes	2802560	722184	0.742313
	20180123C	NK27	N711	3435	K1800017	K1800017_5FB	Dry-ice frozen, 5x40uM Sections - Wisc Soln	Cryosection-Wisc	Nephrectomy	NEB/Dounce	Medulla	M	20180123C	322	29.0627	177	15839609	88.7	80.93	11.99	7.09	57.78	9.69	24.74	7.79	29.0627	177	yes	1086360	284369	0.74
	20180123C	NK28	N712	3435	K1800017	K1800017_5FB	Dry-ice frozen, 5x40uM Sections - Wisc Soln	Cryosection-Wisc	Nephrectomy	NEB/Dounce	Medulla	M	20180123C	297	26.7541	193	16665319	91.4	81.7	11.33	6.97	55.14	9.85	26.96	8.05	26.7541	193	yes	1451490	308772	0.79
	20180123D	NK29	N714	3435	K1800017	K1800017_5FB	Dry-ice frozen, 5x40uM Sections - RNAlater	Cryosection-RNAlater	Nephrectomy	NEB/Dounce	Medulla	M	20180123D	220	3.45121	197	15569218	92.8	86.82	6.31	6.87	38	10.64	43.98	7.38	3.45121	197	yes	1666541	275335	0.83
	20180123D	NK30	N715	3435	K1800017	K1800017_5FB	Dry-ice frozen, 5x40uM Sections - RNAlater	Cryosection-RNAlater	Nephrectomy	NEB/Dounce	Medulla	M	20180123D	213	2.855	188	14412275	93.2	87.21	6.33	6.46	37.18	10.65	44.77	7.4	2.855	188	yes	1385188	241267	0.83
	20180123A	NK31	N716	3434	K1800010	K1800010_4	30 minutes Papain-Collagenase - RNAlater	Papian-Collagenase	Nephrectomy	NEB/Dounce	Cortex	F	20180123A	199	1.96579	147	15606126	92.6	87.32	6.29	6.4	32.07	6.38	53.4	8.15	1.96579	147	yes	720470	125326	0.83
	20180123A	NK32	N718	3434	K1800010	K1800010_4	30 minutes Papain-Collagenase - RNAlater	Papian-Collagenase	Nephrectomy	NEB/Dounce	Cortex	F	20180123A	278	2.00392	216	16442697	91.8	87.29	6.4	6.31	31.91	6.39	53.53	8.17	2.00392	216	yes	817777	173650	0.79
	20180123B	NK33	N719	3435	K1800016	K1800016_8_2	30 minutes Papain-Collagenase - RNAlater	Papian-Collagenase	Nephrectomy	NEB/Dounce	Medulla	M	20180123B	130	5.76965	98	15417134	93.2	83.71	8.6	7.69	48.7	9.79	35.47	6.04	5.76965	98	yes	929642	92077	0.9
	20180123B	NK34	N720	3435	K1800016	K1800016_8_2	30 minutes Papain-Collagenase - RNAlater	Papian-Collagenase	Nephrectomy	NEB/Dounce	Medulla	M	20180123B	174	6.27079	133	15667925	87	84.32	9.49	6.19	51.19	9.16	33.94	5.71	6.27079	133	yes	855016	120341	0.86
	20180131A	NK35	N721	3431	K1700573	K1700573_FB	Dry-ice frozen, 10x40uM Sections	Cryosection	Nephrectomy	NEB/Dounce	Medulla	M	20180131A	716	24.4353	443	10296811	93.2	84.42	8.85	6.73	53.34	8.69	30.56	7.41	24.4353	443	yes	1138300	734017	0.36
	20180131A	NK36	N722	3431	K1700573	K1700573_FB	Dry-ice frozen, 10x40uM Sections	Cryosection	Nephrectomy	NEB/Dounce	Medulla	M	20180131A	791	25.0066	496	12394230	93.1	84.72	8.49	6.79	53.87	8.08	30.55	7.51	25.0066	496	yes	1264058	743225	0.41
	20180131C	NK37	N726	3414	K1700443	K1700443_7FB	Dry-ice frozen, 10x40uM Sections	Cryosection	Donor	NEB/Dounce	Medulla	M	20180131C	1287	13.5227	869	11485749	95	85.92	7.45	6.63	55.87	11.14	27.35	5.64	13.5227	869	yes	1313206	1057812	0.19
	20180131C	NK38	N727	3414	K1700443	K1700443_7FB	Dry-ice frozen, 10x40uM Sections	Cryosection	Donor	NEB/Dounce	Medulla	M	20180131C	1307	13.1114	883	11264004	95	85.59	7.6	6.81	56.16	11.38	26.83	5.63	13.1114	883	yes	1412515	1146528	0.19
	20180207E	NK39	N711	3414	K1700442	K1700442_12FB	Dry-ice frozen, 10x40uM Sections - Wisc Soln	Cryosection-Wisc	Donor	NEB/Dounce	Cortex	M	20180207E	3	10.5212	2	8538372	89.4	48.75	30.81	20.44	54.44	5.84	17.62	22.11	10.5212	2	no
	20180207E	NK40	N712	3414	K1700442	K1700442_12FB	Dry-ice frozen, 10x40uM Sections - Wisc Soln	Cryosection-Wisc	Donor	NEB/Dounce	Cortex	M	20180207E	12	12.9074	3	7883632	89.4	54.32	28.72	16.95	61.51	5.8	13.71	18.98	12.9074	3	no
	20180207F	NK41	N714	3414	K1700443	K1700443_7FB	Dry-ice frozen, 10x40uM Sections - Wisc Soln	Cryosection-Wisc	Donor	NEB/Dounce	Medulla	M	20180207F	1390	12.0017	1017	22465041	94.5	72.22	14.05	13.73	43.28	7.23	38.48	11	12.0017	1017	yes	2552183	1104870	0.57
	20180207F	NK42	N715	3414	K1700443	K1700443_7FB	Dry-ice frozen, 10x40uM Sections - Wisc Soln	Cryosection-Wisc	Donor	NEB/Dounce	Medulla	M	20180207F	1360	10.8066	1020	19640422	94.4	73.06	13.19	13.75	43.57	8.24	37.68	10.51	10.8066	1020	yes	2181041	1075720	0.51
	20180207H	NK43	N719	3414	K1700442	K1700442_12FB	Dry-ice frozen, 10x40uM Sections - RNAlater	Cryosection-RNAlater	Donor	NEB/Dounce	Cortex	M	20180207H	108	16.2723	41	19921726	94.8	72.9	15.34	11.77	52.93	8.41	24.3	14.36	16.2723	41	no
	20180207H	NK44	N720	3414	K1700442	K1700442_12FB	Dry-ice frozen, 10x40uM Sections - RNAlater	Cryosection-RNAlater	Donor	NEB/Dounce	Cortex	M	20180207H	1064	20.0768	562	26301252	93.6	74.7	15.06	10.25	53.58	8.48	24.11	13.83	20.0768	562	yes	1065762	517712	0.51
	20180207G	NK45	N716	3414	K1700443	K1700443_7FB	Dry-ice frozen, 10x40uM Sections - RNAlater	Cryosection-RNAlater	Donor	NEB/Dounce	Medulla	M	20180207G	1998	5.95654	1991	20615582	96.1	83.45	7.95	8.61	63.76	13.94	17.93	4.37	5.95654	1991	yes	2990996	2384391	0.2
	20180207G	NK46	N718	3414	K1700443	K1700443_7FB	Dry-ice frozen, 10x40uM Sections - RNAlater	Cryosection-RNAlater	Donor	NEB/Dounce	Medulla	M	20180207G	1990	5.24686	1865	16365717	96.1	84.21	7.54	8.24	62.78	14.31	18.57	4.34	5.24686	1865	yes	2184830	1793858	0.18
	20180413A	NK47	N701	3444	K1800105	K1800105-4FB	Dry-ice frozen, 7x40uM Sections - Methanol	Cryosection-Methanol	Nephrectomy	NEB/Dounce	Cortex	M	20180413A	156	78.613	8	7249583	84.8	75.41	17.18	7.42	64.15	4.3	16.69	14.86	78.613	8	no
	20180413A	NK48	N702	3444	K1800105	K1800105-4FB	Dry-ice frozen, 7x40uM Sections - Methanol	Cryosection-Methanol	Nephrectomy	NEB/Dounce	Cortex	M	20180413A	132	79.2414	10	7547196	85.7	76.69	16.51	6.79	63.47	4.27	17.14	15.11	79.2414	10	no
	20180413B	NK49	N703	3444	K1800105	K1800105-4FB	Dry-ice frozen, 7x40uM Sections - RNAlater	Cryosection-RNAlater	Nephrectomy	NEB/Dounce	Cortex	M	20180413B	184	43.7735	50	9729547	87.9	80.67	12.58	6.76	55.7	4.76	24.88	14.66	43.7735	50	yes	112217	42899	0.62
	20180413B	NK50	N704	3444	K1800105	K1800105-4FB	Dry-ice frozen, 7x40uM Sections - RNAlater	Cryosection-RNAlater	Nephrectomy	NEB/Dounce	Cortex	M	20180413B	164	46.7623	29	10116526	88.4	82.45	12.21	5.34	55.23	4.66	24.98	15.13	46.7623	29	no
	20180413C	NK51	N705	3444	K1800105	K1800105-4FB	Dry-ice frozen, 7x40uM Sections	Cryosection	Nephrectomy	NEB/Dounce	Cortex	M	20180413C	208	56.339	36	10831859	89	80.18	14.5	5.31	63.94	4.6	18.37	13.09	56.339	36	no
	20180413C	NK52	N706	3444	K1800105	K1800105-4FB	Dry-ice frozen, 7x40uM Sections	Cryosection	Nephrectomy	NEB/Dounce	Cortex	M	20180413C	217	58.0347	42	12687973	88.8	79.81	14.6	5.59	64.7	4.64	17.93	12.73	58.0347	42	no
	20180413D	NK53	N707	3432	K1700578	K1700578_8FB	Dry-ice frozen, 7x40uM Sections	Cryosection	Nephrectomy	NEB/Dounce	Cortex	F	20180413D	132	61.336	4	14670282	88.3	65.85	28.41	5.74	46.81	3.62	19.61	29.95	61.336	4	no
	20180413D	NK54	N710	3432	K1700578	K1700578_8FB	Dry-ice frozen, 7x40uM Sections	Cryosection	Nephrectomy	NEB/Dounce	Cortex	F	20180413D	56	68.4287	0	11977789	88.1	65.94	27.63	6.44	45.95	3.75	20.83	29.47	68.4287	0	no
	20180328A	NK55	N711	3395	K1700234	K1700234-fb	Dry-ice frozen, 7x40uM Sections - RNAlater	Cryosection-RNAlater	Nephrectomy	NEB/Dounce	Cortex-Medulla	M	20180328A	351	9.33656	188	9719862	88.9	73.09	20.54	6.36	37.77	5.76	37.39	19.08	9.33656	188	yes	196534	123764	0.37
	20180328A	NK56	N712	3395	K1700234	K1700234-fb	Dry-ice frozen, 7x40uM Sections - RNAlater	Cryosection-RNAlater	Nephrectomy	NEB/Dounce	Cortex-Medulla	M	20180328A	291	9.15028	147	9054637	88.7	72.42	20.81	6.76	37.51	5.83	37.41	19.24	9.15028	147	yes	136521	90889	0.33
	20180328B	NK57	N714	3411	K1700432	K1700432-fb	Dry-ice frozen, 7x40uM Sections - RNAlater	Cryosection-RNAlater	Nephrectomy	NEB/Dounce	Cortex	F	20180328B	52	6.52609	21	12277963	89.6	82.42	11.16	6.41	34.55	5.28	46.94	13.23	6.52609	21	no
	20180328B	NK58	N715	3411	K1700432	K1700432-fb	Dry-ice frozen, 7x40uM Sections - RNAlater	Cryosection-RNAlater	Nephrectomy	NEB/Dounce	Cortex	F	20180328B	488	5.74202	332	11358874	91.5	83.45	10.31	6.24	34.6	5.09	47.09	13.22	5.74202	332	yes	1042680	421070	0.6
	20180328C	NK59	N716	3411	K1700432	K1700432-fb	Dry-ice frozen, 7x40uM Sections	Cryosection	Nephrectomy	NEB/Dounce	Cortex	F	20180328C	716	30.7925	210	13314617	90.4	77.78	16.42	5.81	52.8	5.8	28.91	12.49	30.7925	210	yes	315737	198994	0.37
	20180328C	NK60	N718	3411	K1700432	K1700432-fb	Dry-ice frozen, 7x40uM Sections	Cryosection	Nephrectomy	NEB/Dounce	Cortex	F	20180328C	617	32.4949	175	11350476	88.4	77.05	17.06	5.88	52.68	5.86	28.78	12.68	32.4949	175	yes	225408	163167	0.28
	20180328D	NK61	N719	3395	K1700234	K1700234-fb	Dry-ice frozen, 7x40uM Sections	Cryosection	Nephrectomy	NEB/Dounce	Cortex-Medulla	M	20180328D	10	92.7634	0	6837935	84.9	77.61	15.11	7.29	30.74	2.56	34.05	32.66	92.7634	0	no
	20180328D	NK62	N720	3395	K1700234	K1700234-fb	Dry-ice frozen, 7x40uM Sections	Cryosection	Nephrectomy	NEB/Dounce	Cortex-Medulla	M	20180328D	0	0	0	5425913	85.7	83.8	9.14	7.07	17.32	1.8	43.4	37.49		0	no
	20180424A	NK63	N721	17-1606	17-1606-3-M4	UMich_17-1606-3-M4	Liquid Nitrogen, 7x40uM Sections	Cryosection	Nephrectomy	NEB/Dounce	Cortex	NA	20180424A	15	15.0243	4	8755171	91.7	82.8	11.7	5.5	46.76	5.13	34.5	13.6	15.0243	4	no
	20180424A	NK64	N722	17-1606	17-1606-3-M4	UMich_17-1606-3-M4	Liquid Nitrogen, 7x40uM Sections	Cryosection	Nephrectomy	NEB/Dounce	Cortex	NA	20180424A	8	7.06522	4	7859941	91.6	82.78	11.49	5.74	46.46	5.1	34.64	13.79	7.06522	4	no
	20180424B	NK65	N723	17-1606	17-1606-3-M2	UMich_17-1606-3-M2_A	Dry-ice frozen, 7x40uM Sections	Cryosection	Nephrectomy	NEB/Dounce	Cortex	NA	20180424B	0	0	0	4740932	86.3	80.6	13.6	5.8	25.76	2.74	40.63	30.87		0	no
	20180424B	NK66	N724	17-1606	17-1606-3-M2	UMich_17-1606-3-M2_A	Dry-ice frozen, 7x40uM Sections	Cryosection	Nephrectomy	NEB/Dounce	Cortex	NA	20180424B	0	0	0	6207902	87.1	79.84	14.01	6.14	26.57	2.8	40.11	30.53		0	no
	20180424C	NK67	N726	18-139	18-139-3-M2	UMich_18-139-3-M2_A	Dry-ice frozen, 7x40uM Sections	Cryosection	Nephrectomy	NEB/Dounce	Cortex	NA	20180424C	0	0	0	7270610	88.7	80.38	13.62	5.99	28.8	2.8	41.22	27.18		0	no
	20180424C	NK68	N727	18-139	18-139-3-M2	UMich_18-139-3-M2_A	Dry-ice frozen, 7x40uM Sections	Cryosection	Nephrectomy	NEB/Dounce	Cortex	NA	20180424C	2	3.80762	1	6579159	88.7	80.2	13.94	5.86	29.71	2.9	40.91	26.48	3.80762	1	no
	20180424D	NK69	N728	3412	K1700435	K1700435_A	Dry-ice frozen, 7x40uM Sections	Cryosection	Donor	NEB/Dounce	Cortex	F	20180424D	12	15.4001	4	10195497	91.7	75.94	18.83	5.22	46.29	4.27	32.28	17.16	15.4001	4	no
	20180424D	NK70	N729	3412	K1700435	K1700435_A	Dry-ice frozen, 7x40uM Sections	Cryosection	Donor	NEB/Dounce	Cortex	F	20180424D	22	13.4988	6	12221520	91.2	75.24	19.7	5.07	45.72	4.25	32.27	17.76	13.4988	6	no
	20180430A	NK71	N701	18-162	18-162-3-M2	UMich-18-162-3-M2	Dry-ice frozen, 7x40uM Sections	Cryosection	Nephrectomy	NEB/Dounce	Cortex	NA	20180430A	371	6.10346	212	13198981	90.5	83.95	10.62	5.44	38.58	6.3	44.57	10.56	6.10346	212	yes	362842	140173	0.61
	20180430A	NK72	N702	18-162	18-162-3-M2	UMich-18-162-3-M2	Dry-ice frozen, 7x40uM Sections	Cryosection	Nephrectomy	NEB/Dounce	Cortex	NA	20180430A	345	5.56469	198	13076014	89.4	83.58	10.95	5.48	39	6.3	44.1	10.6	5.56469	198	yes	305353	127925	0.58
	20180430B	NK73	N703	17-1606	17-1606-4-M2	UMich-17-1606-4-M2	Dry-ice frozen, 7x40uM Sections	Cryosection	Nephrectomy	NEB/Dounce	Cortex	NA	20180430B	53	34.8006	12	14980115	84.9	68.34	25.22	6.44	54	5.64	20.95	19.4	34.8006	12	no
	20180430B	NK74	N704	17-1606	17-1606-4-M2	UMich-17-1606-4-M2	Dry-ice frozen, 7x40uM Sections	Cryosection	Nephrectomy	NEB/Dounce	Cortex	NA	20180430B	51	39.6877	7	14354056	84.9	69.45	24.7	5.85	55.05	5.7	20.4	18.85	39.6877	7	no
	20180430C	NK75	N705	18-342	18-342-3-M2	UMich-18-342-3-M2	Dry-ice frozen, 7x40uM Sections	Cryosection	Nephrectomy	NEB/Dounce	Cortex	NA	20180430C	0	0	0	5762779	77.9	82.41	10.87	6.72	8.91	1.23	48.41	41.45		0	no
	20180430C	NK76	N706	18-342	18-342-3-M2	UMich-18-342-3-M2	Dry-ice frozen, 7x40uM Sections	Cryosection	Nephrectomy	NEB/Dounce	Cortex	NA	20180430C	0	0	0	5943780	79.6	81.64	11.53	6.83	9.15	1.28	48.24	41.32		0	no
	20180430D	NK77	N707	18-142	18-142-3-M2	UMich-18-142-3-M2	Dry-ice frozen, 7x40uM Sections	Cryosection	Nephrectomy	NEB/Dounce	Cortex	NA	20180430D	105	17.9159	24	18130930	84.1	69.86	23.79	6.35	45.46	4.08	29.67	20.78	17.9159	24	no
	20180430D	NK78	N710	18-142	18-142-3-M2	UMich-18-142-3-M2	Dry-ice frozen, 7x40uM Sections	Cryosection	Nephrectomy	NEB/Dounce	Cortex	NA	20180430D	38	18.084	8	17158730	86.1	71.65	22.11	6.24	47.42	4.18	28.98	19.43	18.084	8	no
	20180430E	NK79	N711	18-312	18-312-3-M2	UMich-18-312-3-M2	Dry-ice frozen, 7x40uM Sections	Cryosection	Nephrectomy	NEB/Dounce	Cortex	NA	20180430E	939	13.9113	437	17144098	87.7	79.72	14.96	5.31	40.04	5.66	42.12	12.17	13.9113	437	yes	649813	349964	0.46
	20180430E	NK80	N712	18-312	18-312-3-M2	UMich-18-312-3-M2	Dry-ice frozen, 7x40uM Sections	Cryosection	Nephrectomy	NEB/Dounce	Cortex	NA	20180430E	1153	14.1732	532	19363620	86.7	79.34	14.98	5.69	40.07	5.72	42.08	12.13	14.1732	532	yes	769419	439983	0.43
	20180430F	NK81	N714	18-162	18-162-3-M2	UMich-18-162-3-M2	Dry-ice frozen, 7x40uM Sections - RNAlater	Cryosection-RNAlater	Nephrectomy	NEB/Dounce	Cortex	NA	20180430F	1475	2.64713	931	20306621	90.7	87.49	7.42	5.1	33.08	5.72	52.87	8.33	2.64713	931	yes	1208156	579418	0.52
	20180430F	NK82	N715	18-162	18-162-3-M2	UMich-18-162-3-M2	Dry-ice frozen, 7x40uM Sections - RNAlater	Cryosection-RNAlater	Nephrectomy	NEB/Dounce	Cortex	NA	20180430F	63	2.07996	33	6101110	90.2	87.15	7.34	5.51	33.66	5.73	52.37	8.24	2.07996	33	no
	20180509A	NK83	N716	18-342	18-342-3-M2	UMich-18-342-3-M2	Dry-ice frozen, 7x40uM Sections - RNAlater	Cryosection-RNAlater	Nephrectomy	NEB/Dounce	Cortex	NA	20180509A	27	8.27825	6	15771393	85	78.41	14.75	6.84	31.44	2.69	45.36	20.51	8.27825	6	no
	20180509A	NK84	N718	18-342	18-342-3-M2	UMich-18-342-3-M2	Dry-ice frozen, 7x40uM Sections - RNAlater	Cryosection-RNAlater	Nephrectomy	NEB/Dounce	Cortex	NA	20180509A	2	22.4696	1	7631075	84.6	78.08	14.74	7.18	32.53	2.73	45.09	19.64	22.4696	1	no
	20180509B	NK85	N719	18-142	18-142-3-M2	UMich-18-142-3-M2	Dry-ice frozen, 7x40uM Sections - RNAlater	Cryosection-RNAlater	Nephrectomy	NEB/Dounce	Cortex	NA	20180509B	30	4.08555	19	7526921	85.7	82.5	10.33	7.18	33.6	3.05	50.22	13.13	4.08555	19	no
	20180509B	NK86	N720	18-142	18-142-3-M2	UMich-18-142-3-M2	Dry-ice frozen, 7x40uM Sections - RNAlater	Cryosection-RNAlater	Nephrectomy	NEB/Dounce	Cortex	NA	20180509B	217	5.11163	107	13144570	86.1	82.77	10.32	6.91	32.86	3.13	51.21	12.8	5.11163	107	yes	90644	67951	0.25
	20180509C	NK87	N721	18-312	18-312-3-M2	UMich-18-312-3-M2	Dry-ice frozen, 7x40uM Sections - RNAlater	Cryosection-RNAlater	Nephrectomy	NEB/Dounce	Cortex	NA	20180509C	726	2.26144	474	14798200	86.9	86.17	8.16	5.67	33.02	4.83	53.7	8.44	2.26144	474	yes	435788	342225	0.21
	20180509C	NK88	N722	18-312	18-312-3-M2	UMich-18-312-3-M2	Dry-ice frozen, 7x40uM Sections - RNAlater	Cryosection-RNAlater	Nephrectomy	NEB/Dounce	Cortex	NA	20180509C	1097	2.3936	726	16215881	87.1	86.03	8.22	5.75	32.64	4.84	54.01	8.52	2.3936	726	yes	664245	504541	0.24
	20180509E	NK89	N723	17-1606	17-1606-4-M2	UMich_17-1606-3-M2	Dry-ice frozen, 7x40uM Sections - RNAlater	Cryosection-RNAlater	Nephrectomy	NEB/Dounce	Cortex	NA	20180509E	798	8.25543	514	14935367	87.7	83.91	10.53	5.56	39.37	5.6	44.48	10.56	8.25543	514	yes	1231554	559983	0.55
	20180509E	NK90	N724	17-1606	17-1606-4-M2	UMich_17-1606-3-M2	Dry-ice frozen, 7x40uM Sections - RNAlater	Cryosection-RNAlater	Nephrectomy	NEB/Dounce	Cortex	NA	20180509E	800	8.19277	499	16997946	87.6	83.82	10.37	5.81	39.08	5.62	44.79	10.51	8.19277	499	yes	1543980	615337	0.6
	20180509F	NK91	N726	18-139	18-139-3-M2	UMich_18-139-3-M2	Dry-ice frozen, 7x40uM Sections - RNAlater	Cryosection-RNAlater	Nephrectomy	NEB/Dounce	Cortex	NA	20180509F	371	14.0007	261	18172616	88.8	84.7	10.15	5.16	48.36	6.39	35.99	9.26	14.0007	261	yes	2210404	423214	0.81
	20180509F	NK92	N727	18-139	18-139-3-M2	UMich_18-139-3-M2	Dry-ice frozen, 7x40uM Sections - RNAlater	Cryosection-RNAlater	Nephrectomy	NEB/Dounce	Cortex	NA	20180509F	350	13.5631	236	19921726	94.8	72.9	15.34	11.77	52.93	8.41	24.3	14.36	13.5631	236	yes	1916010	375293	0.8
	20180509D	NK93	N728	3412	K1700435	K1700435FB	Dry-ice frozen, 7x40uM Sections - RNAlater	Cryosection-RNAlater	Donor	NEB/Dounce	Cortex	F	20180509D	369	21.2654	234	17654758	88.8	80.16	14.67	5.18	56.42	6.07	26.82	10.69	21.2654	234	yes	1755959	409882	0.77
	20180509D	NK94	N729	3412	K1700435	K1700435FB	Dry-ice frozen, 7x40uM Sections - RNAlater	Cryosection-RNAlater	Donor	NEB/Dounce	Cortex	F	20180509D	394	18.1094	237	22712664	87.7	80.28	14.76	4.97	55.06	6.15	27.86	10.93	18.1094	237	yes	2386715	463491	0.81
																										Total:	21160		52481589	22888627
																										Average:			2480.23	1081.69
