# Supplementary material for: A single-nucleus RNA-sequencing pipeline to decipher the molecular anatomy and pathophysiology of human kidneys
Source: Nat Commun. 2019 Jun 27;10:2832. doi: 10.1038/s41467-019-10861-2 (PMC6597610; doi:10.1038/s41467-019-10861-2)
Supplement: Supplementary file 5 — Supplementary Data 3 [file 41467_2019_10861_MOESM5_ESM.xlsx]

## Sheet: Supplementary Data 3
	Supplementary Data 3. snDrop-seq experiment summary
	Experiment	Specimen ID	Individual	Tissue Treatment (Short)	Tissue Collection (Short)	Tissue Type	Processing	# Nuclei Expected	>400UMI	%MT	Post QC (>400 nonMT UMI; >400 <5000 Genes Detected)	Further Analysis (Lib > 50 FinalQC)		Sample cumm	Nuclei Yield/cumm	# Clusters > 5 nuclei
	20161121	K1600543	3351	Frozen	Nephrectomy	Cortex	Sorted	2000	190	0.311602	105	Yes				1
	20161122	K1600543	3351	RNAlater	Nephrectomy	Cortex	Sorted	2000	198	0.428945	90	Yes				2
	20171016A	K1700233	3395	Cryosection	Nephrectomy	Cortex-Medulla	Unsorted	2000	2720	16.8355	1354	Yes				15
	20171016B	K1700233	3395	Cryosection	Nephrectomy	Cortex-Medulla	Sorted	2000	167	4.98437	90	No				-
	20171016C	K1700233	3395	RNAlater	Nephrectomy	Cortex-Medulla	Unsorted	2000	600	4.72116	383	Yes				6
	20171016D	K1700233	3395	RNAlater	Nephrectomy	Cortex-Medulla	Sorted	2000	58	1.30671	20	No				-
	20171214E	K1700578	3432	RNAlater	Nephrectomy	Cortex	Unsorted	2000	2	0.8	0	No				-
	20171214C	K1700578	3432	Trypsin-Collagenase	Nephrectomy	Cortex	Unsorted	2000	84	13.4984	36	No				-
	20171214D	K1700578	3432	Trypsin-Collagenase	Nephrectomy	Cortex	Unsorted	1900	3534	25.1207	1273	Yes				20
	20171214B	K1700572	3431	RNAlater	Nephrectomy	Cortex	Unsorted	2000	1	0	1	No				-
	20171214A	K1700572	3431	Papian-Collagenase	Nephrectomy	Cortex	Unsorted	410	952	3.09455	832	Yes				15
	20180123C	K1800017	3435	Cryosection-Wisc	Nephrectomy	Medulla	Unsorted	1200	619	27.9143	370	Yes				8
	20180123D	K1800017	3435	Cryosection-RNAlater	Nephrectomy	Medulla	Unsorted	2000	433	3.16584	385	Yes				11
	20180123A	K1800010	3434	Papian-Collagenase	Nephrectomy	Cortex	Unsorted	570	477	1.98773	363	Yes				10
	20180123B	K1800016	3435	Papian-Collagenase	Nephrectomy	Medulla	Unsorted	1000	304	6.05347	231	Yes				10
	20180131A	K1700573	3431	Cryosection	Nephrectomy	Medulla	Unsorted	920	1507	24.7273	939	Yes		0.2	460000	10
	20180131C	K1700443	3414	Cryosection	Donor	Medulla	Unsorted	2000	2594	13.3109	1752	Yes		2.4	104167	12
	20180207E	K1700442	3414	Cryosection-Wisc	Donor	Cortex	Unsorted	2000	15	12.3622	5	No		7.2	134444	-
	20180207F	K1700443	3414	Cryosection-Wisc	Donor	Medulla	Unsorted	2000	2750	11.406	2037	Yes		8.8	78977	16
	20180207H	K1700442	3414	Cryosection-RNAlater	Donor	Cortex	Unsorted	1560	1172	19.785	603	Yes		6	26000	20
	20180207G	K1700443	3414	Cryosection-RNAlater	Donor	Medulla	Unsorted	1850	3988	5.64506	3856	Yes		6	30833	16
	20180413A	K1800105	3444	Cryosection-Methanol	Nephrectomy	Cortex	Unsorted	2000	288	78.9058	18	No		4.2	178333	-
	20180413B	K1800105	3444	Cryosection-RNAlater	Nephrectomy	Cortex	Unsorted	2000	348	45.1347	79	Yes		4.2	103333	2
	20180413C	K1800105	3444	Cryosection	Nephrectomy	Cortex	Unsorted	2000	425	57.224	78	No		2.8	256429	-
	20180413D	K1700578	3432	Cryosection	Nephrectomy	Cortex	Unsorted	2000	188	63.4458	4	No		3.36	156250	-
	20180328A	K1700234	3395	Cryosection-RNAlater	Nephrectomy	Cortex-Medulla	Unsorted	2000	642	9.25455	335	Yes		17	23647	10
	20180328B	K1700432	3411	Cryosection-RNAlater	Nephrectomy	Cortex	Unsorted	1130	540	5.80151	353	Yes		1.68	67262	8
	20180328C	K1700432	3411	Cryosection	Nephrectomy	Cortex	Unsorted	1540	1333	31.5814	385	Yes		0.56	275000	10
	20180328D	K1700234	3395	Cryosection	Nephrectomy	Cortex-Medulla	Unsorted	2000	10	92.7634	0	No		19.04	129727	-
	20180424A	17-1606-3-M4	17-1606	Cryosection	Nephrectomy	Cortex	Unsorted	1590	23	12.0528	8	No		1.68	94643	-
	20180424B	17-1606-3-M2	17-1606	Cryosection	Nephrectomy	Cortex	Unsorted	2000	0	0	0	No		4.2	216905	-
	20180424C	18-139-3-M2	18-139	Cryosection	Nephrectomy	Cortex	Unsorted	2000	2	3.80762	1	No		8.96	107589	-
	20180424D	K1700435	3412	Cryosection	Donor	Cortex	Unsorted	2000	34	14.2275	10	No		2.8	240714	-
	20180430A	18-162-3-M2	18-162	Cryosection	Nephrectomy	Cortex	Unsorted	2000	716	5.84603	410	Yes		8.4	186905	12
	20180430B	17-1606-4-M2	17-1606	Cryosection	Nephrectomy	Cortex	Unsorted	2000	104	37.1257	19	No		4.2	97857	-
	20180430C	18-342-3-M2	18-342	Cryosection	Nephrectomy	Cortex	Unsorted	2000	0	0	0	No		13.72	73615	-
	20180430D	18-142-3-M2	18-142	Cryosection	Nephrectomy	Cortex	Unsorted	2000	143	17.9629	32	No		8.4	138095	-
	20180430E	18-312-3-M2	18-312	Cryosection	Nephrectomy	Cortex	Unsorted	2000	2092	14.057	969	Yes		8.4	61548	16
	20180430F	18-162-3-M2	18-162	Cryosection-RNAlater	Nephrectomy	Cortex	Unsorted	2000	1538	2.62556	964	Yes		7	131714	17
	20180509A	18-342-3-M2	18-342	Cryosection-RNAlater	Nephrectomy	Cortex	Unsorted	2000	29	9.32507	7	No		13.44	51190	-
	20180509B	18-142-3-M2	18-142	Cryosection-RNAlater	Nephrectomy	Cortex	Unsorted	2000	247	4.98655	126	Yes		8.4	61548	2
	20180509C	18-312-3-M2	18-312	Cryosection-RNAlater	Nephrectomy	Cortex	Unsorted	2000	1823	2.34022	1200	Yes		6.72	78571	19
	20180509E	17-1606-4-M2	17-1606	Cryosection-RNAlater	Nephrectomy	Cortex	Unsorted	531	1598	8.22271	1013	Yes		8.4	6321	14
	20180509F	18-139-3-M2	18-139	Cryosection-RNAlater	Nephrectomy	Cortex	Unsorted	335	721	13.78	497	Yes		12.6	2659	14
	20180509D	K1700435	3412	Cryosection-RNAlater	Donor	Cortex	Unsorted	839	763	19.5974	471	Yes		3.36	24970	13
													Average All:	6.804	119975	11.4444
													Average Analysed:	6.47765	101380	12.4118
