# Supplementary material for: A single-nucleus RNA-sequencing pipeline to decipher the molecular anatomy and pathophysiology of human kidneys
Source: Nat Commun. 2019 Jun 27;10:2832. doi: 10.1038/s41467-019-10861-2 (PMC6597610; doi:10.1038/s41467-019-10861-2)
Supplement: Supplementary file 6 — Supplementary Data 4 [file 41467_2019_10861_MOESM6_ESM.xlsx]

## Sheet: Supplementary Data 4
	Supplementary Data 4. snDrop-seq single nuclei metadata table (Post-QC Nuclei)
	Single-Nucleus Barcode	nGene	nUMI	percent_mito	experiment	library	patient	tissue_source	tissue_collection	tissue_type	sex	tissue_processing	tissue_processing_short	tissue_processing_general	cluster_ID	cluster_anno_long
	NK5_CCCGCTTCCTCC	586	788	0.253165	20161122	NK5	3351	Local	Nephrectomy	Cortex	M	RNAlater	wholeR	whole	1	Epithelial Cells
	NK9_CCCCCCCATCCA	560	834	6.81564	20171016A	NK9	3395	Local	Nephrectomy	Cortex-Medulla	M	Cryosection	cryoF	cryo	1	Epithelial Cells
	NK9_CCCAGCCATCTT	580	666	15.3748	20171016A	NK9	3395	Local	Nephrectomy	Cortex-Medulla	M	Cryosection	cryoF	cryo	1	Epithelial Cells
	NK9_CGCCCCTTTCTT	622	754	16.9604	20171016A	NK9	3395	Local	Nephrectomy	Cortex-Medulla	M	Cryosection	cryoF	cryo	1	Epithelial Cells
	NK9_CCCCCATTTCCC	455	561	11.9309	20171016A	NK9	3395	Local	Nephrectomy	Cortex-Medulla	M	Cryosection	cryoF	cryo	1	Epithelial Cells
	NK9_CCTCATCGTTCA	480	546	14.4201	20171016A	NK9	3395	Local	Nephrectomy	Cortex-Medulla	M	Cryosection	cryoF	cryo	1	Epithelial Cells
	NK9_CTCCTCACACTC	471	562	12.0501	20171016A	NK9	3395	Local	Nephrectomy	Cortex-Medulla	M	Cryosection	cryoF	cryo	1	Epithelial Cells
	NK9_GTCCCAGTCTCA	530	605	10.767	20171016A	NK9	3395	Local	Nephrectomy	Cortex-Medulla	M	Cryosection	cryoF	cryo	1	Epithelial Cells
	NK9_CCGTGCGATCTC	453	507	16.0596	20171016A	NK9	3395	Local	Nephrectomy	Cortex-Medulla	M	Cryosection	cryoF	cryo	1	Epithelial Cells
	NK9_CCCCAAATCCTC	413	460	13.2075	20171016A	NK9	3395	Local	Nephrectomy	Cortex-Medulla	M	Cryosection	cryoF	cryo	1	Epithelial Cells
	NK10_CCAACCCCATTC	684	960	8.13397	20171016A	NK10	3395	Local	Nephrectomy	Cortex-Medulla	M	Cryosection	cryoF	cryo	1	Epithelial Cells
	NK10_CCCCCTTGACTC	572	699	20.6583	20171016A	NK10	3395	Local	Nephrectomy	Cortex-Medulla	M	Cryosection	cryoF	cryo	1	Epithelial Cells
	NK10_CCCATTTACCCT	441	692	11.8471	20171016A	NK10	3395	Local	Nephrectomy	Cortex-Medulla	M	Cryosection	cryoF	cryo	1	Epithelial Cells
	NK10_CGCCCTCGTTCC	573	705	11.2091	20171016A	NK10	3395	Local	Nephrectomy	Cortex-Medulla	M	Cryosection	cryoF	cryo	1	Epithelial Cells
	NK10_TCCATCTTCTGC	419	499	13.8169	20171016A	NK10	3395	Local	Nephrectomy	Cortex-Medulla	M	Cryosection	cryoF	cryo	1	Epithelial Cells
	NK10_CCGTCCTGCAAC	455	500	15.2542	20171016A	NK10	3395	Local	Nephrectomy	Cortex-Medulla	M	Cryosection	cryoF	cryo	1	Epithelial Cells
	NK13_TACCCCACTCCT	538	688	1.43266	20171016C	NK13	3395	Local	Nephrectomy	Cortex-Medulla	M	RNAlater	wholeR	whole	1	Epithelial Cells
	NK13_ACCCCATCTTTT	417	555	4.96575	20171016C	NK13	3395	Local	Nephrectomy	Cortex-Medulla	M	RNAlater	wholeR	whole	1	Epithelial Cells
	NK14_CTCCCCCTCACA	812	1268	2.53651	20171016C	NK14	3395	Local	Nephrectomy	Cortex-Medulla	M	RNAlater	wholeR	whole	1	Epithelial Cells
	NK21_CGCCCCTCCCTA	1047	1575	12.7907	20171214D	NK21	3432	Local	Nephrectomy	Cortex	F	Trypsin-Collagenase	dissocTC	dissoc	1	Epithelial Cells
	NK21_AGCCCGCCCATT	521	753	29.2293	20171214D	NK21	3432	Local	Nephrectomy	Cortex	F	Trypsin-Collagenase	dissocTC	dissoc	1	Epithelial Cells
	NK21_ACCCCCCGTGGC	432	522	40.4789	20171214D	NK21	3432	Local	Nephrectomy	Cortex	F	Trypsin-Collagenase	dissocTC	dissoc	1	Epithelial Cells
	NK21_CCGTCTCTCGAA	409	477	37.8906	20171214D	NK21	3432	Local	Nephrectomy	Cortex	F	Trypsin-Collagenase	dissocTC	dissoc	1	Epithelial Cells
	NK22_CCCCCATGACGC	746	1243	32.3721	20171214D	NK22	3432	Local	Nephrectomy	Cortex	F	Trypsin-Collagenase	dissocTC	dissoc	1	Epithelial Cells
	NK22_CGCCTCCCCCCT	781	1356	28.8189	20171214D	NK22	3432	Local	Nephrectomy	Cortex	F	Trypsin-Collagenase	dissocTC	dissoc	1	Epithelial Cells
	NK22_CGCCGCCTATTC	624	996	30.6407	20171214D	NK22	3432	Local	Nephrectomy	Cortex	F	Trypsin-Collagenase	dissocTC	dissoc	1	Epithelial Cells
	NK22_CCCCCACCATGC	549	665	32.2811	20171214D	NK22	3432	Local	Nephrectomy	Cortex	F	Trypsin-Collagenase	dissocTC	dissoc	1	Epithelial Cells
	NK22_CCCCTCCACAGT	601	736	38.3585	20171214D	NK22	3432	Local	Nephrectomy	Cortex	F	Trypsin-Collagenase	dissocTC	dissoc	1	Epithelial Cells
	NK22_ACGTTGTCCCCT	416	637	33.9896	20171214D	NK22	3432	Local	Nephrectomy	Cortex	F	Trypsin-Collagenase	dissocTC	dissoc	1	Epithelial Cells
	NK22_ATCCCTTCCTCA	538	691	33.8123	20171214D	NK22	3432	Local	Nephrectomy	Cortex	F	Trypsin-Collagenase	dissocTC	dissoc	1	Epithelial Cells
	NK26_TCCCAACACGAA	939	1225	3.00871	20171214A	NK26	3431	Local	Nephrectomy	Cortex	M	Papian-Collagenase	dissocPC	dissoc	1	Epithelial Cells
	NK41_CGGATCTCCGCC	589	685	2.83688	20180207F	NK41	3414	Local	Donor	Medulla	M	Cryosection-Wisc	cryoW	cryo	1	Epithelial Cells
	NK41_GTCAGTACGTAG	502	579	10.0932	20180207F	NK41	3414	Local	Donor	Medulla	M	Cryosection-Wisc	cryoW	cryo	1	Epithelial Cells
	NK42_ATTACGCTACGA	743	912	6.07621	20180207F	NK42	3414	Local	Donor	Medulla	M	Cryosection-Wisc	cryoW	cryo	1	Epithelial Cells
	NK42_CGCATCAAGCCA	590	746	6.16352	20180207F	NK42	3414	Local	Donor	Medulla	M	Cryosection-Wisc	cryoW	cryo	1	Epithelial Cells
	NK45_CGTATGGCCTGT	729	857	6.84783	20180207G	NK45	3414	Local	Donor	Medulla	M	Cryosection-RNAlater	cryoR	cryo	1	Epithelial Cells
	NK46_ATCAGCAACCTN	2944	4760	2.43902	20180207G	NK46	3414	Local	Donor	Medulla	M	Cryosection-RNAlater	cryoR	cryo	1	Epithelial Cells
	NK46_ATTATCTTCATT	528	596	7.5969	20180207G	NK46	3414	Local	Donor	Medulla	M	Cryosection-RNAlater	cryoR	cryo	1	Epithelial Cells
	NK72_AGCTTGTCGACA	472	543	1.80832	20180430A	NK72	18-162	Pilot1	Nephrectomy	Cortex	NA	Cryosection	cryoF	cryo	1	Epithelial Cells
	NK79_GGAGAGGAGAAT	626	708	13.6585	20180430E	NK79	18-312	Pilot1	Nephrectomy	Cortex	NA	Cryosection	cryoF	cryo	1	Epithelial Cells
	NK80_CCCTCCCGCATC	546	644	12.2616	20180430E	NK80	18-312	Pilot1	Nephrectomy	Cortex	NA	Cryosection	cryoF	cryo	1	Epithelial Cells
	NK80_TAGGCCACCACC	478	535	12.5817	20180430E	NK80	18-312	Pilot1	Nephrectomy	Cortex	NA	Cryosection	cryoF	cryo	1	Epithelial Cells
	NK81_ACCTTCATACAT	840	1030	2.18424	20180430F	NK81	18-162	Pilot1	Nephrectomy	Cortex	NA	Cryosection-RNAlater	cryoR	cryo	1	Epithelial Cells
	NK81_AATACGTATCTC	550	632	1.55763	20180430F	NK81	18-162	Pilot1	Nephrectomy	Cortex	NA	Cryosection-RNAlater	cryoR	cryo	1	Epithelial Cells
	NK81_GTAGTTTGAGGT	545	624	3.85208	20180430F	NK81	18-162	Pilot1	Nephrectomy	Cortex	NA	Cryosection-RNAlater	cryoR	cryo	1	Epithelial Cells
	NK81_AACCAGTAACTA	448	514	2.46679	20180430F	NK81	18-162	Pilot1	Nephrectomy	Cortex	NA	Cryosection-RNAlater	cryoR	cryo	1	Epithelial Cells
	NK81_CCGGTATGTCTC	410	455	3.39703	20180430F	NK81	18-162	Pilot1	Nephrectomy	Cortex	NA	Cryosection-RNAlater	cryoR	cryo	1	Epithelial Cells
	NK87_GGGATCTCTCTG	481	555	1.06952	20180509C	NK87	18-312	Pilot1	Nephrectomy	Cortex	NA	Cryosection-RNAlater	cryoR	cryo	1	Epithelial Cells
	NK87_ACCTGTTTTGGC	465	516	2.08729	20180509C	NK87	18-312	Pilot1	Nephrectomy	Cortex	NA	Cryosection-RNAlater	cryoR	cryo	1	Epithelial Cells
	NK88_TAGACGACTAAA	635	746	0.929615	20180509C	NK88	18-312	Pilot1	Nephrectomy	Cortex	NA	Cryosection-RNAlater	cryoR	cryo	1	Epithelial Cells
	NK88_TACAACAGCCAC	427	472	7.8125	20180509C	NK88	18-312	Pilot1	Nephrectomy	Cortex	NA	Cryosection-RNAlater	cryoR	cryo	1	Epithelial Cells
	NK88_GGGTAATTTATT	406	466	1.47992	20180509C	NK88	18-312	Pilot1	Nephrectomy	Cortex	NA	Cryosection-RNAlater	cryoR	cryo	1	Epithelial Cells
	NK88_GTACATTCCTCT	408	452	2.1645	20180509C	NK88	18-312	Pilot1	Nephrectomy	Cortex	NA	Cryosection-RNAlater	cryoR	cryo	1	Epithelial Cells
	NK93_TGTGCCTACTAC	694	881	11.4573	20180509D	NK93	3412	Local	Donor	Cortex	F	Cryosection-RNAlater	cryoR	cryo	1	Epithelial Cells
	NK93_AACAATGATAAA	668	796	29.6198	20180509D	NK93	3412	Local	Donor	Cortex	F	Cryosection-RNAlater	cryoR	cryo	1	Epithelial Cells
	NK1_GGGAACGCGCCA	1014	1410	0.0708717	20161121	NK1	3351	Local	Nephrectomy	Cortex	M	Frozen	wholeF	whole	2	Podocytes
	NK5_GGTCGTTCCCCC	646	888	0.224719	20161122	NK5	3351	Local	Nephrectomy	Cortex	M	RNAlater	wholeR	whole	2	Podocytes
	NK5_CTAAGATGCTGC	498	616	5.37634	20161122	NK5	3351	Local	Nephrectomy	Cortex	M	RNAlater	wholeR	whole	2	Podocytes
	NK5_CGAATTCCAGAA	503	673	0	20161122	NK5	3351	Local	Nephrectomy	Cortex	M	RNAlater	wholeR	whole	2	Podocytes
	NK5_ATTGTTCCCCAC	440	591	0	20161122	NK5	3351	Local	Nephrectomy	Cortex	M	RNAlater	wholeR	whole	2	Podocytes
	NK9_AACCCTTCGTCG	1634	2353	14.2805	20171016A	NK9	3395	Local	Nephrectomy	Cortex-Medulla	M	Cryosection	cryoF	cryo	2	Podocytes
	NK9_TCGTTTAGCCCT	1763	2444	7.77358	20171016A	NK9	3395	Local	Nephrectomy	Cortex-Medulla	M	Cryosection	cryoF	cryo	2	Podocytes
	NK9_CATCTTCATCGG	1680	2371	11.6288	20171016A	NK9	3395	Local	Nephrectomy	Cortex-Medulla	M	Cryosection	cryoF	cryo	2	Podocytes
	NK9_TATGCGTTATGA	1560	2142	11.2676	20171016A	NK9	3395	Local	Nephrectomy	Cortex-Medulla	M	Cryosection	cryoF	cryo	2	Podocytes
	NK9_GATCTCGCCCCC	1370	1963	7.58004	20171016A	NK9	3395	Local	Nephrectomy	Cortex-Medulla	M	Cryosection	cryoF	cryo	2	Podocytes
	NK9_TCGTACCACATC	1071	1497	8.32823	20171016A	NK9	3395	Local	Nephrectomy	Cortex-Medulla	M	Cryosection	cryoF	cryo	2	Podocytes
	NK9_TACTAATCCGTC	1137	1613	7.77587	20171016A	NK9	3395	Local	Nephrectomy	Cortex-Medulla	M	Cryosection	cryoF	cryo	2	Podocytes
	NK9_CCCCGGTTGCGA	1023	1415	3.47885	20171016A	NK9	3395	Local	Nephrectomy	Cortex-Medulla	M	Cryosection	cryoF	cryo	2	Podocytes
	NK9_GTCCCCACTCAA	934	1369	3.7948	20171016A	NK9	3395	Local	Nephrectomy	Cortex-Medulla	M	Cryosection	cryoF	cryo	2	Podocytes
	NK9_CAGCATGAAGTG	940	1232	7.8534	20171016A	NK9	3395	Local	Nephrectomy	Cortex-Medulla	M	Cryosection	cryoF	cryo	2	Podocytes
	NK9_CGCCCGCGATTG	769	1022	7.59494	20171016A	NK9	3395	Local	Nephrectomy	Cortex-Medulla	M	Cryosection	cryoF	cryo	2	Podocytes
	NK9_TCATTTACTAAC	707	942	8.09756	20171016A	NK9	3395	Local	Nephrectomy	Cortex-Medulla	M	Cryosection	cryoF	cryo	2	Podocytes
	NK9_GAGTCAGCCAGA	645	784	18.5877	20171016A	NK9	3395	Local	Nephrectomy	Cortex-Medulla	M	Cryosection	cryoF	cryo	2	Podocytes
	NK9_GATGGAGGGACG	622	766	12.2566	20171016A	NK9	3395	Local	Nephrectomy	Cortex-Medulla	M	Cryosection	cryoF	cryo	2	Podocytes
	NK9_TGCGTGTCTACC	687	885	5.34759	20171016A	NK9	3395	Local	Nephrectomy	Cortex-Medulla	M	Cryosection	cryoF	cryo	2	Podocytes
	NK9_GAAGGTGCCAAT	485	593	16.5963	20171016A	NK9	3395	Local	Nephrectomy	Cortex-Medulla	M	Cryosection	cryoF	cryo	2	Podocytes
	NK9_GTAGTAACCCCA	578	659	7.05219	20171016A	NK9	3395	Local	Nephrectomy	Cortex-Medulla	M	Cryosection	cryoF	cryo	2	Podocytes
	NK9_TCCATGGTTGTT	420	505	18.0195	20171016A	NK9	3395	Local	Nephrectomy	Cortex-Medulla	M	Cryosection	cryoF	cryo	2	Podocytes
	NK9_GCGCCGTCTTTT	524	612	17.0732	20171016A	NK9	3395	Local	Nephrectomy	Cortex-Medulla	M	Cryosection	cryoF	cryo	2	Podocytes
	NK9_GGTGCCGGCTCG	404	499	11.5248	20171016A	NK9	3395	Local	Nephrectomy	Cortex-Medulla	M	Cryosection	cryoF	cryo	2	Podocytes
	NK9_GGTCTCATACGC	417	509	10.7018	20171016A	NK9	3395	Local	Nephrectomy	Cortex-Medulla	M	Cryosection	cryoF	cryo	2	Podocytes
	NK9_GTGGTCACGAAA	426	491	6.83112	20171016A	NK9	3395	Local	Nephrectomy	Cortex-Medulla	M	Cryosection	cryoF	cryo	2	Podocytes
	NK10_CGAATAAGGTCT	2666	4559	13.8185	20171016A	NK10	3395	Local	Nephrectomy	Cortex-Medulla	M	Cryosection	cryoF	cryo	2	Podocytes
	NK10_TGCCGGATTACA	1905	2712	8.96274	20171016A	NK10	3395	Local	Nephrectomy	Cortex-Medulla	M	Cryosection	cryoF	cryo	2	Podocytes
	NK10_TCGTACATTAAC	1710	2404	11.0947	20171016A	NK10	3395	Local	Nephrectomy	Cortex-Medulla	M	Cryosection	cryoF	cryo	2	Podocytes
	NK10_GTCTGTCGGAGA	917	1153	27.6208	20171016A	NK10	3395	Local	Nephrectomy	Cortex-Medulla	M	Cryosection	cryoF	cryo	2	Podocytes
	NK10_AAACCTCAGTCT	940	1179	14.3791	20171016A	NK10	3395	Local	Nephrectomy	Cortex-Medulla	M	Cryosection	cryoF	cryo	2	Podocytes
	NK10_GATATAGACTGT	769	995	11.4769	20171016A	NK10	3395	Local	Nephrectomy	Cortex-Medulla	M	Cryosection	cryoF	cryo	2	Podocytes
	NK10_CTGTCCCAGCTA	757	988	4.17071	20171016A	NK10	3395	Local	Nephrectomy	Cortex-Medulla	M	Cryosection	cryoF	cryo	2	Podocytes
	NK10_AGTTGAGTGCGC	651	834	13.125	20171016A	NK10	3395	Local	Nephrectomy	Cortex-Medulla	M	Cryosection	cryoF	cryo	2	Podocytes
	NK10_AATTATTTCAGG	649	766	14.1256	20171016A	NK10	3395	Local	Nephrectomy	Cortex-Medulla	M	Cryosection	cryoF	cryo	2	Podocytes
	NK10_CCTGACCCACTC	676	834	10.8021	20171016A	NK10	3395	Local	Nephrectomy	Cortex-Medulla	M	Cryosection	cryoF	cryo	2	Podocytes
	NK10_TGTTTCCGCCAA	615	772	6.98795	20171016A	NK10	3395	Local	Nephrectomy	Cortex-Medulla	M	Cryosection	cryoF	cryo	2	Podocytes
	NK10_ACTATAATGCCT	646	785	12.9712	20171016A	NK10	3395	Local	Nephrectomy	Cortex-Medulla	M	Cryosection	cryoF	cryo	2	Podocytes
	NK10_CGCACCCGTATT	587	704	14.0415	20171016A	NK10	3395	Local	Nephrectomy	Cortex-Medulla	M	Cryosection	cryoF	cryo	2	Podocytes
	NK10_CCAAACAGAAAG	421	510	6.59341	20171016A	NK10	3395	Local	Nephrectomy	Cortex-Medulla	M	Cryosection	cryoF	cryo	2	Podocytes
	NK13_TACATTAAAGAN	1294	1756	8.63684	20171016C	NK13	3395	Local	Nephrectomy	Cortex-Medulla	M	RNAlater	wholeR	whole	2	Podocytes
	NK13_CGCCACAGGATA	732	956	8.95238	20171016C	NK13	3395	Local	Nephrectomy	Cortex-Medulla	M	RNAlater	wholeR	whole	2	Podocytes
	NK13_GCCGCGCTATAT	448	558	2.44755	20171016C	NK13	3395	Local	Nephrectomy	Cortex-Medulla	M	RNAlater	wholeR	whole	2	Podocytes
	NK13_ATTTTGCCACGT	574	690	3.08989	20171016C	NK13	3395	Local	Nephrectomy	Cortex-Medulla	M	RNAlater	wholeR	whole	2	Podocytes
	NK13_CCCCATCAACAT	433	556	2.28471	20171016C	NK13	3395	Local	Nephrectomy	Cortex-Medulla	M	RNAlater	wholeR	whole	2	Podocytes
	NK13_CCGTACCCCTCC	406	528	1.67598	20171016C	NK13	3395	Local	Nephrectomy	Cortex-Medulla	M	RNAlater	wholeR	whole	2	Podocytes
	NK14_CGACCTATACTC	1081	1616	1.22249	20171016C	NK14	3395	Local	Nephrectomy	Cortex-Medulla	M	RNAlater	wholeR	whole	2	Podocytes
	NK14_GCATTACAGGAG	742	938	6.29371	20171016C	NK14	3395	Local	Nephrectomy	Cortex-Medulla	M	RNAlater	wholeR	whole	2	Podocytes
	NK14_GAGAATAACCGG	822	1072	1.10701	20171016C	NK14	3395	Local	Nephrectomy	Cortex-Medulla	M	RNAlater	wholeR	whole	2	Podocytes
	NK14_GAACCCCCCAAC	584	793	1.97775	20171016C	NK14	3395	Local	Nephrectomy	Cortex-Medulla	M	RNAlater	wholeR	whole	2	Podocytes
	NK14_ACATTCGTGCAT	829	1051	3.31187	20171016C	NK14	3395	Local	Nephrectomy	Cortex-Medulla	M	RNAlater	wholeR	whole	2	Podocytes
	NK14_TGTTTGCCCGAT	510	691	1.70697	20171016C	NK14	3395	Local	Nephrectomy	Cortex-Medulla	M	RNAlater	wholeR	whole	2	Podocytes
	NK14_GTTCCAGATACC	711	927	4.23554	20171016C	NK14	3395	Local	Nephrectomy	Cortex-Medulla	M	RNAlater	wholeR	whole	2	Podocytes
	NK14_AGGCAATTACTC	501	684	2.00573	20171016C	NK14	3395	Local	Nephrectomy	Cortex-Medulla	M	RNAlater	wholeR	whole	2	Podocytes
	NK14_CATGTGTCTAAT	558	689	1.2894	20171016C	NK14	3395	Local	Nephrectomy	Cortex-Medulla	M	RNAlater	wholeR	whole	2	Podocytes
	NK21_TGGGAGTCCATG	1614	2208	9.80392	20171214D	NK21	3432	Local	Nephrectomy	Cortex	F	Trypsin-Collagenase	dissocTC	dissoc	2	Podocytes
	NK21_TTCGTGTACGAT	1167	1612	21.135	20171214D	NK21	3432	Local	Nephrectomy	Cortex	F	Trypsin-Collagenase	dissocTC	dissoc	2	Podocytes
	NK21_CGTGTTACATTT	1187	1623	11.8893	20171214D	NK21	3432	Local	Nephrectomy	Cortex	F	Trypsin-Collagenase	dissocTC	dissoc	2	Podocytes
	NK21_GCAAGTCACTTC	1101	1535	9.27896	20171214D	NK21	3432	Local	Nephrectomy	Cortex	F	Trypsin-Collagenase	dissocTC	dissoc	2	Podocytes
	NK21_GAGGTCCCTTAC	1264	1644	8.86918	20171214D	NK21	3432	Local	Nephrectomy	Cortex	F	Trypsin-Collagenase	dissocTC	dissoc	2	Podocytes
	NK21_TGGTCAGTGCCA	870	1314	13.6095	20171214D	NK21	3432	Local	Nephrectomy	Cortex	F	Trypsin-Collagenase	dissocTC	dissoc	2	Podocytes
	NK21_TATTCGACATTC	1081	1394	15.6174	20171214D	NK21	3432	Local	Nephrectomy	Cortex	F	Trypsin-Collagenase	dissocTC	dissoc	2	Podocytes
	NK21_ATTCAGTAGTGT	502	582	53.4772	20171214D	NK21	3432	Local	Nephrectomy	Cortex	F	Trypsin-Collagenase	dissocTC	dissoc	2	Podocytes
	NK21_TATTTTAGATAT	909	1244	12.8852	20171214D	NK21	3432	Local	Nephrectomy	Cortex	F	Trypsin-Collagenase	dissocTC	dissoc	2	Podocytes
	NK21_TCTCTCACATTA	937	1201	13.3478	20171214D	NK21	3432	Local	Nephrectomy	Cortex	F	Trypsin-Collagenase	dissocTC	dissoc	2	Podocytes
	NK21_TACGGCCACTAC	889	1114	16.5543	20171214D	NK21	3432	Local	Nephrectomy	Cortex	F	Trypsin-Collagenase	dissocTC	dissoc	2	Podocytes
	NK21_GATGTTTATCTA	880	1082	13.3707	20171214D	NK21	3432	Local	Nephrectomy	Cortex	F	Trypsin-Collagenase	dissocTC	dissoc	2	Podocytes
	NK21_GCAAACCCCTCC	795	1112	10.3226	20171214D	NK21	3432	Local	Nephrectomy	Cortex	F	Trypsin-Collagenase	dissocTC	dissoc	2	Podocytes
	NK21_GGATAAAGGCCT	844	1031	11.9556	20171214D	NK21	3432	Local	Nephrectomy	Cortex	F	Trypsin-Collagenase	dissocTC	dissoc	2	Podocytes
	NK21_CGCTTCTGATGC	741	980	12.4218	20171214D	NK21	3432	Local	Nephrectomy	Cortex	F	Trypsin-Collagenase	dissocTC	dissoc	2	Podocytes
	NK21_CTTGCGCCGTCA	727	900	20.9833	20171214D	NK21	3432	Local	Nephrectomy	Cortex	F	Trypsin-Collagenase	dissocTC	dissoc	2	Podocytes
	NK21_TGCTCCCAATCA	623	818	18.9296	20171214D	NK21	3432	Local	Nephrectomy	Cortex	F	Trypsin-Collagenase	dissocTC	dissoc	2	Podocytes
	NK21_CGCAGAGTCGCC	673	868	13.2867	20171214D	NK21	3432	Local	Nephrectomy	Cortex	F	Trypsin-Collagenase	dissocTC	dissoc	2	Podocytes
	NK21_CTACGGCGACCA	621	788	10.4545	20171214D	NK21	3432	Local	Nephrectomy	Cortex	F	Trypsin-Collagenase	dissocTC	dissoc	2	Podocytes
	NK21_GTGCGAGAGTCA	672	844	13.1687	20171214D	NK21	3432	Local	Nephrectomy	Cortex	F	Trypsin-Collagenase	dissocTC	dissoc	2	Podocytes
	NK21_AGGGAAGAAATG	616	801	16.4755	20171214D	NK21	3432	Local	Nephrectomy	Cortex	F	Trypsin-Collagenase	dissocTC	dissoc	2	Podocytes
	NK21_ACATTGTCGGCC	520	656	22.6415	20171214D	NK21	3432	Local	Nephrectomy	Cortex	F	Trypsin-Collagenase	dissocTC	dissoc	2	Podocytes
	NK21_ACAAGTTAGACG	609	733	11.793	20171214D	NK21	3432	Local	Nephrectomy	Cortex	F	Trypsin-Collagenase	dissocTC	dissoc	2	Podocytes
	NK21_CCAGGTTCAGGT	598	722	14.455	20171214D	NK21	3432	Local	Nephrectomy	Cortex	F	Trypsin-Collagenase	dissocTC	dissoc	2	Podocytes
	NK21_TGAATATAGCGT	456	628	19.5903	20171214D	NK21	3432	Local	Nephrectomy	Cortex	F	Trypsin-Collagenase	dissocTC	dissoc	2	Podocytes
	NK21_GCTCTTCTTTGC	617	720	13.253	20171214D	NK21	3432	Local	Nephrectomy	Cortex	F	Trypsin-Collagenase	dissocTC	dissoc	2	Podocytes
	NK21_GACTCCTGGCTC	514	670	13.8817	20171214D	NK21	3432	Local	Nephrectomy	Cortex	F	Trypsin-Collagenase	dissocTC	dissoc	2	Podocytes
	NK21_ATCCTGCAGATA	506	615	15.7534	20171214D	NK21	3432	Local	Nephrectomy	Cortex	F	Trypsin-Collagenase	dissocTC	dissoc	2	Podocytes
	NK21_ACGGACCTCTAG	618	727	11.4495	20171214D	NK21	3432	Local	Nephrectomy	Cortex	F	Trypsin-Collagenase	dissocTC	dissoc	2	Podocytes
	NK21_AGTGCTACTGCC	476	558	18.4211	20171214D	NK21	3432	Local	Nephrectomy	Cortex	F	Trypsin-Collagenase	dissocTC	dissoc	2	Podocytes
	NK21_GCAGGATTCGCC	458	570	12.1726	20171214D	NK21	3432	Local	Nephrectomy	Cortex	F	Trypsin-Collagenase	dissocTC	dissoc	2	Podocytes
	NK21_ATCAAGAAGTCC	473	555	15.7815	20171214D	NK21	3432	Local	Nephrectomy	Cortex	F	Trypsin-Collagenase	dissocTC	dissoc	2	Podocytes
	NK21_CCCGCAGAAGCC	427	523	21.4715	20171214D	NK21	3432	Local	Nephrectomy	Cortex	F	Trypsin-Collagenase	dissocTC	dissoc	2	Podocytes
	NK21_TTGGACGAGATA	499	575	13.273	20171214D	NK21	3432	Local	Nephrectomy	Cortex	F	Trypsin-Collagenase	dissocTC	dissoc	2	Podocytes
	NK21_GGCAAAACAAAT	450	533	18.626	20171214D	NK21	3432	Local	Nephrectomy	Cortex	F	Trypsin-Collagenase	dissocTC	dissoc	2	Podocytes
	NK21_TGTGAGCTAACG	414	477	18.4615	20171214D	NK21	3432	Local	Nephrectomy	Cortex	F	Trypsin-Collagenase	dissocTC	dissoc	2	Podocytes
	NK22_GGCCATCCGCTC	1261	1752	11.7825	20171214D	NK22	3432	Local	Nephrectomy	Cortex	F	Trypsin-Collagenase	dissocTC	dissoc	2	Podocytes
	NK22_GCCACGCTGGTA	1069	1329	19.3568	20171214D	NK22	3432	Local	Nephrectomy	Cortex	F	Trypsin-Collagenase	dissocTC	dissoc	2	Podocytes
	NK22_CTGATCAAATGT	1015	1333	9.13429	20171214D	NK22	3432	Local	Nephrectomy	Cortex	F	Trypsin-Collagenase	dissocTC	dissoc	2	Podocytes
	NK22_GTAGTGACGGCA	1024	1262	9.92148	20171214D	NK22	3432	Local	Nephrectomy	Cortex	F	Trypsin-Collagenase	dissocTC	dissoc	2	Podocytes
	NK22_TGGTGGCCGTCC	1051	1329	9.40695	20171214D	NK22	3432	Local	Nephrectomy	Cortex	F	Trypsin-Collagenase	dissocTC	dissoc	2	Podocytes
	NK22_CTCATAGGAGTC	776	940	14.1553	20171214D	NK22	3432	Local	Nephrectomy	Cortex	F	Trypsin-Collagenase	dissocTC	dissoc	2	Podocytes
	NK22_TCTATCACGCCA	796	982	11.3718	20171214D	NK22	3432	Local	Nephrectomy	Cortex	F	Trypsin-Collagenase	dissocTC	dissoc	2	Podocytes
	NK22_CCGCTTCTCAGA	725	931	11.3333	20171214D	NK22	3432	Local	Nephrectomy	Cortex	F	Trypsin-Collagenase	dissocTC	dissoc	2	Podocytes
	NK22_GATTCGTGGCAA	494	619	30.9152	20171214D	NK22	3432	Local	Nephrectomy	Cortex	F	Trypsin-Collagenase	dissocTC	dissoc	2	Podocytes
	NK22_TCCTATATGTGC	601	715	17.8161	20171214D	NK22	3432	Local	Nephrectomy	Cortex	F	Trypsin-Collagenase	dissocTC	dissoc	2	Podocytes
	NK22_AGATCCTTATCC	601	741	12.5148	20171214D	NK22	3432	Local	Nephrectomy	Cortex	F	Trypsin-Collagenase	dissocTC	dissoc	2	Podocytes
	NK22_CCACTCTGACGC	564	736	8.91089	20171214D	NK22	3432	Local	Nephrectomy	Cortex	F	Trypsin-Collagenase	dissocTC	dissoc	2	Podocytes
	NK22_GACGATAGTGCT	524	701	12.8109	20171214D	NK22	3432	Local	Nephrectomy	Cortex	F	Trypsin-Collagenase	dissocTC	dissoc	2	Podocytes
	NK22_TCTAAGGAGGAG	574	655	17.4023	20171214D	NK22	3432	Local	Nephrectomy	Cortex	F	Trypsin-Collagenase	dissocTC	dissoc	2	Podocytes
	NK22_TTGCCAAATGTA	485	629	12.8809	20171214D	NK22	3432	Local	Nephrectomy	Cortex	F	Trypsin-Collagenase	dissocTC	dissoc	2	Podocytes
	NK22_GGCGTTAGTGTC	462	547	21.0678	20171214D	NK22	3432	Local	Nephrectomy	Cortex	F	Trypsin-Collagenase	dissocTC	dissoc	2	Podocytes
	NK22_CATCGGTGCAAT	420	480	25.2336	20171214D	NK22	3432	Local	Nephrectomy	Cortex	F	Trypsin-Collagenase	dissocTC	dissoc	2	Podocytes
	NK22_ACAGGCTAAAGT	417	496	20.3852	20171214D	NK22	3432	Local	Nephrectomy	Cortex	F	Trypsin-Collagenase	dissocTC	dissoc	2	Podocytes
	NK22_GTCCGCTCAGAG	468	581	11.9697	20171214D	NK22	3432	Local	Nephrectomy	Cortex	F	Trypsin-Collagenase	dissocTC	dissoc	2	Podocytes
	NK22_GGGAATCGCCCC	471	576	12.3288	20171214D	NK22	3432	Local	Nephrectomy	Cortex	F	Trypsin-Collagenase	dissocTC	dissoc	2	Podocytes
	NK22_GAGCAGCCAGTG	493	581	17.3542	20171214D	NK22	3432	Local	Nephrectomy	Cortex	F	Trypsin-Collagenase	dissocTC	dissoc	2	Podocytes
	NK22_ATCACTGTTCTC	408	526	17.1654	20171214D	NK22	3432	Local	Nephrectomy	Cortex	F	Trypsin-Collagenase	dissocTC	dissoc	2	Podocytes
	NK22_GTACCGTAGAAA	460	554	13.302	20171214D	NK22	3432	Local	Nephrectomy	Cortex	F	Trypsin-Collagenase	dissocTC	dissoc	2	Podocytes
	NK22_CCAAACAGTGCC	407	482	16.0279	20171214D	NK22	3432	Local	Nephrectomy	Cortex	F	Trypsin-Collagenase	dissocTC	dissoc	2	Podocytes
	NK22_CGTCAAAAGGCC	420	492	17.7258	20171214D	NK22	3432	Local	Nephrectomy	Cortex	F	Trypsin-Collagenase	dissocTC	dissoc	2	Podocytes
	NK22_GAGCTCTTGCGC	447	518	14.2384	20171214D	NK22	3432	Local	Nephrectomy	Cortex	F	Trypsin-Collagenase	dissocTC	dissoc	2	Podocytes
	NK22_GTGTCGTTGTGC	427	493	19.4444	20171214D	NK22	3432	Local	Nephrectomy	Cortex	F	Trypsin-Collagenase	dissocTC	dissoc	2	Podocytes
	NK22_TTGCTGCTAGCA	423	510	11.1498	20171214D	NK22	3432	Local	Nephrectomy	Cortex	F	Trypsin-Collagenase	dissocTC	dissoc	2	Podocytes
	NK25_TGTTTCAGCTGA	4408	8530	1.76206	20171214A	NK25	3431	Local	Nephrectomy	Cortex	M	Papian-Collagenase	dissocPC	dissoc	2	Podocytes
	NK25_ATACTGCCTCTT	3245	5991	1.86732	20171214A	NK25	3431	Local	Nephrectomy	Cortex	M	Papian-Collagenase	dissocPC	dissoc	2	Podocytes
	NK25_CCACAAACAGAN	3218	5451	1.65975	20171214A	NK25	3431	Local	Nephrectomy	Cortex	M	Papian-Collagenase	dissocPC	dissoc	2	Podocytes
	NK25_TCAGAAGCGCTG	2379	4192	2.46626	20171214A	NK25	3431	Local	Nephrectomy	Cortex	M	Papian-Collagenase	dissocPC	dissoc	2	Podocytes
	NK25_TGGGTCCCCGTA	2092	3213	2.28102	20171214A	NK25	3431	Local	Nephrectomy	Cortex	M	Papian-Collagenase	dissocPC	dissoc	2	Podocytes
	NK25_GTAGCGGGCCAC	1740	2803	1.40696	20171214A	NK25	3431	Local	Nephrectomy	Cortex	M	Papian-Collagenase	dissocPC	dissoc	2	Podocytes
	NK25_AAATCTTGTCTT	1497	2176	1.80505	20171214A	NK25	3431	Local	Nephrectomy	Cortex	M	Papian-Collagenase	dissocPC	dissoc	2	Podocytes
	NK25_GAACTTGCCACG	1202	1803	1.90424	20171214A	NK25	3431	Local	Nephrectomy	Cortex	M	Papian-Collagenase	dissocPC	dissoc	2	Podocytes
	NK25_ATCGATTTGGTC	1283	1906	1.60041	20171214A	NK25	3431	Local	Nephrectomy	Cortex	M	Papian-Collagenase	dissocPC	dissoc	2	Podocytes
	NK25_TTCTGTGCTGGT	1073	1554	1.33333	20171214A	NK25	3431	Local	Nephrectomy	Cortex	M	Papian-Collagenase	dissocPC	dissoc	2	Podocytes
	NK25_CCGATTCCTCAG	935	1398	2.16935	20171214A	NK25	3431	Local	Nephrectomy	Cortex	M	Papian-Collagenase	dissocPC	dissoc	2	Podocytes
	NK25_TGATGCCTACGT	1124	1480	3.14136	20171214A	NK25	3431	Local	Nephrectomy	Cortex	M	Papian-Collagenase	dissocPC	dissoc	2	Podocytes
	NK25_ATGGGATGTCTC	1115	1603	1.04938	20171214A	NK25	3431	Local	Nephrectomy	Cortex	M	Papian-Collagenase	dissocPC	dissoc	2	Podocytes
	NK25_CGTTAAGTGACA	984	1405	1.26493	20171214A	NK25	3431	Local	Nephrectomy	Cortex	M	Papian-Collagenase	dissocPC	dissoc	2	Podocytes
	NK25_TGTGGATTATAC	1302	1808	1.89908	20171214A	NK25	3431	Local	Nephrectomy	Cortex	M	Papian-Collagenase	dissocPC	dissoc	2	Podocytes
	NK25_CCCTCTCGGCAG	968	1320	3.93013	20171214A	NK25	3431	Local	Nephrectomy	Cortex	M	Papian-Collagenase	dissocPC	dissoc	2	Podocytes
	NK25_GTCGCCGACGCT	943	1250	1.72956	20171214A	NK25	3431	Local	Nephrectomy	Cortex	M	Papian-Collagenase	dissocPC	dissoc	2	Podocytes
	NK25_GATTCTAATAGA	953	1351	1.31483	20171214A	NK25	3431	Local	Nephrectomy	Cortex	M	Papian-Collagenase	dissocPC	dissoc	2	Podocytes
	NK25_ACTGGCATTTGG	865	1189	2.6208	20171214A	NK25	3431	Local	Nephrectomy	Cortex	M	Papian-Collagenase	dissocPC	dissoc	2	Podocytes
	NK25_CAGGCAATTCGT	764	1071	1.01664	20171214A	NK25	3431	Local	Nephrectomy	Cortex	M	Papian-Collagenase	dissocPC	dissoc	2	Podocytes
	NK25_TTGTATCGCGAT	757	1024	1.34875	20171214A	NK25	3431	Local	Nephrectomy	Cortex	M	Papian-Collagenase	dissocPC	dissoc	2	Podocytes
	NK25_GGTACTGATCCA	802	1122	1.83727	20171214A	NK25	3431	Local	Nephrectomy	Cortex	M	Papian-Collagenase	dissocPC	dissoc	2	Podocytes
	NK25_GGATGGCAGAAT	730	944	1.76899	20171214A	NK25	3431	Local	Nephrectomy	Cortex	M	Papian-Collagenase	dissocPC	dissoc	2	Podocytes
	NK25_GTCCTCCCCGAC	736	1032	1.8078	20171214A	NK25	3431	Local	Nephrectomy	Cortex	M	Papian-Collagenase	dissocPC	dissoc	2	Podocytes
	NK25_TCGTTACGAGGC	560	719	2.30978	20171214A	NK25	3431	Local	Nephrectomy	Cortex	M	Papian-Collagenase	dissocPC	dissoc	2	Podocytes
	NK25_TACTCGATAAGC	659	897	1.85996	20171214A	NK25	3431	Local	Nephrectomy	Cortex	M	Papian-Collagenase	dissocPC	dissoc	2	Podocytes
	NK25_GCTAGCCCCCCC	650	1021	1.63776	20171214A	NK25	3431	Local	Nephrectomy	Cortex	M	Papian-Collagenase	dissocPC	dissoc	2	Podocytes
	NK25_GAGTTCAGTCTC	600	737	2.25464	20171214A	NK25	3431	Local	Nephrectomy	Cortex	M	Papian-Collagenase	dissocPC	dissoc	2	Podocytes
	NK25_GATCAGAAGGCG	622	800	2.3199	20171214A	NK25	3431	Local	Nephrectomy	Cortex	M	Papian-Collagenase	dissocPC	dissoc	2	Podocytes
	NK25_ACGCTATCTAGG	583	723	1.49864	20171214A	NK25	3431	Local	Nephrectomy	Cortex	M	Papian-Collagenase	dissocPC	dissoc	2	Podocytes
	NK25_CTACAGCTAAAT	432	552	1.77936	20171214A	NK25	3431	Local	Nephrectomy	Cortex	M	Papian-Collagenase	dissocPC	dissoc	2	Podocytes
	NK25_CCGCCACTCTAT	461	564	5.05051	20171214A	NK25	3431	Local	Nephrectomy	Cortex	M	Papian-Collagenase	dissocPC	dissoc	2	Podocytes
	NK25_CATCTTTCAATT	413	529	1.85529	20171214A	NK25	3431	Local	Nephrectomy	Cortex	M	Papian-Collagenase	dissocPC	dissoc	2	Podocytes
	NK25_TGTTTCCGCTGA	516	561	1.40598	20171214A	NK25	3431	Local	Nephrectomy	Cortex	M	Papian-Collagenase	dissocPC	dissoc	2	Podocytes
	NK25_TCATCCCGTTGT	453	525	2.05224	20171214A	NK25	3431	Local	Nephrectomy	Cortex	M	Papian-Collagenase	dissocPC	dissoc	2	Podocytes
	NK26_CGATTAGCGCCG	4685	9072	1.90311	20171214A	NK26	3431	Local	Nephrectomy	Cortex	M	Papian-Collagenase	dissocPC	dissoc	2	Podocytes
	NK26_CATATCCTATTT	4578	9882	2.8223	20171214A	NK26	3431	Local	Nephrectomy	Cortex	M	Papian-Collagenase	dissocPC	dissoc	2	Podocytes
	NK26_CTTTCAGGCTCG	3763	7769	2.72944	20171214A	NK26	3431	Local	Nephrectomy	Cortex	M	Papian-Collagenase	dissocPC	dissoc	2	Podocytes
	NK26_CACACAGCGCCG	3810	6710	2.05809	20171214A	NK26	3431	Local	Nephrectomy	Cortex	M	Papian-Collagenase	dissocPC	dissoc	2	Podocytes
	NK26_CATCTTTCAATT	2767	4777	3.67009	20171214A	NK26	3431	Local	Nephrectomy	Cortex	M	Papian-Collagenase	dissocPC	dissoc	2	Podocytes
	NK26_GGCACTCTCCAC	2362	3713	3.88299	20171214A	NK26	3431	Local	Nephrectomy	Cortex	M	Papian-Collagenase	dissocPC	dissoc	2	Podocytes
	NK26_GAACTATCTCCC	2411	3814	3.39412	20171214A	NK26	3431	Local	Nephrectomy	Cortex	M	Papian-Collagenase	dissocPC	dissoc	2	Podocytes
	NK26_GTCAGTCACAAG	2236	3621	2.08221	20171214A	NK26	3431	Local	Nephrectomy	Cortex	M	Papian-Collagenase	dissocPC	dissoc	2	Podocytes
	NK26_ACAATAATACAT	2349	3611	1.36575	20171214A	NK26	3431	Local	Nephrectomy	Cortex	M	Papian-Collagenase	dissocPC	dissoc	2	Podocytes
	NK26_CGCTTAGTATCA	1945	3241	1.72832	20171214A	NK26	3431	Local	Nephrectomy	Cortex	M	Papian-Collagenase	dissocPC	dissoc	2	Podocytes
	NK26_TGGTGCCGCAGT	2143	3270	2.56257	20171214A	NK26	3431	Local	Nephrectomy	Cortex	M	Papian-Collagenase	dissocPC	dissoc	2	Podocytes
	NK26_CTCCCAGAGATC	1898	2863	1.71644	20171214A	NK26	3431	Local	Nephrectomy	Cortex	M	Papian-Collagenase	dissocPC	dissoc	2	Podocytes
	NK26_AACAACCGATAT	1899	2962	2.34092	20171214A	NK26	3431	Local	Nephrectomy	Cortex	M	Papian-Collagenase	dissocPC	dissoc	2	Podocytes
	NK26_GAGGAATACGAA	2072	3148	1.80911	20171214A	NK26	3431	Local	Nephrectomy	Cortex	M	Papian-Collagenase	dissocPC	dissoc	2	Podocytes
	NK26_TAAGATGACGTC	1594	2497	1.57667	20171214A	NK26	3431	Local	Nephrectomy	Cortex	M	Papian-Collagenase	dissocPC	dissoc	2	Podocytes
	NK26_AGTGAGAGGGGT	2035	2946	6.17834	20171214A	NK26	3431	Local	Nephrectomy	Cortex	M	Papian-Collagenase	dissocPC	dissoc	2	Podocytes
	NK26_GGCGGTACGTCC	1754	2559	4.12139	20171214A	NK26	3431	Local	Nephrectomy	Cortex	M	Papian-Collagenase	dissocPC	dissoc	2	Podocytes
	NK26_TGGTTATACGGA	1361	2255	2.71786	20171214A	NK26	3431	Local	Nephrectomy	Cortex	M	Papian-Collagenase	dissocPC	dissoc	2	Podocytes
	NK26_ATCCCGTCATCN	1779	2515	1.52702	20171214A	NK26	3431	Local	Nephrectomy	Cortex	M	Papian-Collagenase	dissocPC	dissoc	2	Podocytes
	NK26_TCCGGTCTCCTC	2119	3501	1.96024	20171214A	NK26	3431	Local	Nephrectomy	Cortex	M	Papian-Collagenase	dissocPC	dissoc	2	Podocytes
	NK26_CTGTTATCGTTC	1505	2303	1.79104	20171214A	NK26	3431	Local	Nephrectomy	Cortex	M	Papian-Collagenase	dissocPC	dissoc	2	Podocytes
	NK26_CATTCATTTCCG	1315	2223	1.46277	20171214A	NK26	3431	Local	Nephrectomy	Cortex	M	Papian-Collagenase	dissocPC	dissoc	2	Podocytes
	NK26_GGGTAGGTGTTG	1208	1843	3.81002	20171214A	NK26	3431	Local	Nephrectomy	Cortex	M	Papian-Collagenase	dissocPC	dissoc	2	Podocytes
	NK26_ATGGTCGCAGAA	1257	1771	2.85244	20171214A	NK26	3431	Local	Nephrectomy	Cortex	M	Papian-Collagenase	dissocPC	dissoc	2	Podocytes
	NK26_AATTGCGCTACG	1272	1762	2.27399	20171214A	NK26	3431	Local	Nephrectomy	Cortex	M	Papian-Collagenase	dissocPC	dissoc	2	Podocytes
	NK26_AGCATACTGTGA	986	1500	1.89666	20171214A	NK26	3431	Local	Nephrectomy	Cortex	M	Papian-Collagenase	dissocPC	dissoc	2	Podocytes
	NK26_CCGCAAGGCTAN	1339	1709	2.28702	20171214A	NK26	3431	Local	Nephrectomy	Cortex	M	Papian-Collagenase	dissocPC	dissoc	2	Podocytes
	NK26_GCGTCTGTCTCN	809	1332	2.56035	20171214A	NK26	3431	Local	Nephrectomy	Cortex	M	Papian-Collagenase	dissocPC	dissoc	2	Podocytes
	NK26_ACAAGCGCCCAC	1173	1596	2.26577	20171214A	NK26	3431	Local	Nephrectomy	Cortex	M	Papian-Collagenase	dissocPC	dissoc	2	Podocytes
	NK26_ATATCCTATTTN	992	1257	2.1028	20171214A	NK26	3431	Local	Nephrectomy	Cortex	M	Papian-Collagenase	dissocPC	dissoc	2	Podocytes
	NK26_TGCCCTCCTCGN	893	1287	1.15207	20171214A	NK26	3431	Local	Nephrectomy	Cortex	M	Papian-Collagenase	dissocPC	dissoc	2	Podocytes
	NK26_ATTCGGGGTGGT	868	1115	1.84859	20171214A	NK26	3431	Local	Nephrectomy	Cortex	M	Papian-Collagenase	dissocPC	dissoc	2	Podocytes
	NK26_CTGCGTTTTGTG	817	1159	2.19409	20171214A	NK26	3431	Local	Nephrectomy	Cortex	M	Papian-Collagenase	dissocPC	dissoc	2	Podocytes
	NK26_CCCGCACGGCTA	769	913	1.19048	20171214A	NK26	3431	Local	Nephrectomy	Cortex	M	Papian-Collagenase	dissocPC	dissoc	2	Podocytes
	NK26_GAAGCGCAGGAT	554	662	1.19403	20171214A	NK26	3431	Local	Nephrectomy	Cortex	M	Papian-Collagenase	dissocPC	dissoc	2	Podocytes
	NK26_ACCTTTAGTATC	476	639	3.0349	20171214A	NK26	3431	Local	Nephrectomy	Cortex	M	Papian-Collagenase	dissocPC	dissoc	2	Podocytes
	NK26_AACTTGATGCTA	563	673	2.03785	20171214A	NK26	3431	Local	Nephrectomy	Cortex	M	Papian-Collagenase	dissocPC	dissoc	2	Podocytes
	NK26_TACAGACACATC	488	594	2.94118	20171214A	NK26	3431	Local	Nephrectomy	Cortex	M	Papian-Collagenase	dissocPC	dissoc	2	Podocytes
	NK26_ATTCATATTCGG	502	627	3.83436	20171214A	NK26	3431	Local	Nephrectomy	Cortex	M	Papian-Collagenase	dissocPC	dissoc	2	Podocytes
	NK26_GATCTAAATCTC	486	557	2.96167	20171214A	NK26	3431	Local	Nephrectomy	Cortex	M	Papian-Collagenase	dissocPC	dissoc	2	Podocytes
	NK26_ACAGCATCTTCT	449	539	5.93368	20171214A	NK26	3431	Local	Nephrectomy	Cortex	M	Papian-Collagenase	dissocPC	dissoc	2	Podocytes
	NK26_GCGAGACAGCTA	447	549	4.02098	20171214A	NK26	3431	Local	Nephrectomy	Cortex	M	Papian-Collagenase	dissocPC	dissoc	2	Podocytes
	NK26_AACTAGATCGCA	421	482	3.6	20171214A	NK26	3431	Local	Nephrectomy	Cortex	M	Papian-Collagenase	dissocPC	dissoc	2	Podocytes
	NK26_CATCTCCTATTT	450	527	2.94659	20171214A	NK26	3431	Local	Nephrectomy	Cortex	M	Papian-Collagenase	dissocPC	dissoc	2	Podocytes
	NK29_TAATCCTGATCT	577	668	1.18343	20180123D	NK29	3435	Local	Nephrectomy	Medulla	M	Cryosection-RNAlater	cryoR	cryo	2	Podocytes
	NK29_GCGTATAAGATT	452	512	0.389105	20180123D	NK29	3435	Local	Nephrectomy	Medulla	M	Cryosection-RNAlater	cryoR	cryo	2	Podocytes
	NK31_GTTCCACTTGCT	3149	5728	1.8674	20180123A	NK31	3434	Local	Nephrectomy	Cortex	F	Papian-Collagenase	dissocPC	dissoc	2	Podocytes
	NK31_GGGTTTTGGTCC	822	1161	3.25	20180123A	NK31	3434	Local	Nephrectomy	Cortex	F	Papian-Collagenase	dissocPC	dissoc	2	Podocytes
	NK31_GACGGCCTTTGG	685	827	3.38785	20180123A	NK31	3434	Local	Nephrectomy	Cortex	F	Papian-Collagenase	dissocPC	dissoc	2	Podocytes
	NK31_TACTATCTCGCC	788	963	1.02775	20180123A	NK31	3434	Local	Nephrectomy	Cortex	F	Papian-Collagenase	dissocPC	dissoc	2	Podocytes
	NK31_TCAAGCGGGTAC	643	770	2.03562	20180123A	NK31	3434	Local	Nephrectomy	Cortex	F	Papian-Collagenase	dissocPC	dissoc	2	Podocytes
	NK31_GCTCAGTCCCTC	586	760	1.5544	20180123A	NK31	3434	Local	Nephrectomy	Cortex	F	Papian-Collagenase	dissocPC	dissoc	2	Podocytes
	NK31_GCTAGACGTTTG	619	726	0.95498	20180123A	NK31	3434	Local	Nephrectomy	Cortex	F	Papian-Collagenase	dissocPC	dissoc	2	Podocytes
	NK31_GGTCGGTGCATT	542	662	1.34128	20180123A	NK31	3434	Local	Nephrectomy	Cortex	F	Papian-Collagenase	dissocPC	dissoc	2	Podocytes
	NK31_TACTAGCTTAAT	500	574	4.17362	20180123A	NK31	3434	Local	Nephrectomy	Cortex	F	Papian-Collagenase	dissocPC	dissoc	2	Podocytes
	NK31_GAGGATCTACCG	417	531	0.561798	20180123A	NK31	3434	Local	Nephrectomy	Cortex	F	Papian-Collagenase	dissocPC	dissoc	2	Podocytes
	NK31_TGCCTCCAAGCG	419	505	1.17417	20180123A	NK31	3434	Local	Nephrectomy	Cortex	F	Papian-Collagenase	dissocPC	dissoc	2	Podocytes
	NK31_GGTTCAGTCCGN	472	522	2.61194	20180123A	NK31	3434	Local	Nephrectomy	Cortex	F	Papian-Collagenase	dissocPC	dissoc	2	Podocytes
	NK32_GTTTCGCTTGGC	1046	1291	3.72856	20180123A	NK32	3434	Local	Nephrectomy	Cortex	F	Papian-Collagenase	dissocPC	dissoc	2	Podocytes
	NK32_GTACTACACTAG	1008	1237	0.722311	20180123A	NK32	3434	Local	Nephrectomy	Cortex	F	Papian-Collagenase	dissocPC	dissoc	2	Podocytes
	NK32_ACTCAAACTATC	925	1244	1.73776	20180123A	NK32	3434	Local	Nephrectomy	Cortex	F	Papian-Collagenase	dissocPC	dissoc	2	Podocytes
	NK32_AATCTGTATCGC	933	1154	1.78723	20180123A	NK32	3434	Local	Nephrectomy	Cortex	F	Papian-Collagenase	dissocPC	dissoc	2	Podocytes
	NK32_GCCACCATTCAC	800	1019	1.45068	20180123A	NK32	3434	Local	Nephrectomy	Cortex	F	Papian-Collagenase	dissocPC	dissoc	2	Podocytes
	NK32_TCTGGGGTGTGG	954	1242	2.51177	20180123A	NK32	3434	Local	Nephrectomy	Cortex	F	Papian-Collagenase	dissocPC	dissoc	2	Podocytes
	NK32_ATGTCGATATCC	657	859	1.71625	20180123A	NK32	3434	Local	Nephrectomy	Cortex	F	Papian-Collagenase	dissocPC	dissoc	2	Podocytes
	NK32_GAAATCATCTGG	475	712	0.280112	20180123A	NK32	3434	Local	Nephrectomy	Cortex	F	Papian-Collagenase	dissocPC	dissoc	2	Podocytes
	NK32_GCATATGGGCGT	730	880	1.45577	20180123A	NK32	3434	Local	Nephrectomy	Cortex	F	Papian-Collagenase	dissocPC	dissoc	2	Podocytes
	NK32_TTCGTCGATAAT	574	794	4.10628	20180123A	NK32	3434	Local	Nephrectomy	Cortex	F	Papian-Collagenase	dissocPC	dissoc	2	Podocytes
	NK32_TCATTTCTTAGA	428	577	1.53584	20180123A	NK32	3434	Local	Nephrectomy	Cortex	F	Papian-Collagenase	dissocPC	dissoc	2	Podocytes
	NK32_CCTTAGCGTCGC	601	734	3.54796	20180123A	NK32	3434	Local	Nephrectomy	Cortex	F	Papian-Collagenase	dissocPC	dissoc	2	Podocytes
	NK32_GCTCATCAATAT	470	572	1.03806	20180123A	NK32	3434	Local	Nephrectomy	Cortex	F	Papian-Collagenase	dissocPC	dissoc	2	Podocytes
	NK32_ACGTACCTCAAC	467	630	0.787402	20180123A	NK32	3434	Local	Nephrectomy	Cortex	F	Papian-Collagenase	dissocPC	dissoc	2	Podocytes
	NK32_TCAAAATGACGC	545	666	0	20180123A	NK32	3434	Local	Nephrectomy	Cortex	F	Papian-Collagenase	dissocPC	dissoc	2	Podocytes
	NK32_GTAAATAACGGT	431	550	0.900901	20180123A	NK32	3434	Local	Nephrectomy	Cortex	F	Papian-Collagenase	dissocPC	dissoc	2	Podocytes
	NK32_CTTCCATCAGCA	558	666	2.48902	20180123A	NK32	3434	Local	Nephrectomy	Cortex	F	Papian-Collagenase	dissocPC	dissoc	2	Podocytes
	NK32_CTGTCGATCGTG	403	509	0.196078	20180123A	NK32	3434	Local	Nephrectomy	Cortex	F	Papian-Collagenase	dissocPC	dissoc	2	Podocytes
	NK32_GTCTCCAAGTGG	565	630	2.77778	20180123A	NK32	3434	Local	Nephrectomy	Cortex	F	Papian-Collagenase	dissocPC	dissoc	2	Podocytes
	NK32_GCGGCCGCTCAA	466	566	6.75453	20180123A	NK32	3434	Local	Nephrectomy	Cortex	F	Papian-Collagenase	dissocPC	dissoc	2	Podocytes
	NK32_GGACTCATCGAT	428	509	2.67686	20180123A	NK32	3434	Local	Nephrectomy	Cortex	F	Papian-Collagenase	dissocPC	dissoc	2	Podocytes
	NK34_ATCGCCGCTGGC	1255	2221	2.15859	20180123B	NK34	3435	Local	Nephrectomy	Medulla	M	Papian-Collagenase	dissocPC	dissoc	2	Podocytes
	NK34_TGTTATGATTAG	462	556	1.76678	20180123B	NK34	3435	Local	Nephrectomy	Medulla	M	Papian-Collagenase	dissocPC	dissoc	2	Podocytes
	NK41_CAATCCTTACAT	1083	1351	15.3509	20180207F	NK41	3414	Local	Donor	Medulla	M	Cryosection-Wisc	cryoW	cryo	2	Podocytes
	NK41_CACCCGCTTCAG	493	553	11.52	20180207F	NK41	3414	Local	Donor	Medulla	M	Cryosection-Wisc	cryoW	cryo	2	Podocytes
	NK44_GGTTTCATCGGA	2032	2833	10.7154	20180207H	NK44	3414	Local	Donor	Cortex	M	Cryosection-RNAlater	cryoR	cryo	2	Podocytes
	NK44_TTAGTATCAAAC	1684	2513	3.2345	20180207H	NK44	3414	Local	Donor	Cortex	M	Cryosection-RNAlater	cryoR	cryo	2	Podocytes
	NK44_TACACCAGTATA	1255	1732	8.93796	20180207H	NK44	3414	Local	Donor	Cortex	M	Cryosection-RNAlater	cryoR	cryo	2	Podocytes
	NK44_CAAGACATTACG	1286	1798	7.88934	20180207H	NK44	3414	Local	Donor	Cortex	M	Cryosection-RNAlater	cryoR	cryo	2	Podocytes
	NK44_GTGACAACTATA	1065	1491	6.9869	20180207H	NK44	3414	Local	Donor	Cortex	M	Cryosection-RNAlater	cryoR	cryo	2	Podocytes
	NK44_CGCTTCAGAAGC	658	784	13.1783	20180207H	NK44	3414	Local	Donor	Cortex	M	Cryosection-RNAlater	cryoR	cryo	2	Podocytes
	NK44_CCAAGTATAGAN	885	1253	5.43396	20180207H	NK44	3414	Local	Donor	Cortex	M	Cryosection-RNAlater	cryoR	cryo	2	Podocytes
	NK44_TCTGATTCCCCT	1102	1448	8.35443	20180207H	NK44	3414	Local	Donor	Cortex	M	Cryosection-RNAlater	cryoR	cryo	2	Podocytes
	NK44_TTAGATGCGTAG	934	1269	12.6033	20180207H	NK44	3414	Local	Donor	Cortex	M	Cryosection-RNAlater	cryoR	cryo	2	Podocytes
	NK44_TAATGGAGCTTA	884	1222	9.8155	20180207H	NK44	3414	Local	Donor	Cortex	M	Cryosection-RNAlater	cryoR	cryo	2	Podocytes
	NK44_AAGCGATGACAC	888	1263	4.60725	20180207H	NK44	3414	Local	Donor	Cortex	M	Cryosection-RNAlater	cryoR	cryo	2	Podocytes
	NK44_TTTTAACTTCAA	967	1358	4.02827	20180207H	NK44	3414	Local	Donor	Cortex	M	Cryosection-RNAlater	cryoR	cryo	2	Podocytes
	NK44_GAGAACGGTTCA	858	1226	6.26911	20180207H	NK44	3414	Local	Donor	Cortex	M	Cryosection-RNAlater	cryoR	cryo	2	Podocytes
	NK44_TGACATCTAACC	889	1165	6.35048	20180207H	NK44	3414	Local	Donor	Cortex	M	Cryosection-RNAlater	cryoR	cryo	2	Podocytes
	NK44_GGCTAAGACGCC	1026	1232	15.0345	20180207H	NK44	3414	Local	Donor	Cortex	M	Cryosection-RNAlater	cryoR	cryo	2	Podocytes
	NK44_CTACAAGAACTG	897	1098	12.8571	20180207H	NK44	3414	Local	Donor	Cortex	M	Cryosection-RNAlater	cryoR	cryo	2	Podocytes
	NK44_CGTGGATGCCAT	872	1176	8.55365	20180207H	NK44	3414	Local	Donor	Cortex	M	Cryosection-RNAlater	cryoR	cryo	2	Podocytes
	NK44_TCCAATTCCGTG	786	1139	5.9455	20180207H	NK44	3414	Local	Donor	Cortex	M	Cryosection-RNAlater	cryoR	cryo	2	Podocytes
	NK44_CAAGCAAGAGTA	723	1020	7.52493	20180207H	NK44	3414	Local	Donor	Cortex	M	Cryosection-RNAlater	cryoR	cryo	2	Podocytes
	NK44_CATGTCATACAG	839	1143	4.82931	20180207H	NK44	3414	Local	Donor	Cortex	M	Cryosection-RNAlater	cryoR	cryo	2	Podocytes
	NK44_GCCTGATTATAA	781	1105	5.47476	20180207H	NK44	3414	Local	Donor	Cortex	M	Cryosection-RNAlater	cryoR	cryo	2	Podocytes
	NK44_CCACTCTAAATT	690	961	9.25401	20180207H	NK44	3414	Local	Donor	Cortex	M	Cryosection-RNAlater	cryoR	cryo	2	Podocytes
	NK44_TCGTGAGATAAC	807	1062	6.67838	20180207H	NK44	3414	Local	Donor	Cortex	M	Cryosection-RNAlater	cryoR	cryo	2	Podocytes
	NK44_CAGTTGTTTCCC	926	1192	7.38151	20180207H	NK44	3414	Local	Donor	Cortex	M	Cryosection-RNAlater	cryoR	cryo	2	Podocytes
	NK44_TCGTGCGTCGTC	808	1082	6.32035	20180207H	NK44	3414	Local	Donor	Cortex	M	Cryosection-RNAlater	cryoR	cryo	2	Podocytes
	NK44_GCAACCAGTAGA	696	914	6.92464	20180207H	NK44	3414	Local	Donor	Cortex	M	Cryosection-RNAlater	cryoR	cryo	2	Podocytes
	NK44_CGCCTGGCGACC	893	1107	9.03862	20180207H	NK44	3414	Local	Donor	Cortex	M	Cryosection-RNAlater	cryoR	cryo	2	Podocytes
	NK44_ATTAAACATTTT	811	1108	7.8203	20180207H	NK44	3414	Local	Donor	Cortex	M	Cryosection-RNAlater	cryoR	cryo	2	Podocytes
	NK44_CCACCCATACAA	853	1110	9.46166	20180207H	NK44	3414	Local	Donor	Cortex	M	Cryosection-RNAlater	cryoR	cryo	2	Podocytes
	NK44_ACATGTATCACT	693	866	12.7016	20180207H	NK44	3414	Local	Donor	Cortex	M	Cryosection-RNAlater	cryoR	cryo	2	Podocytes
	NK44_CTGGAGGGAGAT	709	951	6.67321	20180207H	NK44	3414	Local	Donor	Cortex	M	Cryosection-RNAlater	cryoR	cryo	2	Podocytes
	NK44_AACGGGCATTTA	732	1031	3.2833	20180207H	NK44	3414	Local	Donor	Cortex	M	Cryosection-RNAlater	cryoR	cryo	2	Podocytes
	NK44_ACGCGGGGCAGT	847	1041	14.3914	20180207H	NK44	3414	Local	Donor	Cortex	M	Cryosection-RNAlater	cryoR	cryo	2	Podocytes
	NK44_ATGTAACTTCAT	659	883	11.167	20180207H	NK44	3414	Local	Donor	Cortex	M	Cryosection-RNAlater	cryoR	cryo	2	Podocytes
	NK44_TACCGAGTACAT	604	761	24.2032	20180207H	NK44	3414	Local	Donor	Cortex	M	Cryosection-RNAlater	cryoR	cryo	2	Podocytes
	NK44_CTGCTGGCTCGT	713	995	7.52788	20180207H	NK44	3414	Local	Donor	Cortex	M	Cryosection-RNAlater	cryoR	cryo	2	Podocytes
	NK44_GGTTTGCGCTTT	759	951	9.42857	20180207H	NK44	3414	Local	Donor	Cortex	M	Cryosection-RNAlater	cryoR	cryo	2	Podocytes
	NK44_AACACAACTAAT	614	799	10.0225	20180207H	NK44	3414	Local	Donor	Cortex	M	Cryosection-RNAlater	cryoR	cryo	2	Podocytes
	NK44_CGATATAGGGGA	690	900	10.9792	20180207H	NK44	3414	Local	Donor	Cortex	M	Cryosection-RNAlater	cryoR	cryo	2	Podocytes
	NK44_ATGAAGCGAGAA	687	866	12.5253	20180207H	NK44	3414	Local	Donor	Cortex	M	Cryosection-RNAlater	cryoR	cryo	2	Podocytes
	NK44_TGATGTAGTGGN	443	495	19.5122	20180207H	NK44	3414	Local	Donor	Cortex	M	Cryosection-RNAlater	cryoR	cryo	2	Podocytes
	NK44_GAACCCCGCAGT	777	994	6.22642	20180207H	NK44	3414	Local	Donor	Cortex	M	Cryosection-RNAlater	cryoR	cryo	2	Podocytes
	NK44_AAATGGTTCGGA	714	909	10.1779	20180207H	NK44	3414	Local	Donor	Cortex	M	Cryosection-RNAlater	cryoR	cryo	2	Podocytes
	NK44_CTACCGTAAAAT	565	734	4.55137	20180207H	NK44	3414	Local	Donor	Cortex	M	Cryosection-RNAlater	cryoR	cryo	2	Podocytes
	NK44_GTTAACGTTGCT	699	901	9.35614	20180207H	NK44	3414	Local	Donor	Cortex	M	Cryosection-RNAlater	cryoR	cryo	2	Podocytes
	NK44_CTCCGTCAGATG	609	829	3.49243	20180207H	NK44	3414	Local	Donor	Cortex	M	Cryosection-RNAlater	cryoR	cryo	2	Podocytes
	NK44_AATGCAATTGTA	666	852	5.12249	20180207H	NK44	3414	Local	Donor	Cortex	M	Cryosection-RNAlater	cryoR	cryo	2	Podocytes
	NK44_CCTTTCCAACAG	591	717	28.1563	20180207H	NK44	3414	Local	Donor	Cortex	M	Cryosection-RNAlater	cryoR	cryo	2	Podocytes
	NK44_AGACATTATCAN	526	738	4.65116	20180207H	NK44	3414	Local	Donor	Cortex	M	Cryosection-RNAlater	cryoR	cryo	2	Podocytes
	NK44_CAGTAAGAATCG	525	624	20.8122	20180207H	NK44	3414	Local	Donor	Cortex	M	Cryosection-RNAlater	cryoR	cryo	2	Podocytes
	NK44_ACAAGAATTGGA	733	884	9.24025	20180207H	NK44	3414	Local	Donor	Cortex	M	Cryosection-RNAlater	cryoR	cryo	2	Podocytes
	NK44_TAATCTTTCACT	687	861	8.20896	20180207H	NK44	3414	Local	Donor	Cortex	M	Cryosection-RNAlater	cryoR	cryo	2	Podocytes
	NK44_TCGTTCCAGCTT	527	718	11.0285	20180207H	NK44	3414	Local	Donor	Cortex	M	Cryosection-RNAlater	cryoR	cryo	2	Podocytes
	NK44_ACCGCGGCACAG	604	775	5.71776	20180207H	NK44	3414	Local	Donor	Cortex	M	Cryosection-RNAlater	cryoR	cryo	2	Podocytes
	NK44_GAGTTAATGTAT	562	727	9.23845	20180207H	NK44	3414	Local	Donor	Cortex	M	Cryosection-RNAlater	cryoR	cryo	2	Podocytes
	NK44_GGCTTAGGTCCC	696	809	7.11825	20180207H	NK44	3414	Local	Donor	Cortex	M	Cryosection-RNAlater	cryoR	cryo	2	Podocytes
	NK44_GATTCATCAATC	601	736	14.9133	20180207H	NK44	3414	Local	Donor	Cortex	M	Cryosection-RNAlater	cryoR	cryo	2	Podocytes
	NK44_GGCTTCATGGGG	699	829	16.8506	20180207H	NK44	3414	Local	Donor	Cortex	M	Cryosection-RNAlater	cryoR	cryo	2	Podocytes
	NK44_GAACTAATAACG	536	672	6.40669	20180207H	NK44	3414	Local	Donor	Cortex	M	Cryosection-RNAlater	cryoR	cryo	2	Podocytes
	NK44_CATGAGTTAACA	587	743	7.125	20180207H	NK44	3414	Local	Donor	Cortex	M	Cryosection-RNAlater	cryoR	cryo	2	Podocytes
	NK44_TCCTGCTCCTTT	665	854	5.11111	20180207H	NK44	3414	Local	Donor	Cortex	M	Cryosection-RNAlater	cryoR	cryo	2	Podocytes
	NK44_CAGCTCTCCATA	729	879	8.91192	20180207H	NK44	3414	Local	Donor	Cortex	M	Cryosection-RNAlater	cryoR	cryo	2	Podocytes
	NK44_CCGGCTCATCTT	669	833	8.46154	20180207H	NK44	3414	Local	Donor	Cortex	M	Cryosection-RNAlater	cryoR	cryo	2	Podocytes
	NK44_CAGTCCTACGGA	592	813	6.55172	20180207H	NK44	3414	Local	Donor	Cortex	M	Cryosection-RNAlater	cryoR	cryo	2	Podocytes
	NK44_CTTTCGGGGCCC	530	677	15.586	20180207H	NK44	3414	Local	Donor	Cortex	M	Cryosection-RNAlater	cryoR	cryo	2	Podocytes
	NK44_GCTGACCTAATC	551	686	4.98615	20180207H	NK44	3414	Local	Donor	Cortex	M	Cryosection-RNAlater	cryoR	cryo	2	Podocytes
	NK44_CACCTTAAATAG	560	695	6.58602	20180207H	NK44	3414	Local	Donor	Cortex	M	Cryosection-RNAlater	cryoR	cryo	2	Podocytes
	NK44_TCAGTAGTTGGT	588	774	3.12891	20180207H	NK44	3414	Local	Donor	Cortex	M	Cryosection-RNAlater	cryoR	cryo	2	Podocytes
	NK44_CTCATGTAATAA	500	638	7.26744	20180207H	NK44	3414	Local	Donor	Cortex	M	Cryosection-RNAlater	cryoR	cryo	2	Podocytes
	NK44_AATGTTGCTATT	486	623	11.3798	20180207H	NK44	3414	Local	Donor	Cortex	M	Cryosection-RNAlater	cryoR	cryo	2	Podocytes
	NK44_AACCTTAAAATT	549	664	13.2026	20180207H	NK44	3414	Local	Donor	Cortex	M	Cryosection-RNAlater	cryoR	cryo	2	Podocytes
	NK44_TATTCCGCTTGG	518	655	11.3667	20180207H	NK44	3414	Local	Donor	Cortex	M	Cryosection-RNAlater	cryoR	cryo	2	Podocytes
	NK44_CTAATATAGATC	590	707	14.8193	20180207H	NK44	3414	Local	Donor	Cortex	M	Cryosection-RNAlater	cryoR	cryo	2	Podocytes
	NK44_GAATGACTAATC	535	660	9.21596	20180207H	NK44	3414	Local	Donor	Cortex	M	Cryosection-RNAlater	cryoR	cryo	2	Podocytes
	NK44_TATGAATCTAAA	604	713	5.68783	20180207H	NK44	3414	Local	Donor	Cortex	M	Cryosection-RNAlater	cryoR	cryo	2	Podocytes
	NK44_ATGTCACTGTAG	434	549	17.6912	20180207H	NK44	3414	Local	Donor	Cortex	M	Cryosection-RNAlater	cryoR	cryo	2	Podocytes
	NK44_GCATGACGGCGG	545	720	6.61479	20180207H	NK44	3414	Local	Donor	Cortex	M	Cryosection-RNAlater	cryoR	cryo	2	Podocytes
	NK44_ACGTCCCTTCAC	569	664	9.53678	20180207H	NK44	3414	Local	Donor	Cortex	M	Cryosection-RNAlater	cryoR	cryo	2	Podocytes
	NK44_TGGGTTAGTTGT	513	639	14.9134	20180207H	NK44	3414	Local	Donor	Cortex	M	Cryosection-RNAlater	cryoR	cryo	2	Podocytes
	NK44_TACGCTCTGGAG	544	647	6.36758	20180207H	NK44	3414	Local	Donor	Cortex	M	Cryosection-RNAlater	cryoR	cryo	2	Podocytes
	NK44_TACCGCGAGGCA	510	589	21.2567	20180207H	NK44	3414	Local	Donor	Cortex	M	Cryosection-RNAlater	cryoR	cryo	2	Podocytes
	NK44_ACTCGTGAGCCG	599	734	7.20607	20180207H	NK44	3414	Local	Donor	Cortex	M	Cryosection-RNAlater	cryoR	cryo	2	Podocytes
	NK44_TGGCGGGCGCCA	514	641	4.04192	20180207H	NK44	3414	Local	Donor	Cortex	M	Cryosection-RNAlater	cryoR	cryo	2	Podocytes
	NK44_TTGAACCCTAGA	463	575	3.03541	20180207H	NK44	3414	Local	Donor	Cortex	M	Cryosection-RNAlater	cryoR	cryo	2	Podocytes
	NK44_GTTTGAGCACCA	463	575	7.70465	20180207H	NK44	3414	Local	Donor	Cortex	M	Cryosection-RNAlater	cryoR	cryo	2	Podocytes
	NK44_TATCGACGGCGA	439	552	7.84641	20180207H	NK44	3414	Local	Donor	Cortex	M	Cryosection-RNAlater	cryoR	cryo	2	Podocytes
	NK44_GTGTTTCGTCAG	457	554	12.7559	20180207H	NK44	3414	Local	Donor	Cortex	M	Cryosection-RNAlater	cryoR	cryo	2	Podocytes
	NK44_AGTTCAAAGAGG	474	568	10.1266	20180207H	NK44	3414	Local	Donor	Cortex	M	Cryosection-RNAlater	cryoR	cryo	2	Podocytes
	NK44_CTACTACAGGCC	455	563	12.3053	20180207H	NK44	3414	Local	Donor	Cortex	M	Cryosection-RNAlater	cryoR	cryo	2	Podocytes
	NK44_GGTCCCGGAGGT	475	593	6.17089	20180207H	NK44	3414	Local	Donor	Cortex	M	Cryosection-RNAlater	cryoR	cryo	2	Podocytes
	NK44_TGGGACTCAGTT	478	592	12.6844	20180207H	NK44	3414	Local	Donor	Cortex	M	Cryosection-RNAlater	cryoR	cryo	2	Podocytes
	NK44_GGCTCTCCCCCC	564	687	7.66129	20180207H	NK44	3414	Local	Donor	Cortex	M	Cryosection-RNAlater	cryoR	cryo	2	Podocytes
	NK44_AAACTGCGGTGC	436	534	3.61011	20180207H	NK44	3414	Local	Donor	Cortex	M	Cryosection-RNAlater	cryoR	cryo	2	Podocytes
	NK44_CGCGCAGTCTAC	520	626	7.39645	20180207H	NK44	3414	Local	Donor	Cortex	M	Cryosection-RNAlater	cryoR	cryo	2	Podocytes
	NK44_AACGGCAAATCT	497	600	13.5447	20180207H	NK44	3414	Local	Donor	Cortex	M	Cryosection-RNAlater	cryoR	cryo	2	Podocytes
	NK44_TCACCATCGCCT	527	624	11.6147	20180207H	NK44	3414	Local	Donor	Cortex	M	Cryosection-RNAlater	cryoR	cryo	2	Podocytes
	NK44_TCAGCCGTGCTT	490	583	16.4756	20180207H	NK44	3414	Local	Donor	Cortex	M	Cryosection-RNAlater	cryoR	cryo	2	Podocytes
	NK44_TCAGTTCCCTGC	478	588	6.96203	20180207H	NK44	3414	Local	Donor	Cortex	M	Cryosection-RNAlater	cryoR	cryo	2	Podocytes
	NK44_TCCAATCCTAGG	497	605	12.064	20180207H	NK44	3414	Local	Donor	Cortex	M	Cryosection-RNAlater	cryoR	cryo	2	Podocytes
	NK44_CATGTTGGCTAA	485	573	11.8462	20180207H	NK44	3414	Local	Donor	Cortex	M	Cryosection-RNAlater	cryoR	cryo	2	Podocytes
	NK44_AGCCTTGGAGCC	537	625	12.5874	20180207H	NK44	3414	Local	Donor	Cortex	M	Cryosection-RNAlater	cryoR	cryo	2	Podocytes
	NK44_CTCAACGCTAGC	485	585	3.30579	20180207H	NK44	3414	Local	Donor	Cortex	M	Cryosection-RNAlater	cryoR	cryo	2	Podocytes
	NK44_TGTCGACGGCAC	494	614	7.53012	20180207H	NK44	3414	Local	Donor	Cortex	M	Cryosection-RNAlater	cryoR	cryo	2	Podocytes
	NK44_TCAGGAGATCCC	436	491	11.3718	20180207H	NK44	3414	Local	Donor	Cortex	M	Cryosection-RNAlater	cryoR	cryo	2	Podocytes
	NK44_CGTTCAATGTGG	404	501	19.063	20180207H	NK44	3414	Local	Donor	Cortex	M	Cryosection-RNAlater	cryoR	cryo	2	Podocytes
	NK44_GAAACCCCCCAC	411	524	3.67647	20180207H	NK44	3414	Local	Donor	Cortex	M	Cryosection-RNAlater	cryoR	cryo	2	Podocytes
	NK44_ATTGAGCATCCT	406	507	10.582	20180207H	NK44	3414	Local	Donor	Cortex	M	Cryosection-RNAlater	cryoR	cryo	2	Podocytes
	NK44_CCAGGGTGTTTC	467	566	10.3011	20180207H	NK44	3414	Local	Donor	Cortex	M	Cryosection-RNAlater	cryoR	cryo	2	Podocytes
	NK44_CTTAACCCCTGA	444	552	7.69231	20180207H	NK44	3414	Local	Donor	Cortex	M	Cryosection-RNAlater	cryoR	cryo	2	Podocytes
	NK44_ATGAATATATAC	421	495	13.913	20180207H	NK44	3414	Local	Donor	Cortex	M	Cryosection-RNAlater	cryoR	cryo	2	Podocytes
	NK44_CGCTGGTAATCT	415	470	14.3898	20180207H	NK44	3414	Local	Donor	Cortex	M	Cryosection-RNAlater	cryoR	cryo	2	Podocytes
	NK44_GGTCGCGAGGCT	428	488	18.5309	20180207H	NK44	3414	Local	Donor	Cortex	M	Cryosection-RNAlater	cryoR	cryo	2	Podocytes
	NK44_ATGAGCTCCACA	447	506	16.2252	20180207H	NK44	3414	Local	Donor	Cortex	M	Cryosection-RNAlater	cryoR	cryo	2	Podocytes
	NK49_GTAAATGTTCAC	804	1230	7.44921	20180413B	NK49	3444	Local	Nephrectomy	Cortex	M	Cryosection-RNAlater	cryoR	cryo	2	Podocytes
	NK49_TACCGAATTATG	671	965	24.4914	20180413B	NK49	3444	Local	Nephrectomy	Cortex	M	Cryosection-RNAlater	cryoR	cryo	2	Podocytes
	NK49_ATGATATTGTTC	791	1034	9.53631	20180413B	NK49	3444	Local	Nephrectomy	Cortex	M	Cryosection-RNAlater	cryoR	cryo	2	Podocytes
	NK49_TCAAACCGTTCT	580	712	26.294	20180413B	NK49	3444	Local	Nephrectomy	Cortex	M	Cryosection-RNAlater	cryoR	cryo	2	Podocytes
	NK49_TTGTAGTATTTC	553	745	13.4727	20180413B	NK49	3444	Local	Nephrectomy	Cortex	M	Cryosection-RNAlater	cryoR	cryo	2	Podocytes
	NK55_CAAGCTCTCCAC	1004	1237	4.33101	20180328A	NK55	3395	Local	Nephrectomy	Cortex-Medulla	M	Cryosection-RNAlater	cryoR	cryo	2	Podocytes
	NK55_CCGCCGTGCCCT	923	1103	4.25347	20180328A	NK55	3395	Local	Nephrectomy	Cortex-Medulla	M	Cryosection-RNAlater	cryoR	cryo	2	Podocytes
	NK55_TCCCCGTAGTCT	850	959	4.29142	20180328A	NK55	3395	Local	Nephrectomy	Cortex-Medulla	M	Cryosection-RNAlater	cryoR	cryo	2	Podocytes
	NK55_TCGTACTTCGCA	481	558	12.9485	20180328A	NK55	3395	Local	Nephrectomy	Cortex-Medulla	M	Cryosection-RNAlater	cryoR	cryo	2	Podocytes
	NK55_GGGAGAAGGCTC	465	535	8.0756	20180328A	NK55	3395	Local	Nephrectomy	Cortex-Medulla	M	Cryosection-RNAlater	cryoR	cryo	2	Podocytes
	NK55_GTTAGGGTCCTG	482	533	4.13669	20180328A	NK55	3395	Local	Nephrectomy	Cortex-Medulla	M	Cryosection-RNAlater	cryoR	cryo	2	Podocytes
	NK55_CCTTAGATGCTA	401	446	11.5079	20180328A	NK55	3395	Local	Nephrectomy	Cortex-Medulla	M	Cryosection-RNAlater	cryoR	cryo	2	Podocytes
	NK55_CATCCTTCATCC	430	479	5.70866	20180328A	NK55	3395	Local	Nephrectomy	Cortex-Medulla	M	Cryosection-RNAlater	cryoR	cryo	2	Podocytes
	NK56_TGGAATGCTGAG	834	976	5.05837	20180328A	NK56	3395	Local	Nephrectomy	Cortex-Medulla	M	Cryosection-RNAlater	cryoR	cryo	2	Podocytes
	NK56_GCCGCGAGACAG	622	713	10.5395	20180328A	NK56	3395	Local	Nephrectomy	Cortex-Medulla	M	Cryosection-RNAlater	cryoR	cryo	2	Podocytes
	NK56_AGAAGGTGTTTT	577	649	5.80552	20180328A	NK56	3395	Local	Nephrectomy	Cortex-Medulla	M	Cryosection-RNAlater	cryoR	cryo	2	Podocytes
	NK56_TAGTGTCTTCGG	420	458	11.7534	20180328A	NK56	3395	Local	Nephrectomy	Cortex-Medulla	M	Cryosection-RNAlater	cryoR	cryo	2	Podocytes
	NK56_TCAGAGATCTAG	412	441	11.4458	20180328A	NK56	3395	Local	Nephrectomy	Cortex-Medulla	M	Cryosection-RNAlater	cryoR	cryo	2	Podocytes
	NK56_CAGAAGCGGTAT	418	468	9.47776	20180328A	NK56	3395	Local	Nephrectomy	Cortex-Medulla	M	Cryosection-RNAlater	cryoR	cryo	2	Podocytes
	NK56_GAATTATGGGAG	453	491	4.47471	20180328A	NK56	3395	Local	Nephrectomy	Cortex-Medulla	M	Cryosection-RNAlater	cryoR	cryo	2	Podocytes
	NK58_TACTTCTACTCG	1509	2379	4.6493	20180328B	NK58	3411	Local	Nephrectomy	Cortex	F	Cryosection-RNAlater	cryoR	cryo	2	Podocytes
	NK58_GTCACGTAGTCG	917	1312	6.01719	20180328B	NK58	3411	Local	Nephrectomy	Cortex	F	Cryosection-RNAlater	cryoR	cryo	2	Podocytes
	NK58_AGCAATGCCTTC	951	1328	5.48043	20180328B	NK58	3411	Local	Nephrectomy	Cortex	F	Cryosection-RNAlater	cryoR	cryo	2	Podocytes
	NK58_CTCTAATCATGT	813	1090	2.06649	20180328B	NK58	3411	Local	Nephrectomy	Cortex	F	Cryosection-RNAlater	cryoR	cryo	2	Podocytes
	NK58_TTAGTCTACTCN	694	1036	1.52091	20180328B	NK58	3411	Local	Nephrectomy	Cortex	F	Cryosection-RNAlater	cryoR	cryo	2	Podocytes
	NK58_AAATTATCAAGG	756	1138	1.89655	20180328B	NK58	3411	Local	Nephrectomy	Cortex	F	Cryosection-RNAlater	cryoR	cryo	2	Podocytes
	NK58_GCAACAGAGAAC	881	1151	3.52054	20180328B	NK58	3411	Local	Nephrectomy	Cortex	F	Cryosection-RNAlater	cryoR	cryo	2	Podocytes
	NK58_TTGCTCAGCTCA	732	1054	2.85714	20180328B	NK58	3411	Local	Nephrectomy	Cortex	F	Cryosection-RNAlater	cryoR	cryo	2	Podocytes
	NK58_GGTAATATGCTG	607	889	3.78788	20180328B	NK58	3411	Local	Nephrectomy	Cortex	F	Cryosection-RNAlater	cryoR	cryo	2	Podocytes
	NK58_GTCCGAGAACCA	609	909	1.40998	20180328B	NK58	3411	Local	Nephrectomy	Cortex	F	Cryosection-RNAlater	cryoR	cryo	2	Podocytes
	NK58_TTCCATGCCCCT	570	854	1.38568	20180328B	NK58	3411	Local	Nephrectomy	Cortex	F	Cryosection-RNAlater	cryoR	cryo	2	Podocytes
	NK58_CCACGTGCGGGA	518	763	3.90428	20180328B	NK58	3411	Local	Nephrectomy	Cortex	F	Cryosection-RNAlater	cryoR	cryo	2	Podocytes
	NK58_ATTGATTCCGCT	799	1032	4.26716	20180328B	NK58	3411	Local	Nephrectomy	Cortex	F	Cryosection-RNAlater	cryoR	cryo	2	Podocytes
	NK58_CGTCTCCTCTTA	591	855	3.38983	20180328B	NK58	3411	Local	Nephrectomy	Cortex	F	Cryosection-RNAlater	cryoR	cryo	2	Podocytes
	NK58_TTCCGGGTCTAC	755	927	5.40816	20180328B	NK58	3411	Local	Nephrectomy	Cortex	F	Cryosection-RNAlater	cryoR	cryo	2	Podocytes
	NK58_TACCGGGTCCTC	537	755	0.918635	20180328B	NK58	3411	Local	Nephrectomy	Cortex	F	Cryosection-RNAlater	cryoR	cryo	2	Podocytes
	NK58_AAGACCAGTCTG	504	704	3.2967	20180328B	NK58	3411	Local	Nephrectomy	Cortex	F	Cryosection-RNAlater	cryoR	cryo	2	Podocytes
	NK58_TAAATAACAACC	531	754	3.33333	20180328B	NK58	3411	Local	Nephrectomy	Cortex	F	Cryosection-RNAlater	cryoR	cryo	2	Podocytes
	NK58_TAGGTTCGGCTG	580	702	6.64894	20180328B	NK58	3411	Local	Nephrectomy	Cortex	F	Cryosection-RNAlater	cryoR	cryo	2	Podocytes
	NK58_GACATGGTCCAA	519	687	2.82885	20180328B	NK58	3411	Local	Nephrectomy	Cortex	F	Cryosection-RNAlater	cryoR	cryo	2	Podocytes
	NK58_GGAACGGTTAAG	470	585	3.62438	20180328B	NK58	3411	Local	Nephrectomy	Cortex	F	Cryosection-RNAlater	cryoR	cryo	2	Podocytes
	NK58_CTTGGCAAGCAT	440	577	2.69815	20180328B	NK58	3411	Local	Nephrectomy	Cortex	F	Cryosection-RNAlater	cryoR	cryo	2	Podocytes
	NK58_TCCCTGCCACTC	471	590	6.34921	20180328B	NK58	3411	Local	Nephrectomy	Cortex	F	Cryosection-RNAlater	cryoR	cryo	2	Podocytes
	NK58_TAACTCTGAGTT	450	579	4.76974	20180328B	NK58	3411	Local	Nephrectomy	Cortex	F	Cryosection-RNAlater	cryoR	cryo	2	Podocytes
	NK58_CCAGCCCGTGGA	418	575	1.87713	20180328B	NK58	3411	Local	Nephrectomy	Cortex	F	Cryosection-RNAlater	cryoR	cryo	2	Podocytes
	NK58_TGTGCGAACGGA	468	544	11.1111	20180328B	NK58	3411	Local	Nephrectomy	Cortex	F	Cryosection-RNAlater	cryoR	cryo	2	Podocytes
	NK59_TGACTATCGTAA	625	877	14.3555	20180328C	NK59	3411	Local	Nephrectomy	Cortex	F	Cryosection	cryoF	cryo	2	Podocytes
	NK59_TTGAAATCCGAC	798	1057	11.7696	20180328C	NK59	3411	Local	Nephrectomy	Cortex	F	Cryosection	cryoF	cryo	2	Podocytes
	NK59_TTGGGAGTTCCG	670	875	14.2997	20180328C	NK59	3411	Local	Nephrectomy	Cortex	F	Cryosection	cryoF	cryo	2	Podocytes
	NK59_TTGTCGGGAGTG	561	761	15.5383	20180328C	NK59	3411	Local	Nephrectomy	Cortex	F	Cryosection	cryoF	cryo	2	Podocytes
	NK59_TTGATATTTGTT	511	675	26.7896	20180328C	NK59	3411	Local	Nephrectomy	Cortex	F	Cryosection	cryoF	cryo	2	Podocytes
	NK59_CTGCCGCTAACG	524	658	22.0379	20180328C	NK59	3411	Local	Nephrectomy	Cortex	F	Cryosection	cryoF	cryo	2	Podocytes
	NK59_TGTTTCACAGTC	464	654	12.6836	20180328C	NK59	3411	Local	Nephrectomy	Cortex	F	Cryosection	cryoF	cryo	2	Podocytes
	NK59_CCCCGATTATTG	468	561	18.5776	20180328C	NK59	3411	Local	Nephrectomy	Cortex	F	Cryosection	cryoF	cryo	2	Podocytes
	NK59_TTCGATTACGTG	426	554	14.7692	20180328C	NK59	3411	Local	Nephrectomy	Cortex	F	Cryosection	cryoF	cryo	2	Podocytes
	NK60_CATGATAGCCCA	1162	1863	9.9565	20180328C	NK60	3411	Local	Nephrectomy	Cortex	F	Cryosection	cryoF	cryo	2	Podocytes
	NK60_GGAGCTTCTATC	676	1009	12.9422	20180328C	NK60	3411	Local	Nephrectomy	Cortex	F	Cryosection	cryoF	cryo	2	Podocytes
	NK60_CAATAGATTCAC	602	842	14.691	20180328C	NK60	3411	Local	Nephrectomy	Cortex	F	Cryosection	cryoF	cryo	2	Podocytes
	NK60_TGGTTGTTTCTT	735	922	15.8759	20180328C	NK60	3411	Local	Nephrectomy	Cortex	F	Cryosection	cryoF	cryo	2	Podocytes
	NK60_CCGCCCTAGAAG	614	756	25.4438	20180328C	NK60	3411	Local	Nephrectomy	Cortex	F	Cryosection	cryoF	cryo	2	Podocytes
	NK60_GCGTTAGGTCTT	506	715	13.9591	20180328C	NK60	3411	Local	Nephrectomy	Cortex	F	Cryosection	cryoF	cryo	2	Podocytes
	NK60_GCTCTCACGGTC	444	514	26.5714	20180328C	NK60	3411	Local	Nephrectomy	Cortex	F	Cryosection	cryoF	cryo	2	Podocytes
	NK60_TACATAGCGCTG	449	553	18.1953	20180328C	NK60	3411	Local	Nephrectomy	Cortex	F	Cryosection	cryoF	cryo	2	Podocytes
	NK60_TAAGTTCACGAT	427	564	8.73786	20180328C	NK60	3411	Local	Nephrectomy	Cortex	F	Cryosection	cryoF	cryo	2	Podocytes
	NK71_GATGAGACTTCT	607	718	6.02094	20180430A	NK71	18-162	Pilot1	Nephrectomy	Cortex	NA	Cryosection	cryoF	cryo	2	Podocytes
	NK71_TCCGACCATCAA	697	789	2.35149	20180430A	NK71	18-162	Pilot1	Nephrectomy	Cortex	NA	Cryosection	cryoF	cryo	2	Podocytes
	NK71_GAATAGAGGTCC	612	728	5.82147	20180430A	NK71	18-162	Pilot1	Nephrectomy	Cortex	NA	Cryosection	cryoF	cryo	2	Podocytes
	NK71_ACGGCAGGCGTA	590	709	3.79919	20180430A	NK71	18-162	Pilot1	Nephrectomy	Cortex	NA	Cryosection	cryoF	cryo	2	Podocytes
	NK71_CTCTGTAATAGG	404	501	8.07339	20180430A	NK71	18-162	Pilot1	Nephrectomy	Cortex	NA	Cryosection	cryoF	cryo	2	Podocytes
	NK71_ATTCCCTCGCGA	414	484	2.41935	20180430A	NK71	18-162	Pilot1	Nephrectomy	Cortex	NA	Cryosection	cryoF	cryo	2	Podocytes
	NK71_AATCTAACAATA	402	455	3.39703	20180430A	NK71	18-162	Pilot1	Nephrectomy	Cortex	NA	Cryosection	cryoF	cryo	2	Podocytes
	NK72_TACAACAATCCC	947	1358	3.20741	20180430A	NK72	18-162	Pilot1	Nephrectomy	Cortex	NA	Cryosection	cryoF	cryo	2	Podocytes
	NK72_CCGACCACTCCA	591	702	5.39084	20180430A	NK72	18-162	Pilot1	Nephrectomy	Cortex	NA	Cryosection	cryoF	cryo	2	Podocytes
	NK72_ACTATTATTCGA	451	560	9.82287	20180430A	NK72	18-162	Pilot1	Nephrectomy	Cortex	NA	Cryosection	cryoF	cryo	2	Podocytes
	NK72_TCATCCTGTACC	427	533	4.48029	20180430A	NK72	18-162	Pilot1	Nephrectomy	Cortex	NA	Cryosection	cryoF	cryo	2	Podocytes
	NK72_GGCATTTAGTTT	507	583	8.04416	20180430A	NK72	18-162	Pilot1	Nephrectomy	Cortex	NA	Cryosection	cryoF	cryo	2	Podocytes
	NK72_CGTGTGTCCGGA	463	542	3.73002	20180430A	NK72	18-162	Pilot1	Nephrectomy	Cortex	NA	Cryosection	cryoF	cryo	2	Podocytes
	NK72_TGCGATTGCCAG	406	440	6.18337	20180430A	NK72	18-162	Pilot1	Nephrectomy	Cortex	NA	Cryosection	cryoF	cryo	2	Podocytes
	NK79_GTTACCATCACT	1708	2346	9.35085	20180430E	NK79	18-312	Pilot1	Nephrectomy	Cortex	NA	Cryosection	cryoF	cryo	2	Podocytes
	NK79_GGTAATAATACG	1319	1656	7.07071	20180430E	NK79	18-312	Pilot1	Nephrectomy	Cortex	NA	Cryosection	cryoF	cryo	2	Podocytes
	NK79_ATGGTTTCGACA	1093	1344	12.7273	20180430E	NK79	18-312	Pilot1	Nephrectomy	Cortex	NA	Cryosection	cryoF	cryo	2	Podocytes
	NK79_ATATAACTCCTG	1096	1268	7.30994	20180430E	NK79	18-312	Pilot1	Nephrectomy	Cortex	NA	Cryosection	cryoF	cryo	2	Podocytes
	NK79_AGTAATATGTAA	739	879	7.47368	20180430E	NK79	18-312	Pilot1	Nephrectomy	Cortex	NA	Cryosection	cryoF	cryo	2	Podocytes
	NK79_TGCGCACATTGA	733	863	9.63351	20180430E	NK79	18-312	Pilot1	Nephrectomy	Cortex	NA	Cryosection	cryoF	cryo	2	Podocytes
	NK79_GGCATTGGTAAT	719	822	14.7303	20180430E	NK79	18-312	Pilot1	Nephrectomy	Cortex	NA	Cryosection	cryoF	cryo	2	Podocytes
	NK79_CAATCTACAAAT	631	697	12.5471	20180430E	NK79	18-312	Pilot1	Nephrectomy	Cortex	NA	Cryosection	cryoF	cryo	2	Podocytes
	NK79_TTTTTCGCCTTG	568	643	12.2783	20180430E	NK79	18-312	Pilot1	Nephrectomy	Cortex	NA	Cryosection	cryoF	cryo	2	Podocytes
	NK79_ACGTAGAGAGAG	453	489	19.5724	20180430E	NK79	18-312	Pilot1	Nephrectomy	Cortex	NA	Cryosection	cryoF	cryo	2	Podocytes
	NK79_CATTTAAAAAAT	632	694	4.40771	20180430E	NK79	18-312	Pilot1	Nephrectomy	Cortex	NA	Cryosection	cryoF	cryo	2	Podocytes
	NK79_AAACAATAGTCC	421	460	14.8148	20180430E	NK79	18-312	Pilot1	Nephrectomy	Cortex	NA	Cryosection	cryoF	cryo	2	Podocytes
	NK79_TGAACCCCCTCT	478	536	11.1111	20180430E	NK79	18-312	Pilot1	Nephrectomy	Cortex	NA	Cryosection	cryoF	cryo	2	Podocytes
	NK79_GGTTCGATGTGC	447	508	12.8645	20180430E	NK79	18-312	Pilot1	Nephrectomy	Cortex	NA	Cryosection	cryoF	cryo	2	Podocytes
	NK79_GCACCCGTCCCC	426	481	10.0935	20180430E	NK79	18-312	Pilot1	Nephrectomy	Cortex	NA	Cryosection	cryoF	cryo	2	Podocytes
	NK79_AGAGGATGAGGA	422	486	14.1343	20180430E	NK79	18-312	Pilot1	Nephrectomy	Cortex	NA	Cryosection	cryoF	cryo	2	Podocytes
	NK79_TTCCTCTTGACT	436	470	14.8551	20180430E	NK79	18-312	Pilot1	Nephrectomy	Cortex	NA	Cryosection	cryoF	cryo	2	Podocytes
	NK79_CTGACAGTATAG	514	558	6.06061	20180430E	NK79	18-312	Pilot1	Nephrectomy	Cortex	NA	Cryosection	cryoF	cryo	2	Podocytes
	NK79_GGCGCCCCCGTC	422	455	8.63454	20180430E	NK79	18-312	Pilot1	Nephrectomy	Cortex	NA	Cryosection	cryoF	cryo	2	Podocytes
	NK79_ACGGGTGGCCAT	413	456	7.50507	20180430E	NK79	18-312	Pilot1	Nephrectomy	Cortex	NA	Cryosection	cryoF	cryo	2	Podocytes
	NK79_ACATCCCCTGCG	410	442	8.48861	20180430E	NK79	18-312	Pilot1	Nephrectomy	Cortex	NA	Cryosection	cryoF	cryo	2	Podocytes
	NK79_AACCTACGGACA	418	443	5.74468	20180430E	NK79	18-312	Pilot1	Nephrectomy	Cortex	NA	Cryosection	cryoF	cryo	2	Podocytes
	NK80_GAGGTGCGACAC	1221	1530	12.8205	20180430E	NK80	18-312	Pilot1	Nephrectomy	Cortex	NA	Cryosection	cryoF	cryo	2	Podocytes
	NK80_TTCTAGCGGATC	1132	1437	12.2711	20180430E	NK80	18-312	Pilot1	Nephrectomy	Cortex	NA	Cryosection	cryoF	cryo	2	Podocytes
	NK80_TTAGCCGCCCTC	1255	1551	8.97887	20180430E	NK80	18-312	Pilot1	Nephrectomy	Cortex	NA	Cryosection	cryoF	cryo	2	Podocytes
	NK80_AGACCTCTAAGC	1090	1295	8.99508	20180430E	NK80	18-312	Pilot1	Nephrectomy	Cortex	NA	Cryosection	cryoF	cryo	2	Podocytes
	NK80_GACTCACATATT	1069	1359	8.97522	20180430E	NK80	18-312	Pilot1	Nephrectomy	Cortex	NA	Cryosection	cryoF	cryo	2	Podocytes
	NK80_GCTACTAACGAT	731	873	18.6393	20180430E	NK80	18-312	Pilot1	Nephrectomy	Cortex	NA	Cryosection	cryoF	cryo	2	Podocytes
	NK80_GTTGGTTTTTAG	698	835	18.932	20180430E	NK80	18-312	Pilot1	Nephrectomy	Cortex	NA	Cryosection	cryoF	cryo	2	Podocytes
	NK80_GCTTCGTATTAG	872	1043	9.14634	20180430E	NK80	18-312	Pilot1	Nephrectomy	Cortex	NA	Cryosection	cryoF	cryo	2	Podocytes
	NK80_TCAATAGCCGTA	818	964	12.124	20180430E	NK80	18-312	Pilot1	Nephrectomy	Cortex	NA	Cryosection	cryoF	cryo	2	Podocytes
	NK80_CAATTCGCTATC	623	732	17.6603	20180430E	NK80	18-312	Pilot1	Nephrectomy	Cortex	NA	Cryosection	cryoF	cryo	2	Podocytes
	NK80_CTTGGGACCTTT	793	936	13.7327	20180430E	NK80	18-312	Pilot1	Nephrectomy	Cortex	NA	Cryosection	cryoF	cryo	2	Podocytes
	NK80_TACGGCCCCATG	605	702	13.9706	20180430E	NK80	18-312	Pilot1	Nephrectomy	Cortex	NA	Cryosection	cryoF	cryo	2	Podocytes
	NK80_CTGGTCCCAACT	668	775	10.4046	20180430E	NK80	18-312	Pilot1	Nephrectomy	Cortex	NA	Cryosection	cryoF	cryo	2	Podocytes
	NK80_TAGTCACAGTGT	690	774	11.3402	20180430E	NK80	18-312	Pilot1	Nephrectomy	Cortex	NA	Cryosection	cryoF	cryo	2	Podocytes
	NK80_TTGTTGGCGCAT	578	655	15.0454	20180430E	NK80	18-312	Pilot1	Nephrectomy	Cortex	NA	Cryosection	cryoF	cryo	2	Podocytes
	NK80_ATCTTCACATCT	761	847	6.61521	20180430E	NK80	18-312	Pilot1	Nephrectomy	Cortex	NA	Cryosection	cryoF	cryo	2	Podocytes
	NK80_TTGACAGTAGAT	609	670	16.6667	20180430E	NK80	18-312	Pilot1	Nephrectomy	Cortex	NA	Cryosection	cryoF	cryo	2	Podocytes
	NK80_ATGTAGCCGCTT	532	618	19.3211	20180430E	NK80	18-312	Pilot1	Nephrectomy	Cortex	NA	Cryosection	cryoF	cryo	2	Podocytes
	NK80_AAAGTCTCCGCA	602	658	11.7962	20180430E	NK80	18-312	Pilot1	Nephrectomy	Cortex	NA	Cryosection	cryoF	cryo	2	Podocytes
	NK80_TTTGCCTCTTTG	528	593	14.1823	20180430E	NK80	18-312	Pilot1	Nephrectomy	Cortex	NA	Cryosection	cryoF	cryo	2	Podocytes
	NK80_TCAAAAATAGCT	534	586	9.98464	20180430E	NK80	18-312	Pilot1	Nephrectomy	Cortex	NA	Cryosection	cryoF	cryo	2	Podocytes
	NK80_ATATGCGTGGTT	498	545	21.2428	20180430E	NK80	18-312	Pilot1	Nephrectomy	Cortex	NA	Cryosection	cryoF	cryo	2	Podocytes
	NK80_CAGAATACTGTA	517	597	11.0283	20180430E	NK80	18-312	Pilot1	Nephrectomy	Cortex	NA	Cryosection	cryoF	cryo	2	Podocytes
	NK80_CCCCGGATACAT	558	617	7.49625	20180430E	NK80	18-312	Pilot1	Nephrectomy	Cortex	NA	Cryosection	cryoF	cryo	2	Podocytes
	NK80_AAGCCTGCTACT	605	664	9.16553	20180430E	NK80	18-312	Pilot1	Nephrectomy	Cortex	NA	Cryosection	cryoF	cryo	2	Podocytes
	NK80_ACACATTATGGA	444	481	22.294	20180430E	NK80	18-312	Pilot1	Nephrectomy	Cortex	NA	Cryosection	cryoF	cryo	2	Podocytes
	NK80_GTAACGGTCCGC	404	458	17.7738	20180430E	NK80	18-312	Pilot1	Nephrectomy	Cortex	NA	Cryosection	cryoF	cryo	2	Podocytes
	NK80_CCTCGAAGAGCG	458	515	10.7452	20180430E	NK80	18-312	Pilot1	Nephrectomy	Cortex	NA	Cryosection	cryoF	cryo	2	Podocytes
	NK80_GCCATATCAGAA	456	497	17.0284	20180430E	NK80	18-312	Pilot1	Nephrectomy	Cortex	NA	Cryosection	cryoF	cryo	2	Podocytes
	NK80_TCTAATCCTTGT	418	456	21.2435	20180430E	NK80	18-312	Pilot1	Nephrectomy	Cortex	NA	Cryosection	cryoF	cryo	2	Podocytes
	NK80_ACATGATTGTTC	417	473	13.8434	20180430E	NK80	18-312	Pilot1	Nephrectomy	Cortex	NA	Cryosection	cryoF	cryo	2	Podocytes
	NK80_CGGATCGTATAG	412	444	19.4192	20180430E	NK80	18-312	Pilot1	Nephrectomy	Cortex	NA	Cryosection	cryoF	cryo	2	Podocytes
	NK80_CGAAATCAATCC	426	470	8.56031	20180430E	NK80	18-312	Pilot1	Nephrectomy	Cortex	NA	Cryosection	cryoF	cryo	2	Podocytes
	NK81_TCTTCTTATCAC	1483	1987	1.04582	20180430F	NK81	18-162	Pilot1	Nephrectomy	Cortex	NA	Cryosection-RNAlater	cryoR	cryo	2	Podocytes
	NK81_TACCGCCTCACT	1501	1997	1.2364	20180430F	NK81	18-162	Pilot1	Nephrectomy	Cortex	NA	Cryosection-RNAlater	cryoR	cryo	2	Podocytes
	NK81_GCGGCACCGCCT	916	1101	1.87166	20180430F	NK81	18-162	Pilot1	Nephrectomy	Cortex	NA	Cryosection-RNAlater	cryoR	cryo	2	Podocytes
	NK81_AGAACTTACAAT	851	1072	1.0157	20180430F	NK81	18-162	Pilot1	Nephrectomy	Cortex	NA	Cryosection-RNAlater	cryoR	cryo	2	Podocytes
	NK81_GTACTCCCTAGA	771	931	0.85197	20180430F	NK81	18-162	Pilot1	Nephrectomy	Cortex	NA	Cryosection-RNAlater	cryoR	cryo	2	Podocytes
	NK81_GGCCGACCTAAT	789	928	1.90275	20180430F	NK81	18-162	Pilot1	Nephrectomy	Cortex	NA	Cryosection-RNAlater	cryoR	cryo	2	Podocytes
	NK81_TCGTTAAGACGC	743	873	3	20180430F	NK81	18-162	Pilot1	Nephrectomy	Cortex	NA	Cryosection-RNAlater	cryoR	cryo	2	Podocytes
	NK81_AATTGTCACAAT	610	755	3.94402	20180430F	NK81	18-162	Pilot1	Nephrectomy	Cortex	NA	Cryosection-RNAlater	cryoR	cryo	2	Podocytes
	NK81_TCATCTCCTTGA	574	704	3.82514	20180430F	NK81	18-162	Pilot1	Nephrectomy	Cortex	NA	Cryosection-RNAlater	cryoR	cryo	2	Podocytes
	NK81_GTTTTACGAGCT	606	717	2.18281	20180430F	NK81	18-162	Pilot1	Nephrectomy	Cortex	NA	Cryosection-RNAlater	cryoR	cryo	2	Podocytes
	NK81_GCGCCTGTCGGC	779	913	1.08342	20180430F	NK81	18-162	Pilot1	Nephrectomy	Cortex	NA	Cryosection-RNAlater	cryoR	cryo	2	Podocytes
	NK81_TTTTAACATGCT	730	822	2.4911	20180430F	NK81	18-162	Pilot1	Nephrectomy	Cortex	NA	Cryosection-RNAlater	cryoR	cryo	2	Podocytes
	NK81_TCTTTGAACTGT	640	773	1.90355	20180430F	NK81	18-162	Pilot1	Nephrectomy	Cortex	NA	Cryosection-RNAlater	cryoR	cryo	2	Podocytes
	NK81_AACCTGGACTTC	634	729	2.27882	20180430F	NK81	18-162	Pilot1	Nephrectomy	Cortex	NA	Cryosection-RNAlater	cryoR	cryo	2	Podocytes
	NK81_CGCTCCATCTTC	594	691	3.35664	20180430F	NK81	18-162	Pilot1	Nephrectomy	Cortex	NA	Cryosection-RNAlater	cryoR	cryo	2	Podocytes
	NK81_AGTCATTAAAAG	597	695	2.38764	20180430F	NK81	18-162	Pilot1	Nephrectomy	Cortex	NA	Cryosection-RNAlater	cryoR	cryo	2	Podocytes
	NK81_GGCAATTATACA	581	707	2.213	20180430F	NK81	18-162	Pilot1	Nephrectomy	Cortex	NA	Cryosection-RNAlater	cryoR	cryo	2	Podocytes
	NK81_CAGCATGTCGGG	568	653	3.11573	20180430F	NK81	18-162	Pilot1	Nephrectomy	Cortex	NA	Cryosection-RNAlater	cryoR	cryo	2	Podocytes
	NK81_CTGCCACCGCCC	597	709	0.70028	20180430F	NK81	18-162	Pilot1	Nephrectomy	Cortex	NA	Cryosection-RNAlater	cryoR	cryo	2	Podocytes
	NK81_GTACTATATTGT	614	705	2.35457	20180430F	NK81	18-162	Pilot1	Nephrectomy	Cortex	NA	Cryosection-RNAlater	cryoR	cryo	2	Podocytes
	NK81_CATCTATGTTCG	592	668	3.7464	20180430F	NK81	18-162	Pilot1	Nephrectomy	Cortex	NA	Cryosection-RNAlater	cryoR	cryo	2	Podocytes
	NK81_ATGCCTTCAGAT	640	745	2.23097	20180430F	NK81	18-162	Pilot1	Nephrectomy	Cortex	NA	Cryosection-RNAlater	cryoR	cryo	2	Podocytes
	NK81_GAAGAATAACAC	568	649	3.13433	20180430F	NK81	18-162	Pilot1	Nephrectomy	Cortex	NA	Cryosection-RNAlater	cryoR	cryo	2	Podocytes
	NK81_CCTTGCTTACAT	491	597	4.01929	20180430F	NK81	18-162	Pilot1	Nephrectomy	Cortex	NA	Cryosection-RNAlater	cryoR	cryo	2	Podocytes
	NK81_GCGCCCCAACAA	601	713	2.46238	20180430F	NK81	18-162	Pilot1	Nephrectomy	Cortex	NA	Cryosection-RNAlater	cryoR	cryo	2	Podocytes
	NK81_TTGGCCTTACCA	564	647	2.56024	20180430F	NK81	18-162	Pilot1	Nephrectomy	Cortex	NA	Cryosection-RNAlater	cryoR	cryo	2	Podocytes
	NK81_GCGTCCGGGCTG	600	672	2.04082	20180430F	NK81	18-162	Pilot1	Nephrectomy	Cortex	NA	Cryosection-RNAlater	cryoR	cryo	2	Podocytes
	NK81_CAACAATCCGGC	492	547	1.08499	20180430F	NK81	18-162	Pilot1	Nephrectomy	Cortex	NA	Cryosection-RNAlater	cryoR	cryo	2	Podocytes
	NK81_AACTCCAAATCA	506	587	3.13531	20180430F	NK81	18-162	Pilot1	Nephrectomy	Cortex	NA	Cryosection-RNAlater	cryoR	cryo	2	Podocytes
	NK81_CTTGCTGAGCTG	510	579	2.52525	20180430F	NK81	18-162	Pilot1	Nephrectomy	Cortex	NA	Cryosection-RNAlater	cryoR	cryo	2	Podocytes
	NK81_TGGCAAATTTAA	587	654	3.25444	20180430F	NK81	18-162	Pilot1	Nephrectomy	Cortex	NA	Cryosection-RNAlater	cryoR	cryo	2	Podocytes
	NK81_GTTTTTTTGCAT	588	655	4.51895	20180430F	NK81	18-162	Pilot1	Nephrectomy	Cortex	NA	Cryosection-RNAlater	cryoR	cryo	2	Podocytes
	NK81_ACTCTTCAGTGG	578	659	4.21512	20180430F	NK81	18-162	Pilot1	Nephrectomy	Cortex	NA	Cryosection-RNAlater	cryoR	cryo	2	Podocytes
	NK81_TCGTTAAACCTA	521	589	2.64463	20180430F	NK81	18-162	Pilot1	Nephrectomy	Cortex	NA	Cryosection-RNAlater	cryoR	cryo	2	Podocytes
	NK81_AGTGCTAGTCTC	491	557	1.76367	20180430F	NK81	18-162	Pilot1	Nephrectomy	Cortex	NA	Cryosection-RNAlater	cryoR	cryo	2	Podocytes
	NK81_CAGACCCTCGTA	466	531	1.48423	20180430F	NK81	18-162	Pilot1	Nephrectomy	Cortex	NA	Cryosection-RNAlater	cryoR	cryo	2	Podocytes
	NK81_CTCGCTCGGTCG	553	644	2.86576	20180430F	NK81	18-162	Pilot1	Nephrectomy	Cortex	NA	Cryosection-RNAlater	cryoR	cryo	2	Podocytes
	NK81_TCCCCAAACACG	452	509	3.41556	20180430F	NK81	18-162	Pilot1	Nephrectomy	Cortex	NA	Cryosection-RNAlater	cryoR	cryo	2	Podocytes
	NK81_CCGTTTTGTCGC	533	607	1.93861	20180430F	NK81	18-162	Pilot1	Nephrectomy	Cortex	NA	Cryosection-RNAlater	cryoR	cryo	2	Podocytes
	NK81_TTAACCTCCCAT	478	555	2.1164	20180430F	NK81	18-162	Pilot1	Nephrectomy	Cortex	NA	Cryosection-RNAlater	cryoR	cryo	2	Podocytes
	NK81_TCGTTCGCCCTC	450	528	2.40296	20180430F	NK81	18-162	Pilot1	Nephrectomy	Cortex	NA	Cryosection-RNAlater	cryoR	cryo	2	Podocytes
	NK81_AGATCTCCGAAG	515	578	0.857633	20180430F	NK81	18-162	Pilot1	Nephrectomy	Cortex	NA	Cryosection-RNAlater	cryoR	cryo	2	Podocytes
	NK81_ATCGTCAACTTT	487	543	3.03571	20180430F	NK81	18-162	Pilot1	Nephrectomy	Cortex	NA	Cryosection-RNAlater	cryoR	cryo	2	Podocytes
	NK81_ATAATGTATGCG	433	508	3.42205	20180430F	NK81	18-162	Pilot1	Nephrectomy	Cortex	NA	Cryosection-RNAlater	cryoR	cryo	2	Podocytes
	NK81_ACGTGCCGATGC	460	529	1.85529	20180430F	NK81	18-162	Pilot1	Nephrectomy	Cortex	NA	Cryosection-RNAlater	cryoR	cryo	2	Podocytes
	NK81_CTCGCTTCCTAG	444	502	3.83142	20180430F	NK81	18-162	Pilot1	Nephrectomy	Cortex	NA	Cryosection-RNAlater	cryoR	cryo	2	Podocytes
	NK81_GGGACTATTTTG	513	568	4.05405	20180430F	NK81	18-162	Pilot1	Nephrectomy	Cortex	NA	Cryosection-RNAlater	cryoR	cryo	2	Podocytes
	NK81_GTGAGCTGTTCC	420	474	2.26804	20180430F	NK81	18-162	Pilot1	Nephrectomy	Cortex	NA	Cryosection-RNAlater	cryoR	cryo	2	Podocytes
	NK81_CAGTATCCCTGA	469	513	1.53551	20180430F	NK81	18-162	Pilot1	Nephrectomy	Cortex	NA	Cryosection-RNAlater	cryoR	cryo	2	Podocytes
	NK81_GTGCACGCCTAT	487	549	2.31317	20180430F	NK81	18-162	Pilot1	Nephrectomy	Cortex	NA	Cryosection-RNAlater	cryoR	cryo	2	Podocytes
	NK81_TAATGGCTGTGA	470	517	2.26843	20180430F	NK81	18-162	Pilot1	Nephrectomy	Cortex	NA	Cryosection-RNAlater	cryoR	cryo	2	Podocytes
	NK81_GGTCTGTCCACG	436	492	2.7668	20180430F	NK81	18-162	Pilot1	Nephrectomy	Cortex	NA	Cryosection-RNAlater	cryoR	cryo	2	Podocytes
	NK81_GGACGGAGGCGT	464	553	1.7762	20180430F	NK81	18-162	Pilot1	Nephrectomy	Cortex	NA	Cryosection-RNAlater	cryoR	cryo	2	Podocytes
	NK81_CGTGGAGCCCAG	511	563	2.42634	20180430F	NK81	18-162	Pilot1	Nephrectomy	Cortex	NA	Cryosection-RNAlater	cryoR	cryo	2	Podocytes
	NK81_ATCATATCGTCC	405	448	2.6087	20180430F	NK81	18-162	Pilot1	Nephrectomy	Cortex	NA	Cryosection-RNAlater	cryoR	cryo	2	Podocytes
	NK81_TTGATTAATACA	445	500	3.4749	20180430F	NK81	18-162	Pilot1	Nephrectomy	Cortex	NA	Cryosection-RNAlater	cryoR	cryo	2	Podocytes
	NK81_AATTGCTTCGAT	443	508	2.4952	20180430F	NK81	18-162	Pilot1	Nephrectomy	Cortex	NA	Cryosection-RNAlater	cryoR	cryo	2	Podocytes
	NK81_ACTTACAGTAAA	403	454	2.15517	20180430F	NK81	18-162	Pilot1	Nephrectomy	Cortex	NA	Cryosection-RNAlater	cryoR	cryo	2	Podocytes
	NK81_TCCTTCTCACTC	418	468	2.90456	20180430F	NK81	18-162	Pilot1	Nephrectomy	Cortex	NA	Cryosection-RNAlater	cryoR	cryo	2	Podocytes
	NK81_CCTTCTCAGATT	402	451	1.95652	20180430F	NK81	18-162	Pilot1	Nephrectomy	Cortex	NA	Cryosection-RNAlater	cryoR	cryo	2	Podocytes
	NK81_CATTGTATGTCG	426	457	2.14133	20180430F	NK81	18-162	Pilot1	Nephrectomy	Cortex	NA	Cryosection-RNAlater	cryoR	cryo	2	Podocytes
	NK81_TAGCACATTAGT	422	458	3.78151	20180430F	NK81	18-162	Pilot1	Nephrectomy	Cortex	NA	Cryosection-RNAlater	cryoR	cryo	2	Podocytes
	NK81_GCAGCAAGAAGA	505	532	1.48148	20180430F	NK81	18-162	Pilot1	Nephrectomy	Cortex	NA	Cryosection-RNAlater	cryoR	cryo	2	Podocytes
	NK86_TCACCATCCTCC	1117	1457	3.57379	20180509B	NK86	18-142	Pilot1	Nephrectomy	Cortex	NA	Cryosection-RNAlater	cryoR	cryo	2	Podocytes
	NK86_TACCGGTATATC	886	1103	3.07557	20180509B	NK86	18-142	Pilot1	Nephrectomy	Cortex	NA	Cryosection-RNAlater	cryoR	cryo	2	Podocytes
	NK86_TCACGTAAGTAC	870	1084	3.64444	20180509B	NK86	18-142	Pilot1	Nephrectomy	Cortex	NA	Cryosection-RNAlater	cryoR	cryo	2	Podocytes
	NK86_TTAGGCATAGCA	579	656	2.67062	20180509B	NK86	18-142	Pilot1	Nephrectomy	Cortex	NA	Cryosection-RNAlater	cryoR	cryo	2	Podocytes
	NK86_GGCAAAGTGTCA	542	638	2.29709	20180509B	NK86	18-142	Pilot1	Nephrectomy	Cortex	NA	Cryosection-RNAlater	cryoR	cryo	2	Podocytes
	NK86_GGTGAGAGGATN	577	668	2.76565	20180509B	NK86	18-142	Pilot1	Nephrectomy	Cortex	NA	Cryosection-RNAlater	cryoR	cryo	2	Podocytes
	NK86_TTCCGTACATCC	549	625	4.58015	20180509B	NK86	18-142	Pilot1	Nephrectomy	Cortex	NA	Cryosection-RNAlater	cryoR	cryo	2	Podocytes
	NK86_GAAAGAGAGATG	420	543	0.366972	20180509B	NK86	18-142	Pilot1	Nephrectomy	Cortex	NA	Cryosection-RNAlater	cryoR	cryo	2	Podocytes
	NK86_ACGGATAATGGC	429	492	4.65116	20180509B	NK86	18-142	Pilot1	Nephrectomy	Cortex	NA	Cryosection-RNAlater	cryoR	cryo	2	Podocytes
	NK86_GTAAGAGTGATG	443	504	5.79439	20180509B	NK86	18-142	Pilot1	Nephrectomy	Cortex	NA	Cryosection-RNAlater	cryoR	cryo	2	Podocytes
	NK87_TCAGTAGGGCGT	2151	3220	1.43863	20180509C	NK87	18-312	Pilot1	Nephrectomy	Cortex	NA	Cryosection-RNAlater	cryoR	cryo	2	Podocytes
	NK87_GTCGACCTGTTA	1509	2021	2.08333	20180509C	NK87	18-312	Pilot1	Nephrectomy	Cortex	NA	Cryosection-RNAlater	cryoR	cryo	2	Podocytes
	NK87_ATACCTTCGGTN	1578	2142	0.557103	20180509C	NK87	18-312	Pilot1	Nephrectomy	Cortex	NA	Cryosection-RNAlater	cryoR	cryo	2	Podocytes
	NK87_AAATGCGCTAAG	1497	2001	1.33136	20180509C	NK87	18-312	Pilot1	Nephrectomy	Cortex	NA	Cryosection-RNAlater	cryoR	cryo	2	Podocytes
	NK87_AGTCATCTGCGC	1366	1795	1.42779	20180509C	NK87	18-312	Pilot1	Nephrectomy	Cortex	NA	Cryosection-RNAlater	cryoR	cryo	2	Podocytes
	NK87_AGACTAGCATAA	844	1030	0.483092	20180509C	NK87	18-312	Pilot1	Nephrectomy	Cortex	NA	Cryosection-RNAlater	cryoR	cryo	2	Podocytes
	NK87_CGCACGGCCGTA	911	1105	1.77778	20180509C	NK87	18-312	Pilot1	Nephrectomy	Cortex	NA	Cryosection-RNAlater	cryoR	cryo	2	Podocytes
	NK87_AAAGGTATCCGG	775	948	3.56053	20180509C	NK87	18-312	Pilot1	Nephrectomy	Cortex	NA	Cryosection-RNAlater	cryoR	cryo	2	Podocytes
	NK87_ATGCATATTCCT	687	824	0.722892	20180509C	NK87	18-312	Pilot1	Nephrectomy	Cortex	NA	Cryosection-RNAlater	cryoR	cryo	2	Podocytes
	NK87_ATCAACGTCTGT	630	775	2.26986	20180509C	NK87	18-312	Pilot1	Nephrectomy	Cortex	NA	Cryosection-RNAlater	cryoR	cryo	2	Podocytes
	NK87_GCTGAACGGGAC	748	858	2.5	20180509C	NK87	18-312	Pilot1	Nephrectomy	Cortex	NA	Cryosection-RNAlater	cryoR	cryo	2	Podocytes
	NK87_AGGCCGATCCGT	732	862	0.805524	20180509C	NK87	18-312	Pilot1	Nephrectomy	Cortex	NA	Cryosection-RNAlater	cryoR	cryo	2	Podocytes
	NK87_CGGCTCTCTGGC	602	708	1.66667	20180509C	NK87	18-312	Pilot1	Nephrectomy	Cortex	NA	Cryosection-RNAlater	cryoR	cryo	2	Podocytes
	NK87_GCTATTCCAAAA	547	625	1.88383	20180509C	NK87	18-312	Pilot1	Nephrectomy	Cortex	NA	Cryosection-RNAlater	cryoR	cryo	2	Podocytes
	NK87_CTGGTAGTTGGC	566	681	1.01744	20180509C	NK87	18-312	Pilot1	Nephrectomy	Cortex	NA	Cryosection-RNAlater	cryoR	cryo	2	Podocytes
	NK87_GAAGGGGCTAGG	556	677	1.59884	20180509C	NK87	18-312	Pilot1	Nephrectomy	Cortex	NA	Cryosection-RNAlater	cryoR	cryo	2	Podocytes
	NK87_TATAAGGATGGC	613	697	1.69252	20180509C	NK87	18-312	Pilot1	Nephrectomy	Cortex	NA	Cryosection-RNAlater	cryoR	cryo	2	Podocytes
	NK87_GACGGCATATTC	583	691	0.2886	20180509C	NK87	18-312	Pilot1	Nephrectomy	Cortex	NA	Cryosection-RNAlater	cryoR	cryo	2	Podocytes
	NK87_AATACTCTTCGA	556	624	1.26582	20180509C	NK87	18-312	Pilot1	Nephrectomy	Cortex	NA	Cryosection-RNAlater	cryoR	cryo	2	Podocytes
	NK87_GTTTTTTTAGGT	462	554	13.302	20180509C	NK87	18-312	Pilot1	Nephrectomy	Cortex	NA	Cryosection-RNAlater	cryoR	cryo	2	Podocytes
	NK87_AACCGCATAGCT	492	541	5.41958	20180509C	NK87	18-312	Pilot1	Nephrectomy	Cortex	NA	Cryosection-RNAlater	cryoR	cryo	2	Podocytes
	NK87_GCACCATAACCT	492	571	0.522648	20180509C	NK87	18-312	Pilot1	Nephrectomy	Cortex	NA	Cryosection-RNAlater	cryoR	cryo	2	Podocytes
	NK87_AAAGATAGGCCG	483	549	1.25899	20180509C	NK87	18-312	Pilot1	Nephrectomy	Cortex	NA	Cryosection-RNAlater	cryoR	cryo	2	Podocytes
	NK87_TTACCTTACAAA	407	480	1.03093	20180509C	NK87	18-312	Pilot1	Nephrectomy	Cortex	NA	Cryosection-RNAlater	cryoR	cryo	2	Podocytes
	NK87_CCTCCCGTCCTT	496	580	1.1925	20180509C	NK87	18-312	Pilot1	Nephrectomy	Cortex	NA	Cryosection-RNAlater	cryoR	cryo	2	Podocytes
	NK87_CGTCTGAGTAGT	510	579	1.36286	20180509C	NK87	18-312	Pilot1	Nephrectomy	Cortex	NA	Cryosection-RNAlater	cryoR	cryo	2	Podocytes
	NK87_CTAGTGCGTAAG	502	550	3.67776	20180509C	NK87	18-312	Pilot1	Nephrectomy	Cortex	NA	Cryosection-RNAlater	cryoR	cryo	2	Podocytes
	NK87_GGACCTCAATCG	471	567	0.351494	20180509C	NK87	18-312	Pilot1	Nephrectomy	Cortex	NA	Cryosection-RNAlater	cryoR	cryo	2	Podocytes
	NK87_CAGCTGTTTCCG	477	545	1.62455	20180509C	NK87	18-312	Pilot1	Nephrectomy	Cortex	NA	Cryosection-RNAlater	cryoR	cryo	2	Podocytes
	NK87_CTGCTAGGAGTA	434	499	0.992063	20180509C	NK87	18-312	Pilot1	Nephrectomy	Cortex	NA	Cryosection-RNAlater	cryoR	cryo	2	Podocytes
	NK87_CATTCTTTAGGT	404	455	4.21053	20180509C	NK87	18-312	Pilot1	Nephrectomy	Cortex	NA	Cryosection-RNAlater	cryoR	cryo	2	Podocytes
	NK87_GCTTAGATCAGT	468	511	3.03605	20180509C	NK87	18-312	Pilot1	Nephrectomy	Cortex	NA	Cryosection-RNAlater	cryoR	cryo	2	Podocytes
	NK87_TGTCTTTATACG	440	498	1.58103	20180509C	NK87	18-312	Pilot1	Nephrectomy	Cortex	NA	Cryosection-RNAlater	cryoR	cryo	2	Podocytes
	NK87_GACTTTGCGTCT	443	505	1.17417	20180509C	NK87	18-312	Pilot1	Nephrectomy	Cortex	NA	Cryosection-RNAlater	cryoR	cryo	2	Podocytes
	NK87_TGGTCGTACACT	466	516	2.64151	20180509C	NK87	18-312	Pilot1	Nephrectomy	Cortex	NA	Cryosection-RNAlater	cryoR	cryo	2	Podocytes
	NK87_AGAAAGTTATTG	469	527	0.93985	20180509C	NK87	18-312	Pilot1	Nephrectomy	Cortex	NA	Cryosection-RNAlater	cryoR	cryo	2	Podocytes
	NK87_CCCGAGCAGCCT	412	455	2.15054	20180509C	NK87	18-312	Pilot1	Nephrectomy	Cortex	NA	Cryosection-RNAlater	cryoR	cryo	2	Podocytes
	NK87_TCACTCTTCTTG	425	483	1.42857	20180509C	NK87	18-312	Pilot1	Nephrectomy	Cortex	NA	Cryosection-RNAlater	cryoR	cryo	2	Podocytes
	NK87_GCGCAAATGCAA	435	465	2.10526	20180509C	NK87	18-312	Pilot1	Nephrectomy	Cortex	NA	Cryosection-RNAlater	cryoR	cryo	2	Podocytes
	NK87_AGGAGAGAGTAG	431	476	1.65289	20180509C	NK87	18-312	Pilot1	Nephrectomy	Cortex	NA	Cryosection-RNAlater	cryoR	cryo	2	Podocytes
	NK87_TGATGCTCGATG	406	453	1.52174	20180509C	NK87	18-312	Pilot1	Nephrectomy	Cortex	NA	Cryosection-RNAlater	cryoR	cryo	2	Podocytes
	NK88_CATGAATGCCAG	1995	3008	1.9237	20180509C	NK88	18-312	Pilot1	Nephrectomy	Cortex	NA	Cryosection-RNAlater	cryoR	cryo	2	Podocytes
	NK88_TCTACCAGCTGA	2071	2951	1.03957	20180509C	NK88	18-312	Pilot1	Nephrectomy	Cortex	NA	Cryosection-RNAlater	cryoR	cryo	2	Podocytes
	NK88_ACAGGTTCCCCA	1990	2893	1.33015	20180509C	NK88	18-312	Pilot1	Nephrectomy	Cortex	NA	Cryosection-RNAlater	cryoR	cryo	2	Podocytes
	NK88_GCCATAAATTCT	1705	2454	3.46184	20180509C	NK88	18-312	Pilot1	Nephrectomy	Cortex	NA	Cryosection-RNAlater	cryoR	cryo	2	Podocytes
	NK88_TTCATGCTATCC	1674	2390	3.1212	20180509C	NK88	18-312	Pilot1	Nephrectomy	Cortex	NA	Cryosection-RNAlater	cryoR	cryo	2	Podocytes
	NK88_GTCGTCCACTGT	1615	2189	1.03978	20180509C	NK88	18-312	Pilot1	Nephrectomy	Cortex	NA	Cryosection-RNAlater	cryoR	cryo	2	Podocytes
	NK88_ACATCAATGCTT	1405	1935	4.6798	20180509C	NK88	18-312	Pilot1	Nephrectomy	Cortex	NA	Cryosection-RNAlater	cryoR	cryo	2	Podocytes
	NK88_TCTATAGGCAGC	1591	2186	1.13071	20180509C	NK88	18-312	Pilot1	Nephrectomy	Cortex	NA	Cryosection-RNAlater	cryoR	cryo	2	Podocytes
	NK88_CACGAAGGACAT	1337	1862	1.22016	20180509C	NK88	18-312	Pilot1	Nephrectomy	Cortex	NA	Cryosection-RNAlater	cryoR	cryo	2	Podocytes
	NK88_CATACATCGGTT	1180	1516	1.30208	20180509C	NK88	18-312	Pilot1	Nephrectomy	Cortex	NA	Cryosection-RNAlater	cryoR	cryo	2	Podocytes
	NK88_AACCTAGAGGGT	1159	1426	1.38313	20180509C	NK88	18-312	Pilot1	Nephrectomy	Cortex	NA	Cryosection-RNAlater	cryoR	cryo	2	Podocytes
	NK88_CTAAATACACTG	1012	1231	2.45642	20180509C	NK88	18-312	Pilot1	Nephrectomy	Cortex	NA	Cryosection-RNAlater	cryoR	cryo	2	Podocytes
	NK88_GATATGCAAGTG	905	1151	1.28645	20180509C	NK88	18-312	Pilot1	Nephrectomy	Cortex	NA	Cryosection-RNAlater	cryoR	cryo	2	Podocytes
	NK88_ACCCAGGTTTTA	957	1196	4.24339	20180509C	NK88	18-312	Pilot1	Nephrectomy	Cortex	NA	Cryosection-RNAlater	cryoR	cryo	2	Podocytes
	NK88_ATTAATGATAAC	896	1109	0.805009	20180509C	NK88	18-312	Pilot1	Nephrectomy	Cortex	NA	Cryosection-RNAlater	cryoR	cryo	2	Podocytes
	NK88_CCTTGCAATTCC	784	1041	0.667939	20180509C	NK88	18-312	Pilot1	Nephrectomy	Cortex	NA	Cryosection-RNAlater	cryoR	cryo	2	Podocytes
	NK88_TAAATGCCATTC	828	1066	0.929368	20180509C	NK88	18-312	Pilot1	Nephrectomy	Cortex	NA	Cryosection-RNAlater	cryoR	cryo	2	Podocytes
	NK88_AATGATGCTTTT	868	1055	1.40187	20180509C	NK88	18-312	Pilot1	Nephrectomy	Cortex	NA	Cryosection-RNAlater	cryoR	cryo	2	Podocytes
	NK88_GTAACATTTTGT	817	999	0.99108	20180509C	NK88	18-312	Pilot1	Nephrectomy	Cortex	NA	Cryosection-RNAlater	cryoR	cryo	2	Podocytes
	NK88_CAGTTTCAAGCA	794	932	7.35586	20180509C	NK88	18-312	Pilot1	Nephrectomy	Cortex	NA	Cryosection-RNAlater	cryoR	cryo	2	Podocytes
	NK88_CTTGTATGACAT	740	871	1.13507	20180509C	NK88	18-312	Pilot1	Nephrectomy	Cortex	NA	Cryosection-RNAlater	cryoR	cryo	2	Podocytes
	NK88_AAGGTAATAAAT	760	901	1.20614	20180509C	NK88	18-312	Pilot1	Nephrectomy	Cortex	NA	Cryosection-RNAlater	cryoR	cryo	2	Podocytes
	NK88_ATTCTCCTCACA	714	863	2.26501	20180509C	NK88	18-312	Pilot1	Nephrectomy	Cortex	NA	Cryosection-RNAlater	cryoR	cryo	2	Podocytes
	NK88_CTTTCAGTCTGA	732	876	5.19481	20180509C	NK88	18-312	Pilot1	Nephrectomy	Cortex	NA	Cryosection-RNAlater	cryoR	cryo	2	Podocytes
	NK88_AGTCATTGCTAT	644	788	1.37672	20180509C	NK88	18-312	Pilot1	Nephrectomy	Cortex	NA	Cryosection-RNAlater	cryoR	cryo	2	Podocytes
	NK88_GCAGATTGCAGG	640	764	1.16429	20180509C	NK88	18-312	Pilot1	Nephrectomy	Cortex	NA	Cryosection-RNAlater	cryoR	cryo	2	Podocytes
	NK88_TCGTGAAGCTTG	637	752	4.68948	20180509C	NK88	18-312	Pilot1	Nephrectomy	Cortex	NA	Cryosection-RNAlater	cryoR	cryo	2	Podocytes
	NK88_GGCTGGTCAACA	597	724	2.2942	20180509C	NK88	18-312	Pilot1	Nephrectomy	Cortex	NA	Cryosection-RNAlater	cryoR	cryo	2	Podocytes
	NK88_GAGAGTCCATCC	596	712	0.558659	20180509C	NK88	18-312	Pilot1	Nephrectomy	Cortex	NA	Cryosection-RNAlater	cryoR	cryo	2	Podocytes
	NK88_TTTATTACTGAA	509	625	3.40031	20180509C	NK88	18-312	Pilot1	Nephrectomy	Cortex	NA	Cryosection-RNAlater	cryoR	cryo	2	Podocytes
	NK88_GTCAATAATGGC	543	610	2.55591	20180509C	NK88	18-312	Pilot1	Nephrectomy	Cortex	NA	Cryosection-RNAlater	cryoR	cryo	2	Podocytes
	NK88_AGTATAGTTCGG	492	627	1.56986	20180509C	NK88	18-312	Pilot1	Nephrectomy	Cortex	NA	Cryosection-RNAlater	cryoR	cryo	2	Podocytes
	NK88_AGCATATTTAGC	503	588	2.80992	20180509C	NK88	18-312	Pilot1	Nephrectomy	Cortex	NA	Cryosection-RNAlater	cryoR	cryo	2	Podocytes
	NK88_ACTTACTAGGCG	520	588	1.67224	20180509C	NK88	18-312	Pilot1	Nephrectomy	Cortex	NA	Cryosection-RNAlater	cryoR	cryo	2	Podocytes
	NK88_TTATTACTGACT	499	597	1.15894	20180509C	NK88	18-312	Pilot1	Nephrectomy	Cortex	NA	Cryosection-RNAlater	cryoR	cryo	2	Podocytes
	NK88_ATGGTGTTTCTA	515	589	2.32172	20180509C	NK88	18-312	Pilot1	Nephrectomy	Cortex	NA	Cryosection-RNAlater	cryoR	cryo	2	Podocytes
	NK88_CCAGCCTTCAGG	510	559	2.27273	20180509C	NK88	18-312	Pilot1	Nephrectomy	Cortex	NA	Cryosection-RNAlater	cryoR	cryo	2	Podocytes
	NK88_GATCACGAATTT	477	545	1.44665	20180509C	NK88	18-312	Pilot1	Nephrectomy	Cortex	NA	Cryosection-RNAlater	cryoR	cryo	2	Podocytes
	NK88_TACAGGAGTAGA	415	487	1.81452	20180509C	NK88	18-312	Pilot1	Nephrectomy	Cortex	NA	Cryosection-RNAlater	cryoR	cryo	2	Podocytes
	NK88_TTAGTCTTCTTT	490	580	2.02703	20180509C	NK88	18-312	Pilot1	Nephrectomy	Cortex	NA	Cryosection-RNAlater	cryoR	cryo	2	Podocytes
	NK88_TTCGCCATAGTA	418	507	0.782779	20180509C	NK88	18-312	Pilot1	Nephrectomy	Cortex	NA	Cryosection-RNAlater	cryoR	cryo	2	Podocytes
	NK88_GCCTGGGGTTTA	508	584	1.35135	20180509C	NK88	18-312	Pilot1	Nephrectomy	Cortex	NA	Cryosection-RNAlater	cryoR	cryo	2	Podocytes
	NK88_TGCTTGTTGGTT	470	547	1.79533	20180509C	NK88	18-312	Pilot1	Nephrectomy	Cortex	NA	Cryosection-RNAlater	cryoR	cryo	2	Podocytes
	NK88_CTACGATTTATA	401	459	2.34043	20180509C	NK88	18-312	Pilot1	Nephrectomy	Cortex	NA	Cryosection-RNAlater	cryoR	cryo	2	Podocytes
	NK88_GCCTCGCATGTA	484	547	1.08499	20180509C	NK88	18-312	Pilot1	Nephrectomy	Cortex	NA	Cryosection-RNAlater	cryoR	cryo	2	Podocytes
	NK88_AGATCCCCAGGT	436	505	1.75097	20180509C	NK88	18-312	Pilot1	Nephrectomy	Cortex	NA	Cryosection-RNAlater	cryoR	cryo	2	Podocytes
	NK88_AAACCCCTACGA	465	517	1.71103	20180509C	NK88	18-312	Pilot1	Nephrectomy	Cortex	NA	Cryosection-RNAlater	cryoR	cryo	2	Podocytes
	NK88_GCGGTCTAGTGC	420	479	1.64271	20180509C	NK88	18-312	Pilot1	Nephrectomy	Cortex	NA	Cryosection-RNAlater	cryoR	cryo	2	Podocytes
	NK88_CATGTCAAATGT	432	501	2.52918	20180509C	NK88	18-312	Pilot1	Nephrectomy	Cortex	NA	Cryosection-RNAlater	cryoR	cryo	2	Podocytes
	NK88_TGGCTATGTCCG	430	514	1.53257	20180509C	NK88	18-312	Pilot1	Nephrectomy	Cortex	NA	Cryosection-RNAlater	cryoR	cryo	2	Podocytes
	NK88_ATGTGGGACCTT	434	492	1.99203	20180509C	NK88	18-312	Pilot1	Nephrectomy	Cortex	NA	Cryosection-RNAlater	cryoR	cryo	2	Podocytes
	NK89_AAGTAAACCTAG	2107	3853	5.58687	20180509E	NK89	17-1606	Pilot1	Nephrectomy	Cortex	NA	Cryosection-RNAlater	cryoR	cryo	2	Podocytes
	NK89_GTGCTACCTTTA	2218	3995	3.89704	20180509E	NK89	17-1606	Pilot1	Nephrectomy	Cortex	NA	Cryosection-RNAlater	cryoR	cryo	2	Podocytes
	NK89_TACAGGCTAGTC	2381	4132	5.74818	20180509E	NK89	17-1606	Pilot1	Nephrectomy	Cortex	NA	Cryosection-RNAlater	cryoR	cryo	2	Podocytes
	NK89_GAATCCCCCCAC	1904	3455	2.42869	20180509E	NK89	17-1606	Pilot1	Nephrectomy	Cortex	NA	Cryosection-RNAlater	cryoR	cryo	2	Podocytes
	NK89_AGTGTTCGTGCC	1959	3273	10.3533	20180509E	NK89	17-1606	Pilot1	Nephrectomy	Cortex	NA	Cryosection-RNAlater	cryoR	cryo	2	Podocytes
	NK89_ATCCTTCTACTG	1861	2915	13.5784	20180509E	NK89	17-1606	Pilot1	Nephrectomy	Cortex	NA	Cryosection-RNAlater	cryoR	cryo	2	Podocytes
	NK89_ACATCTAGCATT	1790	3015	5.8401	20180509E	NK89	17-1606	Pilot1	Nephrectomy	Cortex	NA	Cryosection-RNAlater	cryoR	cryo	2	Podocytes
	NK89_AACACTATGATT	1400	2403	6.27925	20180509E	NK89	17-1606	Pilot1	Nephrectomy	Cortex	NA	Cryosection-RNAlater	cryoR	cryo	2	Podocytes
	NK89_GGTTGACGGTTN	1266	2048	8.85625	20180509E	NK89	17-1606	Pilot1	Nephrectomy	Cortex	NA	Cryosection-RNAlater	cryoR	cryo	2	Podocytes
	NK89_GGGGACTAAGGG	1517	2409	3.83234	20180509E	NK89	17-1606	Pilot1	Nephrectomy	Cortex	NA	Cryosection-RNAlater	cryoR	cryo	2	Podocytes
	NK89_CTTAGTGGTTGC	1405	2115	10.2673	20180509E	NK89	17-1606	Pilot1	Nephrectomy	Cortex	NA	Cryosection-RNAlater	cryoR	cryo	2	Podocytes
	NK89_TAGTACGTGGAA	1305	2058	6.45455	20180509E	NK89	17-1606	Pilot1	Nephrectomy	Cortex	NA	Cryosection-RNAlater	cryoR	cryo	2	Podocytes
	NK89_TCTCGCCCCAAG	1324	2000	6.19137	20180509E	NK89	17-1606	Pilot1	Nephrectomy	Cortex	NA	Cryosection-RNAlater	cryoR	cryo	2	Podocytes
	NK89_AACACCTATCCT	1346	1970	3.3366	20180509E	NK89	17-1606	Pilot1	Nephrectomy	Cortex	NA	Cryosection-RNAlater	cryoR	cryo	2	Podocytes
	NK89_AACGATATGTCT	1166	1852	4.8793	20180509E	NK89	17-1606	Pilot1	Nephrectomy	Cortex	NA	Cryosection-RNAlater	cryoR	cryo	2	Podocytes
	NK89_AATTATCCACAT	1337	1945	5.90227	20180509E	NK89	17-1606	Pilot1	Nephrectomy	Cortex	NA	Cryosection-RNAlater	cryoR	cryo	2	Podocytes
	NK89_CTGGCAGGGTCN	992	1441	10.9944	20180509E	NK89	17-1606	Pilot1	Nephrectomy	Cortex	NA	Cryosection-RNAlater	cryoR	cryo	2	Podocytes
	NK89_CGAGATATCACT	1123	1624	4.63887	20180509E	NK89	17-1606	Pilot1	Nephrectomy	Cortex	NA	Cryosection-RNAlater	cryoR	cryo	2	Podocytes
	NK89_CTGGTCGTAGTC	947	1356	7.25034	20180509E	NK89	17-1606	Pilot1	Nephrectomy	Cortex	NA	Cryosection-RNAlater	cryoR	cryo	2	Podocytes
	NK89_ACATGCACGGGC	989	1485	6.72111	20180509E	NK89	17-1606	Pilot1	Nephrectomy	Cortex	NA	Cryosection-RNAlater	cryoR	cryo	2	Podocytes
	NK89_CAGTAAGTTCTA	831	1219	3.86435	20180509E	NK89	17-1606	Pilot1	Nephrectomy	Cortex	NA	Cryosection-RNAlater	cryoR	cryo	2	Podocytes
	NK89_CGGATCTGGGAA	934	1295	7.63195	20180509E	NK89	17-1606	Pilot1	Nephrectomy	Cortex	NA	Cryosection-RNAlater	cryoR	cryo	2	Podocytes
	NK89_AATCTAAAGATT	992	1445	6.04681	20180509E	NK89	17-1606	Pilot1	Nephrectomy	Cortex	NA	Cryosection-RNAlater	cryoR	cryo	2	Podocytes
	NK89_GAGGCACGCGTG	1040	1336	5.84919	20180509E	NK89	17-1606	Pilot1	Nephrectomy	Cortex	NA	Cryosection-RNAlater	cryoR	cryo	2	Podocytes
	NK89_CAGAGACATACC	751	1134	4.38449	20180509E	NK89	17-1606	Pilot1	Nephrectomy	Cortex	NA	Cryosection-RNAlater	cryoR	cryo	2	Podocytes
	NK89_TTATGCTTCGAG	796	1144	9.85028	20180509E	NK89	17-1606	Pilot1	Nephrectomy	Cortex	NA	Cryosection-RNAlater	cryoR	cryo	2	Podocytes
	NK89_CGCCCACACTTA	828	1158	7.5818	20180509E	NK89	17-1606	Pilot1	Nephrectomy	Cortex	NA	Cryosection-RNAlater	cryoR	cryo	2	Podocytes
	NK89_TGACTTGGGCAN	711	1040	9.32868	20180509E	NK89	17-1606	Pilot1	Nephrectomy	Cortex	NA	Cryosection-RNAlater	cryoR	cryo	2	Podocytes
	NK89_GTTCCTCAACAT	799	1086	4.31718	20180509E	NK89	17-1606	Pilot1	Nephrectomy	Cortex	NA	Cryosection-RNAlater	cryoR	cryo	2	Podocytes
	NK89_TCACACGGGTTG	575	833	14.8262	20180509E	NK89	17-1606	Pilot1	Nephrectomy	Cortex	NA	Cryosection-RNAlater	cryoR	cryo	2	Podocytes
	NK89_AAACAGTAGGGC	851	1147	2.96108	20180509E	NK89	17-1606	Pilot1	Nephrectomy	Cortex	NA	Cryosection-RNAlater	cryoR	cryo	2	Podocytes
	NK89_GGCCTTACGGAG	831	1108	4.8927	20180509E	NK89	17-1606	Pilot1	Nephrectomy	Cortex	NA	Cryosection-RNAlater	cryoR	cryo	2	Podocytes
	NK89_TGATCCTCTTAA	825	1056	8.65052	20180509E	NK89	17-1606	Pilot1	Nephrectomy	Cortex	NA	Cryosection-RNAlater	cryoR	cryo	2	Podocytes
	NK89_CACCGAACTCAT	676	856	7.25894	20180509E	NK89	17-1606	Pilot1	Nephrectomy	Cortex	NA	Cryosection-RNAlater	cryoR	cryo	2	Podocytes
	NK89_TATTCGCAAGCG	446	652	4.11765	20180509E	NK89	17-1606	Pilot1	Nephrectomy	Cortex	NA	Cryosection-RNAlater	cryoR	cryo	2	Podocytes
	NK89_TTTCACGTCCCA	600	713	7.28218	20180509E	NK89	17-1606	Pilot1	Nephrectomy	Cortex	NA	Cryosection-RNAlater	cryoR	cryo	2	Podocytes
	NK89_GGGGGTTATAGT	452	599	6.98758	20180509E	NK89	17-1606	Pilot1	Nephrectomy	Cortex	NA	Cryosection-RNAlater	cryoR	cryo	2	Podocytes
	NK89_ATTCTCATCACC	480	565	6.14618	20180509E	NK89	17-1606	Pilot1	Nephrectomy	Cortex	NA	Cryosection-RNAlater	cryoR	cryo	2	Podocytes
	NK89_CGTGGGAACTAN	429	492	14.1361	20180509E	NK89	17-1606	Pilot1	Nephrectomy	Cortex	NA	Cryosection-RNAlater	cryoR	cryo	2	Podocytes
	NK89_TGTAGCTCCACG	430	503	6.67904	20180509E	NK89	17-1606	Pilot1	Nephrectomy	Cortex	NA	Cryosection-RNAlater	cryoR	cryo	2	Podocytes
	NK89_GACTGATCTCTA	403	472	14.955	20180509E	NK89	17-1606	Pilot1	Nephrectomy	Cortex	NA	Cryosection-RNAlater	cryoR	cryo	2	Podocytes
	NK89_GCCCATCAGCAG	418	509	4.68165	20180509E	NK89	17-1606	Pilot1	Nephrectomy	Cortex	NA	Cryosection-RNAlater	cryoR	cryo	2	Podocytes
	NK90_AACCAGAGCCGG	2997	5762	7.34845	20180509E	NK90	17-1606	Pilot1	Nephrectomy	Cortex	NA	Cryosection-RNAlater	cryoR	cryo	2	Podocytes
	NK90_CTGTACAGTCCT	2294	3993	4.65616	20180509E	NK90	17-1606	Pilot1	Nephrectomy	Cortex	NA	Cryosection-RNAlater	cryoR	cryo	2	Podocytes
	NK90_CGGATTTTAGAC	1848	3390	6.25	20180509E	NK90	17-1606	Pilot1	Nephrectomy	Cortex	NA	Cryosection-RNAlater	cryoR	cryo	2	Podocytes
	NK90_TACACTGTACTA	2218	3959	3.6974	20180509E	NK90	17-1606	Pilot1	Nephrectomy	Cortex	NA	Cryosection-RNAlater	cryoR	cryo	2	Podocytes
	NK90_GATTCGCCAATT	2110	3399	6.38942	20180509E	NK90	17-1606	Pilot1	Nephrectomy	Cortex	NA	Cryosection-RNAlater	cryoR	cryo	2	Podocytes
	NK90_ACCTGATAAGTA	1884	3041	4.82003	20180509E	NK90	17-1606	Pilot1	Nephrectomy	Cortex	NA	Cryosection-RNAlater	cryoR	cryo	2	Podocytes
	NK90_GGGTTGTGTCTA	1709	2825	4.20482	20180509E	NK90	17-1606	Pilot1	Nephrectomy	Cortex	NA	Cryosection-RNAlater	cryoR	cryo	2	Podocytes
	NK90_TAGATAGTCGGN	1636	2462	8.71339	20180509E	NK90	17-1606	Pilot1	Nephrectomy	Cortex	NA	Cryosection-RNAlater	cryoR	cryo	2	Podocytes
	NK90_CAGATAATATTC	1480	2399	5.69969	20180509E	NK90	17-1606	Pilot1	Nephrectomy	Cortex	NA	Cryosection-RNAlater	cryoR	cryo	2	Podocytes
	NK90_CTAGCTCATTAG	1384	2290	6.79691	20180509E	NK90	17-1606	Pilot1	Nephrectomy	Cortex	NA	Cryosection-RNAlater	cryoR	cryo	2	Podocytes
	NK90_TGTGAGTGTTCT	1055	1866	8.93119	20180509E	NK90	17-1606	Pilot1	Nephrectomy	Cortex	NA	Cryosection-RNAlater	cryoR	cryo	2	Podocytes
	NK90_ATGATGACTCAA	1443	2118	5.27728	20180509E	NK90	17-1606	Pilot1	Nephrectomy	Cortex	NA	Cryosection-RNAlater	cryoR	cryo	2	Podocytes
	NK90_ACGCTGCCGGGA	1293	2148	3.7203	20180509E	NK90	17-1606	Pilot1	Nephrectomy	Cortex	NA	Cryosection-RNAlater	cryoR	cryo	2	Podocytes
	NK90_CTCACCGCCGTN	1291	1990	3.86473	20180509E	NK90	17-1606	Pilot1	Nephrectomy	Cortex	NA	Cryosection-RNAlater	cryoR	cryo	2	Podocytes
	NK90_CTACCCTAGAAN	1227	1960	2.72953	20180509E	NK90	17-1606	Pilot1	Nephrectomy	Cortex	NA	Cryosection-RNAlater	cryoR	cryo	2	Podocytes
	NK90_GGATCTACGCAT	1484	2094	4.12088	20180509E	NK90	17-1606	Pilot1	Nephrectomy	Cortex	NA	Cryosection-RNAlater	cryoR	cryo	2	Podocytes
	NK90_GCCGTGGCGCTT	1014	1488	7.23192	20180509E	NK90	17-1606	Pilot1	Nephrectomy	Cortex	NA	Cryosection-RNAlater	cryoR	cryo	2	Podocytes
	NK90_TATGTAACGTCC	1207	1684	6.65188	20180509E	NK90	17-1606	Pilot1	Nephrectomy	Cortex	NA	Cryosection-RNAlater	cryoR	cryo	2	Podocytes
	NK90_CGCGATATCGTA	1077	1565	11.029	20180509E	NK90	17-1606	Pilot1	Nephrectomy	Cortex	NA	Cryosection-RNAlater	cryoR	cryo	2	Podocytes
	NK90_TCTTTGAATCTG	1063	1570	6.04428	20180509E	NK90	17-1606	Pilot1	Nephrectomy	Cortex	NA	Cryosection-RNAlater	cryoR	cryo	2	Podocytes
	NK90_CCGAGATATTGC	1108	1627	5.35195	20180509E	NK90	17-1606	Pilot1	Nephrectomy	Cortex	NA	Cryosection-RNAlater	cryoR	cryo	2	Podocytes
	NK90_GGAAGTCCGGAG	1002	1425	5.31561	20180509E	NK90	17-1606	Pilot1	Nephrectomy	Cortex	NA	Cryosection-RNAlater	cryoR	cryo	2	Podocytes
	NK90_TGAGACCAGCTN	1285	1725	2.70728	20180509E	NK90	17-1606	Pilot1	Nephrectomy	Cortex	NA	Cryosection-RNAlater	cryoR	cryo	2	Podocytes
	NK90_GGAAGCGCTACC	916	1230	2.53566	20180509E	NK90	17-1606	Pilot1	Nephrectomy	Cortex	NA	Cryosection-RNAlater	cryoR	cryo	2	Podocytes
	NK90_AAGCATTGTATC	868	1210	3.81558	20180509E	NK90	17-1606	Pilot1	Nephrectomy	Cortex	NA	Cryosection-RNAlater	cryoR	cryo	2	Podocytes
	NK90_GCGACCAGTATA	641	922	21.5986	20180509E	NK90	17-1606	Pilot1	Nephrectomy	Cortex	NA	Cryosection-RNAlater	cryoR	cryo	2	Podocytes
	NK90_CGGTTACGATGA	520	734	4.79896	20180509E	NK90	17-1606	Pilot1	Nephrectomy	Cortex	NA	Cryosection-RNAlater	cryoR	cryo	2	Podocytes
	NK90_TGGCTCCCTCAT	663	884	4.43243	20180509E	NK90	17-1606	Pilot1	Nephrectomy	Cortex	NA	Cryosection-RNAlater	cryoR	cryo	2	Podocytes
	NK90_CAAAGAGAAAGG	593	730	5.19481	20180509E	NK90	17-1606	Pilot1	Nephrectomy	Cortex	NA	Cryosection-RNAlater	cryoR	cryo	2	Podocytes
	NK90_AGTCCAACCAAC	603	744	5.82278	20180509E	NK90	17-1606	Pilot1	Nephrectomy	Cortex	NA	Cryosection-RNAlater	cryoR	cryo	2	Podocytes
	NK90_GTAGAGATGGCC	537	641	5.59647	20180509E	NK90	17-1606	Pilot1	Nephrectomy	Cortex	NA	Cryosection-RNAlater	cryoR	cryo	2	Podocytes
	NK90_CTTATCTCCCTT	594	709	6.71053	20180509E	NK90	17-1606	Pilot1	Nephrectomy	Cortex	NA	Cryosection-RNAlater	cryoR	cryo	2	Podocytes
	NK90_ATTGTGCGATGT	507	648	11.7166	20180509E	NK90	17-1606	Pilot1	Nephrectomy	Cortex	NA	Cryosection-RNAlater	cryoR	cryo	2	Podocytes
	NK90_GCCGCTCATTTA	490	619	5.20674	20180509E	NK90	17-1606	Pilot1	Nephrectomy	Cortex	NA	Cryosection-RNAlater	cryoR	cryo	2	Podocytes
	NK90_CGCACAACAAGT	439	529	6.5371	20180509E	NK90	17-1606	Pilot1	Nephrectomy	Cortex	NA	Cryosection-RNAlater	cryoR	cryo	2	Podocytes
	NK90_TTATAGTTGGAC	407	459	11.2186	20180509E	NK90	17-1606	Pilot1	Nephrectomy	Cortex	NA	Cryosection-RNAlater	cryoR	cryo	2	Podocytes
	NK91_TATTGCATAGAG	4229	9825	13.8158	20180509F	NK91	18-139	Pilot1	Nephrectomy	Cortex	NA	Cryosection-RNAlater	cryoR	cryo	2	Podocytes
	NK91_CTTGCCCATCTT	3799	8553	7.74458	20180509F	NK91	18-139	Pilot1	Nephrectomy	Cortex	NA	Cryosection-RNAlater	cryoR	cryo	2	Podocytes
	NK91_GACAAACAATGA	2669	5512	3.383	20180509F	NK91	18-139	Pilot1	Nephrectomy	Cortex	NA	Cryosection-RNAlater	cryoR	cryo	2	Podocytes
	NK91_CACTTACTTACN	2842	5607	8.0669	20180509F	NK91	18-139	Pilot1	Nephrectomy	Cortex	NA	Cryosection-RNAlater	cryoR	cryo	2	Podocytes
	NK91_GGTGATGAAATC	2532	5058	3.04773	20180509F	NK91	18-139	Pilot1	Nephrectomy	Cortex	NA	Cryosection-RNAlater	cryoR	cryo	2	Podocytes
	NK91_TCTACATTCTGG	2610	4896	11.24	20180509F	NK91	18-139	Pilot1	Nephrectomy	Cortex	NA	Cryosection-RNAlater	cryoR	cryo	2	Podocytes
	NK91_AAGCAAGACTTC	1914	3370	7.41758	20180509F	NK91	18-139	Pilot1	Nephrectomy	Cortex	NA	Cryosection-RNAlater	cryoR	cryo	2	Podocytes
	NK91_CCCTTCGCCCTN	1657	3070	4.65839	20180509F	NK91	18-139	Pilot1	Nephrectomy	Cortex	NA	Cryosection-RNAlater	cryoR	cryo	2	Podocytes
	NK91_TTGGCAATGGAA	1480	2082	23.0599	20180509F	NK91	18-139	Pilot1	Nephrectomy	Cortex	NA	Cryosection-RNAlater	cryoR	cryo	2	Podocytes
	NK91_CTCGTATCTCCG	1286	2090	9.09091	20180509F	NK91	18-139	Pilot1	Nephrectomy	Cortex	NA	Cryosection-RNAlater	cryoR	cryo	2	Podocytes
	NK91_TCATGGTATGCC	1296	2305	2.70156	20180509F	NK91	18-139	Pilot1	Nephrectomy	Cortex	NA	Cryosection-RNAlater	cryoR	cryo	2	Podocytes
	NK91_AAGCCTACAACT	1513	2332	6.60793	20180509F	NK91	18-139	Pilot1	Nephrectomy	Cortex	NA	Cryosection-RNAlater	cryoR	cryo	2	Podocytes
	NK91_TAATCGTATAAN	1267	1841	10.1951	20180509F	NK91	18-139	Pilot1	Nephrectomy	Cortex	NA	Cryosection-RNAlater	cryoR	cryo	2	Podocytes
	NK91_ATGTCTCAACAG	1289	1981	5.48664	20180509F	NK91	18-139	Pilot1	Nephrectomy	Cortex	NA	Cryosection-RNAlater	cryoR	cryo	2	Podocytes
	NK91_ACAACGGAAGTA	731	904	25.9016	20180509F	NK91	18-139	Pilot1	Nephrectomy	Cortex	NA	Cryosection-RNAlater	cryoR	cryo	2	Podocytes
	NK91_CAAACGTGAGGA	514	755	39.6965	20180509F	NK91	18-139	Pilot1	Nephrectomy	Cortex	NA	Cryosection-RNAlater	cryoR	cryo	2	Podocytes
	NK91_GTGTTGTTTCCG	593	951	16.7979	20180509F	NK91	18-139	Pilot1	Nephrectomy	Cortex	NA	Cryosection-RNAlater	cryoR	cryo	2	Podocytes
	NK91_TCTACTAATGTA	915	1246	9.11743	20180509F	NK91	18-139	Pilot1	Nephrectomy	Cortex	NA	Cryosection-RNAlater	cryoR	cryo	2	Podocytes
	NK91_CGTTCGGTTTTT	498	696	29.7679	20180509F	NK91	18-139	Pilot1	Nephrectomy	Cortex	NA	Cryosection-RNAlater	cryoR	cryo	2	Podocytes
	NK91_CACTCCAAGGGG	967	1263	7.67544	20180509F	NK91	18-139	Pilot1	Nephrectomy	Cortex	NA	Cryosection-RNAlater	cryoR	cryo	2	Podocytes
	NK91_TGACCCACTCAT	636	949	9.09962	20180509F	NK91	18-139	Pilot1	Nephrectomy	Cortex	NA	Cryosection-RNAlater	cryoR	cryo	2	Podocytes
	NK91_GTTTTTCGGCTA	479	583	31.5728	20180509F	NK91	18-139	Pilot1	Nephrectomy	Cortex	NA	Cryosection-RNAlater	cryoR	cryo	2	Podocytes
	NK91_GTGTACACCGCT	557	698	9.81912	20180509F	NK91	18-139	Pilot1	Nephrectomy	Cortex	NA	Cryosection-RNAlater	cryoR	cryo	2	Podocytes
	NK92_ACAACTGTCTTT	3551	7530	16.3984	20180509F	NK92	18-139	Pilot1	Nephrectomy	Cortex	NA	Cryosection-RNAlater	cryoR	cryo	2	Podocytes
	NK92_GCGAAGCTTTTC	2261	3807	4.65815	20180509F	NK92	18-139	Pilot1	Nephrectomy	Cortex	NA	Cryosection-RNAlater	cryoR	cryo	2	Podocytes
	NK92_AACATCATTTGA	1959	3136	7.81893	20180509F	NK92	18-139	Pilot1	Nephrectomy	Cortex	NA	Cryosection-RNAlater	cryoR	cryo	2	Podocytes
	NK92_AGTTCTTCATCC	1710	2761	12.9571	20180509F	NK92	18-139	Pilot1	Nephrectomy	Cortex	NA	Cryosection-RNAlater	cryoR	cryo	2	Podocytes
	NK92_TTCTGTGGCGAN	1240	2073	6.53742	20180509F	NK92	18-139	Pilot1	Nephrectomy	Cortex	NA	Cryosection-RNAlater	cryoR	cryo	2	Podocytes
	NK92_CCTTTCCTGATT	1179	1921	24.9316	20180509F	NK92	18-139	Pilot1	Nephrectomy	Cortex	NA	Cryosection-RNAlater	cryoR	cryo	2	Podocytes
	NK92_GTTCTGTTTGCC	1138	1987	3.77724	20180509F	NK92	18-139	Pilot1	Nephrectomy	Cortex	NA	Cryosection-RNAlater	cryoR	cryo	2	Podocytes
	NK92_TGAATTTTGAGT	1633	2333	9.78345	20180509F	NK92	18-139	Pilot1	Nephrectomy	Cortex	NA	Cryosection-RNAlater	cryoR	cryo	2	Podocytes
	NK92_TCATCATAACCG	1320	1960	9.13306	20180509F	NK92	18-139	Pilot1	Nephrectomy	Cortex	NA	Cryosection-RNAlater	cryoR	cryo	2	Podocytes
	NK92_GCCTTGTTCATT	1065	1524	24.0279	20180509F	NK92	18-139	Pilot1	Nephrectomy	Cortex	NA	Cryosection-RNAlater	cryoR	cryo	2	Podocytes
	NK92_CTCGCTCAAGCC	848	1395	3.3264	20180509F	NK92	18-139	Pilot1	Nephrectomy	Cortex	NA	Cryosection-RNAlater	cryoR	cryo	2	Podocytes
	NK92_ACATATAATGCC	1186	1806	2.79871	20180509F	NK92	18-139	Pilot1	Nephrectomy	Cortex	NA	Cryosection-RNAlater	cryoR	cryo	2	Podocytes
	NK92_GCCAACCCATAC	1246	1699	6.33958	20180509F	NK92	18-139	Pilot1	Nephrectomy	Cortex	NA	Cryosection-RNAlater	cryoR	cryo	2	Podocytes
	NK92_CTGGCCTAAACT	956	1258	9.16968	20180509F	NK92	18-139	Pilot1	Nephrectomy	Cortex	NA	Cryosection-RNAlater	cryoR	cryo	2	Podocytes
	NK92_TAACTTCAGCCC	978	1244	8.25959	20180509F	NK92	18-139	Pilot1	Nephrectomy	Cortex	NA	Cryosection-RNAlater	cryoR	cryo	2	Podocytes
	NK92_CTTTGCTCCAGG	646	934	6.03622	20180509F	NK92	18-139	Pilot1	Nephrectomy	Cortex	NA	Cryosection-RNAlater	cryoR	cryo	2	Podocytes
	NK92_AGGAAGATCCTC	591	823	6.79502	20180509F	NK92	18-139	Pilot1	Nephrectomy	Cortex	NA	Cryosection-RNAlater	cryoR	cryo	2	Podocytes
	NK92_ACAAGCTCTTCN	545	641	25.7242	20180509F	NK92	18-139	Pilot1	Nephrectomy	Cortex	NA	Cryosection-RNAlater	cryoR	cryo	2	Podocytes
	NK92_TCCAGAGGGTCA	633	747	10.6459	20180509F	NK92	18-139	Pilot1	Nephrectomy	Cortex	NA	Cryosection-RNAlater	cryoR	cryo	2	Podocytes
	NK92_TTACGGGGCGCN	650	774	8.29384	20180509F	NK92	18-139	Pilot1	Nephrectomy	Cortex	NA	Cryosection-RNAlater	cryoR	cryo	2	Podocytes
	NK92_CTATTCGCGTGT	691	846	8.63931	20180509F	NK92	18-139	Pilot1	Nephrectomy	Cortex	NA	Cryosection-RNAlater	cryoR	cryo	2	Podocytes
	NK92_CCCGTATGATCG	470	575	14.1791	20180509F	NK92	18-139	Pilot1	Nephrectomy	Cortex	NA	Cryosection-RNAlater	cryoR	cryo	2	Podocytes
	NK92_CATGAACGTAGT	551	741	5.24297	20180509F	NK92	18-139	Pilot1	Nephrectomy	Cortex	NA	Cryosection-RNAlater	cryoR	cryo	2	Podocytes
	NK92_TCCCCGATACGA	411	486	17.9054	20180509F	NK92	18-139	Pilot1	Nephrectomy	Cortex	NA	Cryosection-RNAlater	cryoR	cryo	2	Podocytes
	NK92_TGTCAGGCCTAC	427	535	15.4818	20180509F	NK92	18-139	Pilot1	Nephrectomy	Cortex	NA	Cryosection-RNAlater	cryoR	cryo	2	Podocytes
	NK92_CATTGACACAGN	410	490	7.89474	20180509F	NK92	18-139	Pilot1	Nephrectomy	Cortex	NA	Cryosection-RNAlater	cryoR	cryo	2	Podocytes
	NK93_AAGTAAGAGGCC	1181	1897	71.4436	20180509D	NK93	3412	Local	Donor	Cortex	F	Cryosection-RNAlater	cryoR	cryo	2	Podocytes
	NK93_CTGATACTTCCT	2786	4965	20.2025	20180509D	NK93	3412	Local	Donor	Cortex	F	Cryosection-RNAlater	cryoR	cryo	2	Podocytes
	NK93_GACGCACTTCAC	2688	4894	21.09	20180509D	NK93	3412	Local	Donor	Cortex	F	Cryosection-RNAlater	cryoR	cryo	2	Podocytes
	NK93_GCCGCCGGTGTN	2827	5257	9.15846	20180509D	NK93	3412	Local	Donor	Cortex	F	Cryosection-RNAlater	cryoR	cryo	2	Podocytes
	NK93_ATCTATACACAC	2040	4084	5.37535	20180509D	NK93	3412	Local	Donor	Cortex	F	Cryosection-RNAlater	cryoR	cryo	2	Podocytes
	NK93_AGAACATGGACA	2218	3929	9.21904	20180509D	NK93	3412	Local	Donor	Cortex	F	Cryosection-RNAlater	cryoR	cryo	2	Podocytes
	NK93_ATGTTCGCTAGG	2052	3301	19.3107	20180509D	NK93	3412	Local	Donor	Cortex	F	Cryosection-RNAlater	cryoR	cryo	2	Podocytes
	NK93_TACTAGGCCTTT	2294	3787	16.1797	20180509D	NK93	3412	Local	Donor	Cortex	F	Cryosection-RNAlater	cryoR	cryo	2	Podocytes
	NK93_GCGCGTCGGTAG	1991	3319	11.3278	20180509D	NK93	3412	Local	Donor	Cortex	F	Cryosection-RNAlater	cryoR	cryo	2	Podocytes
	NK93_CGCGAGTCTCAA	1559	2492	14.8907	20180509D	NK93	3412	Local	Donor	Cortex	F	Cryosection-RNAlater	cryoR	cryo	2	Podocytes
	NK93_TGAGTAAACAAT	1686	2700	13.8481	20180509D	NK93	3412	Local	Donor	Cortex	F	Cryosection-RNAlater	cryoR	cryo	2	Podocytes
	NK93_GCAAGTCAACCG	1486	2398	8.36836	20180509D	NK93	3412	Local	Donor	Cortex	F	Cryosection-RNAlater	cryoR	cryo	2	Podocytes
	NK93_TTACCTCGTACA	1435	2382	11.7124	20180509D	NK93	3412	Local	Donor	Cortex	F	Cryosection-RNAlater	cryoR	cryo	2	Podocytes
	NK93_AAATGTTCGTTA	1698	2520	18.9189	20180509D	NK93	3412	Local	Donor	Cortex	F	Cryosection-RNAlater	cryoR	cryo	2	Podocytes
	NK93_AGATGTCGAAGT	1229	1748	28.2725	20180509D	NK93	3412	Local	Donor	Cortex	F	Cryosection-RNAlater	cryoR	cryo	2	Podocytes
	NK93_CGTCGTCGAATC	1429	2201	12.6241	20180509D	NK93	3412	Local	Donor	Cortex	F	Cryosection-RNAlater	cryoR	cryo	2	Podocytes
	NK93_TCACTCGAACAT	1140	1759	21.1564	20180509D	NK93	3412	Local	Donor	Cortex	F	Cryosection-RNAlater	cryoR	cryo	2	Podocytes
	NK93_CTCTCATATGAA	1230	2044	6.83683	20180509D	NK93	3412	Local	Donor	Cortex	F	Cryosection-RNAlater	cryoR	cryo	2	Podocytes
	NK93_GATGGCTAGTAG	1319	1888	23.7788	20180509D	NK93	3412	Local	Donor	Cortex	F	Cryosection-RNAlater	cryoR	cryo	2	Podocytes
	NK93_ATGTCCTTGCTC	1293	1968	12.4555	20180509D	NK93	3412	Local	Donor	Cortex	F	Cryosection-RNAlater	cryoR	cryo	2	Podocytes
	NK93_TCTAAACAGGAA	1383	1953	9.49954	20180509D	NK93	3412	Local	Donor	Cortex	F	Cryosection-RNAlater	cryoR	cryo	2	Podocytes
	NK93_CGTATTCCGCCG	928	1322	5.57143	20180509D	NK93	3412	Local	Donor	Cortex	F	Cryosection-RNAlater	cryoR	cryo	2	Podocytes
	NK93_TGTCTAACCTAG	886	1335	16.9259	20180509D	NK93	3412	Local	Donor	Cortex	F	Cryosection-RNAlater	cryoR	cryo	2	Podocytes
	NK93_GAGCTGCTGATA	695	1061	21.5817	20180509D	NK93	3412	Local	Donor	Cortex	F	Cryosection-RNAlater	cryoR	cryo	2	Podocytes
	NK93_ACTAGGAGAGCA	701	853	36.7211	20180509D	NK93	3412	Local	Donor	Cortex	F	Cryosection-RNAlater	cryoR	cryo	2	Podocytes
	NK93_TCGATTACGGCC	589	936	10.5163	20180509D	NK93	3412	Local	Donor	Cortex	F	Cryosection-RNAlater	cryoR	cryo	2	Podocytes
	NK93_CGTGCCTATCTT	549	775	25.3372	20180509D	NK93	3412	Local	Donor	Cortex	F	Cryosection-RNAlater	cryoR	cryo	2	Podocytes
	NK93_TGAAGTACACTA	761	996	10.8326	20180509D	NK93	3412	Local	Donor	Cortex	F	Cryosection-RNAlater	cryoR	cryo	2	Podocytes
	NK93_CGAGACCCAGTC	473	710	8.85751	20180509D	NK93	3412	Local	Donor	Cortex	F	Cryosection-RNAlater	cryoR	cryo	2	Podocytes
	NK93_GTTGAGCTCGCC	519	675	20.1183	20180509D	NK93	3412	Local	Donor	Cortex	F	Cryosection-RNAlater	cryoR	cryo	2	Podocytes
	NK93_TATCGTACCTGA	560	808	4.038	20180509D	NK93	3412	Local	Donor	Cortex	F	Cryosection-RNAlater	cryoR	cryo	2	Podocytes
	NK93_GGAGAATTGGAA	481	611	30.0915	20180509D	NK93	3412	Local	Donor	Cortex	F	Cryosection-RNAlater	cryoR	cryo	2	Podocytes
	NK93_TGTCCAGAATAT	642	779	17.2157	20180509D	NK93	3412	Local	Donor	Cortex	F	Cryosection-RNAlater	cryoR	cryo	2	Podocytes
	NK93_GGATGGCGCCTT	515	759	6.75676	20180509D	NK93	3412	Local	Donor	Cortex	F	Cryosection-RNAlater	cryoR	cryo	2	Podocytes
	NK93_CCTGTACTTGGN	460	670	11.3757	20180509D	NK93	3412	Local	Donor	Cortex	F	Cryosection-RNAlater	cryoR	cryo	2	Podocytes
	NK93_CTTTGCGAGACC	499	657	11.0961	20180509D	NK93	3412	Local	Donor	Cortex	F	Cryosection-RNAlater	cryoR	cryo	2	Podocytes
	NK93_CATACCTAGCTG	604	747	12.0141	20180509D	NK93	3412	Local	Donor	Cortex	F	Cryosection-RNAlater	cryoR	cryo	2	Podocytes
	NK93_CGTTGTTGGGCT	459	623	17.81	20180509D	NK93	3412	Local	Donor	Cortex	F	Cryosection-RNAlater	cryoR	cryo	2	Podocytes
	NK93_TGCGGGTCTACA	489	647	16.1917	20180509D	NK93	3412	Local	Donor	Cortex	F	Cryosection-RNAlater	cryoR	cryo	2	Podocytes
	NK93_CAACTAGGTCTA	434	521	20.7002	20180509D	NK93	3412	Local	Donor	Cortex	F	Cryosection-RNAlater	cryoR	cryo	2	Podocytes
	NK93_GGGGCACGCACC	582	730	14.0165	20180509D	NK93	3412	Local	Donor	Cortex	F	Cryosection-RNAlater	cryoR	cryo	2	Podocytes
	NK93_AAGTACCTAGCA	408	459	21.134	20180509D	NK93	3412	Local	Donor	Cortex	F	Cryosection-RNAlater	cryoR	cryo	2	Podocytes
	NK93_ATCAATACGGGG	422	560	4.59966	20180509D	NK93	3412	Local	Donor	Cortex	F	Cryosection-RNAlater	cryoR	cryo	2	Podocytes
	NK94_ATCAACGGAAAT	3850	8630	12.3235	20180509D	NK94	3412	Local	Donor	Cortex	F	Cryosection-RNAlater	cryoR	cryo	2	Podocytes
	NK94_GAATTGTAGACT	2965	6164	17.0948	20180509D	NK94	3412	Local	Donor	Cortex	F	Cryosection-RNAlater	cryoR	cryo	2	Podocytes
	NK94_AGAAACCTTAGG	3580	7471	17.9101	20180509D	NK94	3412	Local	Donor	Cortex	F	Cryosection-RNAlater	cryoR	cryo	2	Podocytes
	NK94_AGCTTCACAATT	2973	5750	17.9158	20180509D	NK94	3412	Local	Donor	Cortex	F	Cryosection-RNAlater	cryoR	cryo	2	Podocytes
	NK94_ACACAATATGTA	2848	5755	9.66881	20180509D	NK94	3412	Local	Donor	Cortex	F	Cryosection-RNAlater	cryoR	cryo	2	Podocytes
	NK94_GGCCTTCCCGCC	2304	4024	15.4266	20180509D	NK94	3412	Local	Donor	Cortex	F	Cryosection-RNAlater	cryoR	cryo	2	Podocytes
	NK94_GATACCAATCAC	2215	3929	8.30805	20180509D	NK94	3412	Local	Donor	Cortex	F	Cryosection-RNAlater	cryoR	cryo	2	Podocytes
	NK94_TGCTGTCGGATT	1823	3318	7.37018	20180509D	NK94	3412	Local	Donor	Cortex	F	Cryosection-RNAlater	cryoR	cryo	2	Podocytes
	NK94_GGCTCGCGACAT	2077	3449	14.6076	20180509D	NK94	3412	Local	Donor	Cortex	F	Cryosection-RNAlater	cryoR	cryo	2	Podocytes
	NK94_TCCAAGGCCCCT	1865	2921	13.8094	20180509D	NK94	3412	Local	Donor	Cortex	F	Cryosection-RNAlater	cryoR	cryo	2	Podocytes
	NK94_AAAACACGAGTN	1816	2973	12.6616	20180509D	NK94	3412	Local	Donor	Cortex	F	Cryosection-RNAlater	cryoR	cryo	2	Podocytes
	NK94_CGAGGTTCATTC	1683	2783	12.2912	20180509D	NK94	3412	Local	Donor	Cortex	F	Cryosection-RNAlater	cryoR	cryo	2	Podocytes
	NK94_CGAGTGAAGTGN	1709	2565	23.1115	20180509D	NK94	3412	Local	Donor	Cortex	F	Cryosection-RNAlater	cryoR	cryo	2	Podocytes
	NK94_GAGAATCCCAGA	1476	2425	6.80246	20180509D	NK94	3412	Local	Donor	Cortex	F	Cryosection-RNAlater	cryoR	cryo	2	Podocytes
	NK94_TTGATTACTCTC	1479	2285	15.9308	20180509D	NK94	3412	Local	Donor	Cortex	F	Cryosection-RNAlater	cryoR	cryo	2	Podocytes
	NK94_AGGTAGAGCTAT	1253	1882	18.1383	20180509D	NK94	3412	Local	Donor	Cortex	F	Cryosection-RNAlater	cryoR	cryo	2	Podocytes
	NK94_AGGAGTACCGAA	1204	1808	7.61369	20180509D	NK94	3412	Local	Donor	Cortex	F	Cryosection-RNAlater	cryoR	cryo	2	Podocytes
	NK94_CTAGTGGGGAAG	1160	1490	20.1928	20180509D	NK94	3412	Local	Donor	Cortex	F	Cryosection-RNAlater	cryoR	cryo	2	Podocytes
	NK94_CGATGTGTCGAA	922	1223	19.0066	20180509D	NK94	3412	Local	Donor	Cortex	F	Cryosection-RNAlater	cryoR	cryo	2	Podocytes
	NK94_GTTCGCTACAAG	854	1172	22.3327	20180509D	NK94	3412	Local	Donor	Cortex	F	Cryosection-RNAlater	cryoR	cryo	2	Podocytes
	NK94_CCGGAGTGCCGC	904	1302	9.5205	20180509D	NK94	3412	Local	Donor	Cortex	F	Cryosection-RNAlater	cryoR	cryo	2	Podocytes
	NK94_CGTCCCTGCCGC	1004	1319	18.1762	20180509D	NK94	3412	Local	Donor	Cortex	F	Cryosection-RNAlater	cryoR	cryo	2	Podocytes
	NK94_GGGCCTCCTAAC	643	787	38.3229	20180509D	NK94	3412	Local	Donor	Cortex	F	Cryosection-RNAlater	cryoR	cryo	2	Podocytes
	NK94_CCTTGGATCATC	1121	1474	11.3117	20180509D	NK94	3412	Local	Donor	Cortex	F	Cryosection-RNAlater	cryoR	cryo	2	Podocytes
	NK94_TGTGAACCGTCC	872	1142	11.9507	20180509D	NK94	3412	Local	Donor	Cortex	F	Cryosection-RNAlater	cryoR	cryo	2	Podocytes
	NK94_GCTAGCACTATT	756	1009	18.2996	20180509D	NK94	3412	Local	Donor	Cortex	F	Cryosection-RNAlater	cryoR	cryo	2	Podocytes
	NK94_TAAAATAGGCGT	625	951	6.48968	20180509D	NK94	3412	Local	Donor	Cortex	F	Cryosection-RNAlater	cryoR	cryo	2	Podocytes
	NK94_CATCACACACTG	664	984	7.16981	20180509D	NK94	3412	Local	Donor	Cortex	F	Cryosection-RNAlater	cryoR	cryo	2	Podocytes
	NK94_AACGGTTGACTA	778	1099	8.72093	20180509D	NK94	3412	Local	Donor	Cortex	F	Cryosection-RNAlater	cryoR	cryo	2	Podocytes
	NK94_TATATGGTATAG	911	1247	13.3426	20180509D	NK94	3412	Local	Donor	Cortex	F	Cryosection-RNAlater	cryoR	cryo	2	Podocytes
	NK94_GAAGGTCGGGAT	593	768	18.7302	20180509D	NK94	3412	Local	Donor	Cortex	F	Cryosection-RNAlater	cryoR	cryo	2	Podocytes
	NK94_CTGGGCCGACAG	467	708	6.71937	20180509D	NK94	3412	Local	Donor	Cortex	F	Cryosection-RNAlater	cryoR	cryo	2	Podocytes
	NK94_CACGCTATATAG	536	817	4.77855	20180509D	NK94	3412	Local	Donor	Cortex	F	Cryosection-RNAlater	cryoR	cryo	2	Podocytes
	NK94_GTTCGAACATCT	488	608	14.965	20180509D	NK94	3412	Local	Donor	Cortex	F	Cryosection-RNAlater	cryoR	cryo	2	Podocytes
	NK94_GCTAAATACAGT	465	528	36.6906	20180509D	NK94	3412	Local	Donor	Cortex	F	Cryosection-RNAlater	cryoR	cryo	2	Podocytes
	NK94_ATCCGTCAAGGC	575	734	11.4596	20180509D	NK94	3412	Local	Donor	Cortex	F	Cryosection-RNAlater	cryoR	cryo	2	Podocytes
	NK94_ATCCACGGAAAT	433	495	16.6667	20180509D	NK94	3412	Local	Donor	Cortex	F	Cryosection-RNAlater	cryoR	cryo	2	Podocytes
	NK94_CTCAACGGAAAT	431	491	17.6174	20180509D	NK94	3412	Local	Donor	Cortex	F	Cryosection-RNAlater	cryoR	cryo	2	Podocytes
	NK94_GGCGCGTGATTA	436	546	14.2857	20180509D	NK94	3412	Local	Donor	Cortex	F	Cryosection-RNAlater	cryoR	cryo	2	Podocytes
	NK94_ACACAATATGTC	410	474	10.0569	20180509D	NK94	3412	Local	Donor	Cortex	F	Cryosection-RNAlater	cryoR	cryo	2	Podocytes
	NK1_CGCTTTCATCTT	536	643	3.01659	20161121	NK1	3351	Local	Nephrectomy	Cortex	M	Frozen	wholeF	whole	3	Proximal Tubule Epithelial Cells
	NK1_CCGTCGACTATT	1023	1396	0.143062	20161121	NK1	3351	Local	Nephrectomy	Cortex	M	Frozen	wholeF	whole	3	Proximal Tubule Epithelial Cells
	NK1_GCCTTGTCCCAT	515	699	0.142857	20161121	NK1	3351	Local	Nephrectomy	Cortex	M	Frozen	wholeF	whole	3	Proximal Tubule Epithelial Cells
	NK1_ACCGAAATTCAG	868	1095	0.635209	20161121	NK1	3351	Local	Nephrectomy	Cortex	M	Frozen	wholeF	whole	3	Proximal Tubule Epithelial Cells
	NK1_CCGCTGCATGCC	960	1366	0.146199	20161121	NK1	3351	Local	Nephrectomy	Cortex	M	Frozen	wholeF	whole	3	Proximal Tubule Epithelial Cells
	NK1_GGCGCACATCCC	1021	1438	0.208189	20161121	NK1	3351	Local	Nephrectomy	Cortex	M	Frozen	wholeF	whole	3	Proximal Tubule Epithelial Cells
	NK1_ACTATCTTCGGT	780	1016	0.294406	20161121	NK1	3351	Local	Nephrectomy	Cortex	M	Frozen	wholeF	whole	3	Proximal Tubule Epithelial Cells
	NK1_TCGAACACCATG	728	929	0	20161121	NK1	3351	Local	Nephrectomy	Cortex	M	Frozen	wholeF	whole	3	Proximal Tubule Epithelial Cells
	NK1_TGAAGCTTCCAA	789	1017	0.391773	20161121	NK1	3351	Local	Nephrectomy	Cortex	M	Frozen	wholeF	whole	3	Proximal Tubule Epithelial Cells
	NK1_CTGAATCACGTG	570	691	0.144509	20161121	NK1	3351	Local	Nephrectomy	Cortex	M	Frozen	wholeF	whole	3	Proximal Tubule Epithelial Cells
	NK1_GGTTTCTTAGGC	670	827	1.07656	20161121	NK1	3351	Local	Nephrectomy	Cortex	M	Frozen	wholeF	whole	3	Proximal Tubule Epithelial Cells
	NK1_CGGACCCCATTA	706	953	0.729167	20161121	NK1	3351	Local	Nephrectomy	Cortex	M	Frozen	wholeF	whole	3	Proximal Tubule Epithelial Cells
	NK1_GGCCGATTGGCN	808	1010	0.492611	20161121	NK1	3351	Local	Nephrectomy	Cortex	M	Frozen	wholeF	whole	3	Proximal Tubule Epithelial Cells
	NK1_CACGGGCGGCCC	695	906	0.110254	20161121	NK1	3351	Local	Nephrectomy	Cortex	M	Frozen	wholeF	whole	3	Proximal Tubule Epithelial Cells
	NK1_CGCGCCCCCCCA	511	708	0.28169	20161121	NK1	3351	Local	Nephrectomy	Cortex	M	Frozen	wholeF	whole	3	Proximal Tubule Epithelial Cells
	NK1_GCTTCGGATCTT	702	894	0	20161121	NK1	3351	Local	Nephrectomy	Cortex	M	Frozen	wholeF	whole	3	Proximal Tubule Epithelial Cells
	NK5_CTACTATGTTTC	1442	2149	0.509259	20161122	NK5	3351	Local	Nephrectomy	Cortex	M	RNAlater	wholeR	whole	3	Proximal Tubule Epithelial Cells
	NK5_ATCGAACTGTCT	997	1328	0.449775	20161122	NK5	3351	Local	Nephrectomy	Cortex	M	RNAlater	wholeR	whole	3	Proximal Tubule Epithelial Cells
	NK5_AACTCCCCTAAT	918	1185	0.420168	20161122	NK5	3351	Local	Nephrectomy	Cortex	M	RNAlater	wholeR	whole	3	Proximal Tubule Epithelial Cells
	NK5_ACCTCTGACCCC	1205	1744	0.570125	20161122	NK5	3351	Local	Nephrectomy	Cortex	M	RNAlater	wholeR	whole	3	Proximal Tubule Epithelial Cells
	NK5_TACATTAAGATC	754	970	0.205761	20161122	NK5	3351	Local	Nephrectomy	Cortex	M	RNAlater	wholeR	whole	3	Proximal Tubule Epithelial Cells
	NK5_CCTGCTCTTGGT	925	1241	0.72	20161122	NK5	3351	Local	Nephrectomy	Cortex	M	RNAlater	wholeR	whole	3	Proximal Tubule Epithelial Cells
	NK5_TTCTTAACAAAT	625	786	0.127065	20161122	NK5	3351	Local	Nephrectomy	Cortex	M	RNAlater	wholeR	whole	3	Proximal Tubule Epithelial Cells
	NK5_GTCGCACGACAC	733	1001	0.199402	20161122	NK5	3351	Local	Nephrectomy	Cortex	M	RNAlater	wholeR	whole	3	Proximal Tubule Epithelial Cells
	NK5_ACCTGCTAGAGG	745	927	0	20161122	NK5	3351	Local	Nephrectomy	Cortex	M	RNAlater	wholeR	whole	3	Proximal Tubule Epithelial Cells
	NK5_ATATGATTCAAT	781	953	0.209424	20161122	NK5	3351	Local	Nephrectomy	Cortex	M	RNAlater	wholeR	whole	3	Proximal Tubule Epithelial Cells
	NK5_ATGACATACTTA	606	746	0.665779	20161122	NK5	3351	Local	Nephrectomy	Cortex	M	RNAlater	wholeR	whole	3	Proximal Tubule Epithelial Cells
	NK5_ACGACAGCTACC	703	966	0.206612	20161122	NK5	3351	Local	Nephrectomy	Cortex	M	RNAlater	wholeR	whole	3	Proximal Tubule Epithelial Cells
	NK5_TCATCAGACATT	615	771	0	20161122	NK5	3351	Local	Nephrectomy	Cortex	M	RNAlater	wholeR	whole	3	Proximal Tubule Epithelial Cells
	NK5_AATGGCTTGCTG	680	833	1.65289	20161122	NK5	3351	Local	Nephrectomy	Cortex	M	RNAlater	wholeR	whole	3	Proximal Tubule Epithelial Cells
	NK5_TTGGTTGGAGCT	646	859	0.463499	20161122	NK5	3351	Local	Nephrectomy	Cortex	M	RNAlater	wholeR	whole	3	Proximal Tubule Epithelial Cells
	NK5_CAACGCTCACGG	410	542	0	20161122	NK5	3351	Local	Nephrectomy	Cortex	M	RNAlater	wholeR	whole	3	Proximal Tubule Epithelial Cells
	NK5_TTCTGCTGACCT	759	899	0.553097	20161122	NK5	3351	Local	Nephrectomy	Cortex	M	RNAlater	wholeR	whole	3	Proximal Tubule Epithelial Cells
	NK5_GTCGTTCCTTGC	629	763	2.55428	20161122	NK5	3351	Local	Nephrectomy	Cortex	M	RNAlater	wholeR	whole	3	Proximal Tubule Epithelial Cells
	NK5_CTCCCACGATCC	521	609	0	20161122	NK5	3351	Local	Nephrectomy	Cortex	M	RNAlater	wholeR	whole	3	Proximal Tubule Epithelial Cells
	NK5_TTTCTGTTAGCC	478	607	0.978793	20161122	NK5	3351	Local	Nephrectomy	Cortex	M	RNAlater	wholeR	whole	3	Proximal Tubule Epithelial Cells
	NK5_CGAATGTGGTCC	699	861	0	20161122	NK5	3351	Local	Nephrectomy	Cortex	M	RNAlater	wholeR	whole	3	Proximal Tubule Epithelial Cells
	NK5_ACTCGCCGACCC	625	806	0	20161122	NK5	3351	Local	Nephrectomy	Cortex	M	RNAlater	wholeR	whole	3	Proximal Tubule Epithelial Cells
	NK5_GCGTGGTATGAT	570	696	0.429185	20161122	NK5	3351	Local	Nephrectomy	Cortex	M	RNAlater	wholeR	whole	3	Proximal Tubule Epithelial Cells
	NK5_GGACAACATATC	589	704	0.984529	20161122	NK5	3351	Local	Nephrectomy	Cortex	M	RNAlater	wholeR	whole	3	Proximal Tubule Epithelial Cells
	NK5_GTGTCCCCTTTA	444	551	0.541516	20161122	NK5	3351	Local	Nephrectomy	Cortex	M	RNAlater	wholeR	whole	3	Proximal Tubule Epithelial Cells
	NK5_CGTTAAACCTCC	623	776	0	20161122	NK5	3351	Local	Nephrectomy	Cortex	M	RNAlater	wholeR	whole	3	Proximal Tubule Epithelial Cells
	NK5_TTGTCAGCCTCT	542	662	0.600601	20161122	NK5	3351	Local	Nephrectomy	Cortex	M	RNAlater	wholeR	whole	3	Proximal Tubule Epithelial Cells
	NK5_CTATCGTATTAC	459	563	0.353982	20161122	NK5	3351	Local	Nephrectomy	Cortex	M	RNAlater	wholeR	whole	3	Proximal Tubule Epithelial Cells
	NK5_AAGATTCAACGT	628	813	0.12285	20161122	NK5	3351	Local	Nephrectomy	Cortex	M	RNAlater	wholeR	whole	3	Proximal Tubule Epithelial Cells
	NK5_GCCCGTGACTTG	422	546	0.546448	20161122	NK5	3351	Local	Nephrectomy	Cortex	M	RNAlater	wholeR	whole	3	Proximal Tubule Epithelial Cells
	NK5_CAAACGCCGTAA	537	653	0.305344	20161122	NK5	3351	Local	Nephrectomy	Cortex	M	RNAlater	wholeR	whole	3	Proximal Tubule Epithelial Cells
	NK5_CTCCAACATAGT	627	802	0.248756	20161122	NK5	3351	Local	Nephrectomy	Cortex	M	RNAlater	wholeR	whole	3	Proximal Tubule Epithelial Cells
	NK5_GGACCTCGACGC	481	587	0.170068	20161122	NK5	3351	Local	Nephrectomy	Cortex	M	RNAlater	wholeR	whole	3	Proximal Tubule Epithelial Cells
	NK5_CTATCTAGTGTA	470	573	13.8346	20161122	NK5	3351	Local	Nephrectomy	Cortex	M	RNAlater	wholeR	whole	3	Proximal Tubule Epithelial Cells
	NK5_CGCCCACCCCTT	462	584	0.511073	20161122	NK5	3351	Local	Nephrectomy	Cortex	M	RNAlater	wholeR	whole	3	Proximal Tubule Epithelial Cells
	NK5_TTATCGAATTCT	458	575	0.173611	20161122	NK5	3351	Local	Nephrectomy	Cortex	M	RNAlater	wholeR	whole	3	Proximal Tubule Epithelial Cells
	NK5_TACCCTGAATTT	528	622	0.160514	20161122	NK5	3351	Local	Nephrectomy	Cortex	M	RNAlater	wholeR	whole	3	Proximal Tubule Epithelial Cells
	NK5_ATACATTCTGAG	405	497	0	20161122	NK5	3351	Local	Nephrectomy	Cortex	M	RNAlater	wholeR	whole	3	Proximal Tubule Epithelial Cells
	NK5_GCTCTGCTGGTC	547	684	0.869565	20161122	NK5	3351	Local	Nephrectomy	Cortex	M	RNAlater	wholeR	whole	3	Proximal Tubule Epithelial Cells
	NK5_GAAGCGCGCTCC	407	482	0.618557	20161122	NK5	3351	Local	Nephrectomy	Cortex	M	RNAlater	wholeR	whole	3	Proximal Tubule Epithelial Cells
	NK5_ACAGTCAGCCTT	469	571	0	20161122	NK5	3351	Local	Nephrectomy	Cortex	M	RNAlater	wholeR	whole	3	Proximal Tubule Epithelial Cells
	NK5_CGATCAACGATT	437	530	0	20161122	NK5	3351	Local	Nephrectomy	Cortex	M	RNAlater	wholeR	whole	3	Proximal Tubule Epithelial Cells
	NK5_CGTGAATTTCCT	529	661	0	20161122	NK5	3351	Local	Nephrectomy	Cortex	M	RNAlater	wholeR	whole	3	Proximal Tubule Epithelial Cells
	NK5_CGCTGTGAACCT	531	618	0.802568	20161122	NK5	3351	Local	Nephrectomy	Cortex	M	RNAlater	wholeR	whole	3	Proximal Tubule Epithelial Cells
	NK5_AAATGATATGGC	439	512	0.582524	20161122	NK5	3351	Local	Nephrectomy	Cortex	M	RNAlater	wholeR	whole	3	Proximal Tubule Epithelial Cells
	NK9_AGAATTGGTGTC	2385	3915	13.7475	20171016A	NK9	3395	Local	Nephrectomy	Cortex-Medulla	M	Cryosection	cryoF	cryo	3	Proximal Tubule Epithelial Cells
	NK9_TCTTCCGTCCCT	2035	3386	18.8204	20171016A	NK9	3395	Local	Nephrectomy	Cortex-Medulla	M	Cryosection	cryoF	cryo	3	Proximal Tubule Epithelial Cells
	NK9_TCTCGCCGTCTG	1259	1806	37.1826	20171016A	NK9	3395	Local	Nephrectomy	Cortex-Medulla	M	Cryosection	cryoF	cryo	3	Proximal Tubule Epithelial Cells
	NK9_GTCTACCTTCTA	2066	3286	22.6277	20171016A	NK9	3395	Local	Nephrectomy	Cortex-Medulla	M	Cryosection	cryoF	cryo	3	Proximal Tubule Epithelial Cells
	NK9_GGAAAGGTTCGT	1603	2329	25.2327	20171016A	NK9	3395	Local	Nephrectomy	Cortex-Medulla	M	Cryosection	cryoF	cryo	3	Proximal Tubule Epithelial Cells
	NK9_CACACTTGTCCT	1938	3104	11.6425	20171016A	NK9	3395	Local	Nephrectomy	Cortex-Medulla	M	Cryosection	cryoF	cryo	3	Proximal Tubule Epithelial Cells
	NK9_ACTACCTATTGA	1414	2082	31.3551	20171016A	NK9	3395	Local	Nephrectomy	Cortex-Medulla	M	Cryosection	cryoF	cryo	3	Proximal Tubule Epithelial Cells
	NK9_TATCTCAACCCG	1748	2479	10.6022	20171016A	NK9	3395	Local	Nephrectomy	Cortex-Medulla	M	Cryosection	cryoF	cryo	3	Proximal Tubule Epithelial Cells
	NK9_CTTTCACACGTT	1596	2234	12.4951	20171016A	NK9	3395	Local	Nephrectomy	Cortex-Medulla	M	Cryosection	cryoF	cryo	3	Proximal Tubule Epithelial Cells
	NK9_AATTAATGAATG	1309	1876	25.7618	20171016A	NK9	3395	Local	Nephrectomy	Cortex-Medulla	M	Cryosection	cryoF	cryo	3	Proximal Tubule Epithelial Cells
	NK9_TGCTCGGCTCGC	1423	2012	20.0318	20171016A	NK9	3395	Local	Nephrectomy	Cortex-Medulla	M	Cryosection	cryoF	cryo	3	Proximal Tubule Epithelial Cells
	NK9_CTCGCACCATAT	1303	1910	13.3394	20171016A	NK9	3395	Local	Nephrectomy	Cortex-Medulla	M	Cryosection	cryoF	cryo	3	Proximal Tubule Epithelial Cells
	NK9_TTCTTCTGAGCA	1105	1464	27.381	20171016A	NK9	3395	Local	Nephrectomy	Cortex-Medulla	M	Cryosection	cryoF	cryo	3	Proximal Tubule Epithelial Cells
	NK9_GTGATTATAGCT	973	1260	41.3953	20171016A	NK9	3395	Local	Nephrectomy	Cortex-Medulla	M	Cryosection	cryoF	cryo	3	Proximal Tubule Epithelial Cells
	NK9_AAGCGTCTAGTC	1274	1823	11.2031	20171016A	NK9	3395	Local	Nephrectomy	Cortex-Medulla	M	Cryosection	cryoF	cryo	3	Proximal Tubule Epithelial Cells
	NK9_ATCTTTCGCGAG	1171	1613	11.2761	20171016A	NK9	3395	Local	Nephrectomy	Cortex-Medulla	M	Cryosection	cryoF	cryo	3	Proximal Tubule Epithelial Cells
	NK9_ACAATTCAGGTT	1149	1621	19.0714	20171016A	NK9	3395	Local	Nephrectomy	Cortex-Medulla	M	Cryosection	cryoF	cryo	3	Proximal Tubule Epithelial Cells
	NK9_GGCTTCGCCACG	1164	1564	20.1633	20171016A	NK9	3395	Local	Nephrectomy	Cortex-Medulla	M	Cryosection	cryoF	cryo	3	Proximal Tubule Epithelial Cells
	NK9_GTTTGCGCAGTT	1250	1751	12.45	20171016A	NK9	3395	Local	Nephrectomy	Cortex-Medulla	M	Cryosection	cryoF	cryo	3	Proximal Tubule Epithelial Cells
	NK9_ACCTTCTATTGG	1024	1407	24.4361	20171016A	NK9	3395	Local	Nephrectomy	Cortex-Medulla	M	Cryosection	cryoF	cryo	3	Proximal Tubule Epithelial Cells
	NK9_AATTCCGCCCCT	1290	1817	11.9244	20171016A	NK9	3395	Local	Nephrectomy	Cortex-Medulla	M	Cryosection	cryoF	cryo	3	Proximal Tubule Epithelial Cells
	NK9_AGTTATTGGTCG	1095	1440	28.3582	20171016A	NK9	3395	Local	Nephrectomy	Cortex-Medulla	M	Cryosection	cryoF	cryo	3	Proximal Tubule Epithelial Cells
	NK9_CCGGACTGTGCT	1169	1593	25.0353	20171016A	NK9	3395	Local	Nephrectomy	Cortex-Medulla	M	Cryosection	cryoF	cryo	3	Proximal Tubule Epithelial Cells
	NK9_GCACTAAATCCC	972	1347	17.665	20171016A	NK9	3395	Local	Nephrectomy	Cortex-Medulla	M	Cryosection	cryoF	cryo	3	Proximal Tubule Epithelial Cells
	NK9_CCACAGGTTCCG	941	1235	29.6296	20171016A	NK9	3395	Local	Nephrectomy	Cortex-Medulla	M	Cryosection	cryoF	cryo	3	Proximal Tubule Epithelial Cells
	NK9_CCCCTCAATGAC	899	1199	26.2154	20171016A	NK9	3395	Local	Nephrectomy	Cortex-Medulla	M	Cryosection	cryoF	cryo	3	Proximal Tubule Epithelial Cells
	NK9_AGCATGGGGAGN	873	1068	40.0673	20171016A	NK9	3395	Local	Nephrectomy	Cortex-Medulla	M	Cryosection	cryoF	cryo	3	Proximal Tubule Epithelial Cells
	NK9_CCGATGTACAGC	1218	1758	9.7999	20171016A	NK9	3395	Local	Nephrectomy	Cortex-Medulla	M	Cryosection	cryoF	cryo	3	Proximal Tubule Epithelial Cells
	NK9_AAGGGACTGCCA	921	1190	31.6877	20171016A	NK9	3395	Local	Nephrectomy	Cortex-Medulla	M	Cryosection	cryoF	cryo	3	Proximal Tubule Epithelial Cells
	NK9_ACTATTCAGGGT	993	1310	26.1556	20171016A	NK9	3395	Local	Nephrectomy	Cortex-Medulla	M	Cryosection	cryoF	cryo	3	Proximal Tubule Epithelial Cells
	NK9_CTATTTCGACCT	934	1257	28.0892	20171016A	NK9	3395	Local	Nephrectomy	Cortex-Medulla	M	Cryosection	cryoF	cryo	3	Proximal Tubule Epithelial Cells
	NK9_ACGGATTTATAT	959	1230	28.8194	20171016A	NK9	3395	Local	Nephrectomy	Cortex-Medulla	M	Cryosection	cryoF	cryo	3	Proximal Tubule Epithelial Cells
	NK9_CCTGACCCATGA	988	1288	18.014	20171016A	NK9	3395	Local	Nephrectomy	Cortex-Medulla	M	Cryosection	cryoF	cryo	3	Proximal Tubule Epithelial Cells
	NK9_CCGAACTCCCGC	1105	1499	4.3395	20171016A	NK9	3395	Local	Nephrectomy	Cortex-Medulla	M	Cryosection	cryoF	cryo	3	Proximal Tubule Epithelial Cells
	NK9_GGATCATCCTTG	1035	1380	22.6891	20171016A	NK9	3395	Local	Nephrectomy	Cortex-Medulla	M	Cryosection	cryoF	cryo	3	Proximal Tubule Epithelial Cells
	NK9_TTCTTCACCACT	999	1410	9.61538	20171016A	NK9	3395	Local	Nephrectomy	Cortex-Medulla	M	Cryosection	cryoF	cryo	3	Proximal Tubule Epithelial Cells
	NK9_TTTCTCTGTAAG	983	1380	10.0391	20171016A	NK9	3395	Local	Nephrectomy	Cortex-Medulla	M	Cryosection	cryoF	cryo	3	Proximal Tubule Epithelial Cells
	NK9_CATTCACTATCA	1014	1372	9.55834	20171016A	NK9	3395	Local	Nephrectomy	Cortex-Medulla	M	Cryosection	cryoF	cryo	3	Proximal Tubule Epithelial Cells
	NK9_GGCATCGAGAGC	962	1253	28.5225	20171016A	NK9	3395	Local	Nephrectomy	Cortex-Medulla	M	Cryosection	cryoF	cryo	3	Proximal Tubule Epithelial Cells
	NK9_CCTGTTCCTGTN	1143	1679	4.87252	20171016A	NK9	3395	Local	Nephrectomy	Cortex-Medulla	M	Cryosection	cryoF	cryo	3	Proximal Tubule Epithelial Cells
	NK9_TTAGCTTGCATC	938	1250	19.1984	20171016A	NK9	3395	Local	Nephrectomy	Cortex-Medulla	M	Cryosection	cryoF	cryo	3	Proximal Tubule Epithelial Cells
	NK9_CGGCAACGCTAT	965	1302	25.1724	20171016A	NK9	3395	Local	Nephrectomy	Cortex-Medulla	M	Cryosection	cryoF	cryo	3	Proximal Tubule Epithelial Cells
	NK9_CGCTTTTGTAAG	956	1248	14.6375	20171016A	NK9	3395	Local	Nephrectomy	Cortex-Medulla	M	Cryosection	cryoF	cryo	3	Proximal Tubule Epithelial Cells
	NK9_GTGTATGGCGCC	961	1254	17.7165	20171016A	NK9	3395	Local	Nephrectomy	Cortex-Medulla	M	Cryosection	cryoF	cryo	3	Proximal Tubule Epithelial Cells
	NK9_CCGCCGTTCGCC	1057	1440	2.83401	20171016A	NK9	3395	Local	Nephrectomy	Cortex-Medulla	M	Cryosection	cryoF	cryo	3	Proximal Tubule Epithelial Cells
	NK9_AAGCGTCCTACN	837	1057	27.0531	20171016A	NK9	3395	Local	Nephrectomy	Cortex-Medulla	M	Cryosection	cryoF	cryo	3	Proximal Tubule Epithelial Cells
	NK9_GATGATCTATTG	841	1055	28.668	20171016A	NK9	3395	Local	Nephrectomy	Cortex-Medulla	M	Cryosection	cryoF	cryo	3	Proximal Tubule Epithelial Cells
	NK9_GCATATTTCCCT	841	1047	24.0754	20171016A	NK9	3395	Local	Nephrectomy	Cortex-Medulla	M	Cryosection	cryoF	cryo	3	Proximal Tubule Epithelial Cells
	NK9_AGCGGTCATCGC	606	729	42.1429	20171016A	NK9	3395	Local	Nephrectomy	Cortex-Medulla	M	Cryosection	cryoF	cryo	3	Proximal Tubule Epithelial Cells
	NK9_ACGCTCCGCTAT	819	1050	17.3228	20171016A	NK9	3395	Local	Nephrectomy	Cortex-Medulla	M	Cryosection	cryoF	cryo	3	Proximal Tubule Epithelial Cells
	NK9_ATTAGGCTTCTC	1068	1506	7.66401	20171016A	NK9	3395	Local	Nephrectomy	Cortex-Medulla	M	Cryosection	cryoF	cryo	3	Proximal Tubule Epithelial Cells
	NK9_GGAAACTATCTC	941	1210	20.4993	20171016A	NK9	3395	Local	Nephrectomy	Cortex-Medulla	M	Cryosection	cryoF	cryo	3	Proximal Tubule Epithelial Cells
	NK9_ATTGCTCCGGCC	992	1300	5.31682	20171016A	NK9	3395	Local	Nephrectomy	Cortex-Medulla	M	Cryosection	cryoF	cryo	3	Proximal Tubule Epithelial Cells
	NK9_AGTCCAAGTCTC	1050	1354	16.2129	20171016A	NK9	3395	Local	Nephrectomy	Cortex-Medulla	M	Cryosection	cryoF	cryo	3	Proximal Tubule Epithelial Cells
	NK9_CAATACGCTCGA	869	1119	24.0326	20171016A	NK9	3395	Local	Nephrectomy	Cortex-Medulla	M	Cryosection	cryoF	cryo	3	Proximal Tubule Epithelial Cells
	NK9_CGAATTTGCATC	860	1170	27.1935	20171016A	NK9	3395	Local	Nephrectomy	Cortex-Medulla	M	Cryosection	cryoF	cryo	3	Proximal Tubule Epithelial Cells
	NK9_TGTTTTAGTTCA	1004	1252	13.2363	20171016A	NK9	3395	Local	Nephrectomy	Cortex-Medulla	M	Cryosection	cryoF	cryo	3	Proximal Tubule Epithelial Cells
	NK9_AAGGTCCGTATC	822	1067	5.65871	20171016A	NK9	3395	Local	Nephrectomy	Cortex-Medulla	M	Cryosection	cryoF	cryo	3	Proximal Tubule Epithelial Cells
	NK9_ATACCGTCTCAT	829	1053	29.8	20171016A	NK9	3395	Local	Nephrectomy	Cortex-Medulla	M	Cryosection	cryoF	cryo	3	Proximal Tubule Epithelial Cells
	NK9_GCCAGGAGTTCA	871	1127	17.7372	20171016A	NK9	3395	Local	Nephrectomy	Cortex-Medulla	M	Cryosection	cryoF	cryo	3	Proximal Tubule Epithelial Cells
	NK9_TTAAAATTTGAC	817	1088	25.0172	20171016A	NK9	3395	Local	Nephrectomy	Cortex-Medulla	M	Cryosection	cryoF	cryo	3	Proximal Tubule Epithelial Cells
	NK9_CTGATACCGCTT	928	1217	13.2573	20171016A	NK9	3395	Local	Nephrectomy	Cortex-Medulla	M	Cryosection	cryoF	cryo	3	Proximal Tubule Epithelial Cells
	NK9_GGTCCTGCTTAT	847	1123	15.1813	20171016A	NK9	3395	Local	Nephrectomy	Cortex-Medulla	M	Cryosection	cryoF	cryo	3	Proximal Tubule Epithelial Cells
	NK9_CATCTCCCCGGC	782	1033	19.2338	20171016A	NK9	3395	Local	Nephrectomy	Cortex-Medulla	M	Cryosection	cryoF	cryo	3	Proximal Tubule Epithelial Cells
	NK9_GAGGATGTTAGC	814	1046	20.3957	20171016A	NK9	3395	Local	Nephrectomy	Cortex-Medulla	M	Cryosection	cryoF	cryo	3	Proximal Tubule Epithelial Cells
	NK9_GCTCACGAGGCG	730	961	23.4263	20171016A	NK9	3395	Local	Nephrectomy	Cortex-Medulla	M	Cryosection	cryoF	cryo	3	Proximal Tubule Epithelial Cells
	NK9_ACGATCAATCGT	676	862	23.9859	20171016A	NK9	3395	Local	Nephrectomy	Cortex-Medulla	M	Cryosection	cryoF	cryo	3	Proximal Tubule Epithelial Cells
	NK9_GCGAAAGGATCT	950	1209	8.6858	20171016A	NK9	3395	Local	Nephrectomy	Cortex-Medulla	M	Cryosection	cryoF	cryo	3	Proximal Tubule Epithelial Cells
	NK9_GTTGCCATTTTA	886	1194	6.79157	20171016A	NK9	3395	Local	Nephrectomy	Cortex-Medulla	M	Cryosection	cryoF	cryo	3	Proximal Tubule Epithelial Cells
	NK9_CTACCCCCCTCC	944	1303	6.32638	20171016A	NK9	3395	Local	Nephrectomy	Cortex-Medulla	M	Cryosection	cryoF	cryo	3	Proximal Tubule Epithelial Cells
	NK9_ACGTCAAGAATT	752	984	10.7078	20171016A	NK9	3395	Local	Nephrectomy	Cortex-Medulla	M	Cryosection	cryoF	cryo	3	Proximal Tubule Epithelial Cells
	NK9_TTGTTGATCCCT	850	1080	19.2221	20171016A	NK9	3395	Local	Nephrectomy	Cortex-Medulla	M	Cryosection	cryoF	cryo	3	Proximal Tubule Epithelial Cells
	NK9_CGCCATCACTTG	743	965	6.49225	20171016A	NK9	3395	Local	Nephrectomy	Cortex-Medulla	M	Cryosection	cryoF	cryo	3	Proximal Tubule Epithelial Cells
	NK9_CAAAGGATCAGA	945	1218	7.30594	20171016A	NK9	3395	Local	Nephrectomy	Cortex-Medulla	M	Cryosection	cryoF	cryo	3	Proximal Tubule Epithelial Cells
	NK9_TAAATAGAGAAT	819	1035	13.3891	20171016A	NK9	3395	Local	Nephrectomy	Cortex-Medulla	M	Cryosection	cryoF	cryo	3	Proximal Tubule Epithelial Cells
	NK9_GTTGCTATATTA	781	1005	10.4278	20171016A	NK9	3395	Local	Nephrectomy	Cortex-Medulla	M	Cryosection	cryoF	cryo	3	Proximal Tubule Epithelial Cells
	NK9_TTCCTCCTCACT	756	939	22.5886	20171016A	NK9	3395	Local	Nephrectomy	Cortex-Medulla	M	Cryosection	cryoF	cryo	3	Proximal Tubule Epithelial Cells
	NK9_ACGCGCGCCGTC	568	719	28.7413	20171016A	NK9	3395	Local	Nephrectomy	Cortex-Medulla	M	Cryosection	cryoF	cryo	3	Proximal Tubule Epithelial Cells
	NK9_TGGCGCACTCCC	754	936	16.726	20171016A	NK9	3395	Local	Nephrectomy	Cortex-Medulla	M	Cryosection	cryoF	cryo	3	Proximal Tubule Epithelial Cells
	NK9_GTAAGTATTGCG	607	804	33.6634	20171016A	NK9	3395	Local	Nephrectomy	Cortex-Medulla	M	Cryosection	cryoF	cryo	3	Proximal Tubule Epithelial Cells
	NK9_GTGTTTGTATGC	653	840	18.9971	20171016A	NK9	3395	Local	Nephrectomy	Cortex-Medulla	M	Cryosection	cryoF	cryo	3	Proximal Tubule Epithelial Cells
	NK9_AGTATTCCTTTG	577	721	34.0951	20171016A	NK9	3395	Local	Nephrectomy	Cortex-Medulla	M	Cryosection	cryoF	cryo	3	Proximal Tubule Epithelial Cells
	NK9_TGTGTTACTTGT	615	768	36.1065	20171016A	NK9	3395	Local	Nephrectomy	Cortex-Medulla	M	Cryosection	cryoF	cryo	3	Proximal Tubule Epithelial Cells
	NK9_CATGCCCCCAGT	801	1004	5.55033	20171016A	NK9	3395	Local	Nephrectomy	Cortex-Medulla	M	Cryosection	cryoF	cryo	3	Proximal Tubule Epithelial Cells
	NK9_CAGGATCTCTCA	526	624	34.7962	20171016A	NK9	3395	Local	Nephrectomy	Cortex-Medulla	M	Cryosection	cryoF	cryo	3	Proximal Tubule Epithelial Cells
	NK9_GTAGAATTTTGA	678	831	12.4341	20171016A	NK9	3395	Local	Nephrectomy	Cortex-Medulla	M	Cryosection	cryoF	cryo	3	Proximal Tubule Epithelial Cells
	NK9_CGGGCACTTGCC	667	848	12.9363	20171016A	NK9	3395	Local	Nephrectomy	Cortex-Medulla	M	Cryosection	cryoF	cryo	3	Proximal Tubule Epithelial Cells
	NK9_ATGCTTCTCCGT	563	713	33.1771	20171016A	NK9	3395	Local	Nephrectomy	Cortex-Medulla	M	Cryosection	cryoF	cryo	3	Proximal Tubule Epithelial Cells
	NK9_CTTCCAAACGCC	748	971	17.2208	20171016A	NK9	3395	Local	Nephrectomy	Cortex-Medulla	M	Cryosection	cryoF	cryo	3	Proximal Tubule Epithelial Cells
	NK9_AGTCAAGGAACG	657	836	8.13187	20171016A	NK9	3395	Local	Nephrectomy	Cortex-Medulla	M	Cryosection	cryoF	cryo	3	Proximal Tubule Epithelial Cells
	NK9_GCCCTCAGTGTC	775	988	3.60976	20171016A	NK9	3395	Local	Nephrectomy	Cortex-Medulla	M	Cryosection	cryoF	cryo	3	Proximal Tubule Epithelial Cells
	NK9_TCGCTGACAACA	660	848	3.41686	20171016A	NK9	3395	Local	Nephrectomy	Cortex-Medulla	M	Cryosection	cryoF	cryo	3	Proximal Tubule Epithelial Cells
	NK9_CTTTTCCATACG	473	560	35.3349	20171016A	NK9	3395	Local	Nephrectomy	Cortex-Medulla	M	Cryosection	cryoF	cryo	3	Proximal Tubule Epithelial Cells
	NK9_CGGCGGTGACAT	690	880	7.07497	20171016A	NK9	3395	Local	Nephrectomy	Cortex-Medulla	M	Cryosection	cryoF	cryo	3	Proximal Tubule Epithelial Cells
	NK9_GCGCGAGTCTCG	701	931	7.82178	20171016A	NK9	3395	Local	Nephrectomy	Cortex-Medulla	M	Cryosection	cryoF	cryo	3	Proximal Tubule Epithelial Cells
	NK9_GATTTGTTATTC	537	673	39.2599	20171016A	NK9	3395	Local	Nephrectomy	Cortex-Medulla	M	Cryosection	cryoF	cryo	3	Proximal Tubule Epithelial Cells
	NK9_AACAGCCGTCCT	570	732	30.086	20171016A	NK9	3395	Local	Nephrectomy	Cortex-Medulla	M	Cryosection	cryoF	cryo	3	Proximal Tubule Epithelial Cells
	NK9_GGCTCGACAGGT	673	861	11.3285	20171016A	NK9	3395	Local	Nephrectomy	Cortex-Medulla	M	Cryosection	cryoF	cryo	3	Proximal Tubule Epithelial Cells
	NK9_CGAGATGATTCA	670	850	7.70901	20171016A	NK9	3395	Local	Nephrectomy	Cortex-Medulla	M	Cryosection	cryoF	cryo	3	Proximal Tubule Epithelial Cells
	NK9_ACATTATGAAAC	657	809	23.2448	20171016A	NK9	3395	Local	Nephrectomy	Cortex-Medulla	M	Cryosection	cryoF	cryo	3	Proximal Tubule Epithelial Cells
	NK9_CGCGCAAACTTG	698	910	5.50363	20171016A	NK9	3395	Local	Nephrectomy	Cortex-Medulla	M	Cryosection	cryoF	cryo	3	Proximal Tubule Epithelial Cells
	NK9_GTGGTATTAGGC	572	724	19.5556	20171016A	NK9	3395	Local	Nephrectomy	Cortex-Medulla	M	Cryosection	cryoF	cryo	3	Proximal Tubule Epithelial Cells
	NK9_ACGGTGGCCTTA	680	859	15.6189	20171016A	NK9	3395	Local	Nephrectomy	Cortex-Medulla	M	Cryosection	cryoF	cryo	3	Proximal Tubule Epithelial Cells
	NK9_CGTCAATTGAAG	535	636	15.2	20171016A	NK9	3395	Local	Nephrectomy	Cortex-Medulla	M	Cryosection	cryoF	cryo	3	Proximal Tubule Epithelial Cells
	NK9_CCTTTCACCAAC	680	859	14.2715	20171016A	NK9	3395	Local	Nephrectomy	Cortex-Medulla	M	Cryosection	cryoF	cryo	3	Proximal Tubule Epithelial Cells
	NK9_CAAATCTGAACA	658	806	7.78032	20171016A	NK9	3395	Local	Nephrectomy	Cortex-Medulla	M	Cryosection	cryoF	cryo	3	Proximal Tubule Epithelial Cells
	NK9_ACGGTGTGACTG	755	927	5.02049	20171016A	NK9	3395	Local	Nephrectomy	Cortex-Medulla	M	Cryosection	cryoF	cryo	3	Proximal Tubule Epithelial Cells
	NK9_AGTGGTTCGATT	645	799	14.7279	20171016A	NK9	3395	Local	Nephrectomy	Cortex-Medulla	M	Cryosection	cryoF	cryo	3	Proximal Tubule Epithelial Cells
	NK9_CTTCGGAATACT	680	821	12.3799	20171016A	NK9	3395	Local	Nephrectomy	Cortex-Medulla	M	Cryosection	cryoF	cryo	3	Proximal Tubule Epithelial Cells
	NK9_TACTTCTCTCTA	768	951	10.283	20171016A	NK9	3395	Local	Nephrectomy	Cortex-Medulla	M	Cryosection	cryoF	cryo	3	Proximal Tubule Epithelial Cells
	NK9_CTGATTGACGCA	624	753	29.7575	20171016A	NK9	3395	Local	Nephrectomy	Cortex-Medulla	M	Cryosection	cryoF	cryo	3	Proximal Tubule Epithelial Cells
	NK9_GTGCGAATGGTC	730	914	9.59446	20171016A	NK9	3395	Local	Nephrectomy	Cortex-Medulla	M	Cryosection	cryoF	cryo	3	Proximal Tubule Epithelial Cells
	NK9_TGCTCGCACTGA	605	732	13.1673	20171016A	NK9	3395	Local	Nephrectomy	Cortex-Medulla	M	Cryosection	cryoF	cryo	3	Proximal Tubule Epithelial Cells
	NK9_CTCGCTCAACAC	773	973	2.89421	20171016A	NK9	3395	Local	Nephrectomy	Cortex-Medulla	M	Cryosection	cryoF	cryo	3	Proximal Tubule Epithelial Cells
	NK9_GAATTGAGTCAG	466	565	36.3021	20171016A	NK9	3395	Local	Nephrectomy	Cortex-Medulla	M	Cryosection	cryoF	cryo	3	Proximal Tubule Epithelial Cells
	NK9_ATCCCGCTTTAC	659	854	6.76856	20171016A	NK9	3395	Local	Nephrectomy	Cortex-Medulla	M	Cryosection	cryoF	cryo	3	Proximal Tubule Epithelial Cells
	NK9_TAATCGGGTTGG	430	497	33.1989	20171016A	NK9	3395	Local	Nephrectomy	Cortex-Medulla	M	Cryosection	cryoF	cryo	3	Proximal Tubule Epithelial Cells
	NK9_GTCTTTGACGCC	674	832	3.7037	20171016A	NK9	3395	Local	Nephrectomy	Cortex-Medulla	M	Cryosection	cryoF	cryo	3	Proximal Tubule Epithelial Cells
	NK9_CCGGACATCAAC	567	749	4.94924	20171016A	NK9	3395	Local	Nephrectomy	Cortex-Medulla	M	Cryosection	cryoF	cryo	3	Proximal Tubule Epithelial Cells
	NK9_CTTTTCCAAGAG	596	735	17.2297	20171016A	NK9	3395	Local	Nephrectomy	Cortex-Medulla	M	Cryosection	cryoF	cryo	3	Proximal Tubule Epithelial Cells
	NK9_GTTTGTCATCTT	702	833	22.2222	20171016A	NK9	3395	Local	Nephrectomy	Cortex-Medulla	M	Cryosection	cryoF	cryo	3	Proximal Tubule Epithelial Cells
	NK9_GGACGTTTGTAT	622	820	14.7609	20171016A	NK9	3395	Local	Nephrectomy	Cortex-Medulla	M	Cryosection	cryoF	cryo	3	Proximal Tubule Epithelial Cells
	NK9_TGGCTTCCCTAT	707	887	10.2227	20171016A	NK9	3395	Local	Nephrectomy	Cortex-Medulla	M	Cryosection	cryoF	cryo	3	Proximal Tubule Epithelial Cells
	NK9_CTACCCTCCACG	852	1097	4.44251	20171016A	NK9	3395	Local	Nephrectomy	Cortex-Medulla	M	Cryosection	cryoF	cryo	3	Proximal Tubule Epithelial Cells
	NK9_CAGCATGGTATA	613	758	18.2309	20171016A	NK9	3395	Local	Nephrectomy	Cortex-Medulla	M	Cryosection	cryoF	cryo	3	Proximal Tubule Epithelial Cells
	NK9_CGAGTTTTATAT	518	659	6.65722	20171016A	NK9	3395	Local	Nephrectomy	Cortex-Medulla	M	Cryosection	cryoF	cryo	3	Proximal Tubule Epithelial Cells
	NK9_TTCCCTGCATCG	566	701	4.75543	20171016A	NK9	3395	Local	Nephrectomy	Cortex-Medulla	M	Cryosection	cryoF	cryo	3	Proximal Tubule Epithelial Cells
	NK9_AGCCTGTCACAA	608	758	16.6117	20171016A	NK9	3395	Local	Nephrectomy	Cortex-Medulla	M	Cryosection	cryoF	cryo	3	Proximal Tubule Epithelial Cells
	NK9_GCCGTTGCCTTA	622	726	22.0193	20171016A	NK9	3395	Local	Nephrectomy	Cortex-Medulla	M	Cryosection	cryoF	cryo	3	Proximal Tubule Epithelial Cells
	NK9_GCCTATATACGC	591	750	12.178	20171016A	NK9	3395	Local	Nephrectomy	Cortex-Medulla	M	Cryosection	cryoF	cryo	3	Proximal Tubule Epithelial Cells
	NK9_TGTTCTTTTCCA	604	759	7.77643	20171016A	NK9	3395	Local	Nephrectomy	Cortex-Medulla	M	Cryosection	cryoF	cryo	3	Proximal Tubule Epithelial Cells
	NK9_GGCCAATATTTA	661	837	10.0967	20171016A	NK9	3395	Local	Nephrectomy	Cortex-Medulla	M	Cryosection	cryoF	cryo	3	Proximal Tubule Epithelial Cells
	NK9_GCCGGAAATTTT	654	807	6.38051	20171016A	NK9	3395	Local	Nephrectomy	Cortex-Medulla	M	Cryosection	cryoF	cryo	3	Proximal Tubule Epithelial Cells
	NK9_CTTCCGTTTACG	558	702	12.795	20171016A	NK9	3395	Local	Nephrectomy	Cortex-Medulla	M	Cryosection	cryoF	cryo	3	Proximal Tubule Epithelial Cells
	NK9_AGTCCAGTGCTT	643	824	19.7663	20171016A	NK9	3395	Local	Nephrectomy	Cortex-Medulla	M	Cryosection	cryoF	cryo	3	Proximal Tubule Epithelial Cells
	NK9_GAAGATCCAAGC	482	541	40.484	20171016A	NK9	3395	Local	Nephrectomy	Cortex-Medulla	M	Cryosection	cryoF	cryo	3	Proximal Tubule Epithelial Cells
	NK9_CTCTCCGCAAAT	662	848	4.0724	20171016A	NK9	3395	Local	Nephrectomy	Cortex-Medulla	M	Cryosection	cryoF	cryo	3	Proximal Tubule Epithelial Cells
	NK9_ATGTATAGGATG	663	845	14.3002	20171016A	NK9	3395	Local	Nephrectomy	Cortex-Medulla	M	Cryosection	cryoF	cryo	3	Proximal Tubule Epithelial Cells
	NK9_CCCCCCCTCACA	642	847	9.21758	20171016A	NK9	3395	Local	Nephrectomy	Cortex-Medulla	M	Cryosection	cryoF	cryo	3	Proximal Tubule Epithelial Cells
	NK9_CCGCCGTGAGCG	597	727	12.6202	20171016A	NK9	3395	Local	Nephrectomy	Cortex-Medulla	M	Cryosection	cryoF	cryo	3	Proximal Tubule Epithelial Cells
	NK9_TTATATTACGCT	447	516	49.5601	20171016A	NK9	3395	Local	Nephrectomy	Cortex-Medulla	M	Cryosection	cryoF	cryo	3	Proximal Tubule Epithelial Cells
	NK9_ACTGTTCCCGCG	563	688	6.77507	20171016A	NK9	3395	Local	Nephrectomy	Cortex-Medulla	M	Cryosection	cryoF	cryo	3	Proximal Tubule Epithelial Cells
	NK9_GAACAGCCTATC	605	742	18.4615	20171016A	NK9	3395	Local	Nephrectomy	Cortex-Medulla	M	Cryosection	cryoF	cryo	3	Proximal Tubule Epithelial Cells
	NK9_TAGCTTATAGGC	450	539	35.2941	20171016A	NK9	3395	Local	Nephrectomy	Cortex-Medulla	M	Cryosection	cryoF	cryo	3	Proximal Tubule Epithelial Cells
	NK9_CCCATGGTCATA	577	767	4.48319	20171016A	NK9	3395	Local	Nephrectomy	Cortex-Medulla	M	Cryosection	cryoF	cryo	3	Proximal Tubule Epithelial Cells
	NK9_ACAAATCTCCTG	636	824	6.25711	20171016A	NK9	3395	Local	Nephrectomy	Cortex-Medulla	M	Cryosection	cryoF	cryo	3	Proximal Tubule Epithelial Cells
	NK9_AGACCCACCGAT	618	739	5.01285	20171016A	NK9	3395	Local	Nephrectomy	Cortex-Medulla	M	Cryosection	cryoF	cryo	3	Proximal Tubule Epithelial Cells
	NK9_CTTTCCCAGCCA	713	859	15.4528	20171016A	NK9	3395	Local	Nephrectomy	Cortex-Medulla	M	Cryosection	cryoF	cryo	3	Proximal Tubule Epithelial Cells
	NK9_ATTCGCTTTGCC	657	814	12.095	20171016A	NK9	3395	Local	Nephrectomy	Cortex-Medulla	M	Cryosection	cryoF	cryo	3	Proximal Tubule Epithelial Cells
	NK9_ACTTCACAGTCC	655	817	6.19977	20171016A	NK9	3395	Local	Nephrectomy	Cortex-Medulla	M	Cryosection	cryoF	cryo	3	Proximal Tubule Epithelial Cells
	NK9_TGCTTGAAGTTC	601	785	5.42169	20171016A	NK9	3395	Local	Nephrectomy	Cortex-Medulla	M	Cryosection	cryoF	cryo	3	Proximal Tubule Epithelial Cells
	NK9_TGTGAAGTTATC	583	722	14.0476	20171016A	NK9	3395	Local	Nephrectomy	Cortex-Medulla	M	Cryosection	cryoF	cryo	3	Proximal Tubule Epithelial Cells
	NK9_CCATGGTACCAC	613	744	8.93513	20171016A	NK9	3395	Local	Nephrectomy	Cortex-Medulla	M	Cryosection	cryoF	cryo	3	Proximal Tubule Epithelial Cells
	NK9_GTAGACCCGAAC	564	678	15.8809	20171016A	NK9	3395	Local	Nephrectomy	Cortex-Medulla	M	Cryosection	cryoF	cryo	3	Proximal Tubule Epithelial Cells
	NK9_TAGACGCTAGAT	588	701	21.9376	20171016A	NK9	3395	Local	Nephrectomy	Cortex-Medulla	M	Cryosection	cryoF	cryo	3	Proximal Tubule Epithelial Cells
	NK9_GTCTCTCTCGTA	520	664	21.6057	20171016A	NK9	3395	Local	Nephrectomy	Cortex-Medulla	M	Cryosection	cryoF	cryo	3	Proximal Tubule Epithelial Cells
	NK9_AGACTTGCCCCC	676	823	6.58343	20171016A	NK9	3395	Local	Nephrectomy	Cortex-Medulla	M	Cryosection	cryoF	cryo	3	Proximal Tubule Epithelial Cells
	NK9_CTAATTCGTAAC	657	740	18.9485	20171016A	NK9	3395	Local	Nephrectomy	Cortex-Medulla	M	Cryosection	cryoF	cryo	3	Proximal Tubule Epithelial Cells
	NK9_GACTTCTAAAAC	509	617	20.3871	20171016A	NK9	3395	Local	Nephrectomy	Cortex-Medulla	M	Cryosection	cryoF	cryo	3	Proximal Tubule Epithelial Cells
	NK9_CTTGAAATAATT	486	615	14.2259	20171016A	NK9	3395	Local	Nephrectomy	Cortex-Medulla	M	Cryosection	cryoF	cryo	3	Proximal Tubule Epithelial Cells
	NK9_TTCAGTGGCTCG	577	683	14.0881	20171016A	NK9	3395	Local	Nephrectomy	Cortex-Medulla	M	Cryosection	cryoF	cryo	3	Proximal Tubule Epithelial Cells
	NK9_TAATGTTTTTAC	458	552	25.906	20171016A	NK9	3395	Local	Nephrectomy	Cortex-Medulla	M	Cryosection	cryoF	cryo	3	Proximal Tubule Epithelial Cells
	NK9_GCCGAGCTCAAC	552	682	7.33696	20171016A	NK9	3395	Local	Nephrectomy	Cortex-Medulla	M	Cryosection	cryoF	cryo	3	Proximal Tubule Epithelial Cells
	NK9_TCGGTTCATGCC	551	691	7.62032	20171016A	NK9	3395	Local	Nephrectomy	Cortex-Medulla	M	Cryosection	cryoF	cryo	3	Proximal Tubule Epithelial Cells
	NK9_CTTTCTATGTGC	602	734	15.9221	20171016A	NK9	3395	Local	Nephrectomy	Cortex-Medulla	M	Cryosection	cryoF	cryo	3	Proximal Tubule Epithelial Cells
	NK9_GTCAAACGACTT	553	652	9.44444	20171016A	NK9	3395	Local	Nephrectomy	Cortex-Medulla	M	Cryosection	cryoF	cryo	3	Proximal Tubule Epithelial Cells
	NK9_TGTCGCTCCGTT	617	771	10.7639	20171016A	NK9	3395	Local	Nephrectomy	Cortex-Medulla	M	Cryosection	cryoF	cryo	3	Proximal Tubule Epithelial Cells
	NK9_AGCGTGCGGATC	571	675	10.1198	20171016A	NK9	3395	Local	Nephrectomy	Cortex-Medulla	M	Cryosection	cryoF	cryo	3	Proximal Tubule Epithelial Cells
	NK9_GCAGGTCGTAAG	451	542	36.3102	20171016A	NK9	3395	Local	Nephrectomy	Cortex-Medulla	M	Cryosection	cryoF	cryo	3	Proximal Tubule Epithelial Cells
	NK9_CTAAGTGTTTAC	604	777	6.04595	20171016A	NK9	3395	Local	Nephrectomy	Cortex-Medulla	M	Cryosection	cryoF	cryo	3	Proximal Tubule Epithelial Cells
	NK9_TAGAGTACTTCG	544	688	6.13915	20171016A	NK9	3395	Local	Nephrectomy	Cortex-Medulla	M	Cryosection	cryoF	cryo	3	Proximal Tubule Epithelial Cells
	NK9_TATCACTCCCGT	523	641	6.01173	20171016A	NK9	3395	Local	Nephrectomy	Cortex-Medulla	M	Cryosection	cryoF	cryo	3	Proximal Tubule Epithelial Cells
	NK9_CGCCACGGCTCC	551	662	2.79001	20171016A	NK9	3395	Local	Nephrectomy	Cortex-Medulla	M	Cryosection	cryoF	cryo	3	Proximal Tubule Epithelial Cells
	NK9_TGCGCCACCGAC	590	748	4.59184	20171016A	NK9	3395	Local	Nephrectomy	Cortex-Medulla	M	Cryosection	cryoF	cryo	3	Proximal Tubule Epithelial Cells
	NK9_GGTAACACGCTC	410	451	41.1995	20171016A	NK9	3395	Local	Nephrectomy	Cortex-Medulla	M	Cryosection	cryoF	cryo	3	Proximal Tubule Epithelial Cells
	NK9_ACAAGATACTCC	629	794	10.4848	20171016A	NK9	3395	Local	Nephrectomy	Cortex-Medulla	M	Cryosection	cryoF	cryo	3	Proximal Tubule Epithelial Cells
	NK9_ATCTTCCTCCCC	677	822	10.555	20171016A	NK9	3395	Local	Nephrectomy	Cortex-Medulla	M	Cryosection	cryoF	cryo	3	Proximal Tubule Epithelial Cells
	NK9_GAGATTGAGACG	566	676	20.283	20171016A	NK9	3395	Local	Nephrectomy	Cortex-Medulla	M	Cryosection	cryoF	cryo	3	Proximal Tubule Epithelial Cells
	NK9_ATGTCCAGTTAG	559	675	26.0679	20171016A	NK9	3395	Local	Nephrectomy	Cortex-Medulla	M	Cryosection	cryoF	cryo	3	Proximal Tubule Epithelial Cells
	NK9_GTAGAGGTTCTG	577	686	10.5606	20171016A	NK9	3395	Local	Nephrectomy	Cortex-Medulla	M	Cryosection	cryoF	cryo	3	Proximal Tubule Epithelial Cells
	NK9_CGTACTCCTGGG	465	555	19.9134	20171016A	NK9	3395	Local	Nephrectomy	Cortex-Medulla	M	Cryosection	cryoF	cryo	3	Proximal Tubule Epithelial Cells
	NK9_GCTACTCGGTAC	468	567	23.4818	20171016A	NK9	3395	Local	Nephrectomy	Cortex-Medulla	M	Cryosection	cryoF	cryo	3	Proximal Tubule Epithelial Cells
	NK9_GGCTCAGATACC	518	634	17.9819	20171016A	NK9	3395	Local	Nephrectomy	Cortex-Medulla	M	Cryosection	cryoF	cryo	3	Proximal Tubule Epithelial Cells
	NK9_GTCGAGCAGAGT	471	556	22.7778	20171016A	NK9	3395	Local	Nephrectomy	Cortex-Medulla	M	Cryosection	cryoF	cryo	3	Proximal Tubule Epithelial Cells
	NK9_ATCGCTCAACTT	529	650	8.19209	20171016A	NK9	3395	Local	Nephrectomy	Cortex-Medulla	M	Cryosection	cryoF	cryo	3	Proximal Tubule Epithelial Cells
	NK9_AGCGTTCAATGC	540	680	9.57447	20171016A	NK9	3395	Local	Nephrectomy	Cortex-Medulla	M	Cryosection	cryoF	cryo	3	Proximal Tubule Epithelial Cells
	NK9_GATTAGCCTAGC	513	627	21.0327	20171016A	NK9	3395	Local	Nephrectomy	Cortex-Medulla	M	Cryosection	cryoF	cryo	3	Proximal Tubule Epithelial Cells
	NK9_CCCGGATATCCA	506	596	14.6132	20171016A	NK9	3395	Local	Nephrectomy	Cortex-Medulla	M	Cryosection	cryoF	cryo	3	Proximal Tubule Epithelial Cells
	NK9_CCCATAGCATAG	458	553	18.7959	20171016A	NK9	3395	Local	Nephrectomy	Cortex-Medulla	M	Cryosection	cryoF	cryo	3	Proximal Tubule Epithelial Cells
	NK9_GTGTCTATTTGC	508	583	38.0446	20171016A	NK9	3395	Local	Nephrectomy	Cortex-Medulla	M	Cryosection	cryoF	cryo	3	Proximal Tubule Epithelial Cells
	NK9_GTAGGCATTTCT	560	694	7.34312	20171016A	NK9	3395	Local	Nephrectomy	Cortex-Medulla	M	Cryosection	cryoF	cryo	3	Proximal Tubule Epithelial Cells
	NK9_CAGCGTGACCTT	493	608	19.0413	20171016A	NK9	3395	Local	Nephrectomy	Cortex-Medulla	M	Cryosection	cryoF	cryo	3	Proximal Tubule Epithelial Cells
	NK9_ATTGCCTTTTAT	580	690	10.2731	20171016A	NK9	3395	Local	Nephrectomy	Cortex-Medulla	M	Cryosection	cryoF	cryo	3	Proximal Tubule Epithelial Cells
	NK9_GGTTTCCAATCG	487	606	11.6618	20171016A	NK9	3395	Local	Nephrectomy	Cortex-Medulla	M	Cryosection	cryoF	cryo	3	Proximal Tubule Epithelial Cells
	NK9_AAGTCTCTTAGC	552	672	10.1604	20171016A	NK9	3395	Local	Nephrectomy	Cortex-Medulla	M	Cryosection	cryoF	cryo	3	Proximal Tubule Epithelial Cells
	NK9_AATCGTATAAGA	532	632	15.0538	20171016A	NK9	3395	Local	Nephrectomy	Cortex-Medulla	M	Cryosection	cryoF	cryo	3	Proximal Tubule Epithelial Cells
	NK9_ACAGTAAGTCAA	505	606	14.0426	20171016A	NK9	3395	Local	Nephrectomy	Cortex-Medulla	M	Cryosection	cryoF	cryo	3	Proximal Tubule Epithelial Cells
	NK9_TCCGTGGTACGT	478	551	8.01336	20171016A	NK9	3395	Local	Nephrectomy	Cortex-Medulla	M	Cryosection	cryoF	cryo	3	Proximal Tubule Epithelial Cells
	NK9_ATAGGCAGATCC	520	607	16.2759	20171016A	NK9	3395	Local	Nephrectomy	Cortex-Medulla	M	Cryosection	cryoF	cryo	3	Proximal Tubule Epithelial Cells
	NK9_TATTTGTTTCAC	552	677	4.37853	20171016A	NK9	3395	Local	Nephrectomy	Cortex-Medulla	M	Cryosection	cryoF	cryo	3	Proximal Tubule Epithelial Cells
	NK9_GTGGTCAGTCTG	513	617	7.91045	20171016A	NK9	3395	Local	Nephrectomy	Cortex-Medulla	M	Cryosection	cryoF	cryo	3	Proximal Tubule Epithelial Cells
	NK9_ATACATTCAAGG	404	471	38.1078	20171016A	NK9	3395	Local	Nephrectomy	Cortex-Medulla	M	Cryosection	cryoF	cryo	3	Proximal Tubule Epithelial Cells
	NK9_GCCGTTAGCACT	488	572	13.8554	20171016A	NK9	3395	Local	Nephrectomy	Cortex-Medulla	M	Cryosection	cryoF	cryo	3	Proximal Tubule Epithelial Cells
	NK9_CCTATTACCGCG	457	567	7.65472	20171016A	NK9	3395	Local	Nephrectomy	Cortex-Medulla	M	Cryosection	cryoF	cryo	3	Proximal Tubule Epithelial Cells
	NK9_CTGTTCCCCTTC	547	690	10.2731	20171016A	NK9	3395	Local	Nephrectomy	Cortex-Medulla	M	Cryosection	cryoF	cryo	3	Proximal Tubule Epithelial Cells
	NK9_TCGGCCTTGCCG	441	554	17.8042	20171016A	NK9	3395	Local	Nephrectomy	Cortex-Medulla	M	Cryosection	cryoF	cryo	3	Proximal Tubule Epithelial Cells
	NK9_GGCCATAGCATC	540	675	7.15268	20171016A	NK9	3395	Local	Nephrectomy	Cortex-Medulla	M	Cryosection	cryoF	cryo	3	Proximal Tubule Epithelial Cells
	NK9_CGCAACGAATGC	488	588	7.25552	20171016A	NK9	3395	Local	Nephrectomy	Cortex-Medulla	M	Cryosection	cryoF	cryo	3	Proximal Tubule Epithelial Cells
	NK9_CTCCGTGCTGGT	500	591	17.2269	20171016A	NK9	3395	Local	Nephrectomy	Cortex-Medulla	M	Cryosection	cryoF	cryo	3	Proximal Tubule Epithelial Cells
	NK9_GGGTGAGTTTCT	560	652	28.2728	20171016A	NK9	3395	Local	Nephrectomy	Cortex-Medulla	M	Cryosection	cryoF	cryo	3	Proximal Tubule Epithelial Cells
	NK9_AGTTCGGCATGT	523	618	18.8976	20171016A	NK9	3395	Local	Nephrectomy	Cortex-Medulla	M	Cryosection	cryoF	cryo	3	Proximal Tubule Epithelial Cells
	NK9_AGCATGACTAGC	520	617	13.7063	20171016A	NK9	3395	Local	Nephrectomy	Cortex-Medulla	M	Cryosection	cryoF	cryo	3	Proximal Tubule Epithelial Cells
	NK9_TTTCTCACTCGC	465	516	21.4612	20171016A	NK9	3395	Local	Nephrectomy	Cortex-Medulla	M	Cryosection	cryoF	cryo	3	Proximal Tubule Epithelial Cells
	NK9_GAAACGATCCGG	495	603	20.7622	20171016A	NK9	3395	Local	Nephrectomy	Cortex-Medulla	M	Cryosection	cryoF	cryo	3	Proximal Tubule Epithelial Cells
	NK9_CTAGGTGATCGG	475	604	15.2875	20171016A	NK9	3395	Local	Nephrectomy	Cortex-Medulla	M	Cryosection	cryoF	cryo	3	Proximal Tubule Epithelial Cells
	NK9_GTACTTAGCTTC	558	651	16.7519	20171016A	NK9	3395	Local	Nephrectomy	Cortex-Medulla	M	Cryosection	cryoF	cryo	3	Proximal Tubule Epithelial Cells
	NK9_ACCACTCAATTA	553	690	8.60927	20171016A	NK9	3395	Local	Nephrectomy	Cortex-Medulla	M	Cryosection	cryoF	cryo	3	Proximal Tubule Epithelial Cells
	NK9_AGATATGCGCGC	515	625	10.0719	20171016A	NK9	3395	Local	Nephrectomy	Cortex-Medulla	M	Cryosection	cryoF	cryo	3	Proximal Tubule Epithelial Cells
	NK9_ACCTCACGCCAC	483	577	3.18792	20171016A	NK9	3395	Local	Nephrectomy	Cortex-Medulla	M	Cryosection	cryoF	cryo	3	Proximal Tubule Epithelial Cells
	NK9_CGAATGGACCTT	481	595	17.3611	20171016A	NK9	3395	Local	Nephrectomy	Cortex-Medulla	M	Cryosection	cryoF	cryo	3	Proximal Tubule Epithelial Cells
	NK9_CAGGTTGTTTTG	473	573	12.7854	20171016A	NK9	3395	Local	Nephrectomy	Cortex-Medulla	M	Cryosection	cryoF	cryo	3	Proximal Tubule Epithelial Cells
	NK9_CCCCATTTTGCG	487	574	23.1593	20171016A	NK9	3395	Local	Nephrectomy	Cortex-Medulla	M	Cryosection	cryoF	cryo	3	Proximal Tubule Epithelial Cells
	NK9_TGGCTAGTCGTA	412	492	28.5922	20171016A	NK9	3395	Local	Nephrectomy	Cortex-Medulla	M	Cryosection	cryoF	cryo	3	Proximal Tubule Epithelial Cells
	NK9_CATTATCGTGCC	543	621	24.7273	20171016A	NK9	3395	Local	Nephrectomy	Cortex-Medulla	M	Cryosection	cryoF	cryo	3	Proximal Tubule Epithelial Cells
	NK9_TAGGCGTCAGAA	459	534	12.3153	20171016A	NK9	3395	Local	Nephrectomy	Cortex-Medulla	M	Cryosection	cryoF	cryo	3	Proximal Tubule Epithelial Cells
	NK9_TTTATCGAGTGC	424	512	33.0719	20171016A	NK9	3395	Local	Nephrectomy	Cortex-Medulla	M	Cryosection	cryoF	cryo	3	Proximal Tubule Epithelial Cells
	NK9_CATGCACACGCA	476	579	5.70033	20171016A	NK9	3395	Local	Nephrectomy	Cortex-Medulla	M	Cryosection	cryoF	cryo	3	Proximal Tubule Epithelial Cells
	NK9_AGAGCGGAGGTG	458	539	18.8253	20171016A	NK9	3395	Local	Nephrectomy	Cortex-Medulla	M	Cryosection	cryoF	cryo	3	Proximal Tubule Epithelial Cells
	NK9_ATGTATGCCTGA	442	508	30.6011	20171016A	NK9	3395	Local	Nephrectomy	Cortex-Medulla	M	Cryosection	cryoF	cryo	3	Proximal Tubule Epithelial Cells
	NK9_GCTCCTCTACTC	573	677	20.5399	20171016A	NK9	3395	Local	Nephrectomy	Cortex-Medulla	M	Cryosection	cryoF	cryo	3	Proximal Tubule Epithelial Cells
	NK9_CCCGAGGCGTCC	502	620	3.87597	20171016A	NK9	3395	Local	Nephrectomy	Cortex-Medulla	M	Cryosection	cryoF	cryo	3	Proximal Tubule Epithelial Cells
	NK9_AGTGTCTCGGGT	418	502	27.8736	20171016A	NK9	3395	Local	Nephrectomy	Cortex-Medulla	M	Cryosection	cryoF	cryo	3	Proximal Tubule Epithelial Cells
	NK9_AACGGTCTGTGA	499	601	15.9441	20171016A	NK9	3395	Local	Nephrectomy	Cortex-Medulla	M	Cryosection	cryoF	cryo	3	Proximal Tubule Epithelial Cells
	NK9_CCGCCTCCTCGA	582	667	14.4872	20171016A	NK9	3395	Local	Nephrectomy	Cortex-Medulla	M	Cryosection	cryoF	cryo	3	Proximal Tubule Epithelial Cells
	NK9_TCACGTGCTGGC	546	640	9.73202	20171016A	NK9	3395	Local	Nephrectomy	Cortex-Medulla	M	Cryosection	cryoF	cryo	3	Proximal Tubule Epithelial Cells
	NK9_CCGCACACCTAG	454	540	6.73575	20171016A	NK9	3395	Local	Nephrectomy	Cortex-Medulla	M	Cryosection	cryoF	cryo	3	Proximal Tubule Epithelial Cells
	NK9_GATAGTCATACA	452	535	12.2951	20171016A	NK9	3395	Local	Nephrectomy	Cortex-Medulla	M	Cryosection	cryoF	cryo	3	Proximal Tubule Epithelial Cells
	NK9_CGGTAGCAGGGG	465	561	9.80707	20171016A	NK9	3395	Local	Nephrectomy	Cortex-Medulla	M	Cryosection	cryoF	cryo	3	Proximal Tubule Epithelial Cells
	NK9_CTCTTCACCTTT	551	662	12.2016	20171016A	NK9	3395	Local	Nephrectomy	Cortex-Medulla	M	Cryosection	cryoF	cryo	3	Proximal Tubule Epithelial Cells
	NK9_GTCGGCCTTTAG	530	654	5.49133	20171016A	NK9	3395	Local	Nephrectomy	Cortex-Medulla	M	Cryosection	cryoF	cryo	3	Proximal Tubule Epithelial Cells
	NK9_GTTAGATCCTGA	401	472	11.4447	20171016A	NK9	3395	Local	Nephrectomy	Cortex-Medulla	M	Cryosection	cryoF	cryo	3	Proximal Tubule Epithelial Cells
	NK9_TTCGCGCTTCGC	410	508	16.5846	20171016A	NK9	3395	Local	Nephrectomy	Cortex-Medulla	M	Cryosection	cryoF	cryo	3	Proximal Tubule Epithelial Cells
	NK9_AGATCCTCCTTC	566	712	4.68541	20171016A	NK9	3395	Local	Nephrectomy	Cortex-Medulla	M	Cryosection	cryoF	cryo	3	Proximal Tubule Epithelial Cells
	NK9_ACGAAGTCCTAG	537	653	7.63791	20171016A	NK9	3395	Local	Nephrectomy	Cortex-Medulla	M	Cryosection	cryoF	cryo	3	Proximal Tubule Epithelial Cells
	NK9_CACGCGGAGGTA	436	507	9.30233	20171016A	NK9	3395	Local	Nephrectomy	Cortex-Medulla	M	Cryosection	cryoF	cryo	3	Proximal Tubule Epithelial Cells
	NK9_TTCTAACTCTTG	452	512	27.4788	20171016A	NK9	3395	Local	Nephrectomy	Cortex-Medulla	M	Cryosection	cryoF	cryo	3	Proximal Tubule Epithelial Cells
	NK9_CCAATTGAAATA	463	569	7.17781	20171016A	NK9	3395	Local	Nephrectomy	Cortex-Medulla	M	Cryosection	cryoF	cryo	3	Proximal Tubule Epithelial Cells
	NK9_CCGCTTTCTTCT	504	588	17.9916	20171016A	NK9	3395	Local	Nephrectomy	Cortex-Medulla	M	Cryosection	cryoF	cryo	3	Proximal Tubule Epithelial Cells
	NK9_GCGACGTGTGTT	412	490	26.3158	20171016A	NK9	3395	Local	Nephrectomy	Cortex-Medulla	M	Cryosection	cryoF	cryo	3	Proximal Tubule Epithelial Cells
	NK9_GTTAGTGAGCGG	409	486	11.9565	20171016A	NK9	3395	Local	Nephrectomy	Cortex-Medulla	M	Cryosection	cryoF	cryo	3	Proximal Tubule Epithelial Cells
	NK9_ACGTTCACAATT	427	498	23.2666	20171016A	NK9	3395	Local	Nephrectomy	Cortex-Medulla	M	Cryosection	cryoF	cryo	3	Proximal Tubule Epithelial Cells
	NK9_AGGTTTTGCGGA	442	529	14.8148	20171016A	NK9	3395	Local	Nephrectomy	Cortex-Medulla	M	Cryosection	cryoF	cryo	3	Proximal Tubule Epithelial Cells
	NK9_AGCAACCAAATT	493	587	11.0606	20171016A	NK9	3395	Local	Nephrectomy	Cortex-Medulla	M	Cryosection	cryoF	cryo	3	Proximal Tubule Epithelial Cells
	NK9_CAGGTTAGCAAA	426	514	4.63822	20171016A	NK9	3395	Local	Nephrectomy	Cortex-Medulla	M	Cryosection	cryoF	cryo	3	Proximal Tubule Epithelial Cells
	NK9_AGTTATCTGATT	426	517	8.65724	20171016A	NK9	3395	Local	Nephrectomy	Cortex-Medulla	M	Cryosection	cryoF	cryo	3	Proximal Tubule Epithelial Cells
	NK9_CTTTTGAGTCGC	500	613	10.6414	20171016A	NK9	3395	Local	Nephrectomy	Cortex-Medulla	M	Cryosection	cryoF	cryo	3	Proximal Tubule Epithelial Cells
	NK9_CTTTATCTGTGG	425	505	19.9683	20171016A	NK9	3395	Local	Nephrectomy	Cortex-Medulla	M	Cryosection	cryoF	cryo	3	Proximal Tubule Epithelial Cells
	NK9_GTTTATCTACGT	449	511	23.2733	20171016A	NK9	3395	Local	Nephrectomy	Cortex-Medulla	M	Cryosection	cryoF	cryo	3	Proximal Tubule Epithelial Cells
	NK9_CGGTGCATATCA	428	509	10.3873	20171016A	NK9	3395	Local	Nephrectomy	Cortex-Medulla	M	Cryosection	cryoF	cryo	3	Proximal Tubule Epithelial Cells
	NK9_ATCTGTCATTAA	476	579	6.76329	20171016A	NK9	3395	Local	Nephrectomy	Cortex-Medulla	M	Cryosection	cryoF	cryo	3	Proximal Tubule Epithelial Cells
	NK9_TTTTCACGAAAA	401	442	25.2115	20171016A	NK9	3395	Local	Nephrectomy	Cortex-Medulla	M	Cryosection	cryoF	cryo	3	Proximal Tubule Epithelial Cells
	NK9_AGGGTCGGTTGT	427	504	20.3791	20171016A	NK9	3395	Local	Nephrectomy	Cortex-Medulla	M	Cryosection	cryoF	cryo	3	Proximal Tubule Epithelial Cells
	NK9_CACCCTCGTTAC	405	458	13.093	20171016A	NK9	3395	Local	Nephrectomy	Cortex-Medulla	M	Cryosection	cryoF	cryo	3	Proximal Tubule Epithelial Cells
	NK9_GCTGTTATATTT	544	624	22.1945	20171016A	NK9	3395	Local	Nephrectomy	Cortex-Medulla	M	Cryosection	cryoF	cryo	3	Proximal Tubule Epithelial Cells
	NK9_ACGGACCGGCCT	469	564	6	20171016A	NK9	3395	Local	Nephrectomy	Cortex-Medulla	M	Cryosection	cryoF	cryo	3	Proximal Tubule Epithelial Cells
	NK9_CGACATTTGCTA	464	574	10.5919	20171016A	NK9	3395	Local	Nephrectomy	Cortex-Medulla	M	Cryosection	cryoF	cryo	3	Proximal Tubule Epithelial Cells
	NK9_GAAGCAAAGGTC	417	500	6.54206	20171016A	NK9	3395	Local	Nephrectomy	Cortex-Medulla	M	Cryosection	cryoF	cryo	3	Proximal Tubule Epithelial Cells
	NK9_ACGCACTGATAG	452	556	12.7159	20171016A	NK9	3395	Local	Nephrectomy	Cortex-Medulla	M	Cryosection	cryoF	cryo	3	Proximal Tubule Epithelial Cells
	NK9_CTTGTCTTTGTC	465	517	18.7107	20171016A	NK9	3395	Local	Nephrectomy	Cortex-Medulla	M	Cryosection	cryoF	cryo	3	Proximal Tubule Epithelial Cells
	NK9_CTCTTTCGGTCC	475	579	10.51	20171016A	NK9	3395	Local	Nephrectomy	Cortex-Medulla	M	Cryosection	cryoF	cryo	3	Proximal Tubule Epithelial Cells
	NK9_AGACCCCGTGAT	465	541	21.8208	20171016A	NK9	3395	Local	Nephrectomy	Cortex-Medulla	M	Cryosection	cryoF	cryo	3	Proximal Tubule Epithelial Cells
	NK9_CGGTTCCACATC	507	591	16.9944	20171016A	NK9	3395	Local	Nephrectomy	Cortex-Medulla	M	Cryosection	cryoF	cryo	3	Proximal Tubule Epithelial Cells
	NK9_TATGTAAGCTAC	509	611	12.3386	20171016A	NK9	3395	Local	Nephrectomy	Cortex-Medulla	M	Cryosection	cryoF	cryo	3	Proximal Tubule Epithelial Cells
	NK9_TTGTATGTAGGC	432	539	11.0561	20171016A	NK9	3395	Local	Nephrectomy	Cortex-Medulla	M	Cryosection	cryoF	cryo	3	Proximal Tubule Epithelial Cells
	NK9_CCAGGGGCTGTT	424	476	32.1937	20171016A	NK9	3395	Local	Nephrectomy	Cortex-Medulla	M	Cryosection	cryoF	cryo	3	Proximal Tubule Epithelial Cells
	NK9_TCTTTGGCCTTC	415	501	5.82707	20171016A	NK9	3395	Local	Nephrectomy	Cortex-Medulla	M	Cryosection	cryoF	cryo	3	Proximal Tubule Epithelial Cells
	NK9_ATAAATGGCATC	436	525	25.4261	20171016A	NK9	3395	Local	Nephrectomy	Cortex-Medulla	M	Cryosection	cryoF	cryo	3	Proximal Tubule Epithelial Cells
	NK9_CATCCCCACCTG	449	516	11.9454	20171016A	NK9	3395	Local	Nephrectomy	Cortex-Medulla	M	Cryosection	cryoF	cryo	3	Proximal Tubule Epithelial Cells
	NK9_AGCCTGTGTGGT	424	496	28.3237	20171016A	NK9	3395	Local	Nephrectomy	Cortex-Medulla	M	Cryosection	cryoF	cryo	3	Proximal Tubule Epithelial Cells
	NK9_GTCCTCCCTTCA	461	548	9.12106	20171016A	NK9	3395	Local	Nephrectomy	Cortex-Medulla	M	Cryosection	cryoF	cryo	3	Proximal Tubule Epithelial Cells
	NK9_GCTAATGTGTAC	447	502	6.86456	20171016A	NK9	3395	Local	Nephrectomy	Cortex-Medulla	M	Cryosection	cryoF	cryo	3	Proximal Tubule Epithelial Cells
	NK9_ACACTATCGTGC	451	523	13.8386	20171016A	NK9	3395	Local	Nephrectomy	Cortex-Medulla	M	Cryosection	cryoF	cryo	3	Proximal Tubule Epithelial Cells
	NK9_GATGAGACCATT	477	555	10.4839	20171016A	NK9	3395	Local	Nephrectomy	Cortex-Medulla	M	Cryosection	cryoF	cryo	3	Proximal Tubule Epithelial Cells
	NK9_ACAAATCCCTGT	445	490	15.078	20171016A	NK9	3395	Local	Nephrectomy	Cortex-Medulla	M	Cryosection	cryoF	cryo	3	Proximal Tubule Epithelial Cells
	NK9_CCAAGGTTGATT	436	492	10.0548	20171016A	NK9	3395	Local	Nephrectomy	Cortex-Medulla	M	Cryosection	cryoF	cryo	3	Proximal Tubule Epithelial Cells
	NK9_CAGGTGAACCCA	410	503	3.45489	20171016A	NK9	3395	Local	Nephrectomy	Cortex-Medulla	M	Cryosection	cryoF	cryo	3	Proximal Tubule Epithelial Cells
	NK9_TGAGGGAGCTCA	429	500	17.2185	20171016A	NK9	3395	Local	Nephrectomy	Cortex-Medulla	M	Cryosection	cryoF	cryo	3	Proximal Tubule Epithelial Cells
	NK9_CAACCACCCAAC	490	585	5.33981	20171016A	NK9	3395	Local	Nephrectomy	Cortex-Medulla	M	Cryosection	cryoF	cryo	3	Proximal Tubule Epithelial Cells
	NK9_AAATGAGGATCT	457	519	5.63636	20171016A	NK9	3395	Local	Nephrectomy	Cortex-Medulla	M	Cryosection	cryoF	cryo	3	Proximal Tubule Epithelial Cells
	NK9_CGTCGCTTCCTG	548	625	14.6175	20171016A	NK9	3395	Local	Nephrectomy	Cortex-Medulla	M	Cryosection	cryoF	cryo	3	Proximal Tubule Epithelial Cells
	NK9_TTATGGCTGCTG	414	463	4.92813	20171016A	NK9	3395	Local	Nephrectomy	Cortex-Medulla	M	Cryosection	cryoF	cryo	3	Proximal Tubule Epithelial Cells
	NK9_GTATTCGCTACG	434	513	13.4907	20171016A	NK9	3395	Local	Nephrectomy	Cortex-Medulla	M	Cryosection	cryoF	cryo	3	Proximal Tubule Epithelial Cells
	NK9_AAAATTGCAGTA	437	511	10.1933	20171016A	NK9	3395	Local	Nephrectomy	Cortex-Medulla	M	Cryosection	cryoF	cryo	3	Proximal Tubule Epithelial Cells
	NK9_TCGTTAACTCCC	451	541	5.25394	20171016A	NK9	3395	Local	Nephrectomy	Cortex-Medulla	M	Cryosection	cryoF	cryo	3	Proximal Tubule Epithelial Cells
	NK9_TTTAGCATAAGC	416	495	7.99257	20171016A	NK9	3395	Local	Nephrectomy	Cortex-Medulla	M	Cryosection	cryoF	cryo	3	Proximal Tubule Epithelial Cells
	NK9_AGTTCTCAGATT	468	521	22.7003	20171016A	NK9	3395	Local	Nephrectomy	Cortex-Medulla	M	Cryosection	cryoF	cryo	3	Proximal Tubule Epithelial Cells
	NK9_GTCGCTGCCCGA	484	594	6.45669	20171016A	NK9	3395	Local	Nephrectomy	Cortex-Medulla	M	Cryosection	cryoF	cryo	3	Proximal Tubule Epithelial Cells
	NK9_GTTTTCATGCAC	419	484	6.56371	20171016A	NK9	3395	Local	Nephrectomy	Cortex-Medulla	M	Cryosection	cryoF	cryo	3	Proximal Tubule Epithelial Cells
	NK9_TAAAGTTATGTC	417	486	16.3511	20171016A	NK9	3395	Local	Nephrectomy	Cortex-Medulla	M	Cryosection	cryoF	cryo	3	Proximal Tubule Epithelial Cells
	NK9_GAAGGCAAACGA	462	535	10.084	20171016A	NK9	3395	Local	Nephrectomy	Cortex-Medulla	M	Cryosection	cryoF	cryo	3	Proximal Tubule Epithelial Cells
	NK9_TTTATTGCACGC	442	535	7.11806	20171016A	NK9	3395	Local	Nephrectomy	Cortex-Medulla	M	Cryosection	cryoF	cryo	3	Proximal Tubule Epithelial Cells
	NK9_GCGTCATTGCCT	435	494	20.1939	20171016A	NK9	3395	Local	Nephrectomy	Cortex-Medulla	M	Cryosection	cryoF	cryo	3	Proximal Tubule Epithelial Cells
	NK9_ATCGCGGCACCC	444	508	3.42205	20171016A	NK9	3395	Local	Nephrectomy	Cortex-Medulla	M	Cryosection	cryoF	cryo	3	Proximal Tubule Epithelial Cells
	NK9_CCCCTGACCAAC	456	544	8.87772	20171016A	NK9	3395	Local	Nephrectomy	Cortex-Medulla	M	Cryosection	cryoF	cryo	3	Proximal Tubule Epithelial Cells
	NK9_GGTCCCGGATTG	444	497	24.1221	20171016A	NK9	3395	Local	Nephrectomy	Cortex-Medulla	M	Cryosection	cryoF	cryo	3	Proximal Tubule Epithelial Cells
	NK9_GGATCGTCGATA	461	546	8.23529	20171016A	NK9	3395	Local	Nephrectomy	Cortex-Medulla	M	Cryosection	cryoF	cryo	3	Proximal Tubule Epithelial Cells
	NK9_CTTTTTGTCCCC	531	604	14.6893	20171016A	NK9	3395	Local	Nephrectomy	Cortex-Medulla	M	Cryosection	cryoF	cryo	3	Proximal Tubule Epithelial Cells
	NK9_CTCTAGCCGTGT	424	491	18.0301	20171016A	NK9	3395	Local	Nephrectomy	Cortex-Medulla	M	Cryosection	cryoF	cryo	3	Proximal Tubule Epithelial Cells
	NK9_AACGCTAAGACA	402	469	11.3422	20171016A	NK9	3395	Local	Nephrectomy	Cortex-Medulla	M	Cryosection	cryoF	cryo	3	Proximal Tubule Epithelial Cells
	NK9_AACTCCTGCTGA	484	537	16.2246	20171016A	NK9	3395	Local	Nephrectomy	Cortex-Medulla	M	Cryosection	cryoF	cryo	3	Proximal Tubule Epithelial Cells
	NK9_TCGGCTTACCTT	415	467	19.2042	20171016A	NK9	3395	Local	Nephrectomy	Cortex-Medulla	M	Cryosection	cryoF	cryo	3	Proximal Tubule Epithelial Cells
	NK9_GAGACATACGTT	423	529	8.63558	20171016A	NK9	3395	Local	Nephrectomy	Cortex-Medulla	M	Cryosection	cryoF	cryo	3	Proximal Tubule Epithelial Cells
	NK9_ATTCCCAACAGC	413	457	14.5794	20171016A	NK9	3395	Local	Nephrectomy	Cortex-Medulla	M	Cryosection	cryoF	cryo	3	Proximal Tubule Epithelial Cells
	NK9_GCGTGAATAGGA	426	502	16.4725	20171016A	NK9	3395	Local	Nephrectomy	Cortex-Medulla	M	Cryosection	cryoF	cryo	3	Proximal Tubule Epithelial Cells
	NK9_CATACCCTTGTC	507	581	16.6428	20171016A	NK9	3395	Local	Nephrectomy	Cortex-Medulla	M	Cryosection	cryoF	cryo	3	Proximal Tubule Epithelial Cells
	NK9_ATGTAGAGCTTT	440	509	24.3685	20171016A	NK9	3395	Local	Nephrectomy	Cortex-Medulla	M	Cryosection	cryoF	cryo	3	Proximal Tubule Epithelial Cells
	NK9_TCACCTCAGGCC	443	509	8.12274	20171016A	NK9	3395	Local	Nephrectomy	Cortex-Medulla	M	Cryosection	cryoF	cryo	3	Proximal Tubule Epithelial Cells
	NK9_ACCGCCGAGGGT	404	461	5.53279	20171016A	NK9	3395	Local	Nephrectomy	Cortex-Medulla	M	Cryosection	cryoF	cryo	3	Proximal Tubule Epithelial Cells
	NK9_GTACATTTCCCG	403	446	16.1654	20171016A	NK9	3395	Local	Nephrectomy	Cortex-Medulla	M	Cryosection	cryoF	cryo	3	Proximal Tubule Epithelial Cells
	NK9_AACCCACCCTTC	484	544	10.9656	20171016A	NK9	3395	Local	Nephrectomy	Cortex-Medulla	M	Cryosection	cryoF	cryo	3	Proximal Tubule Epithelial Cells
	NK9_CTGGATACTCCC	455	522	6.95187	20171016A	NK9	3395	Local	Nephrectomy	Cortex-Medulla	M	Cryosection	cryoF	cryo	3	Proximal Tubule Epithelial Cells
	NK9_CTTTGTCCTAGC	484	552	20.3463	20171016A	NK9	3395	Local	Nephrectomy	Cortex-Medulla	M	Cryosection	cryoF	cryo	3	Proximal Tubule Epithelial Cells
	NK9_TGTCGTCCCTGT	448	507	23.5294	20171016A	NK9	3395	Local	Nephrectomy	Cortex-Medulla	M	Cryosection	cryoF	cryo	3	Proximal Tubule Epithelial Cells
	NK9_CCAAGAAGTCCA	422	488	3.1746	20171016A	NK9	3395	Local	Nephrectomy	Cortex-Medulla	M	Cryosection	cryoF	cryo	3	Proximal Tubule Epithelial Cells
	NK9_CACACGGTTTTC	442	501	20.3498	20171016A	NK9	3395	Local	Nephrectomy	Cortex-Medulla	M	Cryosection	cryoF	cryo	3	Proximal Tubule Epithelial Cells
	NK9_AGGAGGCTTGCG	401	473	10.076	20171016A	NK9	3395	Local	Nephrectomy	Cortex-Medulla	M	Cryosection	cryoF	cryo	3	Proximal Tubule Epithelial Cells
	NK9_ACCCCTCGTCCC	426	478	13.2486	20171016A	NK9	3395	Local	Nephrectomy	Cortex-Medulla	M	Cryosection	cryoF	cryo	3	Proximal Tubule Epithelial Cells
	NK9_CCCCTTTGTTTC	419	480	13.2007	20171016A	NK9	3395	Local	Nephrectomy	Cortex-Medulla	M	Cryosection	cryoF	cryo	3	Proximal Tubule Epithelial Cells
	NK9_GAGTAGGCTATT	426	498	6.21469	20171016A	NK9	3395	Local	Nephrectomy	Cortex-Medulla	M	Cryosection	cryoF	cryo	3	Proximal Tubule Epithelial Cells
	NK9_CTTCCGAGTATA	435	509	6.08856	20171016A	NK9	3395	Local	Nephrectomy	Cortex-Medulla	M	Cryosection	cryoF	cryo	3	Proximal Tubule Epithelial Cells
	NK9_GCCTGAGCCTGC	442	506	22.63	20171016A	NK9	3395	Local	Nephrectomy	Cortex-Medulla	M	Cryosection	cryoF	cryo	3	Proximal Tubule Epithelial Cells
	NK9_AGGACTGCCTAC	402	471	17.801	20171016A	NK9	3395	Local	Nephrectomy	Cortex-Medulla	M	Cryosection	cryoF	cryo	3	Proximal Tubule Epithelial Cells
	NK9_CTATGATTCCTG	441	493	16.4407	20171016A	NK9	3395	Local	Nephrectomy	Cortex-Medulla	M	Cryosection	cryoF	cryo	3	Proximal Tubule Epithelial Cells
	NK9_TTGATCAGTGTA	422	476	10.3578	20171016A	NK9	3395	Local	Nephrectomy	Cortex-Medulla	M	Cryosection	cryoF	cryo	3	Proximal Tubule Epithelial Cells
	NK9_TACCAACTTGCC	421	465	19.8276	20171016A	NK9	3395	Local	Nephrectomy	Cortex-Medulla	M	Cryosection	cryoF	cryo	3	Proximal Tubule Epithelial Cells
	NK9_AACATTAAAAGT	408	468	6.21242	20171016A	NK9	3395	Local	Nephrectomy	Cortex-Medulla	M	Cryosection	cryoF	cryo	3	Proximal Tubule Epithelial Cells
	NK9_CCTCGAAACCTC	432	488	10.4587	20171016A	NK9	3395	Local	Nephrectomy	Cortex-Medulla	M	Cryosection	cryoF	cryo	3	Proximal Tubule Epithelial Cells
	NK9_TAACTAGAACCT	440	531	5.51601	20171016A	NK9	3395	Local	Nephrectomy	Cortex-Medulla	M	Cryosection	cryoF	cryo	3	Proximal Tubule Epithelial Cells
	NK9_GCGGAGTATGGG	418	502	16.1937	20171016A	NK9	3395	Local	Nephrectomy	Cortex-Medulla	M	Cryosection	cryoF	cryo	3	Proximal Tubule Epithelial Cells
	NK9_GCCGCCTGTTCT	410	462	24.1379	20171016A	NK9	3395	Local	Nephrectomy	Cortex-Medulla	M	Cryosection	cryoF	cryo	3	Proximal Tubule Epithelial Cells
	NK9_CCCACGTTCCAT	406	502	10.1968	20171016A	NK9	3395	Local	Nephrectomy	Cortex-Medulla	M	Cryosection	cryoF	cryo	3	Proximal Tubule Epithelial Cells
	NK9_TCATTACCCCTC	440	539	12.215	20171016A	NK9	3395	Local	Nephrectomy	Cortex-Medulla	M	Cryosection	cryoF	cryo	3	Proximal Tubule Epithelial Cells
	NK9_ACCATGCGACGA	416	502	4.56274	20171016A	NK9	3395	Local	Nephrectomy	Cortex-Medulla	M	Cryosection	cryoF	cryo	3	Proximal Tubule Epithelial Cells
	NK9_GGGGTCCTTCTT	407	457	26.1712	20171016A	NK9	3395	Local	Nephrectomy	Cortex-Medulla	M	Cryosection	cryoF	cryo	3	Proximal Tubule Epithelial Cells
	NK9_TAGCCTAGAAAC	416	477	8.09249	20171016A	NK9	3395	Local	Nephrectomy	Cortex-Medulla	M	Cryosection	cryoF	cryo	3	Proximal Tubule Epithelial Cells
	NK9_CATAACCCTCCT	454	511	12.5	20171016A	NK9	3395	Local	Nephrectomy	Cortex-Medulla	M	Cryosection	cryoF	cryo	3	Proximal Tubule Epithelial Cells
	NK9_AGCGATCAAGAC	423	495	9.17431	20171016A	NK9	3395	Local	Nephrectomy	Cortex-Medulla	M	Cryosection	cryoF	cryo	3	Proximal Tubule Epithelial Cells
	NK9_CCACCCTTAACT	476	531	13.3768	20171016A	NK9	3395	Local	Nephrectomy	Cortex-Medulla	M	Cryosection	cryoF	cryo	3	Proximal Tubule Epithelial Cells
	NK9_TGCGCTATTCCT	440	523	4.90909	20171016A	NK9	3395	Local	Nephrectomy	Cortex-Medulla	M	Cryosection	cryoF	cryo	3	Proximal Tubule Epithelial Cells
	NK9_AAGCTAGCCACC	404	491	16.0684	20171016A	NK9	3395	Local	Nephrectomy	Cortex-Medulla	M	Cryosection	cryoF	cryo	3	Proximal Tubule Epithelial Cells
	NK9_ATTCCCCTTTGT	461	520	19.8767	20171016A	NK9	3395	Local	Nephrectomy	Cortex-Medulla	M	Cryosection	cryoF	cryo	3	Proximal Tubule Epithelial Cells
	NK9_CTATCCGTCCCC	478	553	11.8022	20171016A	NK9	3395	Local	Nephrectomy	Cortex-Medulla	M	Cryosection	cryoF	cryo	3	Proximal Tubule Epithelial Cells
	NK9_GTGCCTGTGCTC	425	494	11.7857	20171016A	NK9	3395	Local	Nephrectomy	Cortex-Medulla	M	Cryosection	cryoF	cryo	3	Proximal Tubule Epithelial Cells
	NK9_CTCCTTCCACAT	415	465	15.146	20171016A	NK9	3395	Local	Nephrectomy	Cortex-Medulla	M	Cryosection	cryoF	cryo	3	Proximal Tubule Epithelial Cells
	NK9_TCGTGCATTTTC	413	466	21.1506	20171016A	NK9	3395	Local	Nephrectomy	Cortex-Medulla	M	Cryosection	cryoF	cryo	3	Proximal Tubule Epithelial Cells
	NK9_AGATCTATTTCC	429	471	25.1192	20171016A	NK9	3395	Local	Nephrectomy	Cortex-Medulla	M	Cryosection	cryoF	cryo	3	Proximal Tubule Epithelial Cells
	NK9_TCGCTACGTCTC	416	467	20.9814	20171016A	NK9	3395	Local	Nephrectomy	Cortex-Medulla	M	Cryosection	cryoF	cryo	3	Proximal Tubule Epithelial Cells
	NK9_CTTCCGTCCCAC	447	501	14.359	20171016A	NK9	3395	Local	Nephrectomy	Cortex-Medulla	M	Cryosection	cryoF	cryo	3	Proximal Tubule Epithelial Cells
	NK9_GTTCCGACCTCA	457	514	11.8353	20171016A	NK9	3395	Local	Nephrectomy	Cortex-Medulla	M	Cryosection	cryoF	cryo	3	Proximal Tubule Epithelial Cells
	NK9_TCAGGCAACATA	404	444	14.9425	20171016A	NK9	3395	Local	Nephrectomy	Cortex-Medulla	M	Cryosection	cryoF	cryo	3	Proximal Tubule Epithelial Cells
	NK9_CTGCCCCCTCCA	454	521	9.23345	20171016A	NK9	3395	Local	Nephrectomy	Cortex-Medulla	M	Cryosection	cryoF	cryo	3	Proximal Tubule Epithelial Cells
	NK9_ACCCCCTTTTTA	430	469	14.882	20171016A	NK9	3395	Local	Nephrectomy	Cortex-Medulla	M	Cryosection	cryoF	cryo	3	Proximal Tubule Epithelial Cells
	NK9_TTTCCACCTGAT	410	456	16.3303	20171016A	NK9	3395	Local	Nephrectomy	Cortex-Medulla	M	Cryosection	cryoF	cryo	3	Proximal Tubule Epithelial Cells
	NK9_CTCACCCTTTCC	441	499	13.6678	20171016A	NK9	3395	Local	Nephrectomy	Cortex-Medulla	M	Cryosection	cryoF	cryo	3	Proximal Tubule Epithelial Cells
	NK9_CTCCCAGTTTCA	412	467	12.7103	20171016A	NK9	3395	Local	Nephrectomy	Cortex-Medulla	M	Cryosection	cryoF	cryo	3	Proximal Tubule Epithelial Cells
	NK9_CATTTCACCTTA	412	457	17.0599	20171016A	NK9	3395	Local	Nephrectomy	Cortex-Medulla	M	Cryosection	cryoF	cryo	3	Proximal Tubule Epithelial Cells
	NK9_TACCCCTCTGTC	452	526	16.5079	20171016A	NK9	3395	Local	Nephrectomy	Cortex-Medulla	M	Cryosection	cryoF	cryo	3	Proximal Tubule Epithelial Cells
	NK9_CCTTTAAGTCCC	425	471	11.6323	20171016A	NK9	3395	Local	Nephrectomy	Cortex-Medulla	M	Cryosection	cryoF	cryo	3	Proximal Tubule Epithelial Cells
	NK9_ATCCTTTCGCAC	420	472	11.6105	20171016A	NK9	3395	Local	Nephrectomy	Cortex-Medulla	M	Cryosection	cryoF	cryo	3	Proximal Tubule Epithelial Cells
	NK10_TTAGCTTGGCCC	1454	2110	31.8035	20171016A	NK10	3395	Local	Nephrectomy	Cortex-Medulla	M	Cryosection	cryoF	cryo	3	Proximal Tubule Epithelial Cells
	NK10_GAGCGTTTGGCT	1195	1676	27.4145	20171016A	NK10	3395	Local	Nephrectomy	Cortex-Medulla	M	Cryosection	cryoF	cryo	3	Proximal Tubule Epithelial Cells
	NK10_ATCGTGCGTGCT	1264	1774	32.1865	20171016A	NK10	3395	Local	Nephrectomy	Cortex-Medulla	M	Cryosection	cryoF	cryo	3	Proximal Tubule Epithelial Cells
	NK10_TCAGGCCACACT	1323	1936	13.8407	20171016A	NK10	3395	Local	Nephrectomy	Cortex-Medulla	M	Cryosection	cryoF	cryo	3	Proximal Tubule Epithelial Cells
	NK10_AACGTTGTCTCT	939	1249	38.7445	20171016A	NK10	3395	Local	Nephrectomy	Cortex-Medulla	M	Cryosection	cryoF	cryo	3	Proximal Tubule Epithelial Cells
	NK10_TTCGCCTACCTT	1311	1879	5.81454	20171016A	NK10	3395	Local	Nephrectomy	Cortex-Medulla	M	Cryosection	cryoF	cryo	3	Proximal Tubule Epithelial Cells
	NK10_AAGACAACAGCC	1208	1567	25.84	20171016A	NK10	3395	Local	Nephrectomy	Cortex-Medulla	M	Cryosection	cryoF	cryo	3	Proximal Tubule Epithelial Cells
	NK10_CATCTAGTCAAC	1152	1625	13.8845	20171016A	NK10	3395	Local	Nephrectomy	Cortex-Medulla	M	Cryosection	cryoF	cryo	3	Proximal Tubule Epithelial Cells
	NK10_GGGTAAGCGCTG	803	1044	33.4608	20171016A	NK10	3395	Local	Nephrectomy	Cortex-Medulla	M	Cryosection	cryoF	cryo	3	Proximal Tubule Epithelial Cells
	NK10_TGGAGTAAGCTT	960	1293	34.432	20171016A	NK10	3395	Local	Nephrectomy	Cortex-Medulla	M	Cryosection	cryoF	cryo	3	Proximal Tubule Epithelial Cells
	NK10_GTGAGAAGAGCC	872	1129	28.3175	20171016A	NK10	3395	Local	Nephrectomy	Cortex-Medulla	M	Cryosection	cryoF	cryo	3	Proximal Tubule Epithelial Cells
	NK10_ACGTGCACTTTT	1179	1655	11.7804	20171016A	NK10	3395	Local	Nephrectomy	Cortex-Medulla	M	Cryosection	cryoF	cryo	3	Proximal Tubule Epithelial Cells
	NK10_CCGATTCCTGGC	990	1374	15.0278	20171016A	NK10	3395	Local	Nephrectomy	Cortex-Medulla	M	Cryosection	cryoF	cryo	3	Proximal Tubule Epithelial Cells
	NK10_GTCACCCCTGAC	1196	1636	9.01001	20171016A	NK10	3395	Local	Nephrectomy	Cortex-Medulla	M	Cryosection	cryoF	cryo	3	Proximal Tubule Epithelial Cells
	NK10_ATTATGGTCGCC	684	834	49.1153	20171016A	NK10	3395	Local	Nephrectomy	Cortex-Medulla	M	Cryosection	cryoF	cryo	3	Proximal Tubule Epithelial Cells
	NK10_CCGCTCCCATTC	579	923	10.4753	20171016A	NK10	3395	Local	Nephrectomy	Cortex-Medulla	M	Cryosection	cryoF	cryo	3	Proximal Tubule Epithelial Cells
	NK10_CGCCTAACATCA	990	1319	13.6215	20171016A	NK10	3395	Local	Nephrectomy	Cortex-Medulla	M	Cryosection	cryoF	cryo	3	Proximal Tubule Epithelial Cells
	NK10_TCCTACTTTGCT	839	1132	28.127	20171016A	NK10	3395	Local	Nephrectomy	Cortex-Medulla	M	Cryosection	cryoF	cryo	3	Proximal Tubule Epithelial Cells
	NK10_CCGCCCCATACA	935	1301	7.53376	20171016A	NK10	3395	Local	Nephrectomy	Cortex-Medulla	M	Cryosection	cryoF	cryo	3	Proximal Tubule Epithelial Cells
	NK10_GAAGCGCCCAAT	836	1046	15.7131	20171016A	NK10	3395	Local	Nephrectomy	Cortex-Medulla	M	Cryosection	cryoF	cryo	3	Proximal Tubule Epithelial Cells
	NK10_GTTTAGAGTCGT	831	1082	15.6664	20171016A	NK10	3395	Local	Nephrectomy	Cortex-Medulla	M	Cryosection	cryoF	cryo	3	Proximal Tubule Epithelial Cells
	NK10_CACCTAAATGGT	998	1279	11.3037	20171016A	NK10	3395	Local	Nephrectomy	Cortex-Medulla	M	Cryosection	cryoF	cryo	3	Proximal Tubule Epithelial Cells
	NK10_TTTCTTGGGCTC	946	1206	7.79817	20171016A	NK10	3395	Local	Nephrectomy	Cortex-Medulla	M	Cryosection	cryoF	cryo	3	Proximal Tubule Epithelial Cells
	NK10_TCCGGATACGCT	786	1074	10.5	20171016A	NK10	3395	Local	Nephrectomy	Cortex-Medulla	M	Cryosection	cryoF	cryo	3	Proximal Tubule Epithelial Cells
	NK10_TGCATCGTAGAN	877	1109	9.32134	20171016A	NK10	3395	Local	Nephrectomy	Cortex-Medulla	M	Cryosection	cryoF	cryo	3	Proximal Tubule Epithelial Cells
	NK10_GCCTCTCAGTCC	863	1101	24.8977	20171016A	NK10	3395	Local	Nephrectomy	Cortex-Medulla	M	Cryosection	cryoF	cryo	3	Proximal Tubule Epithelial Cells
	NK10_CGCTACGTCTAT	845	1062	25.993	20171016A	NK10	3395	Local	Nephrectomy	Cortex-Medulla	M	Cryosection	cryoF	cryo	3	Proximal Tubule Epithelial Cells
	NK10_GCTATTCGTCTA	925	1226	6.83891	20171016A	NK10	3395	Local	Nephrectomy	Cortex-Medulla	M	Cryosection	cryoF	cryo	3	Proximal Tubule Epithelial Cells
	NK10_AAATCCCTCTCC	913	1211	12.3099	20171016A	NK10	3395	Local	Nephrectomy	Cortex-Medulla	M	Cryosection	cryoF	cryo	3	Proximal Tubule Epithelial Cells
	NK10_AACCTCGTTTAA	749	964	13.3094	20171016A	NK10	3395	Local	Nephrectomy	Cortex-Medulla	M	Cryosection	cryoF	cryo	3	Proximal Tubule Epithelial Cells
	NK10_CGCAGTCATACG	809	1042	7.46004	20171016A	NK10	3395	Local	Nephrectomy	Cortex-Medulla	M	Cryosection	cryoF	cryo	3	Proximal Tubule Epithelial Cells
	NK10_GCCCCCCAGTTT	928	1273	8.02023	20171016A	NK10	3395	Local	Nephrectomy	Cortex-Medulla	M	Cryosection	cryoF	cryo	3	Proximal Tubule Epithelial Cells
	NK10_CTGCTACCTTCA	731	940	27.8588	20171016A	NK10	3395	Local	Nephrectomy	Cortex-Medulla	M	Cryosection	cryoF	cryo	3	Proximal Tubule Epithelial Cells
	NK10_TGTTGACAGACA	680	833	28.1277	20171016A	NK10	3395	Local	Nephrectomy	Cortex-Medulla	M	Cryosection	cryoF	cryo	3	Proximal Tubule Epithelial Cells
	NK10_TCTTCACTACCA	775	1006	15.1771	20171016A	NK10	3395	Local	Nephrectomy	Cortex-Medulla	M	Cryosection	cryoF	cryo	3	Proximal Tubule Epithelial Cells
	NK10_GCTATATCCACT	944	1228	9.83847	20171016A	NK10	3395	Local	Nephrectomy	Cortex-Medulla	M	Cryosection	cryoF	cryo	3	Proximal Tubule Epithelial Cells
	NK10_CAGTCCTTCTGC	882	1183	12.5	20171016A	NK10	3395	Local	Nephrectomy	Cortex-Medulla	M	Cryosection	cryoF	cryo	3	Proximal Tubule Epithelial Cells
	NK10_CTAACATCTCTG	863	1123	8.25163	20171016A	NK10	3395	Local	Nephrectomy	Cortex-Medulla	M	Cryosection	cryoF	cryo	3	Proximal Tubule Epithelial Cells
	NK10_CTGATGAGGCTT	656	824	34.8101	20171016A	NK10	3395	Local	Nephrectomy	Cortex-Medulla	M	Cryosection	cryoF	cryo	3	Proximal Tubule Epithelial Cells
	NK10_GTGGTTCATCGT	622	774	29.8277	20171016A	NK10	3395	Local	Nephrectomy	Cortex-Medulla	M	Cryosection	cryoF	cryo	3	Proximal Tubule Epithelial Cells
	NK10_ACGAAATCTAGT	722	913	19.0603	20171016A	NK10	3395	Local	Nephrectomy	Cortex-Medulla	M	Cryosection	cryoF	cryo	3	Proximal Tubule Epithelial Cells
	NK10_CTCCGAAATGTA	729	986	11.4901	20171016A	NK10	3395	Local	Nephrectomy	Cortex-Medulla	M	Cryosection	cryoF	cryo	3	Proximal Tubule Epithelial Cells
	NK10_TCGACTTCGCGC	723	930	11.4286	20171016A	NK10	3395	Local	Nephrectomy	Cortex-Medulla	M	Cryosection	cryoF	cryo	3	Proximal Tubule Epithelial Cells
	NK10_GCGGCTGCCGGT	635	810	11.4754	20171016A	NK10	3395	Local	Nephrectomy	Cortex-Medulla	M	Cryosection	cryoF	cryo	3	Proximal Tubule Epithelial Cells
	NK10_GTCGCCTCACTT	875	1086	16.5899	20171016A	NK10	3395	Local	Nephrectomy	Cortex-Medulla	M	Cryosection	cryoF	cryo	3	Proximal Tubule Epithelial Cells
	NK10_ACTTGTGTCTAT	583	695	39.9827	20171016A	NK10	3395	Local	Nephrectomy	Cortex-Medulla	M	Cryosection	cryoF	cryo	3	Proximal Tubule Epithelial Cells
	NK10_CTCTACCAAGCT	818	1026	14.7841	20171016A	NK10	3395	Local	Nephrectomy	Cortex-Medulla	M	Cryosection	cryoF	cryo	3	Proximal Tubule Epithelial Cells
	NK10_TATCACCAGTGG	724	901	21.2413	20171016A	NK10	3395	Local	Nephrectomy	Cortex-Medulla	M	Cryosection	cryoF	cryo	3	Proximal Tubule Epithelial Cells
	NK10_TGGCACAGCACC	725	959	8.5796	20171016A	NK10	3395	Local	Nephrectomy	Cortex-Medulla	M	Cryosection	cryoF	cryo	3	Proximal Tubule Epithelial Cells
	NK10_CGTTGCAAACTT	609	811	17.4975	20171016A	NK10	3395	Local	Nephrectomy	Cortex-Medulla	M	Cryosection	cryoF	cryo	3	Proximal Tubule Epithelial Cells
	NK10_GGGGAATATCAT	666	867	27.8102	20171016A	NK10	3395	Local	Nephrectomy	Cortex-Medulla	M	Cryosection	cryoF	cryo	3	Proximal Tubule Epithelial Cells
	NK10_TGCATCGTACGA	736	923	9.5098	20171016A	NK10	3395	Local	Nephrectomy	Cortex-Medulla	M	Cryosection	cryoF	cryo	3	Proximal Tubule Epithelial Cells
	NK10_AACCCATAAGAG	541	637	32.5212	20171016A	NK10	3395	Local	Nephrectomy	Cortex-Medulla	M	Cryosection	cryoF	cryo	3	Proximal Tubule Epithelial Cells
	NK10_CTTTACGCCGTA	558	691	27.416	20171016A	NK10	3395	Local	Nephrectomy	Cortex-Medulla	M	Cryosection	cryoF	cryo	3	Proximal Tubule Epithelial Cells
	NK10_AGTCCCCGGATA	643	815	23.9029	20171016A	NK10	3395	Local	Nephrectomy	Cortex-Medulla	M	Cryosection	cryoF	cryo	3	Proximal Tubule Epithelial Cells
	NK10_ATAGGACCTGGC	781	962	6.69253	20171016A	NK10	3395	Local	Nephrectomy	Cortex-Medulla	M	Cryosection	cryoF	cryo	3	Proximal Tubule Epithelial Cells
	NK10_CCATTTAAAACG	813	1045	8.57393	20171016A	NK10	3395	Local	Nephrectomy	Cortex-Medulla	M	Cryosection	cryoF	cryo	3	Proximal Tubule Epithelial Cells
	NK10_CCTGAGAGTTCA	561	695	33.1731	20171016A	NK10	3395	Local	Nephrectomy	Cortex-Medulla	M	Cryosection	cryoF	cryo	3	Proximal Tubule Epithelial Cells
	NK10_CTCGGACCATAT	746	993	9.56284	20171016A	NK10	3395	Local	Nephrectomy	Cortex-Medulla	M	Cryosection	cryoF	cryo	3	Proximal Tubule Epithelial Cells
	NK10_AGAAGTATGTTC	739	919	11.2077	20171016A	NK10	3395	Local	Nephrectomy	Cortex-Medulla	M	Cryosection	cryoF	cryo	3	Proximal Tubule Epithelial Cells
	NK10_AAATACCGACGC	635	770	19.7917	20171016A	NK10	3395	Local	Nephrectomy	Cortex-Medulla	M	Cryosection	cryoF	cryo	3	Proximal Tubule Epithelial Cells
	NK10_AAAATGGCTACC	754	966	20.3627	20171016A	NK10	3395	Local	Nephrectomy	Cortex-Medulla	M	Cryosection	cryoF	cryo	3	Proximal Tubule Epithelial Cells
	NK10_CTTACCGAAGTG	684	892	9.25738	20171016A	NK10	3395	Local	Nephrectomy	Cortex-Medulla	M	Cryosection	cryoF	cryo	3	Proximal Tubule Epithelial Cells
	NK10_TCCTTGTATCGA	504	638	31.9829	20171016A	NK10	3395	Local	Nephrectomy	Cortex-Medulla	M	Cryosection	cryoF	cryo	3	Proximal Tubule Epithelial Cells
	NK10_GCCACACAAGCC	670	848	8.02603	20171016A	NK10	3395	Local	Nephrectomy	Cortex-Medulla	M	Cryosection	cryoF	cryo	3	Proximal Tubule Epithelial Cells
	NK10_CTTACTACACAC	667	810	23.0769	20171016A	NK10	3395	Local	Nephrectomy	Cortex-Medulla	M	Cryosection	cryoF	cryo	3	Proximal Tubule Epithelial Cells
	NK10_CAGCTAAAAGCA	619	735	17.6009	20171016A	NK10	3395	Local	Nephrectomy	Cortex-Medulla	M	Cryosection	cryoF	cryo	3	Proximal Tubule Epithelial Cells
	NK10_TCCACTTAATAN	727	932	9.60233	20171016A	NK10	3395	Local	Nephrectomy	Cortex-Medulla	M	Cryosection	cryoF	cryo	3	Proximal Tubule Epithelial Cells
	NK10_ATCCAACCGTGC	678	874	5.41126	20171016A	NK10	3395	Local	Nephrectomy	Cortex-Medulla	M	Cryosection	cryoF	cryo	3	Proximal Tubule Epithelial Cells
	NK10_AGAGTAACGCTT	572	706	33.3962	20171016A	NK10	3395	Local	Nephrectomy	Cortex-Medulla	M	Cryosection	cryoF	cryo	3	Proximal Tubule Epithelial Cells
	NK10_CTGTTCCAGTAT	716	970	2.21774	20171016A	NK10	3395	Local	Nephrectomy	Cortex-Medulla	M	Cryosection	cryoF	cryo	3	Proximal Tubule Epithelial Cells
	NK10_GGAGAGACCATC	673	825	13.4313	20171016A	NK10	3395	Local	Nephrectomy	Cortex-Medulla	M	Cryosection	cryoF	cryo	3	Proximal Tubule Epithelial Cells
	NK10_GTATAGTCAGCC	743	942	10.3711	20171016A	NK10	3395	Local	Nephrectomy	Cortex-Medulla	M	Cryosection	cryoF	cryo	3	Proximal Tubule Epithelial Cells
	NK10_GGTTCGGCTTGC	581	745	15.6285	20171016A	NK10	3395	Local	Nephrectomy	Cortex-Medulla	M	Cryosection	cryoF	cryo	3	Proximal Tubule Epithelial Cells
	NK10_TAGGTGGTTGAC	526	600	38.2716	20171016A	NK10	3395	Local	Nephrectomy	Cortex-Medulla	M	Cryosection	cryoF	cryo	3	Proximal Tubule Epithelial Cells
	NK10_ATTACTTTAGCA	660	814	5.45877	20171016A	NK10	3395	Local	Nephrectomy	Cortex-Medulla	M	Cryosection	cryoF	cryo	3	Proximal Tubule Epithelial Cells
	NK10_CTCACAGTGGTT	549	671	29.1447	20171016A	NK10	3395	Local	Nephrectomy	Cortex-Medulla	M	Cryosection	cryoF	cryo	3	Proximal Tubule Epithelial Cells
	NK10_TCCATACCATCA	549	661	16.6456	20171016A	NK10	3395	Local	Nephrectomy	Cortex-Medulla	M	Cryosection	cryoF	cryo	3	Proximal Tubule Epithelial Cells
	NK10_CTGAGTTCAGTT	695	852	5.54324	20171016A	NK10	3395	Local	Nephrectomy	Cortex-Medulla	M	Cryosection	cryoF	cryo	3	Proximal Tubule Epithelial Cells
	NK10_TGCTCGTCTCCT	672	808	24.2026	20171016A	NK10	3395	Local	Nephrectomy	Cortex-Medulla	M	Cryosection	cryoF	cryo	3	Proximal Tubule Epithelial Cells
	NK10_ATTAGTTCGCTT	662	827	14.5661	20171016A	NK10	3395	Local	Nephrectomy	Cortex-Medulla	M	Cryosection	cryoF	cryo	3	Proximal Tubule Epithelial Cells
	NK10_AACACACAGCCT	808	1005	6.94444	20171016A	NK10	3395	Local	Nephrectomy	Cortex-Medulla	M	Cryosection	cryoF	cryo	3	Proximal Tubule Epithelial Cells
	NK10_CTAGCTTTCGGA	624	788	4.36893	20171016A	NK10	3395	Local	Nephrectomy	Cortex-Medulla	M	Cryosection	cryoF	cryo	3	Proximal Tubule Epithelial Cells
	NK10_GTAGCTTCATAT	681	890	7.77202	20171016A	NK10	3395	Local	Nephrectomy	Cortex-Medulla	M	Cryosection	cryoF	cryo	3	Proximal Tubule Epithelial Cells
	NK10_GTAACCACTGAT	732	895	11.5613	20171016A	NK10	3395	Local	Nephrectomy	Cortex-Medulla	M	Cryosection	cryoF	cryo	3	Proximal Tubule Epithelial Cells
	NK10_CTAGATTTATGT	613	756	6.66667	20171016A	NK10	3395	Local	Nephrectomy	Cortex-Medulla	M	Cryosection	cryoF	cryo	3	Proximal Tubule Epithelial Cells
	NK10_GATTTCTCGGGC	505	607	39.901	20171016A	NK10	3395	Local	Nephrectomy	Cortex-Medulla	M	Cryosection	cryoF	cryo	3	Proximal Tubule Epithelial Cells
	NK10_GACAGCCTTCAA	662	860	8.70488	20171016A	NK10	3395	Local	Nephrectomy	Cortex-Medulla	M	Cryosection	cryoF	cryo	3	Proximal Tubule Epithelial Cells
	NK10_TAGTGAATTATC	598	753	13.4483	20171016A	NK10	3395	Local	Nephrectomy	Cortex-Medulla	M	Cryosection	cryoF	cryo	3	Proximal Tubule Epithelial Cells
	NK10_GCACGTGGGTAG	556	690	31.5476	20171016A	NK10	3395	Local	Nephrectomy	Cortex-Medulla	M	Cryosection	cryoF	cryo	3	Proximal Tubule Epithelial Cells
	NK10_AGCTGGAGTATT	700	864	7.49465	20171016A	NK10	3395	Local	Nephrectomy	Cortex-Medulla	M	Cryosection	cryoF	cryo	3	Proximal Tubule Epithelial Cells
	NK10_GAGCCGTGTGTT	446	519	42.2049	20171016A	NK10	3395	Local	Nephrectomy	Cortex-Medulla	M	Cryosection	cryoF	cryo	3	Proximal Tubule Epithelial Cells
	NK10_GCTTGACTCCTG	693	876	2.34114	20171016A	NK10	3395	Local	Nephrectomy	Cortex-Medulla	M	Cryosection	cryoF	cryo	3	Proximal Tubule Epithelial Cells
	NK10_CCTTCTTCAGAG	601	759	17.679	20171016A	NK10	3395	Local	Nephrectomy	Cortex-Medulla	M	Cryosection	cryoF	cryo	3	Proximal Tubule Epithelial Cells
	NK10_AACCTCAACGCT	771	950	14.5683	20171016A	NK10	3395	Local	Nephrectomy	Cortex-Medulla	M	Cryosection	cryoF	cryo	3	Proximal Tubule Epithelial Cells
	NK10_TCGGACCACACT	641	764	10.5386	20171016A	NK10	3395	Local	Nephrectomy	Cortex-Medulla	M	Cryosection	cryoF	cryo	3	Proximal Tubule Epithelial Cells
	NK10_AGTGATTTCCGG	480	576	11.5207	20171016A	NK10	3395	Local	Nephrectomy	Cortex-Medulla	M	Cryosection	cryoF	cryo	3	Proximal Tubule Epithelial Cells
	NK10_ATTCTAACGACC	573	721	12.6061	20171016A	NK10	3395	Local	Nephrectomy	Cortex-Medulla	M	Cryosection	cryoF	cryo	3	Proximal Tubule Epithelial Cells
	NK10_TACGCTTGGCAT	508	596	26.8712	20171016A	NK10	3395	Local	Nephrectomy	Cortex-Medulla	M	Cryosection	cryoF	cryo	3	Proximal Tubule Epithelial Cells
	NK10_AACTGAACGACT	600	737	21.6791	20171016A	NK10	3395	Local	Nephrectomy	Cortex-Medulla	M	Cryosection	cryoF	cryo	3	Proximal Tubule Epithelial Cells
	NK10_ATCGCTGTCTTC	468	537	42.382	20171016A	NK10	3395	Local	Nephrectomy	Cortex-Medulla	M	Cryosection	cryoF	cryo	3	Proximal Tubule Epithelial Cells
	NK10_ACATGCAGATTA	576	719	5.64304	20171016A	NK10	3395	Local	Nephrectomy	Cortex-Medulla	M	Cryosection	cryoF	cryo	3	Proximal Tubule Epithelial Cells
	NK10_ATCACAAGGGAA	604	766	14.6993	20171016A	NK10	3395	Local	Nephrectomy	Cortex-Medulla	M	Cryosection	cryoF	cryo	3	Proximal Tubule Epithelial Cells
	NK10_AGGTTTTGTTTT	630	807	8.91648	20171016A	NK10	3395	Local	Nephrectomy	Cortex-Medulla	M	Cryosection	cryoF	cryo	3	Proximal Tubule Epithelial Cells
	NK10_TATCCTTTCGTT	643	832	7.55556	20171016A	NK10	3395	Local	Nephrectomy	Cortex-Medulla	M	Cryosection	cryoF	cryo	3	Proximal Tubule Epithelial Cells
	NK10_CCTGTTCGCTCA	626	816	4.22535	20171016A	NK10	3395	Local	Nephrectomy	Cortex-Medulla	M	Cryosection	cryoF	cryo	3	Proximal Tubule Epithelial Cells
	NK10_TTCATCGTGAGT	599	716	22.4269	20171016A	NK10	3395	Local	Nephrectomy	Cortex-Medulla	M	Cryosection	cryoF	cryo	3	Proximal Tubule Epithelial Cells
	NK10_CCTACCTAATCT	751	886	13.561	20171016A	NK10	3395	Local	Nephrectomy	Cortex-Medulla	M	Cryosection	cryoF	cryo	3	Proximal Tubule Epithelial Cells
	NK10_CGTAGTGTGCCA	634	788	14.7186	20171016A	NK10	3395	Local	Nephrectomy	Cortex-Medulla	M	Cryosection	cryoF	cryo	3	Proximal Tubule Epithelial Cells
	NK10_CGTGGCGTTATT	542	651	4.82456	20171016A	NK10	3395	Local	Nephrectomy	Cortex-Medulla	M	Cryosection	cryoF	cryo	3	Proximal Tubule Epithelial Cells
	NK10_GTATTACGTGCC	603	734	12.7229	20171016A	NK10	3395	Local	Nephrectomy	Cortex-Medulla	M	Cryosection	cryoF	cryo	3	Proximal Tubule Epithelial Cells
	NK10_CAGCTATCAGCA	483	614	22.7673	20171016A	NK10	3395	Local	Nephrectomy	Cortex-Medulla	M	Cryosection	cryoF	cryo	3	Proximal Tubule Epithelial Cells
	NK10_AACTCATTTGTT	470	578	31.0263	20171016A	NK10	3395	Local	Nephrectomy	Cortex-Medulla	M	Cryosection	cryoF	cryo	3	Proximal Tubule Epithelial Cells
	NK10_GCTATGGCTCTT	543	636	30.1866	20171016A	NK10	3395	Local	Nephrectomy	Cortex-Medulla	M	Cryosection	cryoF	cryo	3	Proximal Tubule Epithelial Cells
	NK10_CCCTGTCACCCG	597	730	12.0482	20171016A	NK10	3395	Local	Nephrectomy	Cortex-Medulla	M	Cryosection	cryoF	cryo	3	Proximal Tubule Epithelial Cells
	NK10_CCTTATTGACAT	669	858	4.02685	20171016A	NK10	3395	Local	Nephrectomy	Cortex-Medulla	M	Cryosection	cryoF	cryo	3	Proximal Tubule Epithelial Cells
	NK10_AATCTTTTGTAG	555	676	23.5294	20171016A	NK10	3395	Local	Nephrectomy	Cortex-Medulla	M	Cryosection	cryoF	cryo	3	Proximal Tubule Epithelial Cells
	NK10_CGGGTGTGGAGA	536	670	12.987	20171016A	NK10	3395	Local	Nephrectomy	Cortex-Medulla	M	Cryosection	cryoF	cryo	3	Proximal Tubule Epithelial Cells
	NK10_GTCGACGACCTT	510	619	21.7446	20171016A	NK10	3395	Local	Nephrectomy	Cortex-Medulla	M	Cryosection	cryoF	cryo	3	Proximal Tubule Epithelial Cells
	NK10_CTTCGCCTTAAC	523	614	13.3992	20171016A	NK10	3395	Local	Nephrectomy	Cortex-Medulla	M	Cryosection	cryoF	cryo	3	Proximal Tubule Epithelial Cells
	NK10_GGTTGTATTCTA	669	826	6.66667	20171016A	NK10	3395	Local	Nephrectomy	Cortex-Medulla	M	Cryosection	cryoF	cryo	3	Proximal Tubule Epithelial Cells
	NK10_ATTCCTTCCAAT	633	749	11.7786	20171016A	NK10	3395	Local	Nephrectomy	Cortex-Medulla	M	Cryosection	cryoF	cryo	3	Proximal Tubule Epithelial Cells
	NK10_CACTTCGATGCT	464	539	35.4491	20171016A	NK10	3395	Local	Nephrectomy	Cortex-Medulla	M	Cryosection	cryoF	cryo	3	Proximal Tubule Epithelial Cells
	NK10_TTATGAGTGCTA	651	784	8.94309	20171016A	NK10	3395	Local	Nephrectomy	Cortex-Medulla	M	Cryosection	cryoF	cryo	3	Proximal Tubule Epithelial Cells
	NK10_CCGCTTCGTTGA	570	681	13.7975	20171016A	NK10	3395	Local	Nephrectomy	Cortex-Medulla	M	Cryosection	cryoF	cryo	3	Proximal Tubule Epithelial Cells
	NK10_AGGTAAGTCGTC	628	756	9.7852	20171016A	NK10	3395	Local	Nephrectomy	Cortex-Medulla	M	Cryosection	cryoF	cryo	3	Proximal Tubule Epithelial Cells
	NK10_CCTTATCCAACT	513	570	12.844	20171016A	NK10	3395	Local	Nephrectomy	Cortex-Medulla	M	Cryosection	cryoF	cryo	3	Proximal Tubule Epithelial Cells
	NK10_GTCCCAGGTCTC	621	746	6.399	20171016A	NK10	3395	Local	Nephrectomy	Cortex-Medulla	M	Cryosection	cryoF	cryo	3	Proximal Tubule Epithelial Cells
	NK10_ATAGCCAGGAGG	433	489	33.5598	20171016A	NK10	3395	Local	Nephrectomy	Cortex-Medulla	M	Cryosection	cryoF	cryo	3	Proximal Tubule Epithelial Cells
	NK10_TAAAGTCCTCAT	566	661	13.3683	20171016A	NK10	3395	Local	Nephrectomy	Cortex-Medulla	M	Cryosection	cryoF	cryo	3	Proximal Tubule Epithelial Cells
	NK10_GAGGGGCAATTA	452	523	10.4452	20171016A	NK10	3395	Local	Nephrectomy	Cortex-Medulla	M	Cryosection	cryoF	cryo	3	Proximal Tubule Epithelial Cells
	NK10_TCACTATTCGTC	582	743	9.72053	20171016A	NK10	3395	Local	Nephrectomy	Cortex-Medulla	M	Cryosection	cryoF	cryo	3	Proximal Tubule Epithelial Cells
	NK10_GGCTTCAACCTT	604	736	9.02349	20171016A	NK10	3395	Local	Nephrectomy	Cortex-Medulla	M	Cryosection	cryoF	cryo	3	Proximal Tubule Epithelial Cells
	NK10_GCAACTTATCTG	579	690	20.3233	20171016A	NK10	3395	Local	Nephrectomy	Cortex-Medulla	M	Cryosection	cryoF	cryo	3	Proximal Tubule Epithelial Cells
	NK10_CGGCGCACTGAC	539	628	21.0063	20171016A	NK10	3395	Local	Nephrectomy	Cortex-Medulla	M	Cryosection	cryoF	cryo	3	Proximal Tubule Epithelial Cells
	NK10_TGCTTGGCGATC	596	731	10.5263	20171016A	NK10	3395	Local	Nephrectomy	Cortex-Medulla	M	Cryosection	cryoF	cryo	3	Proximal Tubule Epithelial Cells
	NK10_AAGTTCAAAGCC	528	617	8.86263	20171016A	NK10	3395	Local	Nephrectomy	Cortex-Medulla	M	Cryosection	cryoF	cryo	3	Proximal Tubule Epithelial Cells
	NK10_TTCCTCCTCACT	562	668	19.2261	20171016A	NK10	3395	Local	Nephrectomy	Cortex-Medulla	M	Cryosection	cryoF	cryo	3	Proximal Tubule Epithelial Cells
	NK10_AGGTTTGCACCC	598	736	7.53769	20171016A	NK10	3395	Local	Nephrectomy	Cortex-Medulla	M	Cryosection	cryoF	cryo	3	Proximal Tubule Epithelial Cells
	NK10_TCGCCCCTTGCC	527	650	2.54873	20171016A	NK10	3395	Local	Nephrectomy	Cortex-Medulla	M	Cryosection	cryoF	cryo	3	Proximal Tubule Epithelial Cells
	NK10_GACCGCCCTGGT	537	630	24.9106	20171016A	NK10	3395	Local	Nephrectomy	Cortex-Medulla	M	Cryosection	cryoF	cryo	3	Proximal Tubule Epithelial Cells
	NK10_CTCGGCTATTTC	573	729	4.20499	20171016A	NK10	3395	Local	Nephrectomy	Cortex-Medulla	M	Cryosection	cryoF	cryo	3	Proximal Tubule Epithelial Cells
	NK10_CATTTCCCGCGA	504	602	4.14013	20171016A	NK10	3395	Local	Nephrectomy	Cortex-Medulla	M	Cryosection	cryoF	cryo	3	Proximal Tubule Epithelial Cells
	NK10_AATCTCGTCGTT	571	720	17.0507	20171016A	NK10	3395	Local	Nephrectomy	Cortex-Medulla	M	Cryosection	cryoF	cryo	3	Proximal Tubule Epithelial Cells
	NK10_TAAATTAGCTAC	514	625	5.87349	20171016A	NK10	3395	Local	Nephrectomy	Cortex-Medulla	M	Cryosection	cryoF	cryo	3	Proximal Tubule Epithelial Cells
	NK10_CTTGGCGCCCAC	494	562	11.2164	20171016A	NK10	3395	Local	Nephrectomy	Cortex-Medulla	M	Cryosection	cryoF	cryo	3	Proximal Tubule Epithelial Cells
	NK10_TGTCCTCTCTAG	564	699	5.02717	20171016A	NK10	3395	Local	Nephrectomy	Cortex-Medulla	M	Cryosection	cryoF	cryo	3	Proximal Tubule Epithelial Cells
	NK10_CCCAAGATGAAG	590	699	4.63847	20171016A	NK10	3395	Local	Nephrectomy	Cortex-Medulla	M	Cryosection	cryoF	cryo	3	Proximal Tubule Epithelial Cells
	NK10_CGAAAGATCTCC	563	679	13.1714	20171016A	NK10	3395	Local	Nephrectomy	Cortex-Medulla	M	Cryosection	cryoF	cryo	3	Proximal Tubule Epithelial Cells
	NK10_CCCCCGACCGAA	471	557	9.57792	20171016A	NK10	3395	Local	Nephrectomy	Cortex-Medulla	M	Cryosection	cryoF	cryo	3	Proximal Tubule Epithelial Cells
	NK10_TGATCTTTTCGA	575	718	10.1377	20171016A	NK10	3395	Local	Nephrectomy	Cortex-Medulla	M	Cryosection	cryoF	cryo	3	Proximal Tubule Epithelial Cells
	NK10_CTCCCTATCAGA	545	660	4.62428	20171016A	NK10	3395	Local	Nephrectomy	Cortex-Medulla	M	Cryosection	cryoF	cryo	3	Proximal Tubule Epithelial Cells
	NK10_ATTTTGACGACT	526	645	10.7884	20171016A	NK10	3395	Local	Nephrectomy	Cortex-Medulla	M	Cryosection	cryoF	cryo	3	Proximal Tubule Epithelial Cells
	NK10_CCCTGAGACCGG	491	575	16.4244	20171016A	NK10	3395	Local	Nephrectomy	Cortex-Medulla	M	Cryosection	cryoF	cryo	3	Proximal Tubule Epithelial Cells
	NK10_CATATTGCCTTC	635	734	20.3905	20171016A	NK10	3395	Local	Nephrectomy	Cortex-Medulla	M	Cryosection	cryoF	cryo	3	Proximal Tubule Epithelial Cells
	NK10_ATGGCCATATTG	456	528	37.1429	20171016A	NK10	3395	Local	Nephrectomy	Cortex-Medulla	M	Cryosection	cryoF	cryo	3	Proximal Tubule Epithelial Cells
	NK10_CTCAACGACATT	503	595	18.9373	20171016A	NK10	3395	Local	Nephrectomy	Cortex-Medulla	M	Cryosection	cryoF	cryo	3	Proximal Tubule Epithelial Cells
	NK10_CGTTACATGTCT	477	580	19.4444	20171016A	NK10	3395	Local	Nephrectomy	Cortex-Medulla	M	Cryosection	cryoF	cryo	3	Proximal Tubule Epithelial Cells
	NK10_TCACCAGGAATC	503	583	10.8563	20171016A	NK10	3395	Local	Nephrectomy	Cortex-Medulla	M	Cryosection	cryoF	cryo	3	Proximal Tubule Epithelial Cells
	NK10_AGCTGAAGGACA	458	549	17.4436	20171016A	NK10	3395	Local	Nephrectomy	Cortex-Medulla	M	Cryosection	cryoF	cryo	3	Proximal Tubule Epithelial Cells
	NK10_TCGCAGTCGGAC	412	494	31.8621	20171016A	NK10	3395	Local	Nephrectomy	Cortex-Medulla	M	Cryosection	cryoF	cryo	3	Proximal Tubule Epithelial Cells
	NK10_CCTCACTTACGA	518	624	9.69609	20171016A	NK10	3395	Local	Nephrectomy	Cortex-Medulla	M	Cryosection	cryoF	cryo	3	Proximal Tubule Epithelial Cells
	NK10_TTGGCCTGTTGC	450	532	23.8913	20171016A	NK10	3395	Local	Nephrectomy	Cortex-Medulla	M	Cryosection	cryoF	cryo	3	Proximal Tubule Epithelial Cells
	NK10_GCTATGACGCCT	519	602	24.2767	20171016A	NK10	3395	Local	Nephrectomy	Cortex-Medulla	M	Cryosection	cryoF	cryo	3	Proximal Tubule Epithelial Cells
	NK10_AAGCTCGTTCCC	580	701	8.36601	20171016A	NK10	3395	Local	Nephrectomy	Cortex-Medulla	M	Cryosection	cryoF	cryo	3	Proximal Tubule Epithelial Cells
	NK10_ACCGGAGTGGAC	531	635	7.4344	20171016A	NK10	3395	Local	Nephrectomy	Cortex-Medulla	M	Cryosection	cryoF	cryo	3	Proximal Tubule Epithelial Cells
	NK10_CCGACCGATTCT	531	621	17.2	20171016A	NK10	3395	Local	Nephrectomy	Cortex-Medulla	M	Cryosection	cryoF	cryo	3	Proximal Tubule Epithelial Cells
	NK10_TTCGATTAATCT	496	612	7.96992	20171016A	NK10	3395	Local	Nephrectomy	Cortex-Medulla	M	Cryosection	cryoF	cryo	3	Proximal Tubule Epithelial Cells
	NK10_GCTTTCCACGTG	476	571	9.50872	20171016A	NK10	3395	Local	Nephrectomy	Cortex-Medulla	M	Cryosection	cryoF	cryo	3	Proximal Tubule Epithelial Cells
	NK10_TTCTGATATGTC	553	710	3.00546	20171016A	NK10	3395	Local	Nephrectomy	Cortex-Medulla	M	Cryosection	cryoF	cryo	3	Proximal Tubule Epithelial Cells
	NK10_TCACTGAACCAC	477	560	15.2799	20171016A	NK10	3395	Local	Nephrectomy	Cortex-Medulla	M	Cryosection	cryoF	cryo	3	Proximal Tubule Epithelial Cells
	NK10_CTTTTTCAGCCT	566	669	16.375	20171016A	NK10	3395	Local	Nephrectomy	Cortex-Medulla	M	Cryosection	cryoF	cryo	3	Proximal Tubule Epithelial Cells
	NK10_GTTCTAGCTTAG	475	552	14.2857	20171016A	NK10	3395	Local	Nephrectomy	Cortex-Medulla	M	Cryosection	cryoF	cryo	3	Proximal Tubule Epithelial Cells
	NK10_CTTCTCCTTAGT	556	661	24.4571	20171016A	NK10	3395	Local	Nephrectomy	Cortex-Medulla	M	Cryosection	cryoF	cryo	3	Proximal Tubule Epithelial Cells
	NK10_GCTTTATTCCTG	585	661	15.9033	20171016A	NK10	3395	Local	Nephrectomy	Cortex-Medulla	M	Cryosection	cryoF	cryo	3	Proximal Tubule Epithelial Cells
	NK10_CTGAGTCACGAT	524	621	10.6475	20171016A	NK10	3395	Local	Nephrectomy	Cortex-Medulla	M	Cryosection	cryoF	cryo	3	Proximal Tubule Epithelial Cells
	NK10_CCCGATGATATG	441	533	19.97	20171016A	NK10	3395	Local	Nephrectomy	Cortex-Medulla	M	Cryosection	cryoF	cryo	3	Proximal Tubule Epithelial Cells
	NK10_CCTACCACAACC	405	474	16.4021	20171016A	NK10	3395	Local	Nephrectomy	Cortex-Medulla	M	Cryosection	cryoF	cryo	3	Proximal Tubule Epithelial Cells
	NK10_GTATCTTGATGC	487	591	12.0536	20171016A	NK10	3395	Local	Nephrectomy	Cortex-Medulla	M	Cryosection	cryoF	cryo	3	Proximal Tubule Epithelial Cells
	NK10_ATAGAAGAAGCC	509	605	5.46875	20171016A	NK10	3395	Local	Nephrectomy	Cortex-Medulla	M	Cryosection	cryoF	cryo	3	Proximal Tubule Epithelial Cells
	NK10_TTCAGACTCGAT	485	554	9.6248	20171016A	NK10	3395	Local	Nephrectomy	Cortex-Medulla	M	Cryosection	cryoF	cryo	3	Proximal Tubule Epithelial Cells
	NK10_CACCCGTGCAAC	490	597	11.9469	20171016A	NK10	3395	Local	Nephrectomy	Cortex-Medulla	M	Cryosection	cryoF	cryo	3	Proximal Tubule Epithelial Cells
	NK10_ACTTTCAAGAGA	562	664	4.5977	20171016A	NK10	3395	Local	Nephrectomy	Cortex-Medulla	M	Cryosection	cryoF	cryo	3	Proximal Tubule Epithelial Cells
	NK10_CTTGCCACTATT	506	589	26.5586	20171016A	NK10	3395	Local	Nephrectomy	Cortex-Medulla	M	Cryosection	cryoF	cryo	3	Proximal Tubule Epithelial Cells
	NK10_AGTCTTTAGCCG	464	558	12.8125	20171016A	NK10	3395	Local	Nephrectomy	Cortex-Medulla	M	Cryosection	cryoF	cryo	3	Proximal Tubule Epithelial Cells
	NK10_ATTTCGTGTGCC	539	656	7.47532	20171016A	NK10	3395	Local	Nephrectomy	Cortex-Medulla	M	Cryosection	cryoF	cryo	3	Proximal Tubule Epithelial Cells
	NK10_AATAGCTTGACG	455	538	15.0079	20171016A	NK10	3395	Local	Nephrectomy	Cortex-Medulla	M	Cryosection	cryoF	cryo	3	Proximal Tubule Epithelial Cells
	NK10_GATCCCGCCGCC	559	699	6.5508	20171016A	NK10	3395	Local	Nephrectomy	Cortex-Medulla	M	Cryosection	cryoF	cryo	3	Proximal Tubule Epithelial Cells
	NK10_CAGAACGATTCA	523	630	8.29694	20171016A	NK10	3395	Local	Nephrectomy	Cortex-Medulla	M	Cryosection	cryoF	cryo	3	Proximal Tubule Epithelial Cells
	NK10_TGGTGTAACCGA	475	528	16.5877	20171016A	NK10	3395	Local	Nephrectomy	Cortex-Medulla	M	Cryosection	cryoF	cryo	3	Proximal Tubule Epithelial Cells
	NK10_ATGAGGACCGCC	532	607	13.4094	20171016A	NK10	3395	Local	Nephrectomy	Cortex-Medulla	M	Cryosection	cryoF	cryo	3	Proximal Tubule Epithelial Cells
	NK10_GCTAGGTGAGTC	501	600	5.80848	20171016A	NK10	3395	Local	Nephrectomy	Cortex-Medulla	M	Cryosection	cryoF	cryo	3	Proximal Tubule Epithelial Cells
	NK10_TGTACCGTCAAT	559	654	5.07983	20171016A	NK10	3395	Local	Nephrectomy	Cortex-Medulla	M	Cryosection	cryoF	cryo	3	Proximal Tubule Epithelial Cells
	NK10_GCTTATACGGTT	446	536	18.0428	20171016A	NK10	3395	Local	Nephrectomy	Cortex-Medulla	M	Cryosection	cryoF	cryo	3	Proximal Tubule Epithelial Cells
	NK10_ATGTCTATTCTC	553	651	15.5642	20171016A	NK10	3395	Local	Nephrectomy	Cortex-Medulla	M	Cryosection	cryoF	cryo	3	Proximal Tubule Epithelial Cells
	NK10_ATTTCATCGAGA	495	606	9.68703	20171016A	NK10	3395	Local	Nephrectomy	Cortex-Medulla	M	Cryosection	cryoF	cryo	3	Proximal Tubule Epithelial Cells
	NK10_GTACTTGCGTCT	454	508	21.4838	20171016A	NK10	3395	Local	Nephrectomy	Cortex-Medulla	M	Cryosection	cryoF	cryo	3	Proximal Tubule Epithelial Cells
	NK10_TCTAGGCTAGAC	439	539	12.3577	20171016A	NK10	3395	Local	Nephrectomy	Cortex-Medulla	M	Cryosection	cryoF	cryo	3	Proximal Tubule Epithelial Cells
	NK10_CCCCATGCGATT	414	471	17.6573	20171016A	NK10	3395	Local	Nephrectomy	Cortex-Medulla	M	Cryosection	cryoF	cryo	3	Proximal Tubule Epithelial Cells
	NK10_CTATATTCCAGC	469	528	17.1115	20171016A	NK10	3395	Local	Nephrectomy	Cortex-Medulla	M	Cryosection	cryoF	cryo	3	Proximal Tubule Epithelial Cells
	NK10_ACAGTCACTACG	454	547	13.0366	20171016A	NK10	3395	Local	Nephrectomy	Cortex-Medulla	M	Cryosection	cryoF	cryo	3	Proximal Tubule Epithelial Cells
	NK10_GAATTGAGTTCT	451	532	5.16934	20171016A	NK10	3395	Local	Nephrectomy	Cortex-Medulla	M	Cryosection	cryoF	cryo	3	Proximal Tubule Epithelial Cells
	NK10_AGGTCGCAGTGT	509	610	9.49555	20171016A	NK10	3395	Local	Nephrectomy	Cortex-Medulla	M	Cryosection	cryoF	cryo	3	Proximal Tubule Epithelial Cells
	NK10_TCGTATTGGGTG	409	483	23.4548	20171016A	NK10	3395	Local	Nephrectomy	Cortex-Medulla	M	Cryosection	cryoF	cryo	3	Proximal Tubule Epithelial Cells
	NK10_GGCTTTTCGTGA	468	567	16.1243	20171016A	NK10	3395	Local	Nephrectomy	Cortex-Medulla	M	Cryosection	cryoF	cryo	3	Proximal Tubule Epithelial Cells
	NK10_ACTGTCCATGCA	433	482	6.94981	20171016A	NK10	3395	Local	Nephrectomy	Cortex-Medulla	M	Cryosection	cryoF	cryo	3	Proximal Tubule Epithelial Cells
	NK10_GGAGCGTTTTCC	433	506	15.6667	20171016A	NK10	3395	Local	Nephrectomy	Cortex-Medulla	M	Cryosection	cryoF	cryo	3	Proximal Tubule Epithelial Cells
	NK10_ATTCTCCTACAT	487	573	7.72947	20171016A	NK10	3395	Local	Nephrectomy	Cortex-Medulla	M	Cryosection	cryoF	cryo	3	Proximal Tubule Epithelial Cells
	NK10_AACAGCCTTTTT	431	475	19.3548	20171016A	NK10	3395	Local	Nephrectomy	Cortex-Medulla	M	Cryosection	cryoF	cryo	3	Proximal Tubule Epithelial Cells
	NK10_TGAGAAAAGCTC	437	509	18.2986	20171016A	NK10	3395	Local	Nephrectomy	Cortex-Medulla	M	Cryosection	cryoF	cryo	3	Proximal Tubule Epithelial Cells
	NK10_CTCGCTCCCTCC	438	521	9.70537	20171016A	NK10	3395	Local	Nephrectomy	Cortex-Medulla	M	Cryosection	cryoF	cryo	3	Proximal Tubule Epithelial Cells
	NK10_GAGTCGGACTAA	435	512	13.8047	20171016A	NK10	3395	Local	Nephrectomy	Cortex-Medulla	M	Cryosection	cryoF	cryo	3	Proximal Tubule Epithelial Cells
	NK10_GCCAGCATTCTC	501	593	23.1865	20171016A	NK10	3395	Local	Nephrectomy	Cortex-Medulla	M	Cryosection	cryoF	cryo	3	Proximal Tubule Epithelial Cells
	NK10_ATTAACCGCCTT	533	606	15.007	20171016A	NK10	3395	Local	Nephrectomy	Cortex-Medulla	M	Cryosection	cryoF	cryo	3	Proximal Tubule Epithelial Cells
	NK10_CCATTATTCCAC	476	550	15.5146	20171016A	NK10	3395	Local	Nephrectomy	Cortex-Medulla	M	Cryosection	cryoF	cryo	3	Proximal Tubule Epithelial Cells
	NK10_TAGTGGTCCCCT	485	585	16.0689	20171016A	NK10	3395	Local	Nephrectomy	Cortex-Medulla	M	Cryosection	cryoF	cryo	3	Proximal Tubule Epithelial Cells
	NK10_CGGCGACATTCA	455	559	6.98835	20171016A	NK10	3395	Local	Nephrectomy	Cortex-Medulla	M	Cryosection	cryoF	cryo	3	Proximal Tubule Epithelial Cells
	NK10_CGCCCGGCGTTC	486	587	4.55285	20171016A	NK10	3395	Local	Nephrectomy	Cortex-Medulla	M	Cryosection	cryoF	cryo	3	Proximal Tubule Epithelial Cells
	NK10_GAAGGAGGGTCA	447	505	7.84672	20171016A	NK10	3395	Local	Nephrectomy	Cortex-Medulla	M	Cryosection	cryoF	cryo	3	Proximal Tubule Epithelial Cells
	NK10_GCGCACCCTGAC	401	444	10.303	20171016A	NK10	3395	Local	Nephrectomy	Cortex-Medulla	M	Cryosection	cryoF	cryo	3	Proximal Tubule Epithelial Cells
	NK10_ATCCTCCGGACT	488	554	14.5062	20171016A	NK10	3395	Local	Nephrectomy	Cortex-Medulla	M	Cryosection	cryoF	cryo	3	Proximal Tubule Epithelial Cells
	NK10_ACTGATATCTTC	495	569	19.2908	20171016A	NK10	3395	Local	Nephrectomy	Cortex-Medulla	M	Cryosection	cryoF	cryo	3	Proximal Tubule Epithelial Cells
	NK10_GTCCATGGATGA	423	497	11.7229	20171016A	NK10	3395	Local	Nephrectomy	Cortex-Medulla	M	Cryosection	cryoF	cryo	3	Proximal Tubule Epithelial Cells
	NK10_ATCACGTCCGAT	457	544	7.95262	20171016A	NK10	3395	Local	Nephrectomy	Cortex-Medulla	M	Cryosection	cryoF	cryo	3	Proximal Tubule Epithelial Cells
	NK10_CGTCACAGAATA	447	506	9.319	20171016A	NK10	3395	Local	Nephrectomy	Cortex-Medulla	M	Cryosection	cryoF	cryo	3	Proximal Tubule Epithelial Cells
	NK10_TGGTCTATAGCC	485	575	8.73016	20171016A	NK10	3395	Local	Nephrectomy	Cortex-Medulla	M	Cryosection	cryoF	cryo	3	Proximal Tubule Epithelial Cells
	NK10_ACTTTTGAACAC	486	573	5.28926	20171016A	NK10	3395	Local	Nephrectomy	Cortex-Medulla	M	Cryosection	cryoF	cryo	3	Proximal Tubule Epithelial Cells
	NK10_TTATTCTAAGCA	420	496	16.2162	20171016A	NK10	3395	Local	Nephrectomy	Cortex-Medulla	M	Cryosection	cryoF	cryo	3	Proximal Tubule Epithelial Cells
	NK10_TACGTGACCTAT	464	539	13.76	20171016A	NK10	3395	Local	Nephrectomy	Cortex-Medulla	M	Cryosection	cryoF	cryo	3	Proximal Tubule Epithelial Cells
	NK10_ACAGGTTGTTCA	503	596	11.1773	20171016A	NK10	3395	Local	Nephrectomy	Cortex-Medulla	M	Cryosection	cryoF	cryo	3	Proximal Tubule Epithelial Cells
	NK10_CATGGTTCCGGC	444	496	17.4709	20171016A	NK10	3395	Local	Nephrectomy	Cortex-Medulla	M	Cryosection	cryoF	cryo	3	Proximal Tubule Epithelial Cells
	NK10_CCAAAACCTTTC	462	541	10.4305	20171016A	NK10	3395	Local	Nephrectomy	Cortex-Medulla	M	Cryosection	cryoF	cryo	3	Proximal Tubule Epithelial Cells
	NK10_TGAAGACTTCTC	475	565	10.0318	20171016A	NK10	3395	Local	Nephrectomy	Cortex-Medulla	M	Cryosection	cryoF	cryo	3	Proximal Tubule Epithelial Cells
	NK10_GTTTCCAATAGA	410	487	17.8752	20171016A	NK10	3395	Local	Nephrectomy	Cortex-Medulla	M	Cryosection	cryoF	cryo	3	Proximal Tubule Epithelial Cells
	NK10_TCACATATTTCC	502	603	3.82775	20171016A	NK10	3395	Local	Nephrectomy	Cortex-Medulla	M	Cryosection	cryoF	cryo	3	Proximal Tubule Epithelial Cells
	NK10_GGAAAGAAGGCC	404	450	29.3564	20171016A	NK10	3395	Local	Nephrectomy	Cortex-Medulla	M	Cryosection	cryoF	cryo	3	Proximal Tubule Epithelial Cells
	NK10_TGCTAACGGACT	496	593	9.18836	20171016A	NK10	3395	Local	Nephrectomy	Cortex-Medulla	M	Cryosection	cryoF	cryo	3	Proximal Tubule Epithelial Cells
	NK10_ATTTAGTCCCTT	453	525	19.6018	20171016A	NK10	3395	Local	Nephrectomy	Cortex-Medulla	M	Cryosection	cryoF	cryo	3	Proximal Tubule Epithelial Cells
	NK10_GACAACGACGCC	449	520	8.28924	20171016A	NK10	3395	Local	Nephrectomy	Cortex-Medulla	M	Cryosection	cryoF	cryo	3	Proximal Tubule Epithelial Cells
	NK10_GTAAACACCAAA	450	537	3.41727	20171016A	NK10	3395	Local	Nephrectomy	Cortex-Medulla	M	Cryosection	cryoF	cryo	3	Proximal Tubule Epithelial Cells
	NK10_TTTTCTGCCACT	428	527	8.66551	20171016A	NK10	3395	Local	Nephrectomy	Cortex-Medulla	M	Cryosection	cryoF	cryo	3	Proximal Tubule Epithelial Cells
	NK10_CCGAACTATACT	437	518	7.16846	20171016A	NK10	3395	Local	Nephrectomy	Cortex-Medulla	M	Cryosection	cryoF	cryo	3	Proximal Tubule Epithelial Cells
	NK10_CTGCCTTAGCCA	451	520	17.7215	20171016A	NK10	3395	Local	Nephrectomy	Cortex-Medulla	M	Cryosection	cryoF	cryo	3	Proximal Tubule Epithelial Cells
	NK10_ATAAATTAGACA	468	547	7.91246	20171016A	NK10	3395	Local	Nephrectomy	Cortex-Medulla	M	Cryosection	cryoF	cryo	3	Proximal Tubule Epithelial Cells
	NK10_CCATCGCCACTA	491	555	16.1631	20171016A	NK10	3395	Local	Nephrectomy	Cortex-Medulla	M	Cryosection	cryoF	cryo	3	Proximal Tubule Epithelial Cells
	NK10_TGTCTCGTAAAC	444	542	6.55172	20171016A	NK10	3395	Local	Nephrectomy	Cortex-Medulla	M	Cryosection	cryoF	cryo	3	Proximal Tubule Epithelial Cells
	NK10_GCACCCCTCGCA	482	545	14.3082	20171016A	NK10	3395	Local	Nephrectomy	Cortex-Medulla	M	Cryosection	cryoF	cryo	3	Proximal Tubule Epithelial Cells
	NK10_GCTGTTCCTCTT	462	502	19.68	20171016A	NK10	3395	Local	Nephrectomy	Cortex-Medulla	M	Cryosection	cryoF	cryo	3	Proximal Tubule Epithelial Cells
	NK10_CTGTACTCTACT	461	565	7.52864	20171016A	NK10	3395	Local	Nephrectomy	Cortex-Medulla	M	Cryosection	cryoF	cryo	3	Proximal Tubule Epithelial Cells
	NK10_TTCACCTGTCGA	415	506	4.34783	20171016A	NK10	3395	Local	Nephrectomy	Cortex-Medulla	M	Cryosection	cryoF	cryo	3	Proximal Tubule Epithelial Cells
	NK10_CCACAGGACTGT	422	485	17.2355	20171016A	NK10	3395	Local	Nephrectomy	Cortex-Medulla	M	Cryosection	cryoF	cryo	3	Proximal Tubule Epithelial Cells
	NK10_GTGATTATGTGT	403	456	20.8333	20171016A	NK10	3395	Local	Nephrectomy	Cortex-Medulla	M	Cryosection	cryoF	cryo	3	Proximal Tubule Epithelial Cells
	NK10_GACGTGTATTTC	417	510	8.43806	20171016A	NK10	3395	Local	Nephrectomy	Cortex-Medulla	M	Cryosection	cryoF	cryo	3	Proximal Tubule Epithelial Cells
	NK10_AACAAGTTTGAC	452	538	10.7794	20171016A	NK10	3395	Local	Nephrectomy	Cortex-Medulla	M	Cryosection	cryoF	cryo	3	Proximal Tubule Epithelial Cells
	NK10_ATTTTCAGAGCG	405	487	15.0087	20171016A	NK10	3395	Local	Nephrectomy	Cortex-Medulla	M	Cryosection	cryoF	cryo	3	Proximal Tubule Epithelial Cells
	NK10_CGTACTGCAGAT	445	527	6.39432	20171016A	NK10	3395	Local	Nephrectomy	Cortex-Medulla	M	Cryosection	cryoF	cryo	3	Proximal Tubule Epithelial Cells
	NK10_TACACTCAATAG	404	450	4.25532	20171016A	NK10	3395	Local	Nephrectomy	Cortex-Medulla	M	Cryosection	cryoF	cryo	3	Proximal Tubule Epithelial Cells
	NK10_CCTTCAAACCAA	430	521	5.10018	20171016A	NK10	3395	Local	Nephrectomy	Cortex-Medulla	M	Cryosection	cryoF	cryo	3	Proximal Tubule Epithelial Cells
	NK10_ATGACTACGTAC	423	486	11.4754	20171016A	NK10	3395	Local	Nephrectomy	Cortex-Medulla	M	Cryosection	cryoF	cryo	3	Proximal Tubule Epithelial Cells
	NK10_ACCACGTGGGTG	423	519	7.48663	20171016A	NK10	3395	Local	Nephrectomy	Cortex-Medulla	M	Cryosection	cryoF	cryo	3	Proximal Tubule Epithelial Cells
	NK10_CTGACCACCATC	507	566	12.2481	20171016A	NK10	3395	Local	Nephrectomy	Cortex-Medulla	M	Cryosection	cryoF	cryo	3	Proximal Tubule Epithelial Cells
	NK10_GCTTTCCTCCTT	452	513	21.6794	20171016A	NK10	3395	Local	Nephrectomy	Cortex-Medulla	M	Cryosection	cryoF	cryo	3	Proximal Tubule Epithelial Cells
	NK10_CTCTTTCCCACC	483	534	14.2857	20171016A	NK10	3395	Local	Nephrectomy	Cortex-Medulla	M	Cryosection	cryoF	cryo	3	Proximal Tubule Epithelial Cells
	NK10_AGATCTGCTGTC	415	471	24.3981	20171016A	NK10	3395	Local	Nephrectomy	Cortex-Medulla	M	Cryosection	cryoF	cryo	3	Proximal Tubule Epithelial Cells
	NK10_ACTCAGGTCGAT	477	533	15.2623	20171016A	NK10	3395	Local	Nephrectomy	Cortex-Medulla	M	Cryosection	cryoF	cryo	3	Proximal Tubule Epithelial Cells
	NK10_GAAACGCAGCGA	414	475	13.0037	20171016A	NK10	3395	Local	Nephrectomy	Cortex-Medulla	M	Cryosection	cryoF	cryo	3	Proximal Tubule Epithelial Cells
	NK10_CCCACGTGATTG	474	540	18.3056	20171016A	NK10	3395	Local	Nephrectomy	Cortex-Medulla	M	Cryosection	cryoF	cryo	3	Proximal Tubule Epithelial Cells
	NK10_CTTTACGGTCGC	403	470	12.6394	20171016A	NK10	3395	Local	Nephrectomy	Cortex-Medulla	M	Cryosection	cryoF	cryo	3	Proximal Tubule Epithelial Cells
	NK10_ACCTCCTGTTCT	513	604	16.6897	20171016A	NK10	3395	Local	Nephrectomy	Cortex-Medulla	M	Cryosection	cryoF	cryo	3	Proximal Tubule Epithelial Cells
	NK10_CCGGTATCTTCC	486	559	5.57432	20171016A	NK10	3395	Local	Nephrectomy	Cortex-Medulla	M	Cryosection	cryoF	cryo	3	Proximal Tubule Epithelial Cells
	NK10_GCCTCGAACCCG	441	509	18.2986	20171016A	NK10	3395	Local	Nephrectomy	Cortex-Medulla	M	Cryosection	cryoF	cryo	3	Proximal Tubule Epithelial Cells
	NK10_CTAGAACGTACG	413	500	8.42491	20171016A	NK10	3395	Local	Nephrectomy	Cortex-Medulla	M	Cryosection	cryoF	cryo	3	Proximal Tubule Epithelial Cells
	NK10_TGTTAATGATCA	423	517	5.31136	20171016A	NK10	3395	Local	Nephrectomy	Cortex-Medulla	M	Cryosection	cryoF	cryo	3	Proximal Tubule Epithelial Cells
	NK10_CGTCACCAGTCT	431	489	16.5529	20171016A	NK10	3395	Local	Nephrectomy	Cortex-Medulla	M	Cryosection	cryoF	cryo	3	Proximal Tubule Epithelial Cells
	NK10_CTGAATTGCCTT	426	483	20.4283	20171016A	NK10	3395	Local	Nephrectomy	Cortex-Medulla	M	Cryosection	cryoF	cryo	3	Proximal Tubule Epithelial Cells
	NK10_GATCAAGTTTTC	451	515	19.0252	20171016A	NK10	3395	Local	Nephrectomy	Cortex-Medulla	M	Cryosection	cryoF	cryo	3	Proximal Tubule Epithelial Cells
	NK10_CGTTTCCCAAGC	452	497	13.8648	20171016A	NK10	3395	Local	Nephrectomy	Cortex-Medulla	M	Cryosection	cryoF	cryo	3	Proximal Tubule Epithelial Cells
	NK10_CAGTCTCGTCTC	481	531	20.0301	20171016A	NK10	3395	Local	Nephrectomy	Cortex-Medulla	M	Cryosection	cryoF	cryo	3	Proximal Tubule Epithelial Cells
	NK10_CTCCAATGTGCC	448	488	12.8571	20171016A	NK10	3395	Local	Nephrectomy	Cortex-Medulla	M	Cryosection	cryoF	cryo	3	Proximal Tubule Epithelial Cells
	NK10_TGTAAAGCCACC	406	464	6.45161	20171016A	NK10	3395	Local	Nephrectomy	Cortex-Medulla	M	Cryosection	cryoF	cryo	3	Proximal Tubule Epithelial Cells
	NK10_GCCTAGAACCTG	442	531	7.00525	20171016A	NK10	3395	Local	Nephrectomy	Cortex-Medulla	M	Cryosection	cryoF	cryo	3	Proximal Tubule Epithelial Cells
	NK10_CCACCGTTCGTC	414	489	8.42697	20171016A	NK10	3395	Local	Nephrectomy	Cortex-Medulla	M	Cryosection	cryoF	cryo	3	Proximal Tubule Epithelial Cells
	NK10_ACGACTCACAAT	423	467	18.7826	20171016A	NK10	3395	Local	Nephrectomy	Cortex-Medulla	M	Cryosection	cryoF	cryo	3	Proximal Tubule Epithelial Cells
	NK10_GTTAGTCTTACC	468	534	16.3009	20171016A	NK10	3395	Local	Nephrectomy	Cortex-Medulla	M	Cryosection	cryoF	cryo	3	Proximal Tubule Epithelial Cells
	NK10_CGAGCTTTAATC	405	453	16.5746	20171016A	NK10	3395	Local	Nephrectomy	Cortex-Medulla	M	Cryosection	cryoF	cryo	3	Proximal Tubule Epithelial Cells
	NK10_CGTATCACACCT	483	547	12.3397	20171016A	NK10	3395	Local	Nephrectomy	Cortex-Medulla	M	Cryosection	cryoF	cryo	3	Proximal Tubule Epithelial Cells
	NK10_GAAGGAGTCCCA	410	474	5.38922	20171016A	NK10	3395	Local	Nephrectomy	Cortex-Medulla	M	Cryosection	cryoF	cryo	3	Proximal Tubule Epithelial Cells
	NK10_CGGCTTGCCTTC	411	458	17.7738	20171016A	NK10	3395	Local	Nephrectomy	Cortex-Medulla	M	Cryosection	cryoF	cryo	3	Proximal Tubule Epithelial Cells
	NK10_GTTTTCCCTTCA	419	489	15.8348	20171016A	NK10	3395	Local	Nephrectomy	Cortex-Medulla	M	Cryosection	cryoF	cryo	3	Proximal Tubule Epithelial Cells
	NK10_GAGTTCGTTGGC	410	466	7.35586	20171016A	NK10	3395	Local	Nephrectomy	Cortex-Medulla	M	Cryosection	cryoF	cryo	3	Proximal Tubule Epithelial Cells
	NK10_CCGCTTCCACCC	419	491	13.4039	20171016A	NK10	3395	Local	Nephrectomy	Cortex-Medulla	M	Cryosection	cryoF	cryo	3	Proximal Tubule Epithelial Cells
	NK10_CTCATCTCCTTC	446	508	11.9584	20171016A	NK10	3395	Local	Nephrectomy	Cortex-Medulla	M	Cryosection	cryoF	cryo	3	Proximal Tubule Epithelial Cells
	NK10_CAGGCATTTTTT	401	433	20.696	20171016A	NK10	3395	Local	Nephrectomy	Cortex-Medulla	M	Cryosection	cryoF	cryo	3	Proximal Tubule Epithelial Cells
	NK10_GGTTCCCCATCA	401	466	10.8987	20171016A	NK10	3395	Local	Nephrectomy	Cortex-Medulla	M	Cryosection	cryoF	cryo	3	Proximal Tubule Epithelial Cells
	NK10_CGCTCTCACCAC	421	469	14.4161	20171016A	NK10	3395	Local	Nephrectomy	Cortex-Medulla	M	Cryosection	cryoF	cryo	3	Proximal Tubule Epithelial Cells
	NK10_GGCAGCTCACCC	450	528	17.5	20171016A	NK10	3395	Local	Nephrectomy	Cortex-Medulla	M	Cryosection	cryoF	cryo	3	Proximal Tubule Epithelial Cells
	NK10_ACTATGCATTTT	401	448	20.4263	20171016A	NK10	3395	Local	Nephrectomy	Cortex-Medulla	M	Cryosection	cryoF	cryo	3	Proximal Tubule Epithelial Cells
	NK10_CACCCGATACCT	409	445	16.9776	20171016A	NK10	3395	Local	Nephrectomy	Cortex-Medulla	M	Cryosection	cryoF	cryo	3	Proximal Tubule Epithelial Cells
	NK10_ATAAGGACAACC	428	480	10.7807	20171016A	NK10	3395	Local	Nephrectomy	Cortex-Medulla	M	Cryosection	cryoF	cryo	3	Proximal Tubule Epithelial Cells
	NK13_CGCACTCCGGCA	1006	1450	4.54246	20171016C	NK13	3395	Local	Nephrectomy	Cortex-Medulla	M	RNAlater	wholeR	whole	3	Proximal Tubule Epithelial Cells
	NK13_ATAATTGAGACG	1167	1720	8.94653	20171016C	NK13	3395	Local	Nephrectomy	Cortex-Medulla	M	RNAlater	wholeR	whole	3	Proximal Tubule Epithelial Cells
	NK13_CCCCCCGCTTCG	1131	1730	1.3683	20171016C	NK13	3395	Local	Nephrectomy	Cortex-Medulla	M	RNAlater	wholeR	whole	3	Proximal Tubule Epithelial Cells
	NK13_GTTAAAGTGCTT	1087	1536	2.41423	20171016C	NK13	3395	Local	Nephrectomy	Cortex-Medulla	M	RNAlater	wholeR	whole	3	Proximal Tubule Epithelial Cells
	NK13_ATTCCTCCCCTT	1119	1697	0.991832	20171016C	NK13	3395	Local	Nephrectomy	Cortex-Medulla	M	RNAlater	wholeR	whole	3	Proximal Tubule Epithelial Cells
	NK13_TTTACAGCGTCC	781	1052	2.04842	20171016C	NK13	3395	Local	Nephrectomy	Cortex-Medulla	M	RNAlater	wholeR	whole	3	Proximal Tubule Epithelial Cells
	NK13_CTCTTGAGTATA	958	1320	6.51558	20171016C	NK13	3395	Local	Nephrectomy	Cortex-Medulla	M	RNAlater	wholeR	whole	3	Proximal Tubule Epithelial Cells
	NK13_GTACTAACTCTT	1131	1631	3.77581	20171016C	NK13	3395	Local	Nephrectomy	Cortex-Medulla	M	RNAlater	wholeR	whole	3	Proximal Tubule Epithelial Cells
	NK13_CACGCTCCAGTC	1224	1658	2.7566	20171016C	NK13	3395	Local	Nephrectomy	Cortex-Medulla	M	RNAlater	wholeR	whole	3	Proximal Tubule Epithelial Cells
	NK13_ATCACTTGCGTT	992	1388	3.8115	20171016C	NK13	3395	Local	Nephrectomy	Cortex-Medulla	M	RNAlater	wholeR	whole	3	Proximal Tubule Epithelial Cells
	NK13_GCGACAAACGCC	689	928	7.29271	20171016C	NK13	3395	Local	Nephrectomy	Cortex-Medulla	M	RNAlater	wholeR	whole	3	Proximal Tubule Epithelial Cells
	NK13_TTGTCAACAAAN	901	1228	5.02707	20171016C	NK13	3395	Local	Nephrectomy	Cortex-Medulla	M	RNAlater	wholeR	whole	3	Proximal Tubule Epithelial Cells
	NK13_CGCAATAGCAGC	820	1123	4.34412	20171016C	NK13	3395	Local	Nephrectomy	Cortex-Medulla	M	RNAlater	wholeR	whole	3	Proximal Tubule Epithelial Cells
	NK13_TTAGTAGCTCTC	956	1316	10.6585	20171016C	NK13	3395	Local	Nephrectomy	Cortex-Medulla	M	RNAlater	wholeR	whole	3	Proximal Tubule Epithelial Cells
	NK13_TTCCGCGGATAT	695	901	7.01754	20171016C	NK13	3395	Local	Nephrectomy	Cortex-Medulla	M	RNAlater	wholeR	whole	3	Proximal Tubule Epithelial Cells
	NK13_CTGGTTAGCGGA	919	1199	3.61736	20171016C	NK13	3395	Local	Nephrectomy	Cortex-Medulla	M	RNAlater	wholeR	whole	3	Proximal Tubule Epithelial Cells
	NK13_TTTCGCATAGTN	675	877	21.2747	20171016C	NK13	3395	Local	Nephrectomy	Cortex-Medulla	M	RNAlater	wholeR	whole	3	Proximal Tubule Epithelial Cells
	NK13_CATCTTGGACCG	787	1063	3.45141	20171016C	NK13	3395	Local	Nephrectomy	Cortex-Medulla	M	RNAlater	wholeR	whole	3	Proximal Tubule Epithelial Cells
	NK13_ACGGTTATTGGC	686	849	16.2722	20171016C	NK13	3395	Local	Nephrectomy	Cortex-Medulla	M	RNAlater	wholeR	whole	3	Proximal Tubule Epithelial Cells
	NK13_CCTCGCCATTCT	772	1029	2.2792	20171016C	NK13	3395	Local	Nephrectomy	Cortex-Medulla	M	RNAlater	wholeR	whole	3	Proximal Tubule Epithelial Cells
	NK13_AAGCTATAGGCC	538	676	3.01291	20171016C	NK13	3395	Local	Nephrectomy	Cortex-Medulla	M	RNAlater	wholeR	whole	3	Proximal Tubule Epithelial Cells
	NK13_TGTTGTCGTCTA	753	990	4.16263	20171016C	NK13	3395	Local	Nephrectomy	Cortex-Medulla	M	RNAlater	wholeR	whole	3	Proximal Tubule Epithelial Cells
	NK13_ATGCGTGGTCAA	615	768	2.90771	20171016C	NK13	3395	Local	Nephrectomy	Cortex-Medulla	M	RNAlater	wholeR	whole	3	Proximal Tubule Epithelial Cells
	NK13_ACGCTAGTCGAT	534	680	1.30624	20171016C	NK13	3395	Local	Nephrectomy	Cortex-Medulla	M	RNAlater	wholeR	whole	3	Proximal Tubule Epithelial Cells
	NK13_GTGGTTAATTAC	690	897	1.42857	20171016C	NK13	3395	Local	Nephrectomy	Cortex-Medulla	M	RNAlater	wholeR	whole	3	Proximal Tubule Epithelial Cells
	NK13_CGCAACTGATTC	667	867	9.59333	20171016C	NK13	3395	Local	Nephrectomy	Cortex-Medulla	M	RNAlater	wholeR	whole	3	Proximal Tubule Epithelial Cells
	NK13_CGTGAGGGCCCA	660	854	5.84344	20171016C	NK13	3395	Local	Nephrectomy	Cortex-Medulla	M	RNAlater	wholeR	whole	3	Proximal Tubule Epithelial Cells
	NK13_CCATTTGCTCTA	733	963	8.80682	20171016C	NK13	3395	Local	Nephrectomy	Cortex-Medulla	M	RNAlater	wholeR	whole	3	Proximal Tubule Epithelial Cells
	NK13_CCGCTCGTCGCC	617	796	1.97044	20171016C	NK13	3395	Local	Nephrectomy	Cortex-Medulla	M	RNAlater	wholeR	whole	3	Proximal Tubule Epithelial Cells
	NK13_ACTCCACTCACC	735	981	0.607903	20171016C	NK13	3395	Local	Nephrectomy	Cortex-Medulla	M	RNAlater	wholeR	whole	3	Proximal Tubule Epithelial Cells
	NK13_CCAGGTCGCGGC	663	861	0.806452	20171016C	NK13	3395	Local	Nephrectomy	Cortex-Medulla	M	RNAlater	wholeR	whole	3	Proximal Tubule Epithelial Cells
	NK13_TTCACTAGGTCN	487	592	11.9048	20171016C	NK13	3395	Local	Nephrectomy	Cortex-Medulla	M	RNAlater	wholeR	whole	3	Proximal Tubule Epithelial Cells
	NK13_TTAGCGAGCTCT	725	952	3.25203	20171016C	NK13	3395	Local	Nephrectomy	Cortex-Medulla	M	RNAlater	wholeR	whole	3	Proximal Tubule Epithelial Cells
	NK13_CCAAAGACGCAT	569	752	1.31234	20171016C	NK13	3395	Local	Nephrectomy	Cortex-Medulla	M	RNAlater	wholeR	whole	3	Proximal Tubule Epithelial Cells
	NK13_CAATCCCAAACC	605	805	0.98401	20171016C	NK13	3395	Local	Nephrectomy	Cortex-Medulla	M	RNAlater	wholeR	whole	3	Proximal Tubule Epithelial Cells
	NK13_GCTATCCACGGT	430	560	3.44828	20171016C	NK13	3395	Local	Nephrectomy	Cortex-Medulla	M	RNAlater	wholeR	whole	3	Proximal Tubule Epithelial Cells
	NK13_AATTCATTGGCC	631	813	8.13559	20171016C	NK13	3395	Local	Nephrectomy	Cortex-Medulla	M	RNAlater	wholeR	whole	3	Proximal Tubule Epithelial Cells
	NK13_CAGCACCACGCT	455	545	4.21793	20171016C	NK13	3395	Local	Nephrectomy	Cortex-Medulla	M	RNAlater	wholeR	whole	3	Proximal Tubule Epithelial Cells
	NK13_CTTGTTACTATC	643	811	1.57767	20171016C	NK13	3395	Local	Nephrectomy	Cortex-Medulla	M	RNAlater	wholeR	whole	3	Proximal Tubule Epithelial Cells
	NK13_CGACTGCAGAGT	634	802	4.86358	20171016C	NK13	3395	Local	Nephrectomy	Cortex-Medulla	M	RNAlater	wholeR	whole	3	Proximal Tubule Epithelial Cells
	NK13_ACGTACCTTCAT	559	698	12.8589	20171016C	NK13	3395	Local	Nephrectomy	Cortex-Medulla	M	RNAlater	wholeR	whole	3	Proximal Tubule Epithelial Cells
	NK13_CAAGCACACCCA	581	712	0.835655	20171016C	NK13	3395	Local	Nephrectomy	Cortex-Medulla	M	RNAlater	wholeR	whole	3	Proximal Tubule Epithelial Cells
	NK13_AAATCTGGGCCC	718	898	2.49729	20171016C	NK13	3395	Local	Nephrectomy	Cortex-Medulla	M	RNAlater	wholeR	whole	3	Proximal Tubule Epithelial Cells
	NK13_AGTATCGCAATC	577	729	2.67023	20171016C	NK13	3395	Local	Nephrectomy	Cortex-Medulla	M	RNAlater	wholeR	whole	3	Proximal Tubule Epithelial Cells
	NK13_CCCTTTCGTCCT	603	731	3.43461	20171016C	NK13	3395	Local	Nephrectomy	Cortex-Medulla	M	RNAlater	wholeR	whole	3	Proximal Tubule Epithelial Cells
	NK13_ATTGATGACATG	516	639	1.99387	20171016C	NK13	3395	Local	Nephrectomy	Cortex-Medulla	M	RNAlater	wholeR	whole	3	Proximal Tubule Epithelial Cells
	NK13_CCCTCAATCCCT	605	761	1.29702	20171016C	NK13	3395	Local	Nephrectomy	Cortex-Medulla	M	RNAlater	wholeR	whole	3	Proximal Tubule Epithelial Cells
	NK13_CCGATTGCTTGA	624	737	3.91134	20171016C	NK13	3395	Local	Nephrectomy	Cortex-Medulla	M	RNAlater	wholeR	whole	3	Proximal Tubule Epithelial Cells
	NK13_CACAAACCACCT	672	808	0.980392	20171016C	NK13	3395	Local	Nephrectomy	Cortex-Medulla	M	RNAlater	wholeR	whole	3	Proximal Tubule Epithelial Cells
	NK13_GTTGTTGTCTTT	437	492	17.4497	20171016C	NK13	3395	Local	Nephrectomy	Cortex-Medulla	M	RNAlater	wholeR	whole	3	Proximal Tubule Epithelial Cells
	NK13_CATTTGACACGG	565	716	6.89207	20171016C	NK13	3395	Local	Nephrectomy	Cortex-Medulla	M	RNAlater	wholeR	whole	3	Proximal Tubule Epithelial Cells
	NK13_CACAACCGTCCC	508	626	1.41732	20171016C	NK13	3395	Local	Nephrectomy	Cortex-Medulla	M	RNAlater	wholeR	whole	3	Proximal Tubule Epithelial Cells
	NK13_TTGCTCTAGCTT	607	750	3.59897	20171016C	NK13	3395	Local	Nephrectomy	Cortex-Medulla	M	RNAlater	wholeR	whole	3	Proximal Tubule Epithelial Cells
	NK13_CGGTCCAGTCCA	636	790	2.9484	20171016C	NK13	3395	Local	Nephrectomy	Cortex-Medulla	M	RNAlater	wholeR	whole	3	Proximal Tubule Epithelial Cells
	NK13_AAGAATGCTCTA	627	805	1.34804	20171016C	NK13	3395	Local	Nephrectomy	Cortex-Medulla	M	RNAlater	wholeR	whole	3	Proximal Tubule Epithelial Cells
	NK13_CTTATCGTCCGT	528	660	2.79823	20171016C	NK13	3395	Local	Nephrectomy	Cortex-Medulla	M	RNAlater	wholeR	whole	3	Proximal Tubule Epithelial Cells
	NK13_CTCGTCCCTACC	515	659	2.37037	20171016C	NK13	3395	Local	Nephrectomy	Cortex-Medulla	M	RNAlater	wholeR	whole	3	Proximal Tubule Epithelial Cells
	NK13_GCATGCTTTTAT	600	740	3.26797	20171016C	NK13	3395	Local	Nephrectomy	Cortex-Medulla	M	RNAlater	wholeR	whole	3	Proximal Tubule Epithelial Cells
	NK13_GCTACGTCAGCA	494	636	1.70015	20171016C	NK13	3395	Local	Nephrectomy	Cortex-Medulla	M	RNAlater	wholeR	whole	3	Proximal Tubule Epithelial Cells
	NK13_GCCCTGTGACCA	572	729	1.08548	20171016C	NK13	3395	Local	Nephrectomy	Cortex-Medulla	M	RNAlater	wholeR	whole	3	Proximal Tubule Epithelial Cells
	NK13_GATGCAATCGCC	497	623	5.03049	20171016C	NK13	3395	Local	Nephrectomy	Cortex-Medulla	M	RNAlater	wholeR	whole	3	Proximal Tubule Epithelial Cells
	NK13_GTTTCGTGGCCC	521	650	4.12979	20171016C	NK13	3395	Local	Nephrectomy	Cortex-Medulla	M	RNAlater	wholeR	whole	3	Proximal Tubule Epithelial Cells
	NK13_GACTCCTCTGAT	484	602	4.44444	20171016C	NK13	3395	Local	Nephrectomy	Cortex-Medulla	M	RNAlater	wholeR	whole	3	Proximal Tubule Epithelial Cells
	NK13_GGGCGATTCTCA	540	689	2.82087	20171016C	NK13	3395	Local	Nephrectomy	Cortex-Medulla	M	RNAlater	wholeR	whole	3	Proximal Tubule Epithelial Cells
	NK13_CTCTTCCGTCTT	490	628	2.48447	20171016C	NK13	3395	Local	Nephrectomy	Cortex-Medulla	M	RNAlater	wholeR	whole	3	Proximal Tubule Epithelial Cells
	NK13_GCCCATAGGCCG	439	544	4.72855	20171016C	NK13	3395	Local	Nephrectomy	Cortex-Medulla	M	RNAlater	wholeR	whole	3	Proximal Tubule Epithelial Cells
	NK13_TGACTCTATATT	531	675	3.98293	20171016C	NK13	3395	Local	Nephrectomy	Cortex-Medulla	M	RNAlater	wholeR	whole	3	Proximal Tubule Epithelial Cells
	NK13_GGTCTTGGACTC	582	715	2.18878	20171016C	NK13	3395	Local	Nephrectomy	Cortex-Medulla	M	RNAlater	wholeR	whole	3	Proximal Tubule Epithelial Cells
	NK13_CGAAGACCGACG	539	669	2.19298	20171016C	NK13	3395	Local	Nephrectomy	Cortex-Medulla	M	RNAlater	wholeR	whole	3	Proximal Tubule Epithelial Cells
	NK13_TACCTATAGTCC	433	562	2.09059	20171016C	NK13	3395	Local	Nephrectomy	Cortex-Medulla	M	RNAlater	wholeR	whole	3	Proximal Tubule Epithelial Cells
	NK13_GCGCTCGTGACC	506	596	6.43642	20171016C	NK13	3395	Local	Nephrectomy	Cortex-Medulla	M	RNAlater	wholeR	whole	3	Proximal Tubule Epithelial Cells
	NK13_CTACCTCGCCTA	478	626	3.24575	20171016C	NK13	3395	Local	Nephrectomy	Cortex-Medulla	M	RNAlater	wholeR	whole	3	Proximal Tubule Epithelial Cells
	NK13_CACCCCTGGCCC	573	759	1.30039	20171016C	NK13	3395	Local	Nephrectomy	Cortex-Medulla	M	RNAlater	wholeR	whole	3	Proximal Tubule Epithelial Cells
	NK13_TGGACCAATCGC	554	697	3.86207	20171016C	NK13	3395	Local	Nephrectomy	Cortex-Medulla	M	RNAlater	wholeR	whole	3	Proximal Tubule Epithelial Cells
	NK13_GCAACTTCTTGT	516	631	2.17054	20171016C	NK13	3395	Local	Nephrectomy	Cortex-Medulla	M	RNAlater	wholeR	whole	3	Proximal Tubule Epithelial Cells
	NK13_AGCCTTATGGTC	522	639	2.73973	20171016C	NK13	3395	Local	Nephrectomy	Cortex-Medulla	M	RNAlater	wholeR	whole	3	Proximal Tubule Epithelial Cells
	NK13_ACTTTTTCTCCC	445	582	0.171527	20171016C	NK13	3395	Local	Nephrectomy	Cortex-Medulla	M	RNAlater	wholeR	whole	3	Proximal Tubule Epithelial Cells
	NK13_CTTCGCTCTAAT	434	524	2.42086	20171016C	NK13	3395	Local	Nephrectomy	Cortex-Medulla	M	RNAlater	wholeR	whole	3	Proximal Tubule Epithelial Cells
	NK13_TCTAATAGGCCG	594	756	1.04712	20171016C	NK13	3395	Local	Nephrectomy	Cortex-Medulla	M	RNAlater	wholeR	whole	3	Proximal Tubule Epithelial Cells
	NK13_CGTCCAGCGTTA	477	577	3.83333	20171016C	NK13	3395	Local	Nephrectomy	Cortex-Medulla	M	RNAlater	wholeR	whole	3	Proximal Tubule Epithelial Cells
	NK13_TAACAATGTCCC	471	581	1.69205	20171016C	NK13	3395	Local	Nephrectomy	Cortex-Medulla	M	RNAlater	wholeR	whole	3	Proximal Tubule Epithelial Cells
	NK13_CCTATAGTCTCG	430	517	4.61255	20171016C	NK13	3395	Local	Nephrectomy	Cortex-Medulla	M	RNAlater	wholeR	whole	3	Proximal Tubule Epithelial Cells
	NK13_ACATTGAGATGA	403	491	3.72549	20171016C	NK13	3395	Local	Nephrectomy	Cortex-Medulla	M	RNAlater	wholeR	whole	3	Proximal Tubule Epithelial Cells
	NK13_ACAGAGGTTGTA	455	556	4.95726	20171016C	NK13	3395	Local	Nephrectomy	Cortex-Medulla	M	RNAlater	wholeR	whole	3	Proximal Tubule Epithelial Cells
	NK13_ACCTCTGAGAAC	411	511	6.92168	20171016C	NK13	3395	Local	Nephrectomy	Cortex-Medulla	M	RNAlater	wholeR	whole	3	Proximal Tubule Epithelial Cells
	NK13_GTCTTTAAGTGG	486	614	3.45912	20171016C	NK13	3395	Local	Nephrectomy	Cortex-Medulla	M	RNAlater	wholeR	whole	3	Proximal Tubule Epithelial Cells
	NK13_GGTGCCTTACAT	478	574	2.21465	20171016C	NK13	3395	Local	Nephrectomy	Cortex-Medulla	M	RNAlater	wholeR	whole	3	Proximal Tubule Epithelial Cells
	NK13_GGTCTGTCCAGA	456	563	1.91638	20171016C	NK13	3395	Local	Nephrectomy	Cortex-Medulla	M	RNAlater	wholeR	whole	3	Proximal Tubule Epithelial Cells
	NK13_CTTCTCAGTCAG	409	488	2.78884	20171016C	NK13	3395	Local	Nephrectomy	Cortex-Medulla	M	RNAlater	wholeR	whole	3	Proximal Tubule Epithelial Cells
	NK13_AGCTCACTACCC	500	657	2.66667	20171016C	NK13	3395	Local	Nephrectomy	Cortex-Medulla	M	RNAlater	wholeR	whole	3	Proximal Tubule Epithelial Cells
	NK13_ACATTTCGTTCA	451	526	4.0146	20171016C	NK13	3395	Local	Nephrectomy	Cortex-Medulla	M	RNAlater	wholeR	whole	3	Proximal Tubule Epithelial Cells
	NK13_ATGCTTCTTCTG	510	627	2.48834	20171016C	NK13	3395	Local	Nephrectomy	Cortex-Medulla	M	RNAlater	wholeR	whole	3	Proximal Tubule Epithelial Cells
	NK13_ATCGGTCGCATT	494	589	5	20171016C	NK13	3395	Local	Nephrectomy	Cortex-Medulla	M	RNAlater	wholeR	whole	3	Proximal Tubule Epithelial Cells
	NK13_GTATTATGCCAG	406	481	1.43443	20171016C	NK13	3395	Local	Nephrectomy	Cortex-Medulla	M	RNAlater	wholeR	whole	3	Proximal Tubule Epithelial Cells
	NK13_GAAAGTCCCAGA	471	581	2.18855	20171016C	NK13	3395	Local	Nephrectomy	Cortex-Medulla	M	RNAlater	wholeR	whole	3	Proximal Tubule Epithelial Cells
	NK13_GGACGCCCCATG	405	485	3	20171016C	NK13	3395	Local	Nephrectomy	Cortex-Medulla	M	RNAlater	wholeR	whole	3	Proximal Tubule Epithelial Cells
	NK13_TGCCGCTCGCAC	444	535	3.94973	20171016C	NK13	3395	Local	Nephrectomy	Cortex-Medulla	M	RNAlater	wholeR	whole	3	Proximal Tubule Epithelial Cells
	NK13_TCACCTATTCGA	439	525	2.5974	20171016C	NK13	3395	Local	Nephrectomy	Cortex-Medulla	M	RNAlater	wholeR	whole	3	Proximal Tubule Epithelial Cells
	NK13_TTAGCCAAGATC	536	643	1.38037	20171016C	NK13	3395	Local	Nephrectomy	Cortex-Medulla	M	RNAlater	wholeR	whole	3	Proximal Tubule Epithelial Cells
	NK13_CGTCTAACTTTG	408	495	3.6965	20171016C	NK13	3395	Local	Nephrectomy	Cortex-Medulla	M	RNAlater	wholeR	whole	3	Proximal Tubule Epithelial Cells
	NK13_CGTATAGGTCTG	423	514	2.83554	20171016C	NK13	3395	Local	Nephrectomy	Cortex-Medulla	M	RNAlater	wholeR	whole	3	Proximal Tubule Epithelial Cells
	NK13_AAGGTGAGGTCG	436	501	2.90698	20171016C	NK13	3395	Local	Nephrectomy	Cortex-Medulla	M	RNAlater	wholeR	whole	3	Proximal Tubule Epithelial Cells
	NK13_GCCTCGGTCATG	507	588	14.0351	20171016C	NK13	3395	Local	Nephrectomy	Cortex-Medulla	M	RNAlater	wholeR	whole	3	Proximal Tubule Epithelial Cells
	NK13_GACATAGCTTCC	422	502	6.34328	20171016C	NK13	3395	Local	Nephrectomy	Cortex-Medulla	M	RNAlater	wholeR	whole	3	Proximal Tubule Epithelial Cells
	NK13_ATTTCGTCTGTG	403	489	3.5503	20171016C	NK13	3395	Local	Nephrectomy	Cortex-Medulla	M	RNAlater	wholeR	whole	3	Proximal Tubule Epithelial Cells
	NK13_TGAAAAGACTTA	422	519	0.764818	20171016C	NK13	3395	Local	Nephrectomy	Cortex-Medulla	M	RNAlater	wholeR	whole	3	Proximal Tubule Epithelial Cells
	NK13_TACCTTAACTGC	460	554	4.97427	20171016C	NK13	3395	Local	Nephrectomy	Cortex-Medulla	M	RNAlater	wholeR	whole	3	Proximal Tubule Epithelial Cells
	NK13_GGAAGGCATCGA	502	627	1.41509	20171016C	NK13	3395	Local	Nephrectomy	Cortex-Medulla	M	RNAlater	wholeR	whole	3	Proximal Tubule Epithelial Cells
	NK13_CGACTGCCGCCG	471	570	1.21317	20171016C	NK13	3395	Local	Nephrectomy	Cortex-Medulla	M	RNAlater	wholeR	whole	3	Proximal Tubule Epithelial Cells
	NK13_TCCCGGACCTTC	427	487	3.94477	20171016C	NK13	3395	Local	Nephrectomy	Cortex-Medulla	M	RNAlater	wholeR	whole	3	Proximal Tubule Epithelial Cells
	NK13_CAACAAGTCAGC	417	499	6.02637	20171016C	NK13	3395	Local	Nephrectomy	Cortex-Medulla	M	RNAlater	wholeR	whole	3	Proximal Tubule Epithelial Cells
	NK13_GTAATTGTTTCC	448	536	2.36794	20171016C	NK13	3395	Local	Nephrectomy	Cortex-Medulla	M	RNAlater	wholeR	whole	3	Proximal Tubule Epithelial Cells
	NK13_AAACCTTCTAAC	506	615	1.91388	20171016C	NK13	3395	Local	Nephrectomy	Cortex-Medulla	M	RNAlater	wholeR	whole	3	Proximal Tubule Epithelial Cells
	NK13_CCGCCAATCAGA	498	606	1.78282	20171016C	NK13	3395	Local	Nephrectomy	Cortex-Medulla	M	RNAlater	wholeR	whole	3	Proximal Tubule Epithelial Cells
	NK13_AAGGCTATTTCC	481	593	3.4202	20171016C	NK13	3395	Local	Nephrectomy	Cortex-Medulla	M	RNAlater	wholeR	whole	3	Proximal Tubule Epithelial Cells
	NK13_GAAATTGTATCT	438	553	2.12389	20171016C	NK13	3395	Local	Nephrectomy	Cortex-Medulla	M	RNAlater	wholeR	whole	3	Proximal Tubule Epithelial Cells
	NK13_ATTTCTGGTTGG	405	492	7.86517	20171016C	NK13	3395	Local	Nephrectomy	Cortex-Medulla	M	RNAlater	wholeR	whole	3	Proximal Tubule Epithelial Cells
	NK13_AGCTCTCATGTT	428	513	2.84091	20171016C	NK13	3395	Local	Nephrectomy	Cortex-Medulla	M	RNAlater	wholeR	whole	3	Proximal Tubule Epithelial Cells
	NK13_GCGTATCACTCC	475	577	2.36887	20171016C	NK13	3395	Local	Nephrectomy	Cortex-Medulla	M	RNAlater	wholeR	whole	3	Proximal Tubule Epithelial Cells
	NK13_CGTGCCAACAAG	420	476	7.393	20171016C	NK13	3395	Local	Nephrectomy	Cortex-Medulla	M	RNAlater	wholeR	whole	3	Proximal Tubule Epithelial Cells
	NK13_GCATAAACCCTG	414	508	1.9305	20171016C	NK13	3395	Local	Nephrectomy	Cortex-Medulla	M	RNAlater	wholeR	whole	3	Proximal Tubule Epithelial Cells
	NK13_GCGTTCCAGCGC	402	480	7.86948	20171016C	NK13	3395	Local	Nephrectomy	Cortex-Medulla	M	RNAlater	wholeR	whole	3	Proximal Tubule Epithelial Cells
	NK13_CATATTATACAA	415	472	5.22088	20171016C	NK13	3395	Local	Nephrectomy	Cortex-Medulla	M	RNAlater	wholeR	whole	3	Proximal Tubule Epithelial Cells
	NK13_TTAAGCCTGACA	431	524	1.13208	20171016C	NK13	3395	Local	Nephrectomy	Cortex-Medulla	M	RNAlater	wholeR	whole	3	Proximal Tubule Epithelial Cells
	NK13_GATCTTGTCCCG	408	487	1.417	20171016C	NK13	3395	Local	Nephrectomy	Cortex-Medulla	M	RNAlater	wholeR	whole	3	Proximal Tubule Epithelial Cells
	NK13_GTTGATACTTCA	484	605	7.91476	20171016C	NK13	3395	Local	Nephrectomy	Cortex-Medulla	M	RNAlater	wholeR	whole	3	Proximal Tubule Epithelial Cells
	NK13_CTCTCGGCCCAT	417	488	1.21457	20171016C	NK13	3395	Local	Nephrectomy	Cortex-Medulla	M	RNAlater	wholeR	whole	3	Proximal Tubule Epithelial Cells
	NK13_GTGAGTAATATC	416	474	3.46232	20171016C	NK13	3395	Local	Nephrectomy	Cortex-Medulla	M	RNAlater	wholeR	whole	3	Proximal Tubule Epithelial Cells
	NK13_TGTCTAGTGACC	424	483	4.54545	20171016C	NK13	3395	Local	Nephrectomy	Cortex-Medulla	M	RNAlater	wholeR	whole	3	Proximal Tubule Epithelial Cells
	NK13_AAGCATCCGCCT	436	520	0.952381	20171016C	NK13	3395	Local	Nephrectomy	Cortex-Medulla	M	RNAlater	wholeR	whole	3	Proximal Tubule Epithelial Cells
	NK13_TATTATGTCCTC	448	562	1.40351	20171016C	NK13	3395	Local	Nephrectomy	Cortex-Medulla	M	RNAlater	wholeR	whole	3	Proximal Tubule Epithelial Cells
	NK13_ACTCGCGGTCAT	424	511	3.58491	20171016C	NK13	3395	Local	Nephrectomy	Cortex-Medulla	M	RNAlater	wholeR	whole	3	Proximal Tubule Epithelial Cells
	NK13_TTGAGGTTTACG	429	486	3.37972	20171016C	NK13	3395	Local	Nephrectomy	Cortex-Medulla	M	RNAlater	wholeR	whole	3	Proximal Tubule Epithelial Cells
	NK13_ACGTTTATATCG	413	508	1.35922	20171016C	NK13	3395	Local	Nephrectomy	Cortex-Medulla	M	RNAlater	wholeR	whole	3	Proximal Tubule Epithelial Cells
	NK13_GAGAGCCGTTAA	412	463	4.14079	20171016C	NK13	3395	Local	Nephrectomy	Cortex-Medulla	M	RNAlater	wholeR	whole	3	Proximal Tubule Epithelial Cells
	NK13_AGCACGGTTTTT	416	476	4.22535	20171016C	NK13	3395	Local	Nephrectomy	Cortex-Medulla	M	RNAlater	wholeR	whole	3	Proximal Tubule Epithelial Cells
	NK13_TGATTAGGCTGT	415	486	2.21328	20171016C	NK13	3395	Local	Nephrectomy	Cortex-Medulla	M	RNAlater	wholeR	whole	3	Proximal Tubule Epithelial Cells
	NK14_TCACCTTTGGAC	1995	3371	5.04225	20171016C	NK14	3395	Local	Nephrectomy	Cortex-Medulla	M	RNAlater	wholeR	whole	3	Proximal Tubule Epithelial Cells
	NK14_GATCCCCTGCCG	1630	2512	6.54762	20171016C	NK14	3395	Local	Nephrectomy	Cortex-Medulla	M	RNAlater	wholeR	whole	3	Proximal Tubule Epithelial Cells
	NK14_CAGATACTTCAN	1669	2578	3.91353	20171016C	NK14	3395	Local	Nephrectomy	Cortex-Medulla	M	RNAlater	wholeR	whole	3	Proximal Tubule Epithelial Cells
	NK14_CAAAACCCAGCT	1364	1995	7.46753	20171016C	NK14	3395	Local	Nephrectomy	Cortex-Medulla	M	RNAlater	wholeR	whole	3	Proximal Tubule Epithelial Cells
	NK14_TGCTACTACATA	1341	2033	6.99909	20171016C	NK14	3395	Local	Nephrectomy	Cortex-Medulla	M	RNAlater	wholeR	whole	3	Proximal Tubule Epithelial Cells
	NK14_GCGGAGTAGCTA	1341	2038	7.27934	20171016C	NK14	3395	Local	Nephrectomy	Cortex-Medulla	M	RNAlater	wholeR	whole	3	Proximal Tubule Epithelial Cells
	NK14_CCCACCATTAAA	1376	2020	8.01457	20171016C	NK14	3395	Local	Nephrectomy	Cortex-Medulla	M	RNAlater	wholeR	whole	3	Proximal Tubule Epithelial Cells
	NK14_TCTCAACACACT	1155	1589	3.81356	20171016C	NK14	3395	Local	Nephrectomy	Cortex-Medulla	M	RNAlater	wholeR	whole	3	Proximal Tubule Epithelial Cells
	NK14_AACAAGCATCAG	858	1131	15.4076	20171016C	NK14	3395	Local	Nephrectomy	Cortex-Medulla	M	RNAlater	wholeR	whole	3	Proximal Tubule Epithelial Cells
	NK14_CGTGCAGTCGGA	434	526	1.68224	20171016C	NK14	3395	Local	Nephrectomy	Cortex-Medulla	M	RNAlater	wholeR	whole	3	Proximal Tubule Epithelial Cells
	NK14_CATCTCTTTTTA	1003	1361	4.15493	20171016C	NK14	3395	Local	Nephrectomy	Cortex-Medulla	M	RNAlater	wholeR	whole	3	Proximal Tubule Epithelial Cells
	NK14_TTCAAACTATCT	1190	1767	2.9654	20171016C	NK14	3395	Local	Nephrectomy	Cortex-Medulla	M	RNAlater	wholeR	whole	3	Proximal Tubule Epithelial Cells
	NK14_ACAAGCCCATCC	1161	1700	1.33488	20171016C	NK14	3395	Local	Nephrectomy	Cortex-Medulla	M	RNAlater	wholeR	whole	3	Proximal Tubule Epithelial Cells
	NK14_ATAGCGGCAGAC	781	1053	8.98876	20171016C	NK14	3395	Local	Nephrectomy	Cortex-Medulla	M	RNAlater	wholeR	whole	3	Proximal Tubule Epithelial Cells
	NK14_CGCGCCGGCGTC	763	1091	1.44535	20171016C	NK14	3395	Local	Nephrectomy	Cortex-Medulla	M	RNAlater	wholeR	whole	3	Proximal Tubule Epithelial Cells
	NK14_GCGCGAATTAGA	994	1404	2.7027	20171016C	NK14	3395	Local	Nephrectomy	Cortex-Medulla	M	RNAlater	wholeR	whole	3	Proximal Tubule Epithelial Cells
	NK14_GGCCGACCTATT	871	1179	5.83067	20171016C	NK14	3395	Local	Nephrectomy	Cortex-Medulla	M	RNAlater	wholeR	whole	3	Proximal Tubule Epithelial Cells
	NK14_CGCACTTTTGCT	718	942	3.48361	20171016C	NK14	3395	Local	Nephrectomy	Cortex-Medulla	M	RNAlater	wholeR	whole	3	Proximal Tubule Epithelial Cells
	NK14_TTTTCCAATCTA	827	1150	2.12766	20171016C	NK14	3395	Local	Nephrectomy	Cortex-Medulla	M	RNAlater	wholeR	whole	3	Proximal Tubule Epithelial Cells
	NK14_AGCCGCTTTGTT	881	1211	2.65273	20171016C	NK14	3395	Local	Nephrectomy	Cortex-Medulla	M	RNAlater	wholeR	whole	3	Proximal Tubule Epithelial Cells
	NK14_GGTTTGACTGGT	713	934	14.9362	20171016C	NK14	3395	Local	Nephrectomy	Cortex-Medulla	M	RNAlater	wholeR	whole	3	Proximal Tubule Epithelial Cells
	NK14_TCGACAAGGTCG	787	1113	2.70979	20171016C	NK14	3395	Local	Nephrectomy	Cortex-Medulla	M	RNAlater	wholeR	whole	3	Proximal Tubule Epithelial Cells
	NK14_ATCGCTGGCTTC	741	963	14.7033	20171016C	NK14	3395	Local	Nephrectomy	Cortex-Medulla	M	RNAlater	wholeR	whole	3	Proximal Tubule Epithelial Cells
	NK14_ATCCTCGGTAAT	611	778	12.9754	20171016C	NK14	3395	Local	Nephrectomy	Cortex-Medulla	M	RNAlater	wholeR	whole	3	Proximal Tubule Epithelial Cells
	NK14_ACCAACAGAATC	781	1014	4.78873	20171016C	NK14	3395	Local	Nephrectomy	Cortex-Medulla	M	RNAlater	wholeR	whole	3	Proximal Tubule Epithelial Cells
	NK14_ATTAGAGACTAG	675	833	2.11516	20171016C	NK14	3395	Local	Nephrectomy	Cortex-Medulla	M	RNAlater	wholeR	whole	3	Proximal Tubule Epithelial Cells
	NK14_AGTATGTCATGT	709	928	8.11881	20171016C	NK14	3395	Local	Nephrectomy	Cortex-Medulla	M	RNAlater	wholeR	whole	3	Proximal Tubule Epithelial Cells
	NK14_TGGGATGCTTCA	657	868	3.44828	20171016C	NK14	3395	Local	Nephrectomy	Cortex-Medulla	M	RNAlater	wholeR	whole	3	Proximal Tubule Epithelial Cells
	NK14_GAAAAGTGCGCA	832	1112	6.39731	20171016C	NK14	3395	Local	Nephrectomy	Cortex-Medulla	M	RNAlater	wholeR	whole	3	Proximal Tubule Epithelial Cells
	NK14_AAGTTCAGGTCC	615	770	3.87016	20171016C	NK14	3395	Local	Nephrectomy	Cortex-Medulla	M	RNAlater	wholeR	whole	3	Proximal Tubule Epithelial Cells
	NK14_TTCTACTATTCA	769	991	6.94836	20171016C	NK14	3395	Local	Nephrectomy	Cortex-Medulla	M	RNAlater	wholeR	whole	3	Proximal Tubule Epithelial Cells
	NK14_TGGTAAGCCTGT	759	965	3.5964	20171016C	NK14	3395	Local	Nephrectomy	Cortex-Medulla	M	RNAlater	wholeR	whole	3	Proximal Tubule Epithelial Cells
	NK14_GTGGCACCTATC	700	932	4.60594	20171016C	NK14	3395	Local	Nephrectomy	Cortex-Medulla	M	RNAlater	wholeR	whole	3	Proximal Tubule Epithelial Cells
	NK14_GTGTGTCTATGG	490	602	16.7358	20171016C	NK14	3395	Local	Nephrectomy	Cortex-Medulla	M	RNAlater	wholeR	whole	3	Proximal Tubule Epithelial Cells
	NK14_TACCAGCATGTC	692	908	4.01691	20171016C	NK14	3395	Local	Nephrectomy	Cortex-Medulla	M	RNAlater	wholeR	whole	3	Proximal Tubule Epithelial Cells
	NK14_GTTCTCCTCGGA	670	909	1.72973	20171016C	NK14	3395	Local	Nephrectomy	Cortex-Medulla	M	RNAlater	wholeR	whole	3	Proximal Tubule Epithelial Cells
	NK14_AATCGTTGTGGC	713	962	3.31658	20171016C	NK14	3395	Local	Nephrectomy	Cortex-Medulla	M	RNAlater	wholeR	whole	3	Proximal Tubule Epithelial Cells
	NK14_TCGACCCGGTCT	692	928	3.43392	20171016C	NK14	3395	Local	Nephrectomy	Cortex-Medulla	M	RNAlater	wholeR	whole	3	Proximal Tubule Epithelial Cells
	NK14_CTCTCTAATATT	679	915	2.03426	20171016C	NK14	3395	Local	Nephrectomy	Cortex-Medulla	M	RNAlater	wholeR	whole	3	Proximal Tubule Epithelial Cells
	NK14_GCCATCTTGAAT	481	586	6.53907	20171016C	NK14	3395	Local	Nephrectomy	Cortex-Medulla	M	RNAlater	wholeR	whole	3	Proximal Tubule Epithelial Cells
	NK14_ATCATCGCCCAG	753	1007	1.7561	20171016C	NK14	3395	Local	Nephrectomy	Cortex-Medulla	M	RNAlater	wholeR	whole	3	Proximal Tubule Epithelial Cells
	NK14_ACGTTGCGTTTT	714	891	5.41401	20171016C	NK14	3395	Local	Nephrectomy	Cortex-Medulla	M	RNAlater	wholeR	whole	3	Proximal Tubule Epithelial Cells
	NK14_ATCTTTCTACGT	624	820	4.20561	20171016C	NK14	3395	Local	Nephrectomy	Cortex-Medulla	M	RNAlater	wholeR	whole	3	Proximal Tubule Epithelial Cells
	NK14_TTTAAGGTTGAN	584	768	5.18519	20171016C	NK14	3395	Local	Nephrectomy	Cortex-Medulla	M	RNAlater	wholeR	whole	3	Proximal Tubule Epithelial Cells
	NK14_ATCTCTTGGTTT	593	836	4.23826	20171016C	NK14	3395	Local	Nephrectomy	Cortex-Medulla	M	RNAlater	wholeR	whole	3	Proximal Tubule Epithelial Cells
	NK14_ATCCCGATTTGC	620	810	2.7611	20171016C	NK14	3395	Local	Nephrectomy	Cortex-Medulla	M	RNAlater	wholeR	whole	3	Proximal Tubule Epithelial Cells
	NK14_TGCCACCTGCTG	731	963	1.63432	20171016C	NK14	3395	Local	Nephrectomy	Cortex-Medulla	M	RNAlater	wholeR	whole	3	Proximal Tubule Epithelial Cells
	NK14_TCACGGCCATCC	575	727	2.02156	20171016C	NK14	3395	Local	Nephrectomy	Cortex-Medulla	M	RNAlater	wholeR	whole	3	Proximal Tubule Epithelial Cells
	NK14_AAACTTTGGAGC	615	755	12.5145	20171016C	NK14	3395	Local	Nephrectomy	Cortex-Medulla	M	RNAlater	wholeR	whole	3	Proximal Tubule Epithelial Cells
	NK14_CTGGTTAGCGGA	663	815	2.86055	20171016C	NK14	3395	Local	Nephrectomy	Cortex-Medulla	M	RNAlater	wholeR	whole	3	Proximal Tubule Epithelial Cells
	NK14_GCACCGCATGTC	457	586	10.3976	20171016C	NK14	3395	Local	Nephrectomy	Cortex-Medulla	M	RNAlater	wholeR	whole	3	Proximal Tubule Epithelial Cells
	NK14_GTTCTGTTTTAT	598	765	11.8664	20171016C	NK14	3395	Local	Nephrectomy	Cortex-Medulla	M	RNAlater	wholeR	whole	3	Proximal Tubule Epithelial Cells
	NK14_TGCAGTACGTAA	529	625	6.99405	20171016C	NK14	3395	Local	Nephrectomy	Cortex-Medulla	M	RNAlater	wholeR	whole	3	Proximal Tubule Epithelial Cells
	NK14_ACAGCATCCGCG	420	524	0.757576	20171016C	NK14	3395	Local	Nephrectomy	Cortex-Medulla	M	RNAlater	wholeR	whole	3	Proximal Tubule Epithelial Cells
	NK14_CTAAATATTGTT	501	618	12.9577	20171016C	NK14	3395	Local	Nephrectomy	Cortex-Medulla	M	RNAlater	wholeR	whole	3	Proximal Tubule Epithelial Cells
	NK14_ATTTAGTTCCAT	526	701	1.68303	20171016C	NK14	3395	Local	Nephrectomy	Cortex-Medulla	M	RNAlater	wholeR	whole	3	Proximal Tubule Epithelial Cells
	NK14_CCAACTCCCTCG	592	753	1.56863	20171016C	NK14	3395	Local	Nephrectomy	Cortex-Medulla	M	RNAlater	wholeR	whole	3	Proximal Tubule Epithelial Cells
	NK14_TTCATAGCTGTT	555	737	4.90323	20171016C	NK14	3395	Local	Nephrectomy	Cortex-Medulla	M	RNAlater	wholeR	whole	3	Proximal Tubule Epithelial Cells
	NK14_AGTGAGCTCGTT	552	680	8.23212	20171016C	NK14	3395	Local	Nephrectomy	Cortex-Medulla	M	RNAlater	wholeR	whole	3	Proximal Tubule Epithelial Cells
	NK14_CCGGCACGATCC	615	755	4.43038	20171016C	NK14	3395	Local	Nephrectomy	Cortex-Medulla	M	RNAlater	wholeR	whole	3	Proximal Tubule Epithelial Cells
	NK14_GTCAACTTCCGC	673	862	2.15664	20171016C	NK14	3395	Local	Nephrectomy	Cortex-Medulla	M	RNAlater	wholeR	whole	3	Proximal Tubule Epithelial Cells
	NK14_CCGGTAGTTTAG	485	600	11.2426	20171016C	NK14	3395	Local	Nephrectomy	Cortex-Medulla	M	RNAlater	wholeR	whole	3	Proximal Tubule Epithelial Cells
	NK14_CCCCCAGTCCTT	648	823	2.71868	20171016C	NK14	3395	Local	Nephrectomy	Cortex-Medulla	M	RNAlater	wholeR	whole	3	Proximal Tubule Epithelial Cells
	NK14_ACATTGCGTAGA	688	860	3.91061	20171016C	NK14	3395	Local	Nephrectomy	Cortex-Medulla	M	RNAlater	wholeR	whole	3	Proximal Tubule Epithelial Cells
	NK14_ATTAGAGTGGCA	630	798	1.48148	20171016C	NK14	3395	Local	Nephrectomy	Cortex-Medulla	M	RNAlater	wholeR	whole	3	Proximal Tubule Epithelial Cells
	NK14_AGATGCATATTA	564	714	1.78817	20171016C	NK14	3395	Local	Nephrectomy	Cortex-Medulla	M	RNAlater	wholeR	whole	3	Proximal Tubule Epithelial Cells
	NK14_GCCAGTATCATC	651	827	1.89798	20171016C	NK14	3395	Local	Nephrectomy	Cortex-Medulla	M	RNAlater	wholeR	whole	3	Proximal Tubule Epithelial Cells
	NK14_TACCAGCTCGTC	520	624	24.9097	20171016C	NK14	3395	Local	Nephrectomy	Cortex-Medulla	M	RNAlater	wholeR	whole	3	Proximal Tubule Epithelial Cells
	NK14_TGGTTGCTTTTA	499	633	5.52239	20171016C	NK14	3395	Local	Nephrectomy	Cortex-Medulla	M	RNAlater	wholeR	whole	3	Proximal Tubule Epithelial Cells
	NK14_ATCTTCCGCGAA	472	595	3.25203	20171016C	NK14	3395	Local	Nephrectomy	Cortex-Medulla	M	RNAlater	wholeR	whole	3	Proximal Tubule Epithelial Cells
	NK14_CCGTGGTTCTCT	462	577	5.40984	20171016C	NK14	3395	Local	Nephrectomy	Cortex-Medulla	M	RNAlater	wholeR	whole	3	Proximal Tubule Epithelial Cells
	NK14_CTCTGTGAACTT	568	705	2.21914	20171016C	NK14	3395	Local	Nephrectomy	Cortex-Medulla	M	RNAlater	wholeR	whole	3	Proximal Tubule Epithelial Cells
	NK14_TCGTGACACACC	628	759	1.30039	20171016C	NK14	3395	Local	Nephrectomy	Cortex-Medulla	M	RNAlater	wholeR	whole	3	Proximal Tubule Epithelial Cells
	NK14_TGTCGCGGCTCT	575	693	5.71429	20171016C	NK14	3395	Local	Nephrectomy	Cortex-Medulla	M	RNAlater	wholeR	whole	3	Proximal Tubule Epithelial Cells
	NK14_TTCGCCCGTTCG	528	697	1.41443	20171016C	NK14	3395	Local	Nephrectomy	Cortex-Medulla	M	RNAlater	wholeR	whole	3	Proximal Tubule Epithelial Cells
	NK14_CTGAGTGAGCTA	531	641	8.29757	20171016C	NK14	3395	Local	Nephrectomy	Cortex-Medulla	M	RNAlater	wholeR	whole	3	Proximal Tubule Epithelial Cells
	NK14_GCGGTTGGGGTT	501	623	13.8313	20171016C	NK14	3395	Local	Nephrectomy	Cortex-Medulla	M	RNAlater	wholeR	whole	3	Proximal Tubule Epithelial Cells
	NK14_CCGCCATCTTCG	613	778	1.39417	20171016C	NK14	3395	Local	Nephrectomy	Cortex-Medulla	M	RNAlater	wholeR	whole	3	Proximal Tubule Epithelial Cells
	NK14_GGGGCGCCGCCT	473	574	4.65116	20171016C	NK14	3395	Local	Nephrectomy	Cortex-Medulla	M	RNAlater	wholeR	whole	3	Proximal Tubule Epithelial Cells
	NK14_CCTTGTTATTCT	534	669	3.18379	20171016C	NK14	3395	Local	Nephrectomy	Cortex-Medulla	M	RNAlater	wholeR	whole	3	Proximal Tubule Epithelial Cells
	NK14_ACCCCCCCAGCA	526	657	5.0578	20171016C	NK14	3395	Local	Nephrectomy	Cortex-Medulla	M	RNAlater	wholeR	whole	3	Proximal Tubule Epithelial Cells
	NK14_AGTCGTAGTCTC	567	733	2.5266	20171016C	NK14	3395	Local	Nephrectomy	Cortex-Medulla	M	RNAlater	wholeR	whole	3	Proximal Tubule Epithelial Cells
	NK14_CTCCATATCCCA	524	655	1.20664	20171016C	NK14	3395	Local	Nephrectomy	Cortex-Medulla	M	RNAlater	wholeR	whole	3	Proximal Tubule Epithelial Cells
	NK14_TCCCATTCTCGG	518	688	0.578035	20171016C	NK14	3395	Local	Nephrectomy	Cortex-Medulla	M	RNAlater	wholeR	whole	3	Proximal Tubule Epithelial Cells
	NK14_TGGTCGCATAGC	407	503	5.45113	20171016C	NK14	3395	Local	Nephrectomy	Cortex-Medulla	M	RNAlater	wholeR	whole	3	Proximal Tubule Epithelial Cells
	NK14_CGAGCCGACGAT	477	596	0.831947	20171016C	NK14	3395	Local	Nephrectomy	Cortex-Medulla	M	RNAlater	wholeR	whole	3	Proximal Tubule Epithelial Cells
	NK14_GCTCTTTCCAAA	475	600	2.12072	20171016C	NK14	3395	Local	Nephrectomy	Cortex-Medulla	M	RNAlater	wholeR	whole	3	Proximal Tubule Epithelial Cells
	NK14_TTGAGCCTCCGC	461	542	2.693	20171016C	NK14	3395	Local	Nephrectomy	Cortex-Medulla	M	RNAlater	wholeR	whole	3	Proximal Tubule Epithelial Cells
	NK14_CGCCTGGCACAT	468	633	1.86047	20171016C	NK14	3395	Local	Nephrectomy	Cortex-Medulla	M	RNAlater	wholeR	whole	3	Proximal Tubule Epithelial Cells
	NK14_CGTACCTGCCTA	429	540	3.39893	20171016C	NK14	3395	Local	Nephrectomy	Cortex-Medulla	M	RNAlater	wholeR	whole	3	Proximal Tubule Epithelial Cells
	NK14_TGCTGTTGAACG	501	631	2.47295	20171016C	NK14	3395	Local	Nephrectomy	Cortex-Medulla	M	RNAlater	wholeR	whole	3	Proximal Tubule Epithelial Cells
	NK14_AGATCGTCCCGC	565	702	1.12676	20171016C	NK14	3395	Local	Nephrectomy	Cortex-Medulla	M	RNAlater	wholeR	whole	3	Proximal Tubule Epithelial Cells
	NK14_CCAATTCCCAAA	473	589	3.75817	20171016C	NK14	3395	Local	Nephrectomy	Cortex-Medulla	M	RNAlater	wholeR	whole	3	Proximal Tubule Epithelial Cells
	NK14_CCTGCTTTCATA	578	732	6.27401	20171016C	NK14	3395	Local	Nephrectomy	Cortex-Medulla	M	RNAlater	wholeR	whole	3	Proximal Tubule Epithelial Cells
	NK14_CGGCCCTTATTG	526	663	2.35641	20171016C	NK14	3395	Local	Nephrectomy	Cortex-Medulla	M	RNAlater	wholeR	whole	3	Proximal Tubule Epithelial Cells
	NK14_GTCCATAATCAC	469	574	0.519931	20171016C	NK14	3395	Local	Nephrectomy	Cortex-Medulla	M	RNAlater	wholeR	whole	3	Proximal Tubule Epithelial Cells
	NK14_ATCAATCCATTG	431	546	1.97487	20171016C	NK14	3395	Local	Nephrectomy	Cortex-Medulla	M	RNAlater	wholeR	whole	3	Proximal Tubule Epithelial Cells
	NK14_GCTAACTTCTCC	419	498	2.35294	20171016C	NK14	3395	Local	Nephrectomy	Cortex-Medulla	M	RNAlater	wholeR	whole	3	Proximal Tubule Epithelial Cells
	NK14_ATATTGCCTACT	504	621	2.35849	20171016C	NK14	3395	Local	Nephrectomy	Cortex-Medulla	M	RNAlater	wholeR	whole	3	Proximal Tubule Epithelial Cells
	NK14_TACCCGCTGTCT	415	507	18.2258	20171016C	NK14	3395	Local	Nephrectomy	Cortex-Medulla	M	RNAlater	wholeR	whole	3	Proximal Tubule Epithelial Cells
	NK14_TAATGGATCCCG	477	605	0.656814	20171016C	NK14	3395	Local	Nephrectomy	Cortex-Medulla	M	RNAlater	wholeR	whole	3	Proximal Tubule Epithelial Cells
	NK14_TGGCTTTTCCTG	503	601	4.75436	20171016C	NK14	3395	Local	Nephrectomy	Cortex-Medulla	M	RNAlater	wholeR	whole	3	Proximal Tubule Epithelial Cells
	NK14_CTTCGTTAGCTA	441	575	2.70728	20171016C	NK14	3395	Local	Nephrectomy	Cortex-Medulla	M	RNAlater	wholeR	whole	3	Proximal Tubule Epithelial Cells
	NK14_CACCCTGCCTGC	534	649	1.51745	20171016C	NK14	3395	Local	Nephrectomy	Cortex-Medulla	M	RNAlater	wholeR	whole	3	Proximal Tubule Epithelial Cells
	NK14_CTTGAAGTCTCC	563	708	1.66667	20171016C	NK14	3395	Local	Nephrectomy	Cortex-Medulla	M	RNAlater	wholeR	whole	3	Proximal Tubule Epithelial Cells
	NK14_ATCTAAGTAGGC	503	618	2.98273	20171016C	NK14	3395	Local	Nephrectomy	Cortex-Medulla	M	RNAlater	wholeR	whole	3	Proximal Tubule Epithelial Cells
	NK14_CTCTTCGATGGT	512	603	5.6338	20171016C	NK14	3395	Local	Nephrectomy	Cortex-Medulla	M	RNAlater	wholeR	whole	3	Proximal Tubule Epithelial Cells
	NK14_TCTCGCACCTAG	556	731	2.4032	20171016C	NK14	3395	Local	Nephrectomy	Cortex-Medulla	M	RNAlater	wholeR	whole	3	Proximal Tubule Epithelial Cells
	NK14_CTCTCTCTGTAG	439	542	3.04114	20171016C	NK14	3395	Local	Nephrectomy	Cortex-Medulla	M	RNAlater	wholeR	whole	3	Proximal Tubule Epithelial Cells
	NK14_ACCCCTCTACTC	530	629	0.631912	20171016C	NK14	3395	Local	Nephrectomy	Cortex-Medulla	M	RNAlater	wholeR	whole	3	Proximal Tubule Epithelial Cells
	NK14_CGCTAAAATTAT	470	578	2.0339	20171016C	NK14	3395	Local	Nephrectomy	Cortex-Medulla	M	RNAlater	wholeR	whole	3	Proximal Tubule Epithelial Cells
	NK14_TTTGGCTCCTAC	411	497	3.30739	20171016C	NK14	3395	Local	Nephrectomy	Cortex-Medulla	M	RNAlater	wholeR	whole	3	Proximal Tubule Epithelial Cells
	NK14_TTTGACCGGCAT	401	488	1.6129	20171016C	NK14	3395	Local	Nephrectomy	Cortex-Medulla	M	RNAlater	wholeR	whole	3	Proximal Tubule Epithelial Cells
	NK14_CTGTATTAAGCA	523	626	4.57317	20171016C	NK14	3395	Local	Nephrectomy	Cortex-Medulla	M	RNAlater	wholeR	whole	3	Proximal Tubule Epithelial Cells
	NK14_TTCACTCCGACT	453	536	2.54545	20171016C	NK14	3395	Local	Nephrectomy	Cortex-Medulla	M	RNAlater	wholeR	whole	3	Proximal Tubule Epithelial Cells
	NK14_GTATGGTCCCTC	497	559	5.73356	20171016C	NK14	3395	Local	Nephrectomy	Cortex-Medulla	M	RNAlater	wholeR	whole	3	Proximal Tubule Epithelial Cells
	NK14_CTGTTCAATGTT	504	667	3.05233	20171016C	NK14	3395	Local	Nephrectomy	Cortex-Medulla	M	RNAlater	wholeR	whole	3	Proximal Tubule Epithelial Cells
	NK14_GCGGAGCCCCGA	428	516	2.08729	20171016C	NK14	3395	Local	Nephrectomy	Cortex-Medulla	M	RNAlater	wholeR	whole	3	Proximal Tubule Epithelial Cells
	NK14_ATCCGTTCACAT	477	613	2.38854	20171016C	NK14	3395	Local	Nephrectomy	Cortex-Medulla	M	RNAlater	wholeR	whole	3	Proximal Tubule Epithelial Cells
	NK14_TCAACCAGGTAG	437	544	5.3913	20171016C	NK14	3395	Local	Nephrectomy	Cortex-Medulla	M	RNAlater	wholeR	whole	3	Proximal Tubule Epithelial Cells
	NK14_AGACGTTTTAGT	435	561	1.75131	20171016C	NK14	3395	Local	Nephrectomy	Cortex-Medulla	M	RNAlater	wholeR	whole	3	Proximal Tubule Epithelial Cells
	NK14_ATGCAATTTCTG	504	635	6.06509	20171016C	NK14	3395	Local	Nephrectomy	Cortex-Medulla	M	RNAlater	wholeR	whole	3	Proximal Tubule Epithelial Cells
	NK14_CTCGAATGTACT	438	527	1.49533	20171016C	NK14	3395	Local	Nephrectomy	Cortex-Medulla	M	RNAlater	wholeR	whole	3	Proximal Tubule Epithelial Cells
	NK14_GCCGATATAGCA	477	565	5.36013	20171016C	NK14	3395	Local	Nephrectomy	Cortex-Medulla	M	RNAlater	wholeR	whole	3	Proximal Tubule Epithelial Cells
	NK14_GCGTCCAGCTAG	426	509	2.67686	20171016C	NK14	3395	Local	Nephrectomy	Cortex-Medulla	M	RNAlater	wholeR	whole	3	Proximal Tubule Epithelial Cells
	NK14_GTAGTCTTATTA	468	594	6.45669	20171016C	NK14	3395	Local	Nephrectomy	Cortex-Medulla	M	RNAlater	wholeR	whole	3	Proximal Tubule Epithelial Cells
	NK14_GGATTCCCTCAC	420	526	1.12782	20171016C	NK14	3395	Local	Nephrectomy	Cortex-Medulla	M	RNAlater	wholeR	whole	3	Proximal Tubule Epithelial Cells
	NK14_GAAGACGCACCT	440	523	2.60708	20171016C	NK14	3395	Local	Nephrectomy	Cortex-Medulla	M	RNAlater	wholeR	whole	3	Proximal Tubule Epithelial Cells
	NK14_CAACAATTGTGA	423	529	2.39852	20171016C	NK14	3395	Local	Nephrectomy	Cortex-Medulla	M	RNAlater	wholeR	whole	3	Proximal Tubule Epithelial Cells
	NK14_GCCGCCTAGTCC	508	624	3.25581	20171016C	NK14	3395	Local	Nephrectomy	Cortex-Medulla	M	RNAlater	wholeR	whole	3	Proximal Tubule Epithelial Cells
	NK14_TGACTTTAAGCC	427	516	2.45747	20171016C	NK14	3395	Local	Nephrectomy	Cortex-Medulla	M	RNAlater	wholeR	whole	3	Proximal Tubule Epithelial Cells
	NK14_ACTCGATTCAAT	421	506	4.88722	20171016C	NK14	3395	Local	Nephrectomy	Cortex-Medulla	M	RNAlater	wholeR	whole	3	Proximal Tubule Epithelial Cells
	NK14_CTTCTACATGCG	435	543	8.27703	20171016C	NK14	3395	Local	Nephrectomy	Cortex-Medulla	M	RNAlater	wholeR	whole	3	Proximal Tubule Epithelial Cells
	NK14_TCACCCATTCGT	419	523	4.56204	20171016C	NK14	3395	Local	Nephrectomy	Cortex-Medulla	M	RNAlater	wholeR	whole	3	Proximal Tubule Epithelial Cells
	NK14_TGGCCAGCCACT	466	575	1.20275	20171016C	NK14	3395	Local	Nephrectomy	Cortex-Medulla	M	RNAlater	wholeR	whole	3	Proximal Tubule Epithelial Cells
	NK14_ACTTTACTCCCC	504	620	2.3622	20171016C	NK14	3395	Local	Nephrectomy	Cortex-Medulla	M	RNAlater	wholeR	whole	3	Proximal Tubule Epithelial Cells
	NK14_CACTCTTTTGAC	485	607	5.30421	20171016C	NK14	3395	Local	Nephrectomy	Cortex-Medulla	M	RNAlater	wholeR	whole	3	Proximal Tubule Epithelial Cells
	NK14_CAATTGTCTAGA	430	526	1.68224	20171016C	NK14	3395	Local	Nephrectomy	Cortex-Medulla	M	RNAlater	wholeR	whole	3	Proximal Tubule Epithelial Cells
	NK14_CTCACGCAAGCT	425	543	3.20856	20171016C	NK14	3395	Local	Nephrectomy	Cortex-Medulla	M	RNAlater	wholeR	whole	3	Proximal Tubule Epithelial Cells
	NK14_GGCTCCTCCCAA	477	579	1.69779	20171016C	NK14	3395	Local	Nephrectomy	Cortex-Medulla	M	RNAlater	wholeR	whole	3	Proximal Tubule Epithelial Cells
	NK14_GGCCATTGACCC	418	491	1.99601	20171016C	NK14	3395	Local	Nephrectomy	Cortex-Medulla	M	RNAlater	wholeR	whole	3	Proximal Tubule Epithelial Cells
	NK14_CTGGTGCCACTC	535	659	1.64179	20171016C	NK14	3395	Local	Nephrectomy	Cortex-Medulla	M	RNAlater	wholeR	whole	3	Proximal Tubule Epithelial Cells
	NK14_AGGTTATGACGG	459	561	10.5263	20171016C	NK14	3395	Local	Nephrectomy	Cortex-Medulla	M	RNAlater	wholeR	whole	3	Proximal Tubule Epithelial Cells
	NK14_AGGCAGACTCAA	437	521	4.40367	20171016C	NK14	3395	Local	Nephrectomy	Cortex-Medulla	M	RNAlater	wholeR	whole	3	Proximal Tubule Epithelial Cells
	NK14_TGTATCGCTAAT	434	519	2.07547	20171016C	NK14	3395	Local	Nephrectomy	Cortex-Medulla	M	RNAlater	wholeR	whole	3	Proximal Tubule Epithelial Cells
	NK14_CATTGTCTTGTC	452	540	5.42907	20171016C	NK14	3395	Local	Nephrectomy	Cortex-Medulla	M	RNAlater	wholeR	whole	3	Proximal Tubule Epithelial Cells
	NK14_AGACTGGGGGAC	426	512	13.3672	20171016C	NK14	3395	Local	Nephrectomy	Cortex-Medulla	M	RNAlater	wholeR	whole	3	Proximal Tubule Epithelial Cells
	NK14_GACGCCTAGCGA	414	508	3.2381	20171016C	NK14	3395	Local	Nephrectomy	Cortex-Medulla	M	RNAlater	wholeR	whole	3	Proximal Tubule Epithelial Cells
	NK14_AACATCTTCTTA	408	487	2.6	20171016C	NK14	3395	Local	Nephrectomy	Cortex-Medulla	M	RNAlater	wholeR	whole	3	Proximal Tubule Epithelial Cells
	NK14_CGCCGTTTCTTT	475	556	9.15033	20171016C	NK14	3395	Local	Nephrectomy	Cortex-Medulla	M	RNAlater	wholeR	whole	3	Proximal Tubule Epithelial Cells
	NK14_CGGCCTGTAGCC	453	534	0.558659	20171016C	NK14	3395	Local	Nephrectomy	Cortex-Medulla	M	RNAlater	wholeR	whole	3	Proximal Tubule Epithelial Cells
	NK14_TACCCCTAGGTC	445	527	1.49533	20171016C	NK14	3395	Local	Nephrectomy	Cortex-Medulla	M	RNAlater	wholeR	whole	3	Proximal Tubule Epithelial Cells
	NK14_ACCCGTTTACGT	407	470	7.29783	20171016C	NK14	3395	Local	Nephrectomy	Cortex-Medulla	M	RNAlater	wholeR	whole	3	Proximal Tubule Epithelial Cells
	NK14_ATACATGTTCCT	445	525	2.05224	20171016C	NK14	3395	Local	Nephrectomy	Cortex-Medulla	M	RNAlater	wholeR	whole	3	Proximal Tubule Epithelial Cells
	NK14_ATAGTCCACAGC	442	531	2.20994	20171016C	NK14	3395	Local	Nephrectomy	Cortex-Medulla	M	RNAlater	wholeR	whole	3	Proximal Tubule Epithelial Cells
	NK21_GCGAATGTCTAG	1554	2049	14.0159	20171214D	NK21	3432	Local	Nephrectomy	Cortex	F	Trypsin-Collagenase	dissocTC	dissoc	3	Proximal Tubule Epithelial Cells
	NK21_TTGTGCAATGTT	1295	1882	9.08213	20171214D	NK21	3432	Local	Nephrectomy	Cortex	F	Trypsin-Collagenase	dissocTC	dissoc	3	Proximal Tubule Epithelial Cells
	NK21_CCACCTCTAATG	1169	1614	20.5709	20171214D	NK21	3432	Local	Nephrectomy	Cortex	F	Trypsin-Collagenase	dissocTC	dissoc	3	Proximal Tubule Epithelial Cells
	NK21_CTATATGTCTCC	1324	1866	10.4607	20171214D	NK21	3432	Local	Nephrectomy	Cortex	F	Trypsin-Collagenase	dissocTC	dissoc	3	Proximal Tubule Epithelial Cells
	NK21_ACTTTCTATAGC	1305	1768	9.33333	20171214D	NK21	3432	Local	Nephrectomy	Cortex	F	Trypsin-Collagenase	dissocTC	dissoc	3	Proximal Tubule Epithelial Cells
	NK21_CTTGAGATTATC	1196	1584	9.33028	20171214D	NK21	3432	Local	Nephrectomy	Cortex	F	Trypsin-Collagenase	dissocTC	dissoc	3	Proximal Tubule Epithelial Cells
	NK21_CATTCACGCTCC	1145	1489	14.1787	20171214D	NK21	3432	Local	Nephrectomy	Cortex	F	Trypsin-Collagenase	dissocTC	dissoc	3	Proximal Tubule Epithelial Cells
	NK21_GTGTTCATAAAC	1121	1399	8.38245	20171214D	NK21	3432	Local	Nephrectomy	Cortex	F	Trypsin-Collagenase	dissocTC	dissoc	3	Proximal Tubule Epithelial Cells
	NK21_TTGTGGTTAACA	1118	1450	8.22785	20171214D	NK21	3432	Local	Nephrectomy	Cortex	F	Trypsin-Collagenase	dissocTC	dissoc	3	Proximal Tubule Epithelial Cells
	NK21_TAGGTTCCTTTT	849	1141	24.6865	20171214D	NK21	3432	Local	Nephrectomy	Cortex	F	Trypsin-Collagenase	dissocTC	dissoc	3	Proximal Tubule Epithelial Cells
	NK21_GTCATCCTTGAT	969	1208	17.1468	20171214D	NK21	3432	Local	Nephrectomy	Cortex	F	Trypsin-Collagenase	dissocTC	dissoc	3	Proximal Tubule Epithelial Cells
	NK21_TAATTAACTGCA	926	1125	15.0302	20171214D	NK21	3432	Local	Nephrectomy	Cortex	F	Trypsin-Collagenase	dissocTC	dissoc	3	Proximal Tubule Epithelial Cells
	NK21_TGTGTCAGAGCT	1022	1261	10.3767	20171214D	NK21	3432	Local	Nephrectomy	Cortex	F	Trypsin-Collagenase	dissocTC	dissoc	3	Proximal Tubule Epithelial Cells
	NK21_TGTTCCGAAATC	849	1089	10.8838	20171214D	NK21	3432	Local	Nephrectomy	Cortex	F	Trypsin-Collagenase	dissocTC	dissoc	3	Proximal Tubule Epithelial Cells
	NK21_GCAGGGCCAGGG	794	1037	20.0463	20171214D	NK21	3432	Local	Nephrectomy	Cortex	F	Trypsin-Collagenase	dissocTC	dissoc	3	Proximal Tubule Epithelial Cells
	NK21_ATCAGGCCAAGA	875	1095	14.6532	20171214D	NK21	3432	Local	Nephrectomy	Cortex	F	Trypsin-Collagenase	dissocTC	dissoc	3	Proximal Tubule Epithelial Cells
	NK21_GGTATACATAAT	853	1035	15.372	20171214D	NK21	3432	Local	Nephrectomy	Cortex	F	Trypsin-Collagenase	dissocTC	dissoc	3	Proximal Tubule Epithelial Cells
	NK21_TAACAGGACTTA	844	1040	12.3842	20171214D	NK21	3432	Local	Nephrectomy	Cortex	F	Trypsin-Collagenase	dissocTC	dissoc	3	Proximal Tubule Epithelial Cells
	NK21_GCATCTGTGGAA	734	914	15.6827	20171214D	NK21	3432	Local	Nephrectomy	Cortex	F	Trypsin-Collagenase	dissocTC	dissoc	3	Proximal Tubule Epithelial Cells
	NK21_TAGAATTGTTTC	841	1052	15.7726	20171214D	NK21	3432	Local	Nephrectomy	Cortex	F	Trypsin-Collagenase	dissocTC	dissoc	3	Proximal Tubule Epithelial Cells
	NK21_GCGTTATGTTTA	867	1053	14.9435	20171214D	NK21	3432	Local	Nephrectomy	Cortex	F	Trypsin-Collagenase	dissocTC	dissoc	3	Proximal Tubule Epithelial Cells
	NK21_CCCCACCATCCA	766	951	19.475	20171214D	NK21	3432	Local	Nephrectomy	Cortex	F	Trypsin-Collagenase	dissocTC	dissoc	3	Proximal Tubule Epithelial Cells
	NK21_TTTTAATGATCG	749	919	15.2995	20171214D	NK21	3432	Local	Nephrectomy	Cortex	F	Trypsin-Collagenase	dissocTC	dissoc	3	Proximal Tubule Epithelial Cells
	NK21_GTGGATGTATTA	677	832	18.5113	20171214D	NK21	3432	Local	Nephrectomy	Cortex	F	Trypsin-Collagenase	dissocTC	dissoc	3	Proximal Tubule Epithelial Cells
	NK21_CGAGGCATTGTT	740	888	17.4721	20171214D	NK21	3432	Local	Nephrectomy	Cortex	F	Trypsin-Collagenase	dissocTC	dissoc	3	Proximal Tubule Epithelial Cells
	NK21_CCGCCCTGATTG	745	938	20.1702	20171214D	NK21	3432	Local	Nephrectomy	Cortex	F	Trypsin-Collagenase	dissocTC	dissoc	3	Proximal Tubule Epithelial Cells
	NK21_ATGTCGGTCGTG	793	953	15.589	20171214D	NK21	3432	Local	Nephrectomy	Cortex	F	Trypsin-Collagenase	dissocTC	dissoc	3	Proximal Tubule Epithelial Cells
	NK21_CTTTGAGATCAC	782	913	12.2959	20171214D	NK21	3432	Local	Nephrectomy	Cortex	F	Trypsin-Collagenase	dissocTC	dissoc	3	Proximal Tubule Epithelial Cells
	NK21_TTTCCTTTCGTT	713	877	16.5557	20171214D	NK21	3432	Local	Nephrectomy	Cortex	F	Trypsin-Collagenase	dissocTC	dissoc	3	Proximal Tubule Epithelial Cells
	NK21_AGTGGTGATTCA	748	878	14.5914	20171214D	NK21	3432	Local	Nephrectomy	Cortex	F	Trypsin-Collagenase	dissocTC	dissoc	3	Proximal Tubule Epithelial Cells
	NK21_GGTCCATAAGAT	679	862	12.4873	20171214D	NK21	3432	Local	Nephrectomy	Cortex	F	Trypsin-Collagenase	dissocTC	dissoc	3	Proximal Tubule Epithelial Cells
	NK21_TTTCGATTCTTC	712	871	14.3559	20171214D	NK21	3432	Local	Nephrectomy	Cortex	F	Trypsin-Collagenase	dissocTC	dissoc	3	Proximal Tubule Epithelial Cells
	NK21_AACTGAGCCCTG	758	905	14.542	20171214D	NK21	3432	Local	Nephrectomy	Cortex	F	Trypsin-Collagenase	dissocTC	dissoc	3	Proximal Tubule Epithelial Cells
	NK21_TTCGGATTTTGG	624	753	23.2416	20171214D	NK21	3432	Local	Nephrectomy	Cortex	F	Trypsin-Collagenase	dissocTC	dissoc	3	Proximal Tubule Epithelial Cells
	NK21_CAAGAAGAGGCA	681	792	18.2663	20171214D	NK21	3432	Local	Nephrectomy	Cortex	F	Trypsin-Collagenase	dissocTC	dissoc	3	Proximal Tubule Epithelial Cells
	NK21_CGCCGGCCCAAT	580	693	17.891	20171214D	NK21	3432	Local	Nephrectomy	Cortex	F	Trypsin-Collagenase	dissocTC	dissoc	3	Proximal Tubule Epithelial Cells
	NK21_GAATTAACCTCT	608	717	11.8081	20171214D	NK21	3432	Local	Nephrectomy	Cortex	F	Trypsin-Collagenase	dissocTC	dissoc	3	Proximal Tubule Epithelial Cells
	NK21_ATGGGAGTAATT	600	699	23.523	20171214D	NK21	3432	Local	Nephrectomy	Cortex	F	Trypsin-Collagenase	dissocTC	dissoc	3	Proximal Tubule Epithelial Cells
	NK21_TAGATATGCGGA	578	705	23.0349	20171214D	NK21	3432	Local	Nephrectomy	Cortex	F	Trypsin-Collagenase	dissocTC	dissoc	3	Proximal Tubule Epithelial Cells
	NK21_TCGGCGCGCTTA	599	723	19.9336	20171214D	NK21	3432	Local	Nephrectomy	Cortex	F	Trypsin-Collagenase	dissocTC	dissoc	3	Proximal Tubule Epithelial Cells
	NK21_CTGATCACGCTT	663	773	16.1605	20171214D	NK21	3432	Local	Nephrectomy	Cortex	F	Trypsin-Collagenase	dissocTC	dissoc	3	Proximal Tubule Epithelial Cells
	NK21_TCCTAAATTCAG	611	725	18.1716	20171214D	NK21	3432	Local	Nephrectomy	Cortex	F	Trypsin-Collagenase	dissocTC	dissoc	3	Proximal Tubule Epithelial Cells
	NK21_TGGTCACTTGCG	682	830	11.4194	20171214D	NK21	3432	Local	Nephrectomy	Cortex	F	Trypsin-Collagenase	dissocTC	dissoc	3	Proximal Tubule Epithelial Cells
	NK21_TGGGATGTCCAG	643	778	15.8919	20171214D	NK21	3432	Local	Nephrectomy	Cortex	F	Trypsin-Collagenase	dissocTC	dissoc	3	Proximal Tubule Epithelial Cells
	NK21_CAGTAGTTGCCT	618	703	19.1024	20171214D	NK21	3432	Local	Nephrectomy	Cortex	F	Trypsin-Collagenase	dissocTC	dissoc	3	Proximal Tubule Epithelial Cells
	NK21_ACGGTTCCTACT	606	726	15.4831	20171214D	NK21	3432	Local	Nephrectomy	Cortex	F	Trypsin-Collagenase	dissocTC	dissoc	3	Proximal Tubule Epithelial Cells
	NK21_TGTAAGAATGGT	596	716	10.2757	20171214D	NK21	3432	Local	Nephrectomy	Cortex	F	Trypsin-Collagenase	dissocTC	dissoc	3	Proximal Tubule Epithelial Cells
	NK21_CACAGCCACCCA	522	598	28.3832	20171214D	NK21	3432	Local	Nephrectomy	Cortex	F	Trypsin-Collagenase	dissocTC	dissoc	3	Proximal Tubule Epithelial Cells
	NK21_TTAAAGCTAAGT	444	507	36.3864	20171214D	NK21	3432	Local	Nephrectomy	Cortex	F	Trypsin-Collagenase	dissocTC	dissoc	3	Proximal Tubule Epithelial Cells
	NK21_ACCCAGGCGACA	588	706	10.2922	20171214D	NK21	3432	Local	Nephrectomy	Cortex	F	Trypsin-Collagenase	dissocTC	dissoc	3	Proximal Tubule Epithelial Cells
	NK21_GCTTGACGGGAC	545	670	16.6667	20171214D	NK21	3432	Local	Nephrectomy	Cortex	F	Trypsin-Collagenase	dissocTC	dissoc	3	Proximal Tubule Epithelial Cells
	NK21_CAAGGGCCACAT	531	640	24.4392	20171214D	NK21	3432	Local	Nephrectomy	Cortex	F	Trypsin-Collagenase	dissocTC	dissoc	3	Proximal Tubule Epithelial Cells
	NK21_GGCTTCACCTCC	607	717	15.3483	20171214D	NK21	3432	Local	Nephrectomy	Cortex	F	Trypsin-Collagenase	dissocTC	dissoc	3	Proximal Tubule Epithelial Cells
	NK21_GCCGTGTCCCTA	591	699	20.9276	20171214D	NK21	3432	Local	Nephrectomy	Cortex	F	Trypsin-Collagenase	dissocTC	dissoc	3	Proximal Tubule Epithelial Cells
	NK21_AGGATAGGCTTA	564	673	22.0162	20171214D	NK21	3432	Local	Nephrectomy	Cortex	F	Trypsin-Collagenase	dissocTC	dissoc	3	Proximal Tubule Epithelial Cells
	NK21_ACTGATCTCTGA	548	644	22.316	20171214D	NK21	3432	Local	Nephrectomy	Cortex	F	Trypsin-Collagenase	dissocTC	dissoc	3	Proximal Tubule Epithelial Cells
	NK21_ATTAACCGCTAG	552	687	16.5249	20171214D	NK21	3432	Local	Nephrectomy	Cortex	F	Trypsin-Collagenase	dissocTC	dissoc	3	Proximal Tubule Epithelial Cells
	NK21_TTTAGGGATCTG	590	701	15.5422	20171214D	NK21	3432	Local	Nephrectomy	Cortex	F	Trypsin-Collagenase	dissocTC	dissoc	3	Proximal Tubule Epithelial Cells
	NK21_GTATCCGCCCGA	537	609	16	20171214D	NK21	3432	Local	Nephrectomy	Cortex	F	Trypsin-Collagenase	dissocTC	dissoc	3	Proximal Tubule Epithelial Cells
	NK21_CAGGTCCATTAG	551	633	24.6429	20171214D	NK21	3432	Local	Nephrectomy	Cortex	F	Trypsin-Collagenase	dissocTC	dissoc	3	Proximal Tubule Epithelial Cells
	NK21_TCCTGCGCGTCG	546	664	17.8218	20171214D	NK21	3432	Local	Nephrectomy	Cortex	F	Trypsin-Collagenase	dissocTC	dissoc	3	Proximal Tubule Epithelial Cells
	NK21_TTTGTATTATCG	490	579	25.5784	20171214D	NK21	3432	Local	Nephrectomy	Cortex	F	Trypsin-Collagenase	dissocTC	dissoc	3	Proximal Tubule Epithelial Cells
	NK21_AACATATTATGA	566	683	9.29615	20171214D	NK21	3432	Local	Nephrectomy	Cortex	F	Trypsin-Collagenase	dissocTC	dissoc	3	Proximal Tubule Epithelial Cells
[truncated: 15,661 more rows]
