# Supplementary material for: A single-nucleus RNA-sequencing pipeline to decipher the molecular anatomy and pathophysiology of human kidneys
Source: Nat Commun. 2019 Jun 27;10:2832. doi: 10.1038/s41467-019-10861-2 (PMC6597610; doi:10.1038/s41467-019-10861-2)
Supplement: Supplementary file 7 — Supplementary Data 5 [file 41467_2019_10861_MOESM7_ESM.xlsx]

## Sheet: Supplementary Data 5
	Supplementary Data 5. Cluster annotations
								Reference Markers (see also https://hpcwebapps.cit.nih.gov/ESBL/Database/NephronRNAseq/All_transcripts.html)
	Cluster	Abbn	Annotation	Broad Cell Type Markers	Cluster-Specific Markers	Pertinent Negatives		Structure/Cell Type	Sub-Structure/Sub-Type	Gene Symbol	Reference
	1	EPC	Epithelial Cells (unassigned)		SPATA22, CMC2, PAMR1			Glomerulus	Podocytes	NPHS2	Lee et.al., 2015; Habuka et. al., 2014; Chabardès-Garonne et. al., 2003
	2	POD	Podocytes	NPHS2, CLIC5, NPHS1	PLA2R1			Glomerulus	Podocytes	CLIC5	Lee et.al., 2015
	3	PT-1	Proximal Tubule Epithelial Cells (S1/S2)	CUBN, LRP2, SLC13A1	SLC5A12			Glomerulus	Podocytes	NPHS1	Lee et.al., 2015
	4	PT-2	Proximal Tubule Epithelial Cells (S2)	LRP2, SLC13A1	DLGAP1, ACSM3			Glomerulus	Podocytes	PODXL	Lee et.al., 2015; Habuka et. al., 2014; Chabardès-Garonne et. al., 2003
	5	PT-3	Proximal Tubule Epithelial Cells - Stress/Inflam	CUBN, MIOX, GPX3	IL36B, SLC26A3			Glomerulus	Podocytes	WT1	Lee et.al., 2015; Habuka et. al., 2014; Chabardès-Garonne et. al., 2003
	6	PT-4	Proximal Tubule Epithelial Cells - Fibrinogen+ (S3)	LRP2, FTL, MIOX	FGA, FGB			Proximal Tubule Epithelial Cells		CUBN	Lee et.al., 2015
	7	PT-5	Proximal Tubule Epithelial Cells (S3)	GATM, GPX3, FTL	PDZK1IP1, MT1G, AQP1			Proximal Tubule Epithelial Cells		LRP2	Lee et.al., 2015
	8	DTL	Decending thin Limb	SPP1, CRYAB, ID1	VCAM1, CPE, AQP1, ID1	CLDN10 (low to none)		Proximal Tubule Epithelial Cells		SLC13A1	Lee et.al., 2015; Chabardès-Garonne et. al., 2003
	9	ATL-1	Thin ascending limb	AKR1B1, TACSTD2, CLDN10	CLDN1	AQP1(low to none)		Proximal Tubule Epithelial Cells		MIOX	Lee et.al., 2015; Habuka et. al., 2014
	10	ATL-2	Thin ascending limb	CLDN10, MT2A, GADD45B	G0S2, EMP1	AQP1(low to none)		Proximal Tubule Epithelial Cells		GPX3	Lee et.al., 2015; Chabardès-Garonne et. al., 2003
	11	ATL-3	Thin ascending limb	SLC16A7	CLDN10-AS1	AQP1(low to none)		Proximal Tubule Epithelial Cells		FTL	Lee et.al., 2015; Chabardès-Garonne et. al., 2003
	12	TAL-1	Thick Ascending Limb	SLC12A1, UMOD	PP7080, KNG1, CLCNKA			Proximal Tubule Epithelial Cells		GATM	Lee et.al., 2015; Chabardès-Garonne et. al., 2003
	13	TAL-2	Thick Ascending Limb	SLC12A1, UMOD	ENOX1, STK32B, CASR			Proximal Tubule Epithelial Cells	S1	SLC5A2	Lee et.al., 2015
	14	DCT	Distal Convoluted Tubule	SLC12A3	EGF, TRPM6, TMEM52B	no SLC8A1 or HSD11B2 in DCT1		Proximal Tubule Epithelial Cells	S1	SLC5A12	Lee et.al., 2015
	15	CNT	Connecting Tubule	SLC8A1	HSD11B2, LINC01099, CALB1	no SLC12A3		Proximal Tubule Epithelial Cells	S2	ACSM3	Lee et.al., 2015
	16	PC-1	Collecting system - Principal Cells (cortex)	AQP2	LINC01482, KSR2			Proximal Tubule Epithelial Cells	S2>S1	SLC22A6	Lee et.al., 2015
	17	PC-2	Collecting system - PCs - Stressed Dissoc Subset		FOS, DNAJB1, JUN			Proximal Tubule Epithelial Cells	S2>S1	SLC22A8	Lee et.al., 2015
	18	PC-3	Collecting Duct - Principal Cells (medulla)	AQP2	AQP3, FXYD4, KRT19			Proximal Tubule Epithelial Cells	S3	SLC3A1	Lee et.al., 2015
	19	IC-A2	Collecting Duct - Intercalated Cells Type A (medulla)	ATP6V0D2, SLC26A7	FOXI1, CALCA, KIT, TMEM213			Decending Thin Limb	also in ATL	SPP1	Lee et.al., 2015
	20	IC-A1	Collecting Duct - Intercalated Cells Type A (cortex)	ATP6V0D2, SLC26A7	SLC4A1, WBSCR17			Short Decending Thin Limb		ID1	Lee et.al., 2015
	21	IC-B	Collecting Duct - Intercalated Cells Type B	ATP6V0D2	SLC26A4, SLC4A9			Decending Thin Limb (Long DTL, inner medulla)	DTL>ATL	SLC34A2	Lee et.al., 2015
	22	EC-1	Endothelial Cells - glomerular capillaries	EMCN, FLT1	ITGA8, NRG3, HECW2, SLCO2A1			Decending Thin Limb		TMEM176A	Lee et.al., 2015
	23	EC-2	Endothelial Cells - AVR	EMCN, PECAM1	DNASE1L3			Decending Thin Limb/Ascending Thin Limb		CRYAB	Lee et.al., 2015
	24	EC-3	Endothelial Cells - AEA & DVR	EMCN, PECAM1	AQP1, VIM, SLC14A1, CLDN5 , PALMD, CD93			Decending Thin Limb/Ascending Thin Limb		S100A6	Lee et.al., 2015
	25	EC-4	Endothelial Cells (unassigned)		PROX1, MMRN1, SEMA3A			Ascending Thin Limb/Descending Thin Limb IM		CLDN1	Lee et.al., 2015
	26	MC	Mesangial Cells	AGTR1, PDGFRB, ZEB2	POSTN, ROBO1, ITGA8			Ascending Thin Limb/Descending Thin Limb IM	ATL>DTL	AKR1B1	Lee et.al., 2015
	27	vSMC/P	Vascular Smooth Muscle Cells and pericytes	TAGLN, ACTA2	MYH11, MCAM, NTRK3			Decending Limb/Thin ascending limb	also in CD	TACSTD2	Lee et.al., 2015
	28	INT	Interstitium	DCN, ZEB2	C7, MGP			Ascending Thin Limb (enriched)		MT2A	Lee et.al., 2015
	29	Unk	Unknown - Novel PT CFH+ Subpopulation (S2)		CFH, MGAT4C, ALDH1A2, KCNT2			Ascending Thin Limb	also in Long DL, inner medulla	GADD45B	Lee et.al., 2015
	30	IMM	Immune Cells - Macrophages	CD163	IL7R			Thin/Thick Ascending Limb	not in DTL	CLDN10	Lee et.al., 2015
								Thick Ascending Limb to Connecting Tubule		SLC16A7	Lee et.al., 2015
								Thick Ascending Limb		SLC12A1	Lee et.al., 2015; Habuka et. al., 2014; Chabardès-Garonne et. al., 2003
								Thick Ascending Limb		UMOD	Lee et.al., 2015; Habuka et. al., 2014; Chabardès-Garonne et. al., 2003
								Thick Ascending Limb		CASR	Lee et.al., 2015
								Distal Convoluted Tubule		SLC12A3	Lee et.al., 2015; Habuka et. al., 2014; Chabardès-Garonne et. al., 2003
								Connecting Tubule	May be in DCT2	SLC8A1	Lee et.al., 2015
								Connecting Tubule/CD	also in DCT2 and CDs	HSD11B2	Lee et.al., 2015
								Connecting Tubule		CALB1	Lee et.al., 2015
								Collecting System - Principal Cells		AQP2	Lee et.al., 2015; Habuka et. al., 2014; Chabardès-Garonne et. al., 2003; Chen et. al., 2017
								Collecting System - Principal Cells		AQP3	Lee et.al., 2015; Chabardès-Garonne et. al., 2003; Chen et. al., 2017
								Collecting System- Principal Cells		FXYD4	Lee et.al., 2015; Chabardès-Garonne et. al., 2003; Chen et. al., 2017
								Collecting System - Intercalated Cells	not in IMCD	ATP6V0D2	Lee et.al., 2015; Chen et. al., 2017
								Collecting Duct - Intercalated Cells Type A		SLC26A7	Chen et. al., 2017
								Collecting System - Intercalated Cells Type A	not in IMCD	FOXI1	Lee et.al., 2015; Chen et. al., 2017
								Collecting System - Intercalated Cells Type A	not in IMCD	SLC4A1	Lee et.al., 2015; Chen et. al., 2017
								Collecting System - Intercalated Cells Type B	not in IMCD	SLC26A4	Lee et.al., 2015; Chen et. al., 2017
								Collecting System - Intercalated Cells Type B	not in IMCD	SLC4A9	Lee et.al., 2015; Habuka et. al., 2014; Chabardès-Garonne et. al., 2003; Chen et. al., 2017
								Endothelial Cells		EMCN	Brunskill et. al., 2010
								Endothelial Cells		FLT1	Brunskill et. al., 2010
								Endothelial Cells		PECAM1	Brunskill et. al., 2010
								Mesangial Cells		AGTR1	Lee et.al., 2015
								Mesangial Cells/vSMC-P		PDGFRB	Fetting et. al., 2014
								Mesangial Cells		ZEB2	Fetting et. al., 2014
								Mesangial Cells		ITGA8	Volkert et. al., 2014
								Vascular Smooth Muscle Cells and pericytes		TAGLN	Inomata et. al., 2011
								Vascular Smooth Muscle Cells and pericytes/MC		ACTA2	Zeisberg et. al., 2015
								Interstitium		DCN	Fetting et. al., 2014
								Interstitium		ZEB2	Fetting et. al., 2014
								Immune Cells - Macrophages		CD163	Rogers et. al., 2014
								References:
								1. Brunskill EW, Potter SS. Gene expression programs of mouse endothelial cells in kidney development and disease. PLoS One 5, e12034 (2010).
								2. Chen L, et al. Transcriptomes of major renal collecting duct cell types in mouse identified by single-cell RNA-seq. Proc Natl Acad Sci U S A 114, E9989-E9998 (2017).
								3. Fetting JL, et al. FOXD1 promotes nephron progenitor differentiation by repressing decorin in the embryonic kidney. Development 141, 17-27 (2014).
								4. Lee JW, Chou CL, Knepper MA. Deep Sequencing in Microdissected Renal Tubules Identifies Nephron Segment-Specific Transcriptomes. J Am Soc Nephrol 26, 2669-2677 (2015).
								5. Rogers NM, Ferenbach DA, Isenberg JS, Thomson AW, Hughes J. Dendritic cells and macrophages in the kidney: a spectrum of good and evil. Nat Rev Nephrol 10, 625-643 (2014).
								6. Volkert G, et al. Contribution of the alpha8 integrin chain to the expression of extracellular matrix components. Cell Commun Adhes 21, 89-98 (2014).
								7. Zeisberg M, Kalluri R. Physiology of the Renal Interstitium. Clin J Am Soc Nephrol 10, 1831-1840 (2015).
