# Supplementary material for: A single-nucleus RNA-sequencing pipeline to decipher the molecular anatomy and pathophysiology of human kidneys
Source: Nat Commun. 2019 Jun 27;10:2832. doi: 10.1038/s41467-019-10861-2 (PMC6597610; doi:10.1038/s41467-019-10861-2)
Supplement: Supplementary file 8 — Supplementary Data 6 [file 41467_2019_10861_MOESM8_ESM.xlsx]

## Sheet: Supplementary Data 6
	Supplementary Data 6. Cluster proportions
			Region			Tissue Processing							Individual
	Abbn	Cluster	Cortex	Cortex-Medulla	Medulla	CryoF	CryoR	CryoW	WholeF	DissocPC	WholeR	DissocTC	17-1606	18-139	18-142	18-162	18-312	3351	3395	3411	3412	3414	3431	3432	3434	3435	3444	Total
	EPC	1	30	18	7	19	16	4	0	1	4	11	0	0	0	6	9	1	18	0	2	7	1	11	0	0	0	55
	POD	2	787	66	6	123	536	2	1	114	19	64	78	49	10	77	147	5	66	44	83	115	79	64	33	4	5	859
	PT-1	3	2141	1056	41	987	1356	1	16	339	337	202	331	103	72	181	497	61	1056	239	121	16	178	202	129	36	16	3238
	PT-2	4	797	31	92	291	505	20	0	55	7	42	25	10	2	239	370	4	31	18	28	49	33	42	15	51	3	920
	PT-3	5	16	101	7	92	1	4	2	10	14	1	0	0	0	0	4	3	101	0	1	2	7	1	0	5	0	124
	PT-4	6	32	1	53	9	66	5	0	1	0	5	0	0	0	7	3	0	1	3	1	63	0	5	0	3	0	86
	PT-5	7	189	2	28	90	106	9	0	9	0	5	10	25	0	38	69	0	2	2	9	37	6	5	3	13	0	219
	DTL	8	35	4	805	260	479	100	0	3	0	2	0	2	0	14	5	0	4	0	1	727	30	2	0	59	0	844
	ATL-1	9	6	2	423	218	177	35	0	0	0	1	0	0	0	2	3	0	2	0	0	412	4	1	0	7	0	431
	ATL-2	10	24	0	1301	187	766	370	0	1	0	1	0	0	0	2	4	0	0	0	1	1301	5	1	0	11	0	1325
	ATL-3	11	31	2	590	55	117	451	0	0	0	0	0	0	0	8	4	0	2	0	5	593	4	0	0	7	0	623
	TAL-1	12	21	1	514	324	63	143	0	3	0	3	0	0	0	3	3	0	1	8	1	23	313	3	0	181	0	536
	TAL-2	13	578	171	468	492	426	133	0	83	21	62	53	44	3	86	64	6	171	164	23	52	265	62	22	198	4	1217
	DCT	14	460	84	24	149	244	7	1	74	16	77	121	43	4	37	25	5	84	65	3	21	41	77	19	16	7	568
	CNT	15	361	16	18	66	193	4	0	57	0	75	46	26	4	39	34	0	16	36	29	28	27	75	21	14	0	395
	PC-1	16	416	73	174	165	341	58	0	42	4	53	61	43	4	48	52	1	73	49	17	159	31	53	21	48	3	663
	PC-2	17	190	1	17	3	14	0	0	97	0	94	2	3	0	2	0	0	1	0	3	4	70	94	15	14	0	208
	PC-3	18	135	7	1828	656	1056	232	0	11	0	15	0	6	0	27	45	0	7	3	4	1660	147	15	4	52	0	1970
	IC-1	19	19	0	521	131	334	61	0	9	0	5	0	0	0	1	3	0	0	0	1	495	22	5	1	12	0	540
	IC-2	20	561	106	105	179	312	31	0	94	14	142	87	31	2	56	62	2	106	52	9	89	69	142	27	33	5	772
	IC-3	21	69	9	6	17	45	1	0	8	1	12	14	8	1	10	7	0	9	9	0	6	4	12	3	1	0	84
	EC-1	22	267	46	31	56	103	0	1	105	7	72	23	8	1	16	40	5	46	5	9	9	68	72	17	23	2	344
	EC-2	23	68	8	290	83	143	111	0	13	1	15	0	0	0	13	16	0	8	0	2	267	14	15	5	26	0	366
	EC-3	24	133	6	142	39	165	10	1	39	0	27	9	6	1	6	18	1	6	3	11	132	33	27	5	23	0	281
	EC-4	25	21	2	19	9	21	10	0	1	0	1	1	1	0	5	2	0	2	1	2	25	1	1	1	0	0	42
	MC	26	189	5	21	11	48	0	0	104	0	52	6	3	1	7	12	0	5	4	10	10	81	52	5	18	1	215
	vSMC/P	27	149	3	16	6	62	1	0	73	0	26	4	5	0	4	19	0	3	0	13	12	64	26	5	13	0	168
	INT	28	192	36	182	97	241	62	0	3	0	7	5	28	0	50	65	0	36	1	10	169	9	7	0	27	3	410
	Unk	29	49	13	6	23	28	0	1	8	1	7	7	1	1	2	14	1	13	4	4	3	4	7	2	4	1	68
	IMM	30	38	12	38	34	36	10	0	0	1	7	3	2	0	4	18	0	12	1	1	31	5	7	0	4	0	88
		Total:	8004	1882	7773	4871	8000	1875	23	1357	447	1086	886	447	106	990	1614	95	1882	711	404	6517	1615	1086	353	903	50	17659
