# Supplementary material for: A single-nucleus RNA-sequencing pipeline to decipher the molecular anatomy and pathophysiology of human kidneys
Source: Nat Commun. 2019 Jun 27;10:2832. doi: 10.1038/s41467-019-10861-2 (PMC6597610; doi:10.1038/s41467-019-10861-2)
Supplement: Supplementary file 9 — Supplementary Data 7 [file 41467_2019_10861_MOESM9_ESM.xlsx]

## Sheet: Supplementary Data 7
	Supplementary Data 7. Differentially expressed genes between all clusters
	Cluster DEGs
	Gene	p Value	Adjusted p Value	Fold Change (log value)	Proportion of Cells in Cluster that are Expressing Gene	Proportion of Cells outside Cluster that are Expressing Gene	Cluster
	SPATA22	0	0	4.30322	0.727	0.012	1
	PAMR1	0	0	2.73372	0.527	0.005	1
	CTD-3037G24.3	9.49159e-147	2.99194e-142	2.91156	0.255	0.004	1
	RP11-452H21.1	9.65597e-90	3.04375e-85	2.25521	0.255	0.008	1
	CMC2	1.47434e-32	4.64742e-28	3.01049	0.436	0.063	1
	CSMD2	1.60055e-14	5.04526e-10	1.64552	0.309	0.063	1
	TAOK1	1.56754e-07	0.00494121	1.88609	0.4	0.169	1
	NHS	1.44444e-06	0.0455315	0.660576	0.527	0.255	1
	NRG3	2.20739e-06	0.0695814	0.890766	0.327	0.124	1
	PTH1R	6.83275e-06	0.215382	0.714499	0.418	0.19	1
	DLGAP1	0.000159504	1	0.649887	0.291	0.123	1
	TRABD2B	0.000341466	1	0.610087	0.364	0.187	1
	SLC13A3	0.000433053	1	0.430488	0.382	0.191	1
	PBX1	0.000465658	1	0.611157	0.382	0.203	1
	C10orf11	0.00055899	1	0.534959	0.6	0.399	1
	PTPRD	0.00114178	1	0.718941	0.4	0.228	1
	LRP2	0.00168252	1	0.362938	0.4	0.216	1
	MACROD2	0.001968	1	0.881188	0.436	0.276	1
	GMDS-AS1	0.00260532	1	0.666789	0.455	0.303	1
	MAST4	0.00282358	1	0.515494	0.491	0.333	1
	CALD1	0.00350307	1	0.583913	0.382	0.236	1
	MEIS2	0.00390271	1	0.450512	0.255	0.127	1
	FARP1	0.00463686	1	0.598217	0.455	0.325	1
	EPB41L3	0.00491049	1	0.412621	0.291	0.151	1
	CPQ	0.00507997	1	0.848029	0.291	0.164	1
	GPX3	0.00565823	1	0.498246	0.455	0.311	1
	ZBTB16	0.00570292	1	0.530606	0.4	0.259	1
	TLN2	0.00654823	1	2.85889	0.273	0.158	1
	PLCL1	0.00833407	1	0.331298	0.527	0.366	1
	SLC5A12	0.00858591	1	0.262084	0.364	0.211	1
	NPAS3	0.00935101	1	0.274629	0.291	0.158	1
	RAPGEF2	0.00945558	1	0.555092	0.345	0.221	1
	PTPRO	0	0	3.47698	0.875	0.059	2
	MAGI2	0	0	3.21518	0.97	0.325	2
	PTPRQ	0	0	3.18573	0.797	0.034	2
	PLA2R1	0	0	3.01514	0.843	0.069	2
	NPHS2	0	0	2.81366	0.683	0.02	2
	CLIC5	0	0	2.75741	0.712	0.031	2
	NTNG1	0	0	2.66123	0.682	0.036	2
	NPHS1	0	0	2.59065	0.64	0.02	2
	ST6GALNAC3	0	0	2.53425	0.797	0.09	2
	PODXL	0	0	2.47484	0.629	0.041	2
	CTGF	0	0	2.32843	0.414	0.037	2
	PLCE1	0	0	2.19946	0.636	0.047	2
	DPP6	0	0	2.13679	0.549	0.034	2
	NPAS3	0	0	2.05801	0.721	0.13	2
	FGF1	0	0	2.05713	0.477	0.019	2
	ADAMTS19	0	0	2.0509	0.448	0.012	2
	CTC-340A15.2	0	0	2.04544	0.412	0.023	2
	FMN2	0	0	1.98625	0.46	0.013	2
	CH17-437K3.1	0	0	1.94294	0.368	0.011	2
	DACH1	0	0	1.94103	0.766	0.161	2
	MAGI2-AS3	0	0	1.81837	0.495	0.05	2
	TARID	0	0	1.79661	0.39	0.019	2
	IQCJ-SCHIP1	0	0	1.7902	0.495	0.071	2
	SPOCK1	0	0	1.78965	0.506	0.049	2
	NPNT	0	0	1.77564	0.574	0.093	2
	C14orf37	0	0	1.74671	0.511	0.063	2
	SPOCK2	0	0	1.74252	0.368	0.016	2
	NFASC	0	0	1.7398	0.399	0.023	2
	SEMA5A	0	0	1.70699	0.629	0.104	2
	RP11-550H2.2	0	0	1.70261	0.347	0.005	2
	CDC14A	0	0	1.69015	0.483	0.054	2
	NEBL	0	0	1.64245	0.754	0.226	2
	ZNF804A	0	0	1.61828	0.296	0.01	2
	ATP10A	0	0	1.59066	0.388	0.027	2
	ABLIM2	0	0	1.58705	0.308	0.015	2
	NES	0	0	1.56524	0.374	0.029	2
	MME	0	0	1.55706	0.73	0.152	2
	ALS2CL	0	0	1.55577	0.335	0.032	2
	RYR3	0	0	1.53281	0.353	0.019	2
	ARHGAP28	0	0	1.51438	0.361	0.034	2
	HTRA1	0	0	1.50546	0.304	0.023	2
	UNC5C	0	0	1.48521	0.39	0.044	2
	SULF1	0	0	1.46556	0.363	0.03	2
	ARHGEF26	0	0	1.44686	0.32	0.019	2
	CR1	0	0	1.41588	0.264	0.005	2
	TGFBR3	0	0	1.3995	0.459	0.074	2
	DACH2	0	0	1.38917	0.292	0.017	2
	SRGAP2	0	0	1.36842	0.321	0.03	2
	PCOLCE2	0	0	1.33803	0.277	0.01	2
	FYN	0	0	1.30155	0.347	0.035	2
	WIPF3	0	0	1.22069	0.254	0.015	2
	SRGAP2C	0	0	1.14519	0.251	0.016	2
	ENPEP	1.63024e-305	5.13885e-301	1.39203	0.553	0.111	2
	VEGFA	1.31173e-304	4.13482e-300	1.60313	0.462	0.082	2
	LRRC2	2.95876e-298	9.3266e-294	1.24835	0.253	0.022	2
	CDKN1C	3.30746e-286	1.04258e-281	1.58034	0.395	0.062	2
	CMAHP	2.83282e-285	8.9296e-281	1.24702	0.311	0.036	2
	COL4A3	5.30672e-275	1.67278e-270	1.39525	0.655	0.184	2
	ST3GAL6	1.47638e-273	4.65385e-269	1.3464	0.419	0.071	2
	KIRREL	1.54735e-266	4.87754e-262	1.22541	0.272	0.029	2
	ZDHHC6	2.17071e-265	6.8425e-261	1.27272	0.32	0.042	2
	IQGAP2	2.9488e-262	9.29521e-258	1.34206	0.547	0.126	2
	PARD3B	2.0673e-248	6.51654e-244	1.31553	0.801	0.351	2
	RBFOX1	2.72814e-238	8.59964e-234	1.27846	0.313	0.045	2
	FRY	1.17579e-236	3.70631e-232	1.30524	0.481	0.107	2
	KLHL29	1.4993e-234	4.7261e-230	1.15041	0.306	0.043	2
	CBLB	2.59586e-227	8.18266e-223	1.2498	0.542	0.14	2
	INTS12	3.64427e-224	1.14875e-219	1.27517	0.306	0.046	2
	TENM2	2.07975e-222	6.55577e-218	1.07975	0.295	0.042	2
	VTI1A	1.17781e-215	3.71269e-211	1.31009	0.643	0.214	2
	MGAT5	1.08439e-212	3.4182e-208	1.22272	0.462	0.107	2
	CRIM1	4.70813e-212	1.4841e-207	1.35064	0.626	0.209	2
	SOX2-OT	2.56169e-206	8.07495e-202	1.41228	0.299	0.048	2
	PCED1B	3.68037e-202	1.16012e-197	1.02948	0.277	0.04	2
	TENM3	2.19139e-200	6.90769e-196	1.10314	0.325	0.056	2
	ITGB8	4.53109e-196	1.42829e-191	1.11704	0.579	0.172	2
	RERG	4.7073e-192	1.48384e-187	1.12557	0.561	0.162	2
	DOCK5	2.4634e-187	7.76513e-183	1.25237	0.444	0.111	2
	TJP1	1.07677e-180	3.3942e-176	1.17643	0.541	0.165	2
	PTPRD	9.58954e-174	3.02281e-169	1.03952	0.615	0.209	2
	CCDC91	1.18359e-173	3.73091e-169	1.32243	0.575	0.203	2
	CERS6	3.82362e-171	1.20528e-166	1.02307	0.371	0.082	2
	EXPH5	5.39503e-170	1.70062e-165	1.13442	0.349	0.075	2
	PRKG1	3.74851e-167	1.18161e-162	0.919195	0.7	0.276	2
	MTSS1	1.34737e-160	4.24718e-156	1.02312	0.516	0.158	2
	DST	1.70189e-159	5.3647e-155	1.0699	0.753	0.391	2
	CMYA5	2.69132e-156	8.48359e-152	1.04791	0.437	0.119	2
	LARGE	1.13417e-154	3.57513e-150	1.01738	0.481	0.142	2
	UACA	8.60101e-152	2.71121e-147	1.10952	0.631	0.257	2
	RP11-307N16.6	3.66316e-149	1.1547e-144	1.07671	0.524	0.177	2
	CA10	6.39108e-148	2.0146e-143	0.986202	0.353	0.083	2
	SRGAP1	2.28723e-146	7.20981e-142	0.98784	0.455	0.133	2
	KCNQ1OT1	6.69809e-145	2.11137e-140	1.08715	0.643	0.272	2
	GOLIM4	6.18753e-138	1.95043e-133	1.08714	0.38	0.103	2
	ACTN4	7.08943e-132	2.23473e-127	1.03817	0.43	0.132	2
	DLG2	7.35027e-119	2.31695e-114	0.808664	0.714	0.344	2
	ROBO2	7.1106e-118	2.2414e-113	0.852674	0.342	0.092	2
	FBXL7	7.70613e-116	2.42913e-111	0.899905	0.335	0.091	2
	MPP5	1.17238e-113	3.69557e-109	0.950406	0.37	0.111	2
	KLF7	3.28197e-112	1.03454e-107	0.847211	0.325	0.087	2
	MYH9	3.57879e-106	1.12811e-101	0.961904	0.463	0.173	2
	EPB41L5	9.47525e-106	2.98679e-101	0.894503	0.477	0.181	2
	COL4A4	3.17749e-105	1.00161e-100	0.837639	0.421	0.143	2
	MYO1D	7.31359e-105	2.30539e-100	0.834458	0.438	0.152	2
	FAM134B	3.3857e-104	1.06724e-99	0.832918	0.398	0.13	2
	GULP1	3.99858e-103	1.26043e-98	0.818394	0.463	0.168	2
	PDLIM5	3.75772e-98	1.18451e-93	0.851331	0.475	0.183	2
	MYO1E	2.82816e-97	8.91493e-93	0.766481	0.538	0.225	2
	ARHGEF3	1.40226e-96	4.4202e-92	0.794027	0.432	0.153	2
	MYO1B	2.5145e-90	7.9262e-86	0.808687	0.36	0.119	2
	ZNRF3	1.31342e-89	4.14018e-85	0.755311	0.297	0.086	2
	CTDSPL	2.20565e-89	6.95266e-85	0.788607	0.484	0.199	2
	PALLD	2.71153e-88	8.5473e-84	0.790895	0.359	0.12	2
	FRMD3	4.7631e-88	1.50142e-83	0.69944	0.381	0.13	2
	SGIP1	3.65615e-86	1.15249e-81	0.821718	0.347	0.116	2
	APBB2	6.98096e-81	2.20054e-76	0.690121	0.502	0.213	2
	CACNB2	1.12422e-77	3.54377e-73	0.640143	0.277	0.083	2
	SLC7A8	5.84104e-77	1.84121e-72	0.593288	0.261	0.075	2
	ADAMTS9	5.41393e-75	1.70658e-70	0.735545	0.478	0.212	2
	KANK1	6.13363e-71	1.93344e-66	0.662996	0.523	0.246	2
	ZSWIM6	5.53191e-70	1.74377e-65	0.685859	0.494	0.229	2
	PARD3	1.07246e-68	3.3806e-64	0.599337	0.658	0.369	2
	THSD7A	3.792e-68	1.19532e-63	0.686954	0.709	0.457	2
	BACH1	3.26317e-67	1.02862e-62	0.713204	0.363	0.143	2
	ITGAV	7.57678e-67	2.38835e-62	0.750795	0.454	0.21	2
	CPNE8	1.78047e-66	5.61239e-62	0.759249	0.341	0.133	2
	MIB1	1.09176e-65	3.44146e-61	0.695329	0.347	0.134	2
	SLK	6.26422e-65	1.97461e-60	0.790755	0.392	0.169	2
	PTH1R	2.81915e-64	8.88652e-60	0.489355	0.43	0.179	2
	PTPN13	9.90276e-64	3.12155e-59	0.675477	0.581	0.315	2
	GPC6	1.98618e-63	6.26084e-59	0.626327	0.505	0.242	2
	ARHGEF12	4.5507e-63	1.43447e-58	0.686465	0.523	0.269	2
	TANC1	9.66031e-62	3.04512e-57	0.668191	0.334	0.13	2
	NLK	3.59882e-61	1.13442e-56	0.691299	0.38	0.161	2
	RABGAP1L	8.60582e-60	2.71273e-55	0.589744	0.59	0.322	2
	FTX	1.01084e-58	3.18637e-54	0.537947	0.659	0.388	2
	ADAMTS9-AS2	1.37792e-58	4.34349e-54	0.666946	0.629	0.376	2
	TET2	1.49054e-57	4.69848e-53	0.705421	0.318	0.127	2
	GPHN	1.39392e-56	4.39392e-52	0.549209	0.704	0.466	2
	CTTNBP2	1.16772e-51	3.6809e-47	0.589633	0.317	0.129	2
	PHACTR4	2.45477e-50	7.73793e-46	0.592593	0.31	0.127	2
	PAWR	3.56157e-50	1.12268e-45	0.574561	0.392	0.181	2
	AHNAK	1.28558e-48	4.05241e-44	0.624912	0.384	0.182	2
	GMDS	1.54412e-47	4.86738e-43	0.546592	0.362	0.164	2
	MACF1	2.86044e-47	9.01668e-43	0.471546	0.701	0.451	2
	CALD1	7.76119e-47	2.44648e-42	0.374599	0.463	0.224	2
	P3H2	2.81927e-44	8.88691e-40	0.508488	0.431	0.217	2
	AKT3	3.0992e-43	9.76931e-39	0.467801	0.448	0.23	2
	CSPP1	1.34087e-42	4.22668e-38	0.524597	0.36	0.17	2
	FAT1	1.46422e-42	4.61552e-38	0.553795	0.269	0.111	2
	DOCK4	4.05893e-42	1.27946e-37	0.477354	0.356	0.165	2
	RBMS1	7.70161e-42	2.4277e-37	0.494187	0.488	0.267	2
	RASSF8	1.73879e-41	5.48103e-37	0.553081	0.356	0.171	2
	RP11-665G4.1	5.15551e-41	1.62512e-36	0.47722	0.263	0.107	2
	MAML3	2.73441e-40	8.6194e-36	0.52426	0.36	0.174	2
	PTPN14	1.36107e-39	4.29038e-35	0.485675	0.308	0.138	2
	GHR	4.48687e-39	1.41435e-34	0.443929	0.264	0.11	2
	ITGA1	1.64401e-38	5.18226e-34	0.461174	0.291	0.128	2
	WWOX	2.18186e-38	6.87765e-34	0.444633	0.622	0.383	2
	PICALM	1.53916e-35	4.85174e-31	0.468622	0.418	0.223	2
	PSD3	1.88151e-34	5.9309e-30	0.440755	0.26	0.114	2
	PLXDC2	2.1296e-34	6.71293e-30	0.418293	0.473	0.268	2
	BCKDHB	4.73362e-34	1.49213e-29	0.520843	0.283	0.132	2
	RDX	6.05916e-34	1.90997e-29	0.481956	0.293	0.139	2
	BICD1	6.17154e-34	1.94539e-29	0.43183	0.284	0.131	2
	CPEB4	6.72042e-32	2.11841e-27	0.447002	0.421	0.235	2
	CEP112	5.36357e-31	1.6907e-26	0.399908	0.327	0.164	2
	KIF13A	6.03061e-31	1.90097e-26	0.470832	0.269	0.127	2
	TEAD1	8.08854e-31	2.54967e-26	0.406793	0.385	0.208	2
	XIST	1.64245e-30	5.17734e-26	0.46985	0.3	0.147	2
	PAN3	3.43909e-29	1.08407e-24	0.415705	0.391	0.218	2
	UBE2E2	1.04986e-28	3.30936e-24	0.308102	0.437	0.244	2
	SIK3	1.19658e-28	3.77186e-24	0.352166	0.44	0.252	2
	PDE7B	5.59927e-28	1.765e-23	0.40282	0.424	0.246	2
	SBF2	2.25298e-27	7.10185e-23	0.378415	0.487	0.3	2
	SSBP2	2.41683e-27	7.61833e-23	0.405981	0.326	0.173	2
	SH3RF1	5.24381e-27	1.65295e-22	0.387207	0.355	0.194	2
	SEPT11	6.29812e-27	1.98529e-22	0.439794	0.353	0.196	2
	FNDC3B	1.21874e-26	3.84172e-22	0.370761	0.491	0.308	2
	EML4	4.55121e-26	1.43463e-21	0.425897	0.298	0.156	2
	GPX3	8.70757e-26	2.7448e-21	0.299796	0.485	0.302	2
	ANKRD36	1.51082e-25	4.7624e-21	0.394268	0.27	0.136	2
	RAI14	1.91363e-25	6.03214e-21	0.345639	0.277	0.14	2
	QKI	2.24804e-25	7.08627e-21	0.384429	0.423	0.255	2
	SPATS2L	3.98457e-25	1.25602e-20	0.357616	0.325	0.176	2
	PCNXL4	1.15123e-24	3.62891e-20	0.408663	0.303	0.163	2
	FCHSD2	1.66211e-24	5.23932e-20	0.339718	0.262	0.131	2
	IGF1R	5.70519e-24	1.79839e-19	0.374765	0.439	0.266	2
	SPAG16	1.42968e-23	4.50665e-19	0.413173	0.322	0.18	2
	UTRN	1.13725e-22	3.58485e-18	0.369002	0.531	0.361	2
	FMNL2	2.91378e-22	9.1848e-18	0.355866	0.333	0.19	2
	MACROD2	2.80017e-21	8.8267e-17	0.285615	0.435	0.269	2
	HIVEP2	8.28065e-20	2.61023e-15	0.344193	0.278	0.154	2
	LUC7L3	1.35891e-19	4.28356e-15	0.279305	0.645	0.473	2
	PAM	1.59826e-19	5.03803e-15	0.320683	0.384	0.237	2
	CDK6	1.95366e-19	6.15832e-15	0.297021	0.262	0.143	2
	ERC1	2.13789e-19	6.73905e-15	0.307496	0.473	0.309	2
	ROCK1	2.66838e-19	8.41127e-15	0.341015	0.374	0.231	2
	ADD3	2.96372e-19	9.34225e-15	0.309918	0.299	0.172	2
	UBA6-AS1	1.75989e-18	5.54752e-14	0.30684	0.299	0.173	2
	CCDC148	2.36227e-18	7.44633e-14	0.270921	0.274	0.153	2
	CAST	3.57903e-18	1.12818e-13	0.305374	0.419	0.273	2
	RNF150	3.92029e-18	1.23575e-13	0.30174	0.257	0.144	2
	NCOA1	5.14697e-18	1.62243e-13	0.277623	0.393	0.247	2
	MBD5	4.33039e-17	1.36503e-12	0.254685	0.551	0.387	2
	DYNC2H1	1.81606e-16	5.72458e-12	0.274817	0.29	0.172	2
	ANKRD12	2.16182e-16	6.81448e-12	0.256877	0.367	0.231	2
	TBC1D1	2.18493e-16	6.88734e-12	0.260357	0.289	0.17	2
	CPQ	2.80249e-16	8.83401e-12	0.32205	0.271	0.159	2
	MSI2	4.9542e-16	1.56166e-11	0.270935	0.433	0.286	2
	BMPR2	4.97032e-16	1.56674e-11	0.257375	0.281	0.165	2
	SOX6	5.55809e-16	1.75202e-11	0.261701	0.471	0.322	2
	TMEM245	4.38213e-15	1.38134e-10	0.294612	0.299	0.185	2
	ERBB2IP	4.90206e-15	1.54523e-10	0.284081	0.399	0.266	2
	ANKRD11	1.27267e-14	4.01171e-10	0.255293	0.342	0.22	2
	KIF1B	4.34368e-14	1.36922e-09	0.258785	0.255	0.152	2
	EEA1	5.36804e-12	1.69211e-07	0.290586	0.26	0.164	2
	CUBN	0	0	2.3888	0.807	0.137	3
	SLC5A12	0	0	2.36212	0.735	0.094	3
	RP11-556I14.1	0	0	2.25946	0.553	0.069	3
	ACSM2B	0	0	2.1966	0.835	0.157	3
	SLC13A3	0	0	2.13804	0.665	0.085	3
	SORCS1	0	0	2.13759	0.463	0.053	3
	AFM	0	0	2.13366	0.328	0.024	3
	ACSM2A	0	0	2.09292	0.868	0.178	3
	SLC16A9	0	0	1.78067	0.468	0.064	3
	SMIM2-AS1	0	0	1.76048	0.423	0.06	3
	PLG	0	0	1.75382	0.314	0.024	3
	SLC13A1	0	0	1.73112	0.489	0.081	3
	SLC17A1	0	0	1.71938	0.592	0.102	3
	LRP2	0	0	1.69722	0.624	0.125	3
	GRAMD1B	0	0	1.6954	0.339	0.041	3
	SLC2A9	0	0	1.69434	0.586	0.117	3
	PCDH15	0	0	1.65176	0.305	0.044	3
	PDZD2	0	0	1.62468	0.45	0.083	3
	RP11-66B24.5	0	0	1.61222	0.335	0.036	3
	PTH1R	0	0	1.60889	0.499	0.122	3
	ZNF804B	0	0	1.60052	0.34	0.044	3
	LINC01060	0	0	1.59211	0.355	0.048	3
	LINC00871	0	0	1.57179	0.353	0.05	3
	SLC4A4	0	0	1.54136	0.547	0.146	3
	RP11-556I14.2	0	0	1.5374	0.291	0.041	3
	RHOBTB1	0	0	1.53196	0.416	0.072	3
	TINAG	0	0	1.49161	0.371	0.064	3
	TRPM3	0	0	1.48195	0.654	0.192	3
	RAB11FIP3	0	0	1.43219	0.425	0.094	3
	MME	0	0	1.42834	0.508	0.107	3
	SUGCT	0	0	1.42804	0.447	0.104	3
	MIR100HG	0	0	1.42001	0.296	0.043	3
	ANKS1B	0	0	1.37959	0.324	0.085	3
	CTD-3179P9.1	0	0	1.3715	0.257	0.036	3
	AGXT2	0	0	1.35691	0.283	0.034	3
	SLC28A1	0	0	1.35136	0.257	0.036	3
	SLC17A3	0	0	1.35111	0.28	0.043	3
	NOX4	0	0	1.34524	0.424	0.095	3
	KCNJ15	0	0	1.34492	0.522	0.169	3
	DPYS	0	0	1.33731	0.307	0.045	3
	RMST	0	0	1.33016	0.299	0.047	3
	ACMSD	0	0	1.3288	0.314	0.051	3
	SLC16A12	0	0	1.31326	0.503	0.141	3
	RP1-154K9.2	0	0	1.30398	0.284	0.046	3
	EBNA1BP2	0	0	1.302	0.345	0.089	3
	NCKAP5	0	0	1.30003	0.465	0.133	3
	ALDOB	0	0	1.29413	0.401	0.097	3
	GLYAT	0	0	1.29109	0.294	0.049	3
	FGGY	0	0	1.26991	0.436	0.136	3
	EPB41L3	0	0	1.24854	0.38	0.1	3
	RNF152	0	0	1.23302	0.421	0.128	3
	TRABD2B	0	0	1.19274	0.42	0.135	3
	MSRA	0	0	1.19113	0.349	0.091	3
	L3MBTL4	0	0	1.14018	0.455	0.152	3
	WDR72	0	0	1.09829	0.573	0.256	3
	ENPEP	0	0	1.08311	0.34	0.086	3
	NLGN1	0	0	1.07349	0.613	0.279	3
	FKBP5	0	0	1.04023	0.593	0.28	3
	DLG2	0	0	1.02055	0.658	0.296	3
	NHS	0	0	1.01152	0.515	0.197	3
	PTH2R	0	0	1.00122	0.808	0.427	3
	C10orf11	0	0	0.860359	0.681	0.336	3
	FHIT	0	0	0.787883	0.791	0.506	3
	PKHD1	0	0	0.667002	0.851	0.592	3
	BHMT	1.01653e-302	3.2043e-298	1.20862	0.278	0.064	3
	RP1-78O14.1	1.02286e-301	3.22426e-297	1.173	0.252	0.051	3
	PDE4D	1.5976e-286	5.03596e-282	0.434464	0.937	0.72	3
	BNC2	1.98009e-284	6.24165e-280	1.00926	0.416	0.148	3
	ZBTB16	2.16051e-282	6.81037e-278	0.988244	0.491	0.207	3
	SYNE2	1.31711e-279	4.15179e-275	0.619349	0.903	0.79	3
	PLEKHA6	2.55613e-275	8.05744e-271	1.16858	0.288	0.076	3
	PDE7A	6.54481e-274	2.06306e-269	1.02753	0.353	0.111	3
	RALYL	6.13026e-269	1.93238e-264	1.01801	0.454	0.184	3
	KCNQ1OT1	3.5884e-260	1.13114e-255	0.956745	0.513	0.24	3
	PTPRD	1.92891e-251	6.08029e-247	0.879894	0.445	0.18	3
	PLEKHA5	1.10321e-249	3.47754e-245	0.838003	0.613	0.36	3
	RORA	2.59429e-244	8.17773e-240	0.756876	0.67	0.412	3
	SLC1A1	2.95974e-235	9.32968e-231	0.999526	0.272	0.076	3
	INADL	1.82303e-230	5.74655e-226	0.749937	0.637	0.394	3
	GPHN	1.07492e-228	3.38838e-224	0.721142	0.672	0.434	3
	PCSK5	4.39238e-226	1.38457e-221	0.982606	0.268	0.076	3
	ADAMTS9-AS1	2.70879e-220	8.53864e-216	0.953924	0.321	0.109	3
	PPARA	6.86678e-218	2.16455e-213	1.021	0.319	0.112	3
	PRUNE2	7.86481e-208	2.47915e-203	0.918672	0.296	0.096	3
	ZBTB20	7.06197e-200	2.22608e-195	0.470037	0.903	0.782	3
	RP11-665G4.1	2.40025e-199	7.56607e-195	1.2182	0.26	0.082	3
	HPN	1.60104e-198	5.04678e-194	1.02403	0.267	0.086	3
	GOLGA4	7.34836e-196	2.31635e-191	0.670373	0.679	0.485	3
	ERRFI1	1.0399e-193	3.27797e-189	0.880933	0.423	0.2	3
	LINC01515	1.91954e-193	6.05079e-189	0.967382	0.271	0.089	3
	CDK14	1.1904e-190	3.75237e-186	0.819898	0.408	0.184	3
	CNTN4	3.57423e-186	1.12667e-181	0.905552	0.337	0.135	3
	SNX29	7.43422e-185	2.34342e-180	0.826488	0.456	0.234	3
	TNS1	5.13701e-177	1.61929e-172	1.00022	0.338	0.142	3
	FRMD4B	6.98101e-177	2.20055e-172	0.90041	0.315	0.124	3
	MAST4	2.45959e-169	7.75312e-165	0.694546	0.518	0.292	3
	UBE2E2	1.31925e-165	4.15855e-161	0.754395	0.43	0.214	3
	TTC28	2.10895e-164	6.64784e-160	0.770146	0.417	0.202	3
	SAFB2	7.90508e-163	2.49184e-158	1.03713	0.285	0.112	3
	FRAS1	2.8071e-161	8.84853e-157	0.744844	0.454	0.24	3
	SORBS2	1.57122e-159	4.95278e-155	0.754838	0.432	0.222	3
	SAMD5	1.58992e-157	5.01174e-153	0.835272	0.332	0.144	3
	C1orf186	4.65037e-157	1.46589e-152	0.691581	0.402	0.189	3
	MAP3K13	1.00408e-152	3.16506e-148	0.880909	0.308	0.13	3
	SLIT2	1.71056e-148	5.39204e-144	0.532868	0.331	0.138	3
	FTX	5.96484e-148	1.88024e-143	0.615419	0.571	0.363	3
	INSR	6.64201e-147	2.09369e-142	0.873561	0.322	0.144	3
	GPX3	1.50338e-141	4.73896e-137	0.854893	0.47	0.275	3
	RERG	7.33707e-140	2.31279e-135	0.707496	0.333	0.147	3
	SRRM2	2.85693e-138	9.00562e-134	0.792121	0.425	0.239	3
	AIG1	1.42097e-136	4.47918e-132	0.804742	0.327	0.153	3
	CRYL1	1.54599e-133	4.87328e-129	0.84255	0.289	0.127	3
	PARK2	1.08423e-132	3.41771e-128	0.651932	0.489	0.292	3
	WWOX	5.98816e-129	1.88759e-124	0.565539	0.559	0.358	3
	PDE8A	8.6136e-127	2.71518e-122	0.721258	0.348	0.172	3
	FRMD3	2.32408e-124	7.32597e-120	0.791132	0.268	0.114	3
	RABGAP1L	8.41559e-120	2.65276e-115	0.631126	0.485	0.301	3
	GPC6	4.29827e-119	1.3549e-114	0.56088	0.41	0.22	3
	ASTN2	9.3096e-119	2.93457e-114	0.733687	0.288	0.13	3
	PTPRM	2.88613e-118	9.09767e-114	0.520762	0.523	0.333	3
	PLXDC2	9.8323e-117	3.09934e-112	0.610438	0.43	0.244	3
	PPP1R21	2.60438e-113	8.20953e-109	0.759674	0.263	0.116	3
	CUX1	6.89011e-111	2.1719e-106	0.675754	0.386	0.219	3
	RP11-96H19.1	1.96171e-109	6.18369e-105	0.665813	0.357	0.19	3
	GALNT14	8.28056e-106	2.6102e-101	0.681509	0.362	0.2	3
	CGNL1	9.93718e-106	3.1324e-101	0.601157	0.486	0.317	3
	CALD1	2.61149e-105	8.23192e-101	0.466912	0.382	0.203	3
	DIP2C	8.76169e-104	2.76186e-99	0.648596	0.341	0.181	3
	NRP1	2.2533e-99	7.10285e-95	0.667854	0.487	0.334	3
	WDR60	1.88583e-98	5.94452e-94	0.691015	0.348	0.194	3
	LL22NC03-2H8.5	9.59051e-97	3.02312e-92	0.656494	0.345	0.189	3
	SETBP1	5.16556e-95	1.62829e-90	0.559953	0.483	0.324	3
	ZHX3	1.20126e-93	3.78662e-89	0.669909	0.366	0.215	3
	GMDS-AS1	2.9231e-93	9.21419e-89	0.570326	0.435	0.273	3
	RP1-60O19.1	1.4436e-91	4.55052e-87	0.563508	0.441	0.283	3
	ANK3	6.46093e-91	2.03661e-86	0.444044	0.649	0.516	3
	TLN2	1.49971e-90	4.72738e-86	0.6567	0.267	0.134	3
	LUC7L3	7.78594e-90	2.45428e-85	0.569603	0.582	0.458	3
	NFIB	1.00551e-89	3.16957e-85	0.565799	0.431	0.281	3
	ULK4	4.31117e-89	1.35897e-84	0.71143	0.26	0.129	3
	PCLO	1.02106e-88	3.2186e-84	0.635381	0.377	0.231	3
	CRADD	1.96205e-87	6.18479e-83	0.626694	0.344	0.196	3
	ABLIM1	8.70831e-86	2.74503e-81	0.604188	0.404	0.255	3
	IGF1R	1.73318e-84	5.46333e-80	0.580686	0.394	0.248	3
	PBX1	3.40935e-82	1.0747e-77	0.571243	0.32	0.177	3
	DENND1A	3.97059e-82	1.25161e-77	0.629603	0.267	0.137	3
	P3H2	8.47421e-82	2.67124e-77	0.671347	0.34	0.203	3
	CLDN10	5.13798e-81	1.61959e-76	0.598932	0.296	0.161	3
	BCL2	1.38528e-80	4.36667e-76	0.58734	0.288	0.152	3
	PLEKHA7	1.70447e-78	5.37282e-74	0.597598	0.3	0.167	3
	PARD3	2.02494e-78	6.38302e-74	0.457632	0.504	0.355	3
	SDK1	6.37635e-77	2.00995e-72	0.586333	0.337	0.198	3
	PTPRJ	3.17035e-76	9.99357e-72	0.622062	0.292	0.164	3
	ANK2	9.64276e-76	3.03959e-71	0.659703	0.286	0.159	3
	NEAT1	2.30519e-74	7.26642e-70	0.454744	0.742	0.664	3
	CSPP1	1.89431e-73	5.97123e-69	0.629141	0.281	0.156	3
	FGD4	4.128e-71	1.30123e-66	0.517093	0.421	0.285	3
	AGAP1	2.32016e-70	7.31362e-66	0.565988	0.333	0.203	3
	ANKRD26	1.0371e-63	3.26915e-59	0.548123	0.332	0.207	3
	LINC01320	2.56951e-63	8.09963e-59	0.372861	0.565	0.435	3
	HIBCH	3.61032e-62	1.13805e-57	0.552512	0.312	0.193	3
	CNKSR3	7.34276e-62	2.31458e-57	0.511308	0.26	0.145	3
	TNRC6A	1.76383e-60	5.55996e-56	0.531067	0.356	0.236	3
	BCAS3	6.11546e-60	1.92772e-55	0.488454	0.366	0.24	3
	TFDP2	3.54919e-58	1.11878e-53	0.567396	0.261	0.152	3
	RBM25	1.41175e-57	4.45011e-53	0.595034	0.48	0.384	3
	KANK1	2.4903e-54	7.84991e-50	0.456194	0.356	0.237	3
	MACROD2	3.4216e-54	1.07856e-49	0.495633	0.376	0.254	3
	FARP1	6.27478e-53	1.97794e-48	0.464169	0.416	0.305	3
	RBM6	2.58711e-50	8.15507e-46	0.523035	0.3	0.194	3
	DANT2	7.41598e-49	2.33766e-44	0.42816	0.363	0.25	3
	NFIA	3.52429e-47	1.11093e-42	0.457442	0.322	0.215	3
	PAX8	4.68556e-47	1.47698e-42	0.339943	0.542	0.438	3
	AKAP13	5.10188e-47	1.60821e-42	0.463857	0.348	0.244	3
	MAPK10	1.46793e-46	4.62721e-42	0.377638	0.472	0.364	3
	FHOD3	2.04656e-46	6.45117e-42	0.42327	0.379	0.269	3
	THOC2	2.46075e-45	7.75679e-41	0.566208	0.28	0.183	3
	GALNT18	9.62232e-45	3.03315e-40	0.532409	0.267	0.173	3
	PTPRG	1.50008e-44	4.72854e-40	0.283922	0.564	0.45	3
	GOLGB1	3.0673e-44	9.66876e-40	0.433405	0.562	0.492	3
	PNISR	9.83942e-43	3.10158e-38	0.380342	0.532	0.447	3
	VPS13A	3.12709e-41	9.85723e-37	0.4735	0.296	0.202	3
	SCAPER	2.00275e-40	6.31307e-36	0.425197	0.341	0.243	3
	ZBTB38	9.83488e-40	3.10015e-35	0.498369	0.28	0.188	3
	VWA8	1.08815e-39	3.43006e-35	0.438863	0.31	0.215	3
	LPP	2.46952e-38	7.78443e-34	0.321424	0.538	0.451	3
	ARHGAP6	1.71254e-37	5.39826e-33	0.298737	0.385	0.281	3
	NEDD4L	6.03955e-37	1.90379e-32	0.345717	0.382	0.281	3
	PUM3	3.18398e-36	1.00366e-31	0.474914	0.253	0.168	3
	WDFY3	3.52377e-36	1.11076e-31	0.408521	0.349	0.259	3
	ANKIB1	2.3349e-35	7.36007e-31	0.454089	0.274	0.187	3
	COL4A1	1.45894e-34	4.59887e-30	0.450683	0.263	0.178	3
	ENOSF1	2.6633e-34	8.39525e-30	0.457489	0.252	0.169	3
	CWF19L2	1.60485e-32	5.05881e-28	0.447434	0.251	0.171	3
	SREK1	4.64477e-31	1.46412e-26	0.506557	0.323	0.248	3
	EXOC4	1.9329e-30	6.0929e-26	0.371982	0.405	0.326	3
	TEAD1	2.48506e-30	7.83341e-26	0.403217	0.283	0.202	3
	DPH6	8.56508e-30	2.69988e-25	0.395912	0.29	0.21	3
	C14orf105	1.68095e-28	5.2987e-24	0.396033	0.283	0.204	3
	CPM	5.91758e-27	1.86534e-22	0.347157	0.323	0.242	3
	KANSL1L	3.71463e-26	1.17093e-21	0.372277	0.359	0.287	3
	LINC00969	2.98518e-25	9.40988e-21	0.369955	0.257	0.185	3
	ASH1L	4.62036e-25	1.45643e-20	0.337299	0.384	0.313	3
	EHBP1	1.87812e-24	5.92021e-20	0.360508	0.3	0.229	3
	MYO6	8.88118e-24	2.79953e-19	0.342108	0.475	0.418	3
	TNRC6B	1.79091e-23	5.64532e-19	0.342776	0.349	0.28	3
	PRRC2C	2.63539e-23	8.30727e-19	0.437486	0.424	0.371	3
	MBD5	2.88945e-23	9.10813e-19	0.295592	0.448	0.383	3
	C9orf3	5.50258e-22	1.73452e-17	0.335914	0.337	0.269	3
	UGT2B7	1.77436e-21	5.59315e-17	0.304225	0.317	0.246	3
	SCMH1	1.88147e-21	5.93078e-17	0.343899	0.312	0.245	3
	TACC1	2.30214e-21	7.2568e-17	0.369587	0.32	0.256	3
	N4BP2L2	3.90435e-21	1.23073e-16	0.289449	0.439	0.38	3
	SIPA1L1	3.77622e-17	1.19034e-12	0.330166	0.252	0.195	3
	SIK2	4.72975e-17	1.49091e-12	0.292597	0.251	0.192	3
	SUMF1	1.35129e-16	4.25954e-12	0.316969	0.273	0.217	3
	PCCA	2.10634e-15	6.63959e-11	0.277711	0.342	0.288	3
	RERE	8.98176e-15	2.83123e-10	0.251142	0.381	0.327	3
	SMYD3	1.08018e-14	3.40494e-10	0.267116	0.3	0.245	3
	COMMD10	7.46693e-14	2.35372e-09	0.315755	0.256	0.207	3
	SNHG14	8.61901e-14	2.71688e-09	0.320424	0.325	0.279	3
	CHD9	1.57691e-13	4.97075e-09	0.26294	0.404	0.365	3
	TRPS1	6.68777e-13	2.10812e-08	0.271707	0.349	0.306	3
	RBM47	1.74036e-12	5.48595e-08	0.274848	0.346	0.301	3
	SPAG9	7.03273e-12	2.21686e-07	0.28011	0.296	0.251	3
	PPFIBP1	1.21363e-11	3.82559e-07	0.282064	0.329	0.286	3
	ANKRD11	8.72108e-11	2.74906e-06	0.295805	0.259	0.218	3
	SRSF11	1.14745e-10	3.617e-06	0.275567	0.364	0.333	3
	MGEA5	1.52057e-08	0.000479313	0.254074	0.325	0.296	3
	MLLT4	1.14776e-07	0.00361798	0.253093	0.294	0.265	3
	ARHGEF28	1.95952e-07	0.00617679	0.250808	0.258	0.228	3
	ZC3H13	1.69927e-06	0.0535644	0.315327	0.263	0.238	3
	C1orf186	0	0	1.81975	0.73	0.201	4
	DLGAP1	9.18713e-273	2.89597e-268	1.62838	0.477	0.104	4
	ITGB8	1.7231e-182	5.43156e-178	1.35833	0.521	0.174	4
	CDH6	4.67481e-171	1.47359e-166	1.39504	0.407	0.11	4
	TMEM178B	3.3271e-162	1.04877e-157	1.30714	0.326	0.075	4
	ACSM2A	7.76289e-150	2.44702e-145	0.75817	0.697	0.283	4
	ACSM3	2.45056e-146	7.72466e-142	1.60903	0.333	0.086	4
	RP5-887A10.1	3.44956e-145	1.08737e-140	1.25081	0.355	0.096	4
	CLSTN2	1.48316e-141	4.6752e-137	1.43962	0.271	0.059	4
	ALPK2	3.55581e-140	1.12086e-135	1.21941	0.253	0.051	4
	AKAP12	2.68438e-138	8.4617e-134	1.2034	0.466	0.162	4
	CREB5	1.50861e-134	4.75544e-130	1.30324	0.28	0.066	4
	PKHD1	1.11404e-132	3.51167e-128	0.785993	0.875	0.627	4
	BICC1	4.65032e-131	1.46587e-126	0.882264	0.828	0.576	4
	TPM1	4.50215e-125	1.41917e-120	1.11867	0.528	0.23	4
	BNC2	3.88385e-124	1.22427e-119	1.07551	0.475	0.182	4
	PTH2R	4.49291e-108	1.41626e-103	0.825913	0.76	0.483	4
	ZBTB20	2.78974e-107	8.79381e-103	0.57882	0.918	0.798	4
	PPFIBP1	2.49834e-105	7.87528e-101	0.992661	0.559	0.28	4
	PARD3	4.04195e-103	1.2741e-98	0.869455	0.648	0.368	4
	UGT2B7	1.2023e-102	3.7899e-98	1.10615	0.516	0.245	4
	C10orf11	1.35952e-97	4.28547e-93	0.743154	0.679	0.384	4
	TNIK	9.91119e-95	3.1242e-90	1.06696	0.302	0.097	4
	NHS	1.27907e-93	4.03189e-89	0.894313	0.518	0.241	4
	PRUNE2	4.78334e-93	1.5078e-88	1.00961	0.345	0.121	4
	SLC17A1	6.48277e-91	2.0435e-86	0.838349	0.441	0.178	4
	TTC28	5.74244e-87	1.81013e-82	0.888101	0.486	0.228	4
	BCL2	8.1358e-86	2.56457e-81	1.00621	0.397	0.165	4
	DCDC2	8.8406e-86	2.78673e-81	0.920316	0.528	0.279	4
	PTPRD	1.26081e-82	3.97432e-78	0.897962	0.46	0.216	4
	OXR1	1.36931e-81	4.31635e-77	0.804583	0.653	0.425	4
	SEMA5A	1.15575e-78	3.64317e-74	0.933101	0.325	0.119	4
	SDK1	1.55004e-73	4.88604e-69	0.898976	0.441	0.211	4
	RERG	2.73758e-72	8.62941e-68	0.881962	0.387	0.17	4
	LRP2	7.85279e-71	2.47536e-66	0.705707	0.448	0.204	4
	GPC6	7.94641e-71	2.50487e-66	0.847748	0.471	0.243	4
	AGBL4	1.11261e-70	3.50717e-66	0.945131	0.442	0.224	4
	PDE4D	2.34142e-69	7.38062e-65	0.38745	0.929	0.75	4
	NRG3	1.48229e-68	4.67248e-64	0.946726	0.301	0.115	4
	LINC01320	1.63358e-66	5.14937e-62	0.698673	0.653	0.448	4
	NOX4	8.47393e-64	2.67115e-59	0.851045	0.339	0.145	4
	ACSM2B	6.1673e-62	1.94406e-57	0.38813	0.547	0.266	4
	PDE7A	1.54644e-56	4.87469e-52	0.878147	0.327	0.146	4
	SORBS2	1.53501e-53	4.83865e-49	0.756515	0.449	0.25	4
	MACC1	1.83631e-53	5.78841e-49	0.968104	0.274	0.115	4
	KLF6	6.14162e-52	1.93596e-47	0.843047	0.342	0.168	4
	MAML2	7.85048e-51	2.47463e-46	0.60223	0.598	0.408	4
	STOX2	3.56789e-47	1.12467e-42	0.851177	0.273	0.12	4
	ADAMTS9-AS1	3.82046e-45	1.20429e-40	0.818676	0.297	0.14	4
	NLGN1	5.51942e-45	1.73983e-40	0.555261	0.528	0.33	4
	FHOD3	1.61653e-44	5.09562e-40	0.712947	0.455	0.28	4
	SLC2A9	3.18599e-44	1.00429e-39	0.620823	0.377	0.194	4
	GALNT14	9.31229e-44	2.93542e-39	0.688799	0.397	0.221	4
	CLIC4	1.62196e-43	5.11273e-39	0.779788	0.262	0.116	4
	RBMS3	4.82454e-43	1.52079e-38	0.556466	0.365	0.189	4
	KCNJ15	1.68183e-42	5.30146e-38	0.692167	0.4	0.224	4
	NEAT1	9.26514e-40	2.92056e-35	0.36207	0.809	0.671	4
	CNKSR3	1.15338e-39	3.63569e-35	0.722783	0.31	0.158	4
	C14orf105	5.85092e-39	1.84433e-34	0.735325	0.366	0.211	4
	CALD1	2.48489e-38	7.83286e-34	0.541295	0.4	0.227	4
	DGKH	1.22089e-37	3.8485e-33	0.777528	0.316	0.169	4
	RHOBTB1	8.2801e-37	2.61005e-32	0.604578	0.271	0.128	4
	FAM134B	3.44675e-36	1.08648e-31	0.77394	0.272	0.136	4
	PTPRM	1.39677e-33	4.40289e-29	0.554388	0.505	0.36	4
	PTPRK	3.72822e-33	1.17521e-28	0.603402	0.451	0.305	4
	LPP	6.48863e-33	2.04535e-28	0.502576	0.589	0.461	4
	UBE2E2	2.56672e-32	8.0908e-28	0.566615	0.4	0.246	4
	GLIS3	3.41194e-32	1.07551e-27	0.463031	0.552	0.401	4
	L3MBTL4	4.49213e-32	1.41601e-27	0.613608	0.347	0.2	4
	SPATS2L	5.70353e-32	1.79787e-27	0.736554	0.313	0.177	4
	PLXDC2	2.88147e-31	9.08297e-27	0.590493	0.417	0.27	4
	ZBTB16	2.31649e-30	7.30205e-26	0.516494	0.407	0.251	4
	GULP1	4.71093e-30	1.48498e-25	0.689017	0.309	0.175	4
	FHIT	3.33135e-29	1.05011e-24	0.339561	0.699	0.551	4
	ARHGAP26	4.19761e-28	1.32317e-23	0.650793	0.26	0.138	4
	SAMD4A	6.19839e-28	1.95386e-23	0.718028	0.265	0.145	4
	SLC16A12	1.3215e-27	4.16563e-23	0.569339	0.337	0.2	4
	ANK3	1.44924e-27	4.56829e-23	0.440004	0.641	0.535	4
	SCMH1	6.68403e-27	2.10694e-22	0.59221	0.383	0.25	4
	FARP1	7.81608e-27	2.46379e-22	0.578766	0.44	0.319	4
	WWC1	8.69264e-27	2.74009e-22	0.61765	0.363	0.236	4
	TRIO	9.11276e-27	2.87253e-22	0.617824	0.366	0.241	4
	SYNE2	1.91752e-26	6.04442e-22	0.310541	0.85	0.808	4
	NRP1	1.7244e-25	5.43566e-21	0.371885	0.491	0.355	4
	PLEKHA5	2.03148e-25	6.40363e-21	0.490213	0.515	0.401	4
	AC012593.1	4.23377e-25	1.33457e-20	0.632821	0.29	0.17	4
	NFIA	1.048e-24	3.30351e-20	0.556578	0.353	0.228	4
	CNTN4	4.10074e-24	1.29264e-19	0.544175	0.287	0.166	4
	RBPMS	4.35171e-24	1.37175e-19	0.452363	0.532	0.414	4
	NCKAP5	9.95245e-24	3.13721e-19	0.567358	0.311	0.187	4
	FMNL2	3.80329e-23	1.19887e-18	0.635056	0.303	0.191	4
	SOX6	8.3701e-23	2.63842e-18	0.491518	0.441	0.323	4
	PICALM	1.00666e-22	3.17319e-18	0.582707	0.343	0.227	4
	TRABD2B	6.4067e-22	2.01952e-17	0.478657	0.3	0.181	4
	COL4A2	8.89587e-22	2.80415e-17	0.545463	0.278	0.168	4
	FTX	3.39121e-21	1.06898e-16	0.39794	0.516	0.395	4
	ITSN1	9.22863e-21	2.90905e-16	0.672816	0.27	0.166	4
	FOXP2	2.78368e-20	8.77471e-16	0.610768	0.276	0.171	4
	SLC13A1	4.08388e-20	1.28732e-15	0.498426	0.26	0.15	4
	PAX8	5.39665e-20	1.70113e-15	0.42472	0.546	0.452	4
	AGAP1	1.08592e-19	3.42303e-15	0.5734	0.328	0.222	4
	FKBP5	1.29242e-19	4.07398e-15	0.367727	0.459	0.331	4
	SIPA1L1	2.51863e-19	7.93921e-15	0.55311	0.307	0.2	4
	NFIB	9.20944e-18	2.903e-13	0.459466	0.405	0.304	4
	SSH2	1.27657e-17	4.02402e-13	0.519242	0.285	0.186	4
	PLCL1	4.13406e-17	1.30314e-12	0.36517	0.478	0.36	4
	RORA	7.83451e-17	2.4696e-12	0.324667	0.56	0.454	4
	EPS8	9.34095e-17	2.94445e-12	0.439321	0.287	0.187	4
	DLG2	7.63248e-16	2.40591e-11	0.304293	0.472	0.356	4
	EXT1	5.89152e-15	1.85712e-10	0.469505	0.308	0.214	4
	PAM	7.03684e-15	2.21815e-10	0.47846	0.328	0.24	4
	MAPK10	2.06552e-14	6.51092e-10	0.344418	0.465	0.379	4
	C9orf3	2.69019e-14	8.48002e-10	0.437547	0.364	0.277	4
	EXOC4	5.5234e-14	1.74109e-09	0.422164	0.417	0.337	4
	COL4A1	6.85794e-14	2.16176e-09	0.482701	0.277	0.189	4
	WWOX	8.76901e-14	2.76417e-09	0.31475	0.486	0.39	4
	MBD5	3.47474e-13	1.09531e-08	0.362232	0.47	0.391	4
	GMDS-AS1	8.34588e-13	2.63079e-08	0.365155	0.39	0.298	4
	NTN4	1.63097e-12	5.14113e-08	0.527074	0.279	0.201	4
	WDFY3	4.75268e-12	1.49814e-07	0.44943	0.347	0.271	4
	KANSL1L	5.40939e-12	1.70515e-07	0.404816	0.374	0.296	4
	KANK1	1.0027e-11	3.16073e-07	0.368983	0.339	0.255	4
	RNF213	3.37368e-11	1.06345e-06	0.453178	0.345	0.272	4
	ABLIM1	3.54585e-11	1.11772e-06	0.380804	0.354	0.278	4
	ARHGAP6	5.4033e-11	1.70323e-06	0.30195	0.379	0.295	4
	MAST4	7.98616e-11	2.5174e-06	0.311254	0.412	0.329	4
	PTPRG	9.07057e-11	2.85922e-06	0.274973	0.533	0.468	4
	RP1-60O19.1	1.33811e-10	4.21799e-06	0.408393	0.379	0.308	4
	SVIL	2.92087e-10	9.20716e-06	0.458706	0.264	0.195	4
	PARK2	3.88331e-10	1.2241e-05	0.341676	0.392	0.325	4
	PDLIM5	5.90451e-10	1.86122e-05	0.405799	0.264	0.194	4
	RASAL2	6.5854e-10	2.07585e-05	0.431098	0.291	0.22	4
	ZBTB38	9.62241e-10	3.03318e-05	0.472139	0.264	0.202	4
	COL18A1	6.45858e-09	0.000203587	0.421272	0.27	0.208	4
	DNAH14	7.75064e-09	0.000244316	0.353212	0.255	0.189	4
	CDK14	7.97677e-09	0.000251444	0.316485	0.29	0.221	4
	TCF12	9.88563e-09	0.000311615	0.333466	0.403	0.346	4
	RAPGEF2	9.96096e-09	0.000313989	0.392636	0.284	0.218	4
	CUX1	1.13787e-08	0.00035868	0.37104	0.311	0.246	4
	PARD3B	1.66288e-08	0.000524173	0.273754	0.433	0.369	4
	ITGAV	2.1767e-08	0.000686139	0.41003	0.278	0.218	4
	INADL	3.1051e-08	0.000978788	0.278351	0.483	0.437	4
	PDE8A	4.06723e-08	0.00128207	0.395654	0.261	0.201	4
	EPB41L4A	4.95946e-08	0.00156332	0.379794	0.265	0.206	4
	P3H2	8.82057e-08	0.00278042	0.393768	0.283	0.225	4
	ARGLU1	1.27874e-07	0.00403086	0.332416	0.436	0.394	4
	ANKIB1	1.82971e-07	0.00576761	0.384581	0.255	0.2	4
	KLF12	2.14415e-07	0.00675878	0.371018	0.297	0.241	4
	MEF2A	2.16116e-07	0.00681242	0.321275	0.359	0.306	4
	RERE	2.32706e-07	0.00733535	0.317108	0.385	0.334	4
	PPP1R9A	2.84906e-07	0.00898082	0.341525	0.33	0.279	4
	SBF2	3.8153e-07	0.0120266	0.311163	0.358	0.307	4
	BDP1	4.1896e-07	0.0132065	0.30149	0.397	0.353	4
	AKAP13	4.35647e-07	0.0137325	0.363217	0.314	0.26	4
	KANSL1	5.49127e-07	0.0173096	0.341642	0.273	0.219	4
	DLG1	6.47009e-07	0.020395	0.36197	0.296	0.245	4
	CDKAL1	9.21935e-07	0.0290612	0.321073	0.274	0.218	4
	DANT2	1.10651e-06	0.0348795	0.305841	0.324	0.268	4
	CAMKMT	1.79354e-06	0.056536	0.337282	0.276	0.225	4
	ZFAND3	2.25101e-06	0.0709564	0.320689	0.362	0.316	4
	ERRFI1	5.93066e-06	0.186946	0.336954	0.288	0.239	4
	IGF1R	1.37935e-05	0.434798	0.297994	0.316	0.272	4
	NBEA	1.92894e-05	0.608041	0.358054	0.276	0.235	4
	CRIM1	2.2478e-05	0.708551	0.272161	0.273	0.227	4
	GNAQ	2.46702e-05	0.777654	0.319965	0.286	0.242	4
	SHROOM3	2.49442e-05	0.78629	0.35167	0.255	0.212	4
	FAF1	4.02897e-05	1	0.27642	0.312	0.271	4
	PTK2	4.61485e-05	1	0.289403	0.332	0.296	4
	KIAA1217	5.28842e-05	1	0.257543	0.341	0.302	4
	DIP2C	8.4941e-05	1	0.257196	0.251	0.208	4
	ANKRD26	0.000118118	1	0.267317	0.268	0.228	4
	SUMF1	0.000125289	1	0.304061	0.264	0.225	4
	EIF4G3	0.000126919	1	0.314679	0.291	0.256	4
	GLS	0.000554095	1	0.359352	0.318	0.296	4
	WDR60	0.000672163	1	0.269495	0.255	0.221	4
	VPS13A	0.000917435	1	0.260837	0.251	0.218	4
	SASH1	0.00109406	1	0.28128	0.28	0.251	4
	VWA8	0.00196045	1	0.267407	0.259	0.231	4
	BRE	0.0041663	1	0.26039	0.277	0.256	4
	AL133247.2	0	0	3.17714	0.911	0.058	5
	GRIN2B	0	0	2.33206	0.734	0.033	5
	DRD3	0	0	2.32386	0.71	0.023	5
	PRSS51	0	0	2.20943	0.637	0.024	5
	AC012512.1	0	0	2.17067	0.621	0.023	5
	RNA5SP475	0	0	2.15496	0.629	0.022	5
	RP1-267D11.6	0	0	2.14398	0.669	0.031	5
	RRH	0	0	2.07011	0.581	0.016	5
	KLHDC8A	0	0	2.05531	0.589	0.012	5
	ADAMTS8	0	0	1.88494	0.556	0.018	5
	RP11-382A20.4	0	0	1.85445	0.565	0.021	5
	LINC00635	0	0	1.78226	0.508	0.013	5
	ANK1	0	0	1.70787	0.5	0.014	5
	RP11-736N17.8	0	0	1.55279	0.435	0.008	5
	LINC01255	0	0	1.35384	0.371	0.008	5
	RP11-286M16.1	0	0	1.32467	0.379	0.006	5
	DNAH2	0	0	1.24904	0.355	0.008	5
	BTNL10	0	0	1.12336	0.306	0.005	5
	AC002463.3	0	0	1.12043	0.339	0.007	5
	GACAT3	0	0	1.06362	0.266	0.004	5
	CTB-171A8.1	3.05085e-296	9.61689e-292	2.137	0.685	0.036	5
	CSMD2	2.9558e-290	9.31728e-286	2.47345	0.839	0.058	5
	GNGT2	4.52065e-287	1.425e-282	1.40964	0.403	0.012	5
	CTD-2378E12.1	5.19499e-281	1.63756e-276	1.81842	0.573	0.026	5
	RP11-1157N2__B.2	3.10148e-280	9.77647e-276	0.990606	0.306	0.007	5
	GABBR2	6.46568e-265	2.03811e-260	1.46151	0.435	0.015	5
	LINC00402	7.40723e-261	2.33491e-256	1.2194	0.331	0.008	5
	IL36B	1.74405e-255	5.49759e-251	3.36114	0.927	0.088	5
	LINGO1	1.4658e-253	4.62049e-249	2.12324	0.702	0.045	5
	RP11-282I1.1	3.77181e-252	1.18895e-247	1.199	0.315	0.008	5
	TEX36	1.58365e-239	4.99198e-235	1.10556	0.29	0.007	5
	CDON	2.87638e-235	9.06692e-231	1.34827	0.363	0.012	5
	FRMD6-AS2	2.95978e-235	9.32981e-231	1.13079	0.274	0.006	5
	TMEM214	2.47402e-223	7.79861e-219	1.66173	0.492	0.024	5
	SLC26A3	1.02734e-220	3.23837e-216	2.86009	0.871	0.088	5
	EPHA8	2.66445e-213	8.39887e-209	1.15234	0.274	0.007	5
	LRFN2	5.74505e-199	1.81096e-194	1.00398	0.266	0.007	5
	DPP10	4.22417e-190	1.33154e-185	1.7175	0.605	0.043	5
	CAMK4	6.38116e-189	2.01147e-184	0.997157	0.274	0.008	5
	CLUAP1	1.6706e-188	5.26605e-184	2.06739	0.661	0.054	5
	PTMS	9.45193e-169	2.97944e-164	1.63079	0.589	0.045	5
	AFM	7.2711e-164	2.292e-159	1.82853	0.742	0.075	5
	RASGEF1B	5.36605e-163	1.69149e-158	2.09005	0.718	0.074	5
	AL163953.3	1.60108e-162	5.04693e-158	1.63573	0.54	0.04	5
	RP5-881L22.5	1.27887e-155	4.03124e-151	1.29764	0.419	0.024	5
	FXR2	7.77239e-155	2.45001e-150	1.30825	0.395	0.022	5
	ZNF614	1.4943e-154	4.71034e-150	1.00681	0.306	0.013	5
	PDHX	3.21876e-153	1.01462e-148	2.19332	0.79	0.099	5
	C2orf27A	3.2916e-137	1.03758e-132	1.19247	0.379	0.023	5
	FSIP1	2.86174e-131	9.02077e-127	1.1558	0.347	0.02	5
	PARP10	8.16987e-122	2.57531e-117	1.14849	0.363	0.024	5
	PTH1R	5.14237e-121	1.62098e-116	2.22958	0.919	0.186	5
	MOGAT1	1.39196e-119	4.38774e-115	1.16206	0.298	0.016	5
	LINC01322	2.86155e-118	9.02019e-114	1.19458	0.427	0.033	5
	CCDC149	4.20695e-117	1.32612e-112	1.36811	0.427	0.034	5
	SLC22A11	1.95367e-116	6.15837e-112	1.04617	0.339	0.021	5
	MARK2	2.2385e-116	7.05619e-112	1.37932	0.452	0.038	5
	TTC23L	6.98745e-113	2.20258e-108	0.961532	0.298	0.017	5
	LINC00893	9.80475e-113	3.09065e-108	1.13478	0.355	0.024	5
	AC007682.1	1.90944e-111	6.01892e-107	0.902663	0.282	0.016	5
	PLG	3.03948e-110	9.58104e-106	1.54291	0.613	0.073	5
	LRRC4C	1.15953e-107	3.65507e-103	1.09589	0.435	0.038	5
	RUNX1	2.35955e-107	7.43776e-103	1.80135	0.75	0.12	5
	CTC-260E6.6	8.97534e-105	2.82921e-100	1.22599	0.379	0.03	5
	GRAMD1B	3.00154e-100	9.46147e-96	1.59933	0.653	0.092	5
	WDR19	6.50981e-100	2.05202e-95	1.65383	0.629	0.087	5
	LINC00276	1.87398e-99	5.90716e-95	1.02827	0.29	0.019	5
	CTD-2269F5.1	9.33312e-98	2.94199e-93	1.1464	0.355	0.028	5
	SLC28A1	4.23947e-95	1.33637e-90	1.1173	0.589	0.073	5
	NFIX	2.96997e-93	9.36194e-89	0.864473	0.266	0.017	5
	CLTC	5.86012e-93	1.84723e-88	2.19173	0.839	0.204	5
	ASS1	1.34138e-92	4.22828e-88	1.29238	0.548	0.067	5
	CNTNAP2	3.31685e-91	1.04554e-86	0.983895	0.371	0.032	5
	TENM2	1.592e-89	5.01831e-85	1.13626	0.468	0.051	5
	SMIM24	1.15532e-88	3.64179e-84	1.2791	0.468	0.052	5
	AC004870.3	2.31121e-85	7.2854e-81	1.03962	0.306	0.024	5
	C11orf65	3.52045e-85	1.10972e-80	1.10317	0.419	0.044	5
	CSMD1	7.88229e-85	2.48465e-80	1.00245	0.379	0.036	5
	ABCC2	1.09775e-84	3.46033e-80	0.977926	0.427	0.044	5
	NRP1	9.95881e-84	3.13922e-79	2.38505	0.96	0.358	5
	AGMO	1.62272e-81	5.11515e-77	1.30712	0.54	0.074	5
	ENPP6	2.17029e-80	6.84118e-76	1.10158	0.306	0.025	5
	SLC5A12	1.88166e-77	5.93138e-73	1.44145	0.879	0.207	5
	DNM1	2.98918e-75	9.4225e-71	0.858478	0.29	0.024	5
	CYP2R1	9.06688e-74	2.85806e-69	0.868548	0.282	0.023	5
	RAB11FIP3	2.10503e-72	6.63548e-68	1.29483	0.742	0.151	5
	MMP15	1.02003e-69	3.21535e-65	0.818154	0.282	0.025	5
	CUBN	2.13738e-69	6.73744e-65	1.35637	0.903	0.255	5
	UPB1	5.64998e-68	1.78099e-63	0.864213	0.347	0.037	5
	DAB1	7.56683e-68	2.38521e-63	1.13519	0.581	0.095	5
	CNTN1	1.15349e-67	3.63604e-63	0.956269	0.371	0.042	5
	GUSBP11	4.23399e-66	1.33464e-61	0.810578	0.306	0.03	5
	NRSN2-AS1	6.72659e-65	2.12036e-60	0.966755	0.379	0.045	5
	INSR	5.1175e-64	1.61314e-59	1.28409	0.75	0.172	5
	SLC7A7	8.38826e-64	2.64415e-59	0.774893	0.355	0.04	5
	MIR100HG	2.2677e-63	7.14823e-59	1.16481	0.532	0.087	5
	NSMF	1.60658e-61	5.06427e-57	0.837868	0.258	0.023	5
	SORCS1	1.80103e-61	5.6772e-57	1.10321	0.637	0.124	5
	PCDH15	1.97415e-61	6.22291e-57	0.946985	0.54	0.088	5
	SLC22A7	2.22375e-61	7.00972e-57	0.946926	0.323	0.035	5
	URGCP	3.52215e-61	1.11025e-56	0.683048	0.274	0.026	5
	SAFB2	5.42706e-61	1.71072e-56	1.07056	0.685	0.14	5
	RNF220	1.76147e-60	5.5525e-56	0.798129	0.258	0.024	5
	PAPPA2	1.32395e-58	4.17337e-54	0.809466	0.379	0.049	5
	AFMID	1.73648e-58	5.47373e-54	0.911316	0.427	0.061	5
	KMT2B	2.14242e-58	6.75334e-54	0.752617	0.274	0.027	5
	SLC22A12	2.28794e-58	7.21203e-54	0.751774	0.323	0.036	5
	ASPSCR1	6.53766e-58	2.0608e-53	0.719831	0.266	0.026	5
	SLC7A8	1.0368e-57	3.26819e-53	1.18338	0.492	0.081	5
	MIOX	1.33841e-56	4.21894e-52	1.02602	0.427	0.063	5
	MACROD2	2.00106e-55	6.30774e-51	1.39874	0.847	0.273	5
	RP11-798K3.2	3.03984e-55	9.58217e-51	0.756428	0.323	0.038	5
	LINC00671	6.04541e-55	1.90563e-50	0.808797	0.419	0.061	5
	SLC13A3	6.52752e-55	2.0576e-50	0.993231	0.766	0.187	5
	FAM46A	7.88658e-55	2.48601e-50	0.793299	0.323	0.039	5
	SMIM2-AS1	8.0013e-55	2.52217e-50	1.19002	0.597	0.123	5
	CFAP46	2.85962e-53	9.0141e-49	0.727457	0.274	0.029	5
	AC009120.6	6.27173e-53	1.97698e-48	0.851889	0.46	0.075	5
	RNF212B	1.22232e-50	3.85298e-46	0.853931	0.387	0.057	5
	LENG8	1.3563e-50	4.27533e-46	0.934166	0.403	0.063	5
	BRD9	5.84866e-50	1.84362e-45	0.918786	0.339	0.046	5
	HPN	8.96948e-50	2.82736e-45	1.05013	0.565	0.116	5
	GPX3	1.07444e-49	3.38685e-45	1.10608	0.887	0.307	5
	ACSM2B	3.36075e-49	1.05938e-44	1.07385	0.879	0.277	5
	PLEKHA6	6.26455e-49	1.97471e-44	0.929641	0.556	0.112	5
	MAPT	7.11944e-49	2.24419e-44	0.799024	0.282	0.033	5
	KIAA1919	1.50712e-47	4.75076e-43	0.849314	0.306	0.04	5
	TNS1	2.04409e-47	6.44338e-43	0.994581	0.694	0.175	5
	TMEM63A	4.41276e-47	1.39099e-42	0.761402	0.347	0.05	5
	RP11-665G4.1	2.37279e-46	7.4795e-42	0.953521	0.54	0.112	5
	MTRNR2L1	3.20349e-46	1.0098e-41	0.900073	0.282	0.035	5
	RP11-556I14.2	3.36888e-46	1.06194e-41	0.744157	0.468	0.085	5
	OTUD7A	4.61145e-46	1.45362e-41	0.841379	0.379	0.06	5
	BCOR	5.4362e-46	1.7136e-41	0.901252	0.395	0.066	5
	RP11-556I14.1	1.18933e-44	3.749e-40	0.788722	0.645	0.154	5
	PPARA	5.78266e-44	1.82281e-39	1.03538	0.605	0.147	5
	ABAT	3.24397e-43	1.02257e-38	0.750363	0.274	0.035	5
	DHTKD1	7.44739e-43	2.34757e-38	0.677841	0.363	0.058	5
	ZBED3-AS1	3.38689e-42	1.06762e-37	0.74965	0.323	0.048	5
	EYA2	4.63606e-42	1.46138e-37	0.824466	0.331	0.05	5
	MLXIPL	4.77132e-42	1.50402e-37	0.623637	0.274	0.036	5
	SRRM2	6.47228e-42	2.04019e-37	0.994797	0.823	0.269	5
	SIPA1L3	8.43401e-42	2.65857e-37	0.799008	0.516	0.107	5
	C19orf12	9.71583e-42	3.06263e-37	0.613073	0.298	0.042	5
	ACSM2A	1.13912e-41	3.59075e-37	0.960627	0.871	0.3	5
	TENM4	1.27067e-41	4.00539e-37	0.991124	0.492	0.103	5
	PCK1	2.03391e-41	6.41128e-37	0.842473	0.419	0.077	5
	USH1C	1.33149e-40	4.19711e-36	0.638585	0.306	0.045	5
	ANKS1B	1.40289e-40	4.4222e-36	0.781491	0.556	0.126	5
	SHISA6	1.65203e-40	5.20753e-36	0.885831	0.266	0.036	5
	LUC7L3	2.83231e-40	8.92801e-36	1.16003	0.903	0.478	5
	LARGE	5.3302e-40	1.68018e-35	0.944694	0.613	0.155	5
	SLC2A9	6.36006e-40	2.00482e-35	0.819144	0.718	0.2	5
	PDZD2	9.18081e-40	2.89398e-35	0.905433	0.597	0.147	5
	RP11-479O9.4	9.54603e-40	3.0091e-35	0.828554	0.298	0.044	5
	DHRS3	1.13336e-39	3.57257e-35	0.751153	0.363	0.062	5
	MCTP1	3.15984e-39	9.96043e-35	0.85503	0.315	0.049	5
	NSUN6	4.2107e-39	1.3273e-34	0.825448	0.452	0.093	5
	LINC01239	5.26707e-39	1.66029e-34	0.736239	0.298	0.044	5
	SLC16A9	7.21789e-39	2.27522e-34	0.740874	0.581	0.135	5
	METTL7A	1.2194e-38	3.84381e-34	0.935331	0.492	0.11	5
	AGXT2	2.09449e-38	6.60225e-34	0.685733	0.411	0.077	5
	ANPEP	2.37631e-37	7.49059e-33	0.689779	0.339	0.057	5
	KCNK5	3.5124e-37	1.10718e-32	0.570722	0.29	0.044	5
	CYP4A22-AS1	3.77038e-37	1.1885e-32	0.559285	0.274	0.039	5
	LINC01060	7.84589e-37	2.47318e-32	0.749655	0.476	0.102	5
	PDE4D	8.17422e-37	2.57668e-32	0.950372	0.984	0.758	5
	PGPEP1	1.05176e-36	3.31535e-32	0.721034	0.29	0.045	5
	BBS9	2.65231e-36	8.3606e-32	0.785735	0.492	0.11	5
	AP3D1	7.43946e-36	2.34507e-31	0.859717	0.476	0.108	5
	KIF12	3.77822e-35	1.19097e-30	0.738635	0.427	0.09	5
	EPHX2	5.10894e-35	1.61044e-30	0.725063	0.363	0.068	5
	CYP3A5	1.15877e-34	3.65269e-30	0.8364	0.347	0.064	5
	GLIS1	2.51247e-34	7.9198e-30	0.589506	0.266	0.04	5
	COL27A1	2.93873e-34	9.26348e-30	0.82394	0.444	0.098	5
	TCEA3	3.14731e-34	9.92096e-30	0.721141	0.331	0.059	5
	TIMM23B	3.26782e-34	1.03008e-29	0.775236	0.419	0.089	5
	RASSF4	3.85647e-34	1.21564e-29	0.75212	0.435	0.094	5
	ACSF2	5.79568e-34	1.82691e-29	0.62571	0.339	0.061	5
	RBM25	5.92305e-34	1.86706e-29	0.982399	0.879	0.398	5
	ZBTB16	8.27671e-34	2.60898e-29	0.770379	0.782	0.256	5
	RGN	3.11313e-33	9.8132e-29	0.825564	0.282	0.046	5
	DNM2	7.23382e-32	2.28025e-27	0.539884	0.435	0.096	5
	PRODH2	1.46247e-31	4.61001e-27	0.521625	0.298	0.052	5
	DCC	1.60662e-31	5.06438e-27	0.435295	0.274	0.045	5
	COL4A1	1.85163e-31	5.83672e-27	0.920783	0.613	0.191	5
	CTNNA3	2.09431e-31	6.60169e-27	0.577516	0.266	0.043	5
	SLC39A11	2.2246e-31	7.0124e-27	0.612448	0.419	0.092	5
	LARP1	3.64708e-31	1.14963e-26	0.663595	0.468	0.111	5
	LINC00871	5.67335e-31	1.78835e-26	0.506626	0.452	0.103	5
	VDR	3.46944e-30	1.09364e-25	0.531114	0.266	0.044	5
	LRP2	4.35911e-30	1.37408e-25	0.528361	0.718	0.213	5
	ASPA	1.10244e-29	3.47512e-25	0.608948	0.282	0.05	5
	KIFC3	1.16991e-29	3.68778e-25	0.650572	0.532	0.142	5
	AC026188.1	1.95383e-29	6.15885e-25	0.795011	0.427	0.101	5
	TRPM3	2.48806e-29	7.84285e-25	0.784018	0.75	0.273	5
	UPP2	3.25227e-29	1.02518e-24	0.519764	0.29	0.052	5
	HOOK2	4.13745e-29	1.30421e-24	0.429167	0.274	0.048	5
	PRUNE2	5.89398e-29	1.8579e-24	0.690218	0.5	0.13	5
	C9orf85	1.0995e-28	3.46583e-24	0.595622	0.298	0.056	5
	HNF1A-AS1	1.2438e-28	3.92072e-24	0.74085	0.435	0.105	5
	PPP1R16B	1.87807e-28	5.92005e-24	0.570447	0.274	0.049	5
	RP11-66B24.5	3.06039e-28	9.64695e-24	0.563759	0.395	0.089	5
	SUGCT	3.33132e-28	1.0501e-23	0.665684	0.573	0.164	5
	TOB2	4.83841e-28	1.52516e-23	0.635824	0.323	0.066	5
	IL1RAPL2	5.96323e-28	1.87973e-23	0.530919	0.339	0.07	5
	AQP4-AS1	8.89e-28	2.80231e-23	0.667087	0.274	0.05	5
	AK4	3.77853e-27	1.19107e-22	0.597457	0.363	0.08	5
	GALM	4.65121e-27	1.46615e-22	0.567934	0.266	0.048	5
	BNIP3L	6.63364e-27	2.09105e-22	0.691982	0.435	0.111	5
	OPHN1	1.49653e-26	4.71736e-22	0.606541	0.435	0.11	5
	ZC4H2	1.94821e-26	6.14113e-22	0.446876	0.266	0.049	5
	HECW1	2.24864e-26	7.08816e-22	0.529617	0.306	0.062	5
	BRD4	2.36001e-26	7.43922e-22	0.71674	0.395	0.097	5
	NFIC	2.53448e-26	7.98918e-22	0.73624	0.379	0.09	5
	KIAA1549	6.37849e-26	2.01063e-21	0.532373	0.331	0.071	5
	CACNA1C	8.39748e-26	2.64705e-21	0.610696	0.379	0.089	5
	THOC2	1.65889e-25	5.22914e-21	0.686344	0.605	0.198	5
	RP11-37B2.1	1.70238e-25	5.36625e-21	0.548126	0.476	0.128	5
	SLC22A6	2.24447e-25	7.07501e-21	0.452791	0.29	0.058	5
	MME	2.61874e-25	8.25481e-21	0.364199	0.605	0.177	5
	CCND3	2.84054e-25	8.95395e-21	0.563604	0.306	0.064	5
	ROBO2	2.70879e-24	8.53866e-20	0.500927	0.403	0.103	5
	LINC00894	4.79621e-24	1.51186e-19	0.595927	0.395	0.101	5
	STX8	5.42088e-24	1.70877e-19	0.591872	0.403	0.104	5
	CTD-3179P9.1	7.32995e-24	2.31055e-19	0.434413	0.331	0.074	5
	SLC16A12	1.00698e-23	3.17419e-19	0.643276	0.613	0.205	5
	FGGY	1.02345e-23	3.22613e-19	0.560603	0.589	0.188	5
	CRYL1	1.43492e-23	4.52315e-19	0.655917	0.508	0.154	5
	UNC13B	1.91631e-23	6.04058e-19	0.626582	0.371	0.093	5
	MYRIP	2.27212e-23	7.16217e-19	0.549337	0.258	0.051	5
	MAOB	2.80368e-23	8.83776e-19	0.559932	0.274	0.057	5
	TNRC6C	3.03333e-23	9.56166e-19	0.516993	0.266	0.054	5
	ZC3H13	3.72683e-23	1.17477e-18	0.712916	0.653	0.24	5
	ATXN7L1	4.73118e-23	1.49136e-18	0.495159	0.403	0.105	5
	CCDC191	1.18842e-22	3.74614e-18	0.469938	0.403	0.106	5
	NFE2L1	1.6035e-22	5.05454e-18	0.522447	0.395	0.104	5
	GON4L	2.04368e-22	6.44208e-18	0.585484	0.371	0.095	5
	MYO6	2.41972e-22	7.62744e-18	0.758929	0.806	0.426	5
	SLC16A10	2.6587e-22	8.38075e-18	0.563927	0.315	0.073	5
	FKBP5	3.17997e-22	1.00239e-17	0.681919	0.758	0.335	5
	BAZ2A	4.79005e-22	1.50992e-17	0.588935	0.323	0.078	5
	LINC00907	6.16275e-22	1.94262e-17	0.438688	0.274	0.058	5
	RP11-106M3.2	6.32252e-22	1.99298e-17	0.554767	0.323	0.077	5
	MAL2	1.22925e-21	3.87484e-17	0.896421	0.452	0.14	5
	PFKL	1.42396e-21	4.48861e-17	0.410902	0.339	0.083	5
	SLC36A2	1.65022e-21	5.20182e-17	0.449423	0.258	0.054	5
	NCKAP5	2.41544e-21	7.61394e-17	0.534979	0.581	0.191	5
	NRG1	3.05621e-21	9.63378e-17	0.333473	0.355	0.089	5
	NELL1	3.50446e-21	1.10468e-16	0.45746	0.347	0.087	5
	SREK1	4.77786e-21	1.50608e-16	0.706455	0.653	0.259	5
	TPCN1	5.92651e-21	1.86815e-16	0.542028	0.371	0.099	5
	ZNF804B	6.49741e-21	2.04811e-16	0.409438	0.371	0.096	5
	NHS	7.37809e-21	2.32572e-16	0.591682	0.669	0.253	5
	PPM1L	8.11166e-21	2.55696e-16	0.519628	0.411	0.116	5
	DPYS	9.56338e-21	3.01457e-16	0.475132	0.355	0.091	5
	TRABD2B	1.00724e-20	3.17503e-16	0.528627	0.556	0.185	5
	UPF2	2.16398e-20	6.8213e-16	0.671555	0.444	0.137	5
	SHANK2	3.93286e-20	1.23972e-15	0.481679	0.452	0.136	5
	CDR2	3.99437e-20	1.25911e-15	0.435626	0.411	0.117	5
	LINC01515	4.26558e-20	1.3446e-15	0.472909	0.419	0.12	5
	PIGL	4.45562e-20	1.4045e-15	0.458275	0.274	0.063	5
	UBN1	5.72279e-20	1.80394e-15	0.485752	0.29	0.069	5
	ZMAT1	1.25427e-19	3.95371e-15	0.505502	0.492	0.158	5
	TNRC6A	1.53764e-19	4.84695e-15	0.606961	0.653	0.255	5
	RBM6	1.77488e-19	5.59476e-15	0.672568	0.573	0.211	5
	CMBL	1.94808e-19	6.14073e-15	0.473357	0.29	0.07	5
	SLC4A4	3.11747e-19	9.82689e-15	0.482067	0.597	0.217	5
	UPF3B	3.56753e-19	1.12456e-14	0.431161	0.323	0.083	5
	CSPP1	3.65856e-19	1.15325e-14	0.500482	0.524	0.177	5
	MAP3K13	4.61747e-19	1.45552e-14	0.476201	0.492	0.16	5
	ALDOB	5.07661e-19	1.60025e-14	0.343054	0.484	0.151	5
	DZIP1	5.90087e-19	1.86007e-14	0.478232	0.387	0.111	5
	SLIT3	6.17324e-19	1.94593e-14	0.459102	0.29	0.071	5
	SLC13A1	7.01724e-19	2.21197e-14	0.262472	0.492	0.154	5
	POR	9.83986e-19	3.10172e-14	0.479802	0.274	0.066	5
	SRRT	1.18759e-18	3.74352e-14	0.568394	0.282	0.07	5
	GADD45A	1.60053e-18	5.0452e-14	0.497204	0.339	0.093	5
	RAPGEF3	1.67605e-18	5.28325e-14	0.492485	0.331	0.09	5
	LIN52	1.7791e-18	5.60807e-14	0.461266	0.29	0.073	5
	GTF2IRD1	1.87249e-18	5.90247e-14	0.524957	0.266	0.064	5
	PPP6R2	2.00241e-18	6.31198e-14	0.45754	0.331	0.089	5
	EBNA1BP2	3.395e-18	1.07017e-13	0.461796	0.427	0.134	5
	SLC17A1	3.98885e-18	1.25737e-13	0.442144	0.556	0.189	5
	CHRM3	4.61889e-18	1.45597e-13	0.422799	0.29	0.073	5
	RP1-78O14.1	5.19637e-18	1.638e-13	0.411453	0.323	0.086	5
	LSAMP	1.04803e-17	3.30359e-13	0.443763	0.282	0.072	5
	RIMS2	1.32597e-17	4.17973e-13	0.352605	0.315	0.084	5
	RHOBTB1	1.69588e-17	5.34575e-13	0.443927	0.427	0.133	5
	TTTY14	1.90408e-17	6.00204e-13	0.506307	0.427	0.138	5
	PIP5K1A	2.10671e-17	6.64076e-13	0.429822	0.258	0.063	5
	ZNF708	2.8397e-17	8.9513e-13	0.56201	0.298	0.081	5
	SLC47A1	5.11849e-17	1.61345e-12	0.390855	0.266	0.066	5
	SPEF2	5.14771e-17	1.62266e-12	0.496879	0.363	0.108	5
	SLC43A2	5.24788e-17	1.65424e-12	0.48604	0.282	0.074	5
	RNF152	5.66099e-17	1.78446e-12	0.403401	0.516	0.179	5
	TLN2	6.09286e-17	1.92059e-12	0.431633	0.46	0.156	5
	ALDH6A1	6.12329e-17	1.93018e-12	0.522396	0.298	0.081	5
	NQO2	6.89612e-17	2.17379e-12	0.55028	0.266	0.068	5
	C4orf19	7.08003e-17	2.23177e-12	0.654378	0.452	0.158	5
	ADGRV1	7.58551e-17	2.39111e-12	0.411529	0.266	0.067	5
	GMDS-AS1	8.06828e-17	2.54328e-12	0.588322	0.685	0.3	5
	FRMD4B	1.15101e-16	3.6282e-12	0.38439	0.468	0.157	5
	BHMT	1.18794e-16	3.74463e-12	0.436808	0.347	0.101	5
	TPD52	1.69601e-16	5.34615e-12	0.513334	0.258	0.065	5
	ANKRD11	1.69754e-16	5.35098e-12	0.525546	0.573	0.223	5
	NR6A1	1.83564e-16	5.78629e-12	0.426438	0.395	0.124	5
	ACACB	2.69971e-16	8.51003e-12	0.617939	0.379	0.121	5
	SLC1A1	4.11022e-16	1.29562e-11	0.376101	0.363	0.11	5
	KDM2A	4.29598e-16	1.35418e-11	0.387378	0.411	0.133	5
	NCOR1	4.74964e-16	1.49718e-11	0.556579	0.726	0.349	5
	SNX29	5.24057e-16	1.65193e-11	0.530935	0.645	0.272	5
	DOK6	5.56393e-16	1.75386e-11	0.417559	0.282	0.076	5
	WDR60	7.97136e-16	2.51273e-11	0.483577	0.565	0.22	5
	CUX1	1.32784e-15	4.1856e-11	0.454966	0.613	0.247	5
	ENOX1	1.5005e-15	4.72987e-11	0.254863	0.29	0.08	5
	FMN1	2.00056e-15	6.30615e-11	0.481683	0.371	0.119	5
	PRLR	2.00413e-15	6.31743e-11	0.25318	0.29	0.079	5
	DMD	2.22503e-15	7.01374e-11	0.332165	0.298	0.084	5
	FAM227B	4.23463e-15	1.33484e-10	0.285182	0.258	0.068	5
	AK9	6.54236e-15	2.06228e-10	0.365854	0.306	0.09	5
	CHD2	7.74668e-15	2.44191e-10	0.50408	0.452	0.164	5
	ZNF826P	8.10648e-15	2.55532e-10	0.32741	0.266	0.072	5
	PHF20	8.95453e-15	2.82265e-10	0.309367	0.29	0.082	5
	KAT6B	9.39204e-15	2.96056e-10	0.427476	0.387	0.128	5
	WDR13	1.62902e-14	5.135e-10	0.421315	0.266	0.074	5
	GCNT2	1.8462e-14	5.81958e-10	0.322122	0.315	0.094	5
	BCL2	2.37038e-14	7.47192e-10	0.404179	0.476	0.175	5
	TAPT1-AS1	4.89612e-14	1.54336e-09	0.44077	0.427	0.154	5
	WWOX	5.79457e-14	1.82656e-09	0.445965	0.782	0.392	5
	PPP1R21	6.02527e-14	1.89929e-09	0.287039	0.411	0.141	5
	CCAR1	6.46504e-14	2.03791e-09	0.52703	0.484	0.191	5
	KCNJ15	6.92908e-14	2.18418e-09	0.373555	0.573	0.231	5
	PLCG2	9.96256e-14	3.1404e-09	0.370182	0.29	0.088	5
	SMG6	1.2085e-13	3.80943e-09	0.306417	0.298	0.09	5
	CACNA1D	1.27107e-13	4.00667e-09	0.301934	0.331	0.105	5
	SHROOM4	1.4771e-13	4.65613e-09	0.335916	0.371	0.124	5
	PHF14	1.57734e-13	4.9721e-09	0.423969	0.444	0.164	5
	PRRC2C	1.73123e-13	5.45719e-09	0.663537	0.694	0.379	5
	CRADD	1.78584e-13	5.62932e-09	0.386737	0.548	0.221	5
	OPTN	1.83754e-13	5.79228e-09	0.308492	0.274	0.08	5
	EPS8L2	2.02881e-13	6.39522e-09	0.412456	0.331	0.108	5
	RGL3	2.1341e-13	6.7271e-09	0.346492	0.282	0.085	5
	ASTN2	2.42861e-13	7.65546e-09	0.434873	0.427	0.157	5
	PLEKHA7	2.48151e-13	7.8222e-09	0.374568	0.492	0.189	5
	ADD1	2.50291e-13	7.88968e-09	0.396953	0.395	0.14	5
	TCF25	3.12351e-13	9.84593e-09	0.353744	0.274	0.081	5
	PRKAG2	3.16143e-13	9.96547e-09	0.335166	0.427	0.156	5
	ZNF91	3.56646e-13	1.12422e-08	0.518496	0.452	0.179	5
	WIPF1	4.55382e-13	1.43545e-08	0.363306	0.282	0.085	5
	KIAA1671	6.2076e-13	1.95676e-08	0.344372	0.258	0.075	5
	SAMD5	6.68764e-13	2.10808e-08	0.395497	0.46	0.177	5
	UBE4B	6.7125e-13	2.11591e-08	0.282837	0.258	0.075	5
	AIG1	6.96727e-13	2.19622e-08	0.441215	0.468	0.183	5
	AC012593.1	7.26301e-13	2.28945e-08	0.425686	0.452	0.175	5
	ENOSF1	8.02549e-13	2.5298e-08	0.39409	0.468	0.182	5
	CNTN4	8.04736e-13	2.53669e-08	0.339209	0.452	0.17	5
	TMEM232	1.36409e-12	4.29987e-08	0.404619	0.355	0.124	5
	SORBS2	1.50256e-12	4.73637e-08	0.37447	0.597	0.258	5
	TFDP2	1.68431e-12	5.30928e-08	0.352825	0.444	0.17	5
	ULK4	1.79858e-12	5.66948e-08	0.330999	0.411	0.151	5
	FRAS1	2.29569e-12	7.23648e-08	0.353386	0.629	0.277	5
	ARHGAP26	2.40473e-12	7.58018e-08	0.273692	0.395	0.143	5
	CTSH	2.61673e-12	8.24847e-08	0.418894	0.403	0.152	5
	ACIN1	2.72696e-12	8.59594e-08	0.485984	0.452	0.184	5
	FRMD4A	2.74247e-12	8.64481e-08	0.308258	0.379	0.136	5
	AC002539.1	3.25184e-12	1.02505e-07	0.282647	0.258	0.077	5
	LL22NC03-2H8.5	3.41999e-12	1.07805e-07	0.384793	0.524	0.215	5
	ARHGAP10	3.96315e-12	1.24927e-07	0.290916	0.323	0.108	5
	IGF2BP2	4.54927e-12	1.43402e-07	0.281063	0.29	0.093	5
	NT5C2	4.69834e-12	1.48101e-07	0.377823	0.419	0.161	5
	RIN2	7.22998e-12	2.27904e-07	0.428434	0.315	0.108	5
	SMARCC1	7.40273e-12	2.33349e-07	0.333375	0.46	0.183	5
	LINC00969	8.34339e-12	2.63e-07	0.349657	0.484	0.196	5
	PAX2	1.09438e-11	3.44971e-07	0.26582	0.355	0.126	5
	RBM47	1.29733e-11	4.08943e-07	0.480473	0.629	0.307	5
	NUMB	1.30493e-11	4.11339e-07	0.43341	0.444	0.18	5
	DLG2	1.37197e-11	4.32471e-07	0.311467	0.742	0.359	5
	AGPAT3	1.93842e-11	6.11028e-07	0.331853	0.274	0.089	5
	SUCLG2-AS1	1.98267e-11	6.24977e-07	0.345899	0.331	0.117	5
	ITSN1	1.98643e-11	6.26163e-07	0.290235	0.435	0.17	5
	ATP2A2	2.12481e-11	6.69784e-07	0.411021	0.282	0.093	5
	PRKRIP1	2.12767e-11	6.70685e-07	0.425026	0.258	0.082	5
	GHR	2.63458e-11	8.30471e-07	0.270286	0.331	0.116	5
	PCSK5	3.01838e-11	9.51454e-07	0.342566	0.315	0.11	5
	SUCLG1	3.46713e-11	1.09291e-06	0.324817	0.379	0.143	5
	MDN1	4.44263e-11	1.40041e-06	0.408953	0.306	0.109	5
	MSRA	4.7376e-11	1.49339e-06	0.264442	0.371	0.137	5
	ARHGAP42	5.02952e-11	1.5854e-06	0.259504	0.258	0.082	5
	OSBPL1A	5.08423e-11	1.60265e-06	0.350775	0.274	0.091	5
	PRPF38B	6.02085e-11	1.89789e-06	0.381356	0.435	0.181	5
	FRMD3	9.89957e-11	3.12054e-06	0.263208	0.371	0.14	5
	CCDC64	1.05953e-10	3.33985e-06	0.27124	0.403	0.157	5
	PNISR	1.06549e-10	3.35863e-06	0.460754	0.774	0.461	5
	HIP1	1.34667e-10	4.24498e-06	0.293605	0.371	0.143	5
	SRSF11	1.46254e-10	4.6102e-06	0.484678	0.637	0.337	5
	CYTH1	1.682e-10	5.30201e-06	0.310789	0.282	0.097	5
	PAQR5	1.69586e-10	5.34569e-06	0.347657	0.282	0.098	5
	LMCD1-AS1	2.22896e-10	7.02614e-06	0.266633	0.266	0.089	5
	P4HA1	2.30793e-10	7.27507e-06	0.261889	0.29	0.101	5
	EMX2OS	2.64088e-10	8.32457e-06	0.274496	0.274	0.094	5
	PRICKLE2	2.69067e-10	8.48154e-06	0.378575	0.347	0.13	5
	LUC7L	3.13331e-10	9.87683e-06	0.286176	0.331	0.122	5
	FGD4	3.67475e-10	1.15835e-05	0.2755	0.653	0.307	5
	ECHDC2	4.21394e-10	1.32832e-05	0.327092	0.355	0.138	5
	ITCH	4.59135e-10	1.44729e-05	0.344767	0.347	0.135	5
	ZC3H6	5.17127e-10	1.63009e-05	0.33977	0.266	0.093	5
	ZHX3	5.32075e-10	1.67721e-05	0.316407	0.532	0.24	5
	TANC2	8.28516e-10	2.61165e-05	0.371242	0.452	0.198	5
	DIP2B	8.41992e-10	2.65413e-05	0.336813	0.306	0.112	5
	KIF26B	9.33947e-10	2.94399e-05	0.358328	0.258	0.09	5
	CFDP1	9.37393e-10	2.95485e-05	0.326028	0.315	0.118	5
	NFKBIA	1.09754e-09	3.45965e-05	0.291673	0.315	0.119	5
	SEMA4D	1.17994e-09	3.71941e-05	0.281303	0.258	0.089	5
	EIF5B	1.21474e-09	3.82912e-05	0.41108	0.5	0.228	5
	ASXL1	1.30627e-09	4.11763e-05	0.276958	0.266	0.094	5
	BAZ1B	1.40748e-09	4.43666e-05	0.403492	0.427	0.188	5
	PTPRG	1.75125e-09	5.52028e-05	0.362879	0.806	0.469	5
	SRPK2	2.10408e-09	6.63249e-05	0.283861	0.427	0.183	5
	ARID4A	2.64769e-09	8.34605e-05	0.310069	0.355	0.143	5
	RNF115	5.05165e-09	0.000159238	0.286572	0.298	0.114	5
	DEPTOR	5.19797e-09	0.00016385	0.339694	0.339	0.137	5
	HMGB1	5.40267e-09	0.000170303	0.353445	0.468	0.215	5
	RORA	6.3156e-09	0.00019908	0.356181	0.758	0.457	5
	CREBBP	6.67797e-09	0.000210503	0.291085	0.306	0.12	5
	ZFC3H1	7.45855e-09	0.000235109	0.320058	0.403	0.177	5
	PLEKHA5	7.80077e-09	0.000245896	0.291925	0.75	0.404	5
	MGEA5	8.34979e-09	0.000263202	0.296211	0.605	0.299	5
	DPH6	1.03831e-08	0.000327297	0.309203	0.484	0.223	5
	TRA2B	1.11711e-08	0.000352136	0.318257	0.298	0.118	5
	PPP2R5E	2.15372e-08	0.000678895	0.3058	0.315	0.129	5
	TBCA	2.26243e-08	0.000713164	0.32597	0.258	0.098	5
	USP8	2.46541e-08	0.000777148	0.265339	0.371	0.16	5
	AKAP13	2.97585e-08	0.000938046	0.289256	0.532	0.261	5
	EGR1	3.25286e-08	0.00102537	0.387423	0.282	0.112	5
	YTHDC1	4.2513e-08	0.00134009	0.350476	0.476	0.229	5
	CHD6	5.57618e-08	0.00175772	0.319629	0.347	0.152	5
	SCAF8	5.8636e-08	0.00184832	0.267686	0.274	0.108	5
	XPC	8.8555e-08	0.00279143	0.257945	0.274	0.109	5
	PRKCE	9.54716e-08	0.00300946	0.253528	0.411	0.188	5
	PAX8	1.60033e-07	0.00504456	0.296626	0.774	0.455	5
	RBM39	1.67951e-07	0.00529414	0.30463	0.605	0.325	5
	PDE10A	1.96414e-07	0.00619137	0.287631	0.435	0.209	5
	LINC00271	2.00266e-07	0.00631279	0.307716	0.266	0.108	5
	FOS	2.52185e-07	0.00794938	0.616682	0.315	0.143	5
	TNRC6B	3.83136e-07	0.0120772	0.263007	0.548	0.291	5
	SPPL3	1.17383e-06	0.0370015	0.296872	0.29	0.128	5
	GOLGB1	1.60061e-06	0.0504546	0.391632	0.766	0.503	5
	GAS5	1.61903e-06	0.0510352	0.385397	0.306	0.138	5
	MET	1.85566e-06	0.058494	0.379848	0.315	0.146	5
	FGA	0	0	1.82062	0.314	0.003	6
	FGB	5.54957e-250	1.74934e-245	1.76411	0.314	0.006	6
	AGT	1.03076e-161	3.24916e-157	1.42772	0.291	0.008	6
	RP13-143G15.4	2.42103e-93	7.63158e-89	2.13442	0.419	0.031	6
	SERPINF2	4.57754e-59	1.44293e-54	1.30196	0.326	0.028	6
	PDZK1IP1	2.85817e-49	9.00952e-45	1.42588	0.442	0.06	6
	SLC34A2	1.27508e-48	4.01929e-44	1.61207	0.384	0.047	6
	C1orf186	2.64409e-44	8.33469e-40	1.41605	0.814	0.226	6
	SERPINE2	1.96653e-42	6.1989e-38	1.49265	0.314	0.036	6
	UNC5CL	1.14468e-39	3.60825e-35	1.32473	0.279	0.031	6
	TNFSF10	1.22605e-36	3.86475e-32	1.65115	0.581	0.139	6
	PRUNE2	7.68998e-36	2.42404e-31	1.31292	0.581	0.131	6
	CDH6	2.31435e-35	7.29531e-31	1.24505	0.57	0.123	6
	DOK6	2.89432e-34	9.12349e-30	1.18809	0.43	0.075	6
	GBP2	6.96998e-34	2.19708e-29	1.25504	0.36	0.056	6
	MGST1	7.65732e-34	2.41374e-29	1.24397	0.395	0.066	6
	GCLC	2.13213e-33	6.72091e-29	1.09515	0.302	0.041	6
	SQSTM1	3.0636e-33	9.65707e-29	1.42039	0.581	0.145	6
	RNF213	1.35813e-32	4.2811e-28	1.73463	0.721	0.273	6
	RARRES3	2.00183e-27	6.31017e-23	1.0569	0.256	0.035	6
	APOL6	1.7164e-26	5.41044e-22	0.867286	0.267	0.039	6
	LRP2	6.30621e-25	1.98784e-20	0.961568	0.686	0.214	6
	AOX1	3.51517e-23	1.10805e-18	0.974735	0.256	0.041	6
	FTL	6.19001e-23	1.95121e-18	1.38358	0.791	0.42	6
	LINC01320	4.3121e-22	1.35926e-17	1.08326	0.814	0.457	6
	CXCL14	6.73016e-21	2.12148e-16	1.03074	0.372	0.086	6
	SPP1	1.47507e-20	4.64971e-16	0.801585	0.884	0.464	6
	HIST1H2AC	6.66106e-20	2.0997e-15	1.06831	0.349	0.081	6
	RP5-887A10.1	1.1992e-19	3.78011e-15	0.924001	0.419	0.108	6
	PLCH1	2.10013e-19	6.62002e-15	0.904636	0.267	0.051	6
	SLC22A2	3.40132e-19	1.07216e-14	0.997786	0.314	0.067	6
	SMIM2-AS1	1.37347e-18	4.32946e-14	0.807053	0.453	0.125	6
	UGCG	1.54764e-18	4.87846e-14	1.11308	0.407	0.111	6
	SOD2	7.76474e-18	2.4476e-13	1.26281	0.686	0.345	6
	MT1G	5.0287e-17	1.58515e-12	0.922154	0.279	0.06	6
	TINAG	1.86966e-16	5.89355e-12	0.822166	0.419	0.119	6
	ODC1	1.04133e-15	3.28248e-11	0.922155	0.256	0.056	6
	GULP1	3.76073e-15	1.18546e-10	0.984547	0.5	0.181	6
	MIOX	5.50451e-15	1.73513e-10	0.692221	0.279	0.065	6
	GATM	7.89801e-15	2.48961e-10	0.768651	0.291	0.071	6
	PTPRK	3.79549e-14	1.19641e-09	0.866308	0.651	0.311	6
	FNIP2	1.28232e-13	4.04213e-09	1.15208	0.523	0.223	6
	SYNE2	2.22796e-13	7.02299e-09	0.596105	0.942	0.81	6
	LPGAT1	2.38515e-13	7.51847e-09	0.827303	0.326	0.093	6
	HSPD1	3.50232e-13	1.104e-08	1.12097	0.628	0.337	6
	SEMA6A	1.07344e-12	3.3837e-08	0.833571	0.256	0.064	6
	TKT	1.21819e-12	3.83998e-08	0.80673	0.267	0.069	6
	CNTN4	1.51815e-12	4.7855e-08	0.977903	0.453	0.171	6
	RASSF4	2.73111e-12	8.60899e-08	0.962706	0.314	0.096	6
	SLC27A2	4.5444e-12	1.43248e-07	0.70463	0.256	0.066	6
	ACMSD	5.3514e-12	1.68687e-07	0.753106	0.326	0.099	6
	IL1R1	5.58238e-12	1.75968e-07	0.775566	0.279	0.078	6
	ATM	6.05405e-12	1.90836e-07	0.816435	0.337	0.107	6
	TXNRD1	9.86417e-12	3.10938e-07	0.803729	0.314	0.095	6
	HSPA5	1.1572e-11	3.64772e-07	0.950825	0.419	0.158	6
	GLRX	2.61217e-11	8.23407e-07	0.66601	0.256	0.069	6
	CTSB	8.81037e-11	2.7772e-06	0.862469	0.419	0.166	6
	NRG1	1.18776e-10	3.74407e-06	0.955515	0.291	0.09	6
	ATP11A	2.15365e-10	6.78874e-06	0.755829	0.372	0.135	6
	LINC00278	2.25024e-10	7.0932e-06	0.941187	0.302	0.097	6
	CRYAB	2.31823e-10	7.30751e-06	0.754268	0.535	0.255	6
	LRRK2	3.98148e-10	1.25504e-05	0.863315	0.407	0.161	6
	RALGAPA2	9.35113e-10	2.94766e-05	0.684493	0.512	0.23	6
	PARP14	3.10093e-09	9.77477e-05	0.724833	0.337	0.125	6
	NRP1	4.42279e-09	0.000139415	0.496373	0.651	0.361	6
	MPP6	5.52313e-09	0.0001741	0.805476	0.267	0.087	6
	TAF1D	5.57368e-09	0.000175694	0.628413	0.395	0.161	6
	CFI	5.84802e-09	0.000184341	0.630544	0.314	0.111	6
	MAST4	5.92677e-09	0.000186824	0.713491	0.605	0.332	6
	ALDH6A1	7.27e-09	0.000229165	0.646817	0.256	0.082	6
	SERPINA1	1.00916e-08	0.000318108	0.708437	0.372	0.143	6
	CTSL	1.01963e-08	0.000321406	0.918116	0.267	0.092	6
	FBXL7	1.96769e-08	0.000620257	0.622616	0.291	0.102	6
	HSP90AA1	2.03878e-08	0.000642666	0.681233	0.802	0.626	6
	RRBP1	2.0953e-08	0.00066048	0.70625	0.5	0.249	6
	TGM2	4.37075e-08	0.00137775	0.324768	0.279	0.093	6
	STAT1	5.18525e-08	0.00163449	0.460023	0.291	0.103	6
	KRT18	8.45291e-08	0.00266453	0.670849	0.384	0.17	6
	HINT1	9.25483e-08	0.00291731	0.623585	0.384	0.168	6
	ADAMTS9-AS1	2.13947e-07	0.00674403	0.653658	0.349	0.147	6
	EPS8	3.43512e-07	0.0108282	0.535786	0.419	0.191	6
	ZNF462	1.25334e-06	0.0395079	0.532819	0.267	0.104	6
	ZBTB38	1.74615e-06	0.055042	0.678709	0.407	0.204	6
	SNX13	1.95941e-06	0.0617645	0.619757	0.267	0.108	6
	PNRC1	2.4392e-06	0.0768884	0.490426	0.256	0.099	6
	ABCC4	2.92885e-06	0.0923234	0.460215	0.256	0.099	6
	TFPI	3.5903e-06	0.113173	0.597918	0.407	0.211	6
	NFIA	4.79693e-06	0.151209	0.602175	0.442	0.234	6
	NLGN1	5.43562e-06	0.171342	0.530461	0.57	0.339	6
	HOOK1	7.00184e-06	0.220712	0.497248	0.291	0.125	6
	SPTLC3	7.54829e-06	0.237937	0.463721	0.279	0.116	6
	SLC13A1	8.15744e-06	0.257139	0.893485	0.326	0.155	6
	RP11-123O10.4	1.04035e-05	0.327939	0.446812	0.372	0.18	6
	HLA-E	1.95091e-05	0.614967	0.587656	0.36	0.187	6
	VMP1	2.13843e-05	0.674075	0.42951	0.465	0.251	6
	MSRA	2.54642e-05	0.802684	0.668747	0.291	0.138	6
	C6orf62	2.76013e-05	0.870049	0.437173	0.302	0.139	6
	LAPTM4A	2.79357e-05	0.880588	0.346999	0.291	0.129	6
	SLC3A1	3.10006e-05	0.977202	0.469499	0.279	0.123	6
	NEAT1	4.27561e-05	1	0.292961	0.872	0.677	6
	SIPA1L1	4.34958e-05	1	0.378301	0.395	0.204	6
	RPL27	5.46153e-05	1	0.463876	0.267	0.122	6
	VPS13A	5.59575e-05	1	0.507493	0.407	0.218	6
	FTH1	6.64781e-05	1	0.503034	0.488	0.298	6
	PEBP1	7.58772e-05	1	0.287363	0.523	0.297	6
	ASH1L	7.63599e-05	1	0.513717	0.512	0.325	6
	TMBIM6	9.72815e-05	1	0.445936	0.5	0.302	6
	MAML2	0.000109562	1	0.464462	0.616	0.417	6
	ITGB8	0.000110531	1	0.598665	0.36	0.191	6
	MACC1	0.000126405	1	0.49945	0.267	0.123	6
	RPLP0	0.000138256	1	0.413531	0.465	0.281	6
	CD59	0.000149332	1	0.342761	0.442	0.247	6
	TMSB10	0.000175929	1	0.432959	0.337	0.178	6
	PTGR1	0.000192528	1	0.33296	0.267	0.126	6
	ZBTB20	0.000193549	1	0.357307	0.895	0.804	6
	GPX3	0.000196776	1	0.363912	0.523	0.31	6
	SVIL	0.000198899	1	0.332274	0.372	0.198	6
	HSP90AB1	0.00022345	1	0.337491	0.605	0.397	6
	RPL18	0.000257096	1	0.4425	0.326	0.172	6
	CLIC4	0.000269301	1	0.461424	0.256	0.123	6
	FGGY	0.000293958	1	0.448644	0.349	0.19	6
	CALM1	0.000314026	1	0.319002	0.419	0.234	6
	KCNIP4	0.000359373	1	0.280335	0.64	0.449	6
	DICER1	0.000365468	1	0.468109	0.314	0.169	6
	SKAP2	0.000410536	1	0.289996	0.291	0.145	6
	DNAJC1	0.000444978	1	0.364326	0.337	0.181	6
	FMNL2	0.000471633	1	0.349559	0.36	0.196	6
	WWTR1	0.000501817	1	0.410266	0.36	0.202	6
	RNF19A	0.000510696	1	0.559749	0.314	0.167	6
	CNKSR3	0.000562531	1	0.363992	0.314	0.165	6
	CLU	0.000628556	1	0.464632	0.291	0.152	6
	CNDP2	0.000697674	1	0.272198	0.291	0.149	6
	CYB5A	0.000705643	1	0.280167	0.314	0.166	6
	CANX	0.000709172	1	0.308881	0.453	0.271	6
	PLSCR1	0.000845548	1	0.432453	0.256	0.132	6
	AGAP1	0.000858008	1	0.297166	0.395	0.226	6
	PLEKHA1	0.000919262	1	0.401485	0.384	0.226	6
	FAU	0.000950948	1	0.342484	0.279	0.147	6
	CHD1	0.000955074	1	0.406114	0.395	0.237	6
	NT5C2	0.000956799	1	0.325576	0.302	0.162	6
	ZNF292	0.000979344	1	0.454439	0.419	0.256	6
	RPS16	0.00102241	1	0.321291	0.395	0.235	6
	CTSH	0.00102723	1	0.346241	0.291	0.153	6
	PHLDB2	0.0010595	1	0.486187	0.419	0.259	6
	COBL	0.00107356	1	0.366976	0.267	0.14	6
	NUFIP2	0.00109296	1	0.50684	0.256	0.133	6
	CD24	0.00115792	1	0.296846	0.488	0.315	6
	AKAP12	0.00116125	1	0.379679	0.326	0.178	6
	CCNL1	0.0012414	1	0.486312	0.326	0.189	6
	CNN3	0.00133386	1	0.346758	0.279	0.149	6
	ARHGEF3	0.00147706	1	0.429562	0.291	0.166	6
	AHI1	0.00149553	1	0.261776	0.395	0.232	6
	BTG1	0.00182095	1	0.291299	0.256	0.133	6
	FCHO2	0.00185197	1	0.439353	0.291	0.162	6
	SSBP2	0.00198264	1	0.277282	0.326	0.18	6
	RPS19	0.00211315	1	0.381553	0.43	0.266	6
	SPATS2L	0.00256851	1	0.377087	0.314	0.183	6
	L3MBTL4	0.00267567	1	0.272922	0.349	0.207	6
	CIB1	0.00268029	1	0.269327	0.291	0.16	6
	TAX1BP1	0.00271684	1	0.373419	0.477	0.316	6
	RPS23	0.00272388	1	0.357037	0.337	0.202	6
	SPAG9	0.00278759	1	0.318409	0.419	0.259	6
	PITPNC1	0.00281909	1	0.350118	0.279	0.157	6
	KIF21A	0.00285505	1	0.388943	0.291	0.168	6
	TRPS1	0.0028956	1	0.351058	0.453	0.313	6
	SOD1	0.00292086	1	0.377331	0.326	0.194	6
	TM9SF3	0.00337429	1	0.274424	0.291	0.164	6
	CCT6A	0.00340331	1	0.25417	0.267	0.147	6
	RPS15	0.00365915	1	0.31341	0.291	0.168	6
	OCIAD1	0.00383682	1	0.330772	0.256	0.142	6
	NCKAP5	0.00419376	1	0.320021	0.326	0.193	6
	LL22NC03-2H8.5	0.00436317	1	0.452695	0.337	0.217	6
	GALNT14	0.00455451	1	0.321102	0.36	0.229	6
	RP11-33B1.1	0.00481889	1	0.260302	0.279	0.16	6
	FOXP2	0.00499392	1	0.420804	0.291	0.176	6
	MACF1	0.00517421	1	0.271045	0.628	0.463	6
	ENO1	0.00523705	1	0.282388	0.407	0.266	6
	EZR	0.00597401	1	0.419706	0.384	0.269	6
	CAB39	0.0067897	1	0.345316	0.256	0.148	6
	HSPA9	0.0074985	1	0.412905	0.302	0.185	6
	RPS20	0.0077566	1	0.250862	0.337	0.209	6
	FAM135A	0.00777362	1	0.263042	0.279	0.165	6
	ZFAND5	0.00782365	1	0.255126	0.314	0.19	6
	TMTC2	0.00862725	1	0.321183	0.326	0.208	6
	ASCC3	0.00907771	1	0.320991	0.291	0.179	6
	ARHGAP5	0.00988903	1	0.304614	0.384	0.253	6
	MT1G	3.21358e-145	1.01298e-140	2.40282	0.461	0.056	7
	CXCL14	3.80254e-48	1.19864e-43	1.33502	0.356	0.084	7
	PDZK1IP1	3.54449e-44	1.11729e-39	1.21723	0.283	0.059	7
	MT1E	1.11904e-43	3.52743e-39	1.265	0.269	0.055	7
	RPLP1	3.07791e-43	9.70219e-39	1.05369	0.689	0.307	7
	AQP1	2.05505e-41	6.47792e-37	1.2237	0.297	0.067	7
	TMSB10	3.21011e-40	1.01189e-35	1.26139	0.493	0.175	7
	RPS23	6.60811e-38	2.08301e-33	1.11517	0.516	0.199	7
	GATM	2.31645e-36	7.30191e-32	1.39666	0.283	0.069	7
	ANPEP	3.37689e-35	1.06446e-30	0.932741	0.256	0.057	7
	RPL34	2.16697e-33	6.83072e-29	1.14921	0.479	0.186	7
	RPS8	8.00336e-33	2.52282e-28	0.996227	0.575	0.259	7
	RPS19	2.65279e-32	8.36213e-28	1.11289	0.58	0.263	7
	RPL13	1.40113e-31	4.41663e-27	0.94447	0.726	0.404	7
	RPS28	1.5567e-31	4.90704e-27	1.06486	0.425	0.154	7
	GPX3	1.93366e-31	6.09529e-27	1.54219	0.603	0.307	7
	RPL21	4.5851e-31	1.44531e-26	1.07694	0.438	0.162	7
	RPL13A	1.34636e-30	4.24399e-26	0.92003	0.635	0.319	7
	RPLP2	3.11522e-30	9.81979e-26	0.998008	0.502	0.21	7
	FTL	4.39997e-30	1.38696e-25	1.15453	0.731	0.418	7
	RPS20	1.93577e-28	6.10192e-24	0.984763	0.489	0.206	7
	RPS12	2.17379e-28	6.85223e-24	0.951932	0.47	0.192	7
	RPS21	1.68205e-24	5.30215e-20	0.94838	0.301	0.099	7
	ATP5E	2.00322e-24	6.31455e-20	0.920823	0.333	0.117	7
	CDH6	1.71548e-23	5.40755e-19	0.932086	0.342	0.122	7
	C1orf186	1.2807e-22	4.03701e-18	0.818671	0.493	0.225	7
	RPS6	7.78676e-22	2.45454e-17	0.734399	0.712	0.419	7
	TPT1	2.0635e-21	6.50457e-17	0.981196	0.607	0.336	7
	RPL35	3.76398e-21	1.18648e-16	0.938119	0.37	0.153	7
	RPS16	4.11092e-21	1.29584e-16	0.82924	0.479	0.232	7
	RPL37A	1.86405e-20	5.87586e-16	0.894028	0.416	0.189	7
	RPS27A	2.26432e-20	7.1376e-16	0.873822	0.53	0.277	7
	UGT2B7	5.40484e-20	1.70371e-15	0.822985	0.507	0.256	7
	RPL37	6.28824e-20	1.98218e-15	0.8686	0.306	0.114	7
	RPS14	2.43578e-19	7.67807e-15	0.684122	0.539	0.273	7
	RPS24	4.61583e-19	1.455e-14	0.81676	0.466	0.235	7
	AKAP12	1.9029e-18	5.99831e-14	0.927953	0.393	0.176	7
	RPL23	5.17349e-18	1.63079e-13	0.802928	0.406	0.194	7
	SERF2	1.59601e-17	5.03093e-13	0.853594	0.37	0.166	7
	FTH1	1.62503e-17	5.12243e-13	0.790587	0.543	0.296	7
	ALDOB	2.02587e-17	6.38595e-13	1.84507	0.338	0.151	7
	COX7C	2.66773e-17	8.40921e-13	0.972802	0.324	0.137	7
	TPM1	2.75829e-17	8.6947e-13	0.846336	0.466	0.243	7
	HLA-A	4.15275e-17	1.30903e-12	0.873608	0.352	0.156	7
	ITGB8	6.61412e-17	2.0849e-12	0.722333	0.411	0.189	7
	CTSB	1.16825e-16	3.68256e-12	0.866901	0.361	0.165	7
	EEF1A1	1.29046e-15	4.06778e-11	0.788983	0.571	0.333	7
	RPS25	2.99232e-15	9.43238e-11	0.795262	0.338	0.152	7
	RPL32	3.38488e-15	1.06698e-10	0.857296	0.306	0.133	7
	RPS7	8.11892e-15	2.55925e-10	0.690695	0.338	0.153	7
	C11orf54	1.19455e-14	3.76545e-10	1.10275	0.274	0.115	7
	DLGAP1	2.6282e-14	8.2846e-10	0.789763	0.288	0.122	7
	RPL38	2.72652e-14	8.59452e-10	0.822927	0.256	0.104	7
	RPL27	3.24143e-14	1.02176e-09	0.850741	0.279	0.121	7
	RPS18	3.92077e-14	1.23591e-09	0.668989	0.429	0.227	7
	RPL9	4.7102e-14	1.48475e-09	0.683626	0.352	0.172	7
	PPFIBP1	3.12106e-13	9.83819e-09	0.608948	0.498	0.292	7
	RPL35A	4.66241e-13	1.46968e-08	0.89055	0.265	0.116	7
	RPL24	5.28237e-13	1.66511e-08	0.764463	0.333	0.164	7
	RPL27A	6.02138e-13	1.89806e-08	0.735328	0.265	0.114	7
	RPS13	2.67224e-12	8.42345e-08	0.697845	0.279	0.128	7
	RPL11	8.96507e-12	2.82597e-07	0.594959	0.443	0.25	7
	RPS9	1.07642e-11	3.39311e-07	0.67194	0.315	0.156	7
	SDC4	1.93591e-11	6.10237e-07	0.65802	0.279	0.13	7
	MT2A	4.58175e-11	1.44426e-06	0.943576	0.365	0.203	7
	RPL8	5.14833e-11	1.62286e-06	0.600383	0.356	0.192	7
	RPS17	2.21083e-10	6.96899e-06	0.689053	0.274	0.135	7
	FAM134B	5.27691e-10	1.66339e-05	0.651906	0.283	0.141	7
	RPL31	1.23849e-09	3.90396e-05	0.657596	0.393	0.232	7
	RPS15	1.42935e-09	4.50561e-05	0.684999	0.311	0.167	7
	SLC17A1	1.48388e-09	4.67748e-05	0.372985	0.365	0.19	7
	CALD1	1.57479e-09	4.96405e-05	0.375174	0.411	0.234	7
	KLF6	3.22414e-09	0.000101631	0.616417	0.324	0.175	7
	RPL6	3.56455e-09	0.000112362	0.540113	0.397	0.236	7
	PTMA	1.1407e-08	0.00035957	0.561262	0.402	0.252	7
	LAPTM4A	1.17567e-08	0.000370593	0.590388	0.256	0.128	7
	RPL12	1.20008e-08	0.000378289	0.597405	0.265	0.139	7
	EZR	1.49127e-08	0.000470078	0.519152	0.42	0.268	7
	RPS11	2.45361e-08	0.000773428	0.632218	0.324	0.19	7
	KCNJ15	2.45951e-08	0.000775287	0.455913	0.388	0.232	7
	RPL14	2.51645e-08	0.000793237	0.564759	0.301	0.168	7
	SLC16A12	3.0621e-08	0.000965235	0.418202	0.361	0.206	7
	PEBP1	4.39322e-08	0.00138483	0.580999	0.452	0.296	7
	RPL5	6.76819e-08	0.00213347	0.516988	0.37	0.227	7
	LRP2	1.26848e-07	0.00399849	0.323426	0.374	0.214	7
	HSPA5	3.60158e-07	0.0113529	0.673081	0.279	0.158	7
	PARD3	4.27376e-07	0.0134717	0.427128	0.53	0.381	7
	RPS4X	8.75103e-07	0.027585	0.503425	0.379	0.24	7
	SLC13A1	2.76401e-06	0.0871272	0.292286	0.279	0.154	7
	CCNI	2.78432e-06	0.0877674	0.46355	0.301	0.183	7
	RPL3	3.61986e-06	0.114105	0.289138	0.493	0.327	7
	BNC2	3.64153e-06	0.114788	0.432898	0.32	0.196	7
	ZBTB38	3.73954e-06	0.117878	0.354787	0.329	0.203	7
	PABPC1	5.43947e-06	0.171463	0.409204	0.356	0.231	7
	PTPRD	5.65283e-06	0.178189	0.356295	0.361	0.227	7
	BCL2	6.84589e-06	0.215796	0.312192	0.297	0.176	7
	MTATP6P1	7.23016e-06	0.227909	1.07165	0.311	0.208	7
	CNDP2	8.05088e-06	0.25378	0.423302	0.256	0.148	7
	PSAP	9.213e-06	0.290412	0.345962	0.388	0.259	7
	RPL7	1.00834e-05	0.31785	0.424304	0.374	0.244	7
	CALM1	1.56871e-05	0.49449	0.608468	0.342	0.234	7
	NOX4	1.69322e-05	0.533736	0.264615	0.265	0.153	7
	AGBL4	3.20659e-05	1	0.346774	0.352	0.234	7
	ARID5B	4.00452e-05	1	0.354737	0.301	0.19	7
	TTC28	5.04577e-05	1	0.307241	0.361	0.24	7
	DCDC2	5.91114e-05	1	0.356591	0.402	0.29	7
	HSPD1	5.95528e-05	1	0.418232	0.461	0.337	7
	COX4I1	6.11039e-05	1	0.38165	0.32	0.21	7
	PICALM	6.64176e-05	1	0.286122	0.347	0.231	7
	COL4A2	8.13758e-05	1	0.37311	0.274	0.173	7
	COL18A1	8.45585e-05	1	0.411244	0.311	0.21	7
	CNKSR3	9.99142e-05	1	0.338943	0.265	0.165	7
	RPL18	0.000112462	1	0.402465	0.265	0.171	7
	EEF2	0.000133572	1	0.410179	0.251	0.16	7
	ITGAV	0.000251676	1	0.335771	0.324	0.22	7
	RERG	0.00031151	1	0.283409	0.279	0.18	7
	GALNT14	0.000334184	1	0.403988	0.324	0.229	7
	RPL7A	0.000487678	1	0.479064	0.279	0.194	7
	RPSA	0.000628843	1	0.339378	0.265	0.178	7
	HINT1	0.000872877	1	0.315358	0.251	0.169	7
	NPM1	0.000900721	1	0.360352	0.283	0.196	7
	WWC1	0.00173785	1	0.268824	0.333	0.242	7
	NUCKS1	0.00190237	1	0.348594	0.315	0.232	7
	SIPA1L1	0.00368886	1	0.253615	0.283	0.204	7
	NUMB	0.00381396	1	0.308115	0.256	0.181	7
	NFIA	0.00383943	1	0.281489	0.311	0.234	7
	SPATS2L	0.00411285	1	0.283368	0.256	0.183	7
	SDK1	0.00463146	1	0.274445	0.301	0.222	7
	HSP90AB1	0.00483108	1	0.258593	0.484	0.397	7
	CD63	0.00488202	1	0.318619	0.265	0.196	7
	RPS3A	0.0050424	1	0.361658	0.292	0.218	7
	NCL	0.00512418	1	0.355406	0.342	0.272	7
	RPL19	0.00562338	1	0.277525	0.361	0.275	7
	RPL4	0.00633408	1	0.297379	0.26	0.192	7
	S100A6	0.00640757	1	0.392039	0.379	0.303	7
	VCAM1	0	0	2.04528	0.37	0.037	8
	CPE	0	0	1.8909	0.499	0.044	8
	CYP24A1	0	0	1.81289	0.344	0.025	8
	TFPI2	0	0	1.77677	0.3	0.02	8
	TNFSF10	0	0	1.77671	0.603	0.118	8
	SLPI	0	0	1.66155	0.641	0.142	8
	SPP1	0	0	1.54983	0.932	0.443	8
	SLC34A2	4.47319e-292	1.41004e-287	1.34651	0.313	0.036	8
	TNFRSF11B	6.31416e-287	1.99035e-282	1.49384	0.459	0.083	8
	ADAMTS1	2.50696e-268	7.90243e-264	1.35117	0.653	0.179	8
	SERPINA1	1.11198e-266	3.50519e-262	1.2777	0.552	0.124	8
	GSTP1	3.6035e-256	1.1359e-251	1.31704	0.72	0.239	8
	H3F3B	4.80945e-249	1.51604e-244	1.27061	0.745	0.262	8
	CRYAB	1.84952e-245	5.83005e-241	1.20797	0.718	0.233	8
	RPLP0	5.98711e-225	1.88726e-220	1.2257	0.72	0.259	8
	EDIL3	8.53387e-215	2.69005e-210	1.17011	0.281	0.039	8
	CLU	1.72491e-201	5.43726e-197	1.25218	0.507	0.135	8
	RPS2	1.50983e-190	4.75928e-186	1.14275	0.66	0.237	8
	RPS6	3.07744e-183	9.70072e-179	0.973934	0.832	0.402	8
	KRT18	1.95464e-181	6.16142e-177	1.24696	0.517	0.154	8
	ID1	9.5641e-180	3.01479e-175	1.13397	0.473	0.125	8
	SOD2	6.41714e-176	2.02281e-171	0.975282	0.751	0.326	8
	SAT1	5.21373e-171	1.64347e-166	1.11779	0.775	0.383	8
	NFKBIZ	1.14352e-168	3.60459e-164	1.16222	0.437	0.116	8
	C8orf4	2.54782e-165	8.03125e-161	0.951332	0.617	0.212	8
	RPL3	2.94352e-165	9.27858e-161	1.01414	0.722	0.309	8
	RPL10	2.10744e-162	6.64306e-158	1.05331	0.59	0.208	8
	RPL19	1.35259e-159	4.26362e-155	0.967223	0.667	0.257	8
	TGM2	1.3821e-148	4.35665e-144	1.09918	0.346	0.082	8
	ODC1	6.01968e-143	1.89752e-138	1.03757	0.252	0.047	8
	TACSTD2	1.16874e-138	3.68409e-134	1.07565	0.419	0.123	8
	RPS5	8.52824e-138	2.68827e-133	1.03762	0.517	0.18	8
	CTSL	7.48521e-135	2.35949e-130	1.15784	0.327	0.081	8
	GNB2L1	1.47821e-134	4.65962e-130	0.969786	0.565	0.212	8
	HSP90B1	5.34549e-130	1.685e-125	0.824948	0.797	0.456	8
	HINT1	1.17823e-126	3.71402e-122	0.986245	0.462	0.155	8
	EEF1A1	6.8285e-126	2.15248e-121	0.89468	0.695	0.318	8
	RPL10A	1.45342e-125	4.58146e-121	0.925319	0.47	0.157	8
	ACTG1	4.3333e-125	1.36594e-120	1.0274	0.669	0.317	8
	PFKFB3	1.5541e-122	4.89883e-118	0.9841	0.473	0.165	8
	RPS4X	1.55527e-121	4.90251e-117	0.899877	0.573	0.225	8
	RPL13	2.66936e-120	8.41436e-116	0.766623	0.764	0.39	8
	HSP90AA1	3.23316e-118	1.01916e-113	0.715787	0.909	0.613	8
	RPS27A	8.679e-118	2.73579e-113	0.853929	0.61	0.264	8
	ATHL1	4.77465e-113	1.50507e-108	0.912452	0.384	0.117	8
	CEBPD	1.36581e-112	4.30531e-108	0.958358	0.383	0.119	8
	CIB1	3.23047e-104	1.01831e-99	0.967248	0.418	0.148	8
	RPL6	3.90467e-103	1.23083e-98	0.863743	0.537	0.223	8
	RPL5	5.09016e-103	1.60452e-98	0.940942	0.513	0.214	8
	RPS16	2.42647e-102	7.64871e-98	0.879909	0.526	0.221	8
	RPL15	1.27919e-101	4.03226e-97	0.864574	0.48	0.184	8
	LRRK2	4.55465e-101	1.43572e-96	0.916252	0.422	0.149	8
	IGFBP7	2.02383e-100	6.37952e-96	0.738348	0.826	0.547	8
	RPS18	2.35064e-100	7.40968e-96	0.858145	0.523	0.214	8
	ARHGAP29	6.8086e-100	2.14621e-95	0.885154	0.559	0.255	8
	PRDX1	1.36747e-97	4.31055e-93	0.807227	0.494	0.194	8
	RPL4	4.37425e-97	1.37885e-92	0.872601	0.462	0.179	8
	S100A10	1.29269e-95	4.07481e-91	0.843207	0.511	0.212	8
	LAPTM4A	1.30248e-95	4.10567e-91	0.866944	0.36	0.118	8
	RPSA	1.40439e-95	4.42693e-91	0.866278	0.438	0.166	8
	RPL7	2.01202e-95	6.34229e-91	0.861005	0.531	0.232	8
	TIMP1	2.16919e-95	6.83772e-91	0.804911	0.278	0.074	8
	PDIA6	1.275e-93	4.01906e-89	0.832623	0.418	0.153	8
	BTF3	5.27286e-93	1.66211e-88	0.881186	0.35	0.114	8
	ANXA2	6.36449e-93	2.00622e-88	0.881552	0.4	0.145	8
	RPS8	3.30528e-92	1.04189e-87	0.780151	0.557	0.248	8
	CNBP	4.68427e-91	1.47658e-86	0.844549	0.37	0.126	8
	RPS3A	6.95769e-90	2.1932e-85	0.829594	0.491	0.205	8
	KRT8	4.7504e-88	1.49742e-83	0.873451	0.306	0.094	8
	NACA	1.06366e-85	3.35285e-81	0.826628	0.347	0.118	8
	RPS19	1.1739e-85	3.70038e-81	0.742601	0.551	0.253	8
	RPS14	1.60996e-85	5.07492e-81	0.717262	0.564	0.262	8
	GAPDH	1.66385e-85	5.24479e-81	0.802222	0.534	0.245	8
	RAN	4.7269e-85	1.49001e-80	0.88595	0.283	0.085	8
	EHF	5.94644e-85	1.87444e-80	0.88117	0.276	0.081	8
	RPL7A	1.45596e-82	4.58947e-78	0.807369	0.445	0.182	8
	NPM1	2.17296e-82	6.84961e-78	0.787296	0.451	0.184	8
	HSP90AB1	6.98218e-82	2.20092e-77	0.663911	0.685	0.383	8
	CD24	9.09685e-81	2.86751e-76	0.614363	0.621	0.301	8
	MYL12B	9.23615e-80	2.91142e-75	0.777456	0.487	0.213	8
	EPCAM	1.13693e-79	3.58384e-75	0.732796	0.504	0.223	8
	RPL13A	2.70181e-79	8.51664e-75	0.708917	0.603	0.308	8
	MMP7	4.06023e-79	1.27986e-74	0.921171	0.276	0.084	8
	RPL31	5.91611e-79	1.86488e-74	0.729219	0.498	0.221	8
	PCBP1	1.07959e-77	3.40307e-73	0.778367	0.287	0.091	8
	RPL11	4.75588e-77	1.49915e-72	0.723893	0.517	0.239	8
	TPT1	5.016e-77	1.58114e-72	0.707994	0.623	0.325	8
	ZFP36L1	3.55649e-76	1.12108e-71	0.773759	0.438	0.185	8
	EEF1B2	8.41845e-75	2.65366e-70	0.805527	0.27	0.084	8
	ITGB6	4.77651e-74	1.50565e-69	0.502412	0.658	0.336	8
	NAMPT	1.06636e-73	3.36139e-69	0.782784	0.384	0.152	8
	RPLP1	1.69066e-73	5.32929e-69	0.677403	0.581	0.298	8
	EIF4A2	7.17109e-73	2.26047e-68	0.759675	0.4	0.162	8
	TXNIP	1.32927e-72	4.19011e-68	0.599851	0.725	0.429	8
	RPL18	9.18462e-72	2.89518e-67	0.758468	0.396	0.161	8
	RPS7	1.63434e-71	5.15176e-67	0.761248	0.371	0.145	8
	ENO1	5.63566e-71	1.77647e-66	0.675943	0.531	0.253	8
	HSPD1	8.20605e-70	2.58671e-65	0.6475	0.607	0.325	8
	ITM2B	4.89453e-69	1.54286e-64	0.562216	0.699	0.402	8
	RPL14	1.08976e-68	3.43514e-64	0.754094	0.386	0.158	8
	CD59	9.24778e-68	2.91509e-63	0.597054	0.506	0.235	8
	ERMP1	8.51517e-67	2.68415e-62	0.755771	0.306	0.11	8
	ANXA5	1.53856e-66	4.84984e-62	0.737699	0.334	0.126	8
	B2M	3.21826e-66	1.01446e-61	0.537274	0.635	0.338	8
	S100A6	1.23033e-65	3.87825e-61	0.612806	0.565	0.291	8
	CYSTM1	3.62423e-65	1.14243e-60	0.670227	0.457	0.209	8
	GDF15	6.12328e-65	1.93018e-60	0.771083	0.379	0.157	8
	EIF1	1.81542e-63	5.72257e-59	0.668212	0.476	0.226	8
	RPL8	3.48023e-63	1.09704e-58	0.72067	0.414	0.184	8
	PPIA	9.19981e-63	2.89997e-58	0.785851	0.345	0.14	8
	PEBP1	2.60728e-61	8.21867e-57	0.605262	0.56	0.285	8
	YWHAB	3.23661e-61	1.02024e-56	0.679065	0.41	0.182	8
	IFITM3	4.699e-61	1.48122e-56	0.63527	0.422	0.186	8
	YBX1	5.38065e-61	1.69609e-56	0.702748	0.322	0.124	8
	ARF1	1.57056e-60	4.95072e-56	0.692158	0.321	0.125	8
	RPS15	1.83761e-60	5.79252e-56	0.687858	0.374	0.158	8
	TMBIM6	2.93025e-60	9.23673e-56	0.58552	0.556	0.29	8
	MT2A	5.15207e-60	1.62403e-55	0.67818	0.425	0.194	8
	DDX5	1.02089e-58	3.21804e-54	0.608955	0.64	0.393	8
	FTH1	1.49855e-58	4.72372e-54	0.599881	0.551	0.286	8
	ASAH1	8.86929e-58	2.79578e-53	0.712667	0.289	0.108	8
	RPS23	1.93553e-57	6.10119e-53	0.643429	0.418	0.192	8
	RPS11	1.97154e-57	6.21469e-53	0.682436	0.4	0.181	8
	CANX	2.12015e-57	6.68313e-53	0.621351	0.504	0.261	8
	XRCC5	3.36805e-57	1.06168e-52	0.669732	0.454	0.223	8
	RPL12	9.09589e-56	2.86721e-51	0.663383	0.323	0.131	8
	ACSL4	1.09646e-55	3.45625e-51	0.754097	0.382	0.174	8
	LDHB	7.97459e-55	2.51375e-50	0.524571	0.532	0.269	8
	EPRS	1.85051e-54	5.83317e-50	0.660608	0.314	0.126	8
	ADAM10	5.12123e-54	1.61432e-49	0.668371	0.436	0.213	8
	TMSB10	1.32344e-52	4.17174e-48	0.631701	0.374	0.169	8
	CD63	4.38125e-52	1.38106e-47	0.620123	0.4	0.186	8
	RPS25	1.00251e-51	3.16011e-47	0.659768	0.338	0.145	8
	RPS13	2.96269e-51	9.33898e-47	0.637791	0.3	0.121	8
	RPL24	1.00503e-50	3.16805e-46	0.628975	0.353	0.157	8
	DYNLT1	1.73356e-50	5.46454e-46	0.667455	0.251	0.093	8
	MYL12A	3.60802e-50	1.13732e-45	0.661162	0.313	0.131	8
	CLTA	5.68319e-50	1.79146e-45	0.653986	0.278	0.11	8
	PTMA	1.31998e-49	4.16085e-45	0.632517	0.463	0.243	8
	ZNF770	1.39941e-49	4.41121e-45	0.629156	0.252	0.095	8
	HNRNPA2B1	1.86447e-49	5.87719e-45	0.540292	0.639	0.406	8
	RPL32	2.75337e-49	8.67917e-45	0.647719	0.303	0.127	8
	PSMA7	4.04132e-49	1.27391e-44	0.61355	0.345	0.153	8
	GAS5	5.91734e-49	1.86526e-44	0.56629	0.313	0.131	8
	RPS27	7.44237e-49	2.34599e-44	0.685776	0.296	0.124	8
	PPIB	1.55765e-48	4.91004e-44	0.618863	0.273	0.108	8
	SRP14	2.62002e-48	8.25883e-44	0.551949	0.363	0.163	8
	VMP1	2.98347e-48	9.40449e-44	0.588411	0.462	0.242	8
	FAU	4.29141e-48	1.35274e-43	0.658588	0.319	0.14	8
	CCT6A	5.74533e-48	1.81104e-43	0.661871	0.32	0.139	8
	UGT2B7	1.30558e-47	4.11546e-43	0.545285	0.479	0.248	8
	LINC01320	2.42807e-47	7.65377e-43	0.514842	0.687	0.447	8
	RPL21	9.86792e-47	3.11057e-42	0.610912	0.344	0.156	8
	PABPC1	1.0166e-46	3.20451e-42	0.621167	0.431	0.223	8
	NGFRAP1	1.36567e-46	4.30487e-42	0.573939	0.313	0.134	8
	LMAN1	4.06146e-46	1.28025e-41	0.652278	0.254	0.099	8
	SOD1	2.53746e-45	7.99859e-41	0.575155	0.384	0.185	8
	HIF1A	8.82322e-45	2.78126e-40	0.601636	0.372	0.178	8
	SKP1	2.76797e-44	8.7252e-40	0.620005	0.254	0.101	8
	ATP6V1G1	5.67704e-44	1.78952e-39	0.646004	0.259	0.105	8
	CDH6	8.49305e-44	2.67718e-39	0.598836	0.283	0.117	8
	EGR1	3.65483e-43	1.15208e-38	0.626638	0.259	0.106	8
	RPS24	4.06559e-43	1.28156e-38	0.559239	0.435	0.228	8
	MYL6	7.71815e-43	2.43292e-38	0.51547	0.502	0.28	8
	FTL	1.00106e-42	3.15555e-38	0.404056	0.649	0.41	8
	CD164	1.82451e-41	5.75121e-37	0.59459	0.286	0.124	8
	RPL30	2.10335e-41	6.63017e-37	0.581688	0.294	0.129	8
	DUSP6	2.4542e-41	7.73614e-37	0.626028	0.255	0.105	8
	NCL	5.74758e-41	1.81175e-36	0.504967	0.475	0.263	8
	RPS9	6.11391e-41	1.92723e-36	0.600182	0.32	0.149	8
	PSMB1	6.33172e-41	1.99588e-36	0.593219	0.252	0.104	8
	SERPING1	1.64307e-40	5.17928e-36	0.56423	0.255	0.106	8
	ALDH1A2	6.72342e-40	2.11936e-35	0.557332	0.262	0.11	8
	RHOA	1.08788e-39	3.42921e-35	0.535678	0.321	0.15	8
	SRSF3	1.41961e-39	4.47489e-35	0.598937	0.291	0.132	8
	RPS20	5.82896e-39	1.83741e-34	0.555997	0.389	0.201	8
	PDIA3	7.42987e-39	2.34204e-34	0.574231	0.302	0.139	8
	RPS12	1.0284e-38	3.24173e-34	0.559515	0.37	0.186	8
	HLA-B	1.51408e-38	4.77268e-34	0.521699	0.411	0.218	8
	UBA52	1.81215e-38	5.71227e-34	0.593706	0.287	0.13	8
	CAPN2	6.50212e-38	2.0496e-33	0.604819	0.3	0.141	8
	RPS17	6.59027e-38	2.07739e-33	0.536009	0.287	0.129	8
	MAOA	7.02345e-38	2.21393e-33	0.591884	0.275	0.123	8
	IL6ST	3.14238e-37	9.9054e-33	0.563876	0.329	0.162	8
	RPL9	5.90375e-36	1.86098e-31	0.553867	0.333	0.166	8
	EIF4G2	9.01503e-36	2.84172e-31	0.545281	0.323	0.16	8
	PLEKHA1	2.25493e-35	7.108e-31	0.49053	0.404	0.218	8
	GPX1	3.57087e-35	1.12561e-30	0.541841	0.259	0.115	8
	RPL23	3.87953e-35	1.2229e-30	0.502131	0.365	0.188	8
	LDHA	4.11965e-35	1.29859e-30	0.453836	0.357	0.178	8
	LINC00657	4.42538e-35	1.39497e-30	0.54726	0.315	0.156	8
	REEP5	5.26763e-35	1.66046e-30	0.573059	0.303	0.147	8
	TPM1	8.3813e-35	2.64195e-30	0.487828	0.427	0.236	8
	TPI1	2.76438e-34	8.71389e-30	0.488501	0.295	0.141	8
	RPLP2	4.59864e-34	1.44958e-29	0.50577	0.382	0.206	8
	PKM	5.11073e-34	1.61101e-29	0.563462	0.333	0.171	8
	PLOD2	5.13085e-34	1.61735e-29	0.521707	0.286	0.134	8
	TFPI	5.73535e-34	1.8079e-29	0.507559	0.38	0.204	8
	BTG1	1.19585e-33	3.76955e-29	0.472784	0.274	0.126	8
	EEF2	1.19772e-33	3.77545e-29	0.550897	0.308	0.154	8
	FOXP2	1.70319e-33	5.36878e-29	0.542401	0.332	0.169	8
	UBB	2.20959e-33	6.96506e-29	0.49535	0.348	0.18	8
	EDF1	3.05739e-33	9.63749e-29	0.553115	0.251	0.114	8
	PGK1	5.7298e-33	1.80615e-28	0.515947	0.276	0.131	8
	KIF5B	1.27078e-32	4.00575e-28	0.486924	0.402	0.224	8
	HSPA8	1.78334e-31	5.62145e-27	0.519642	0.255	0.119	8
	EID1	9.62209e-31	3.03308e-26	0.502331	0.271	0.129	8
	RPL41	1.05246e-30	3.31756e-26	0.499557	0.257	0.121	8
	RP11-745O10.4	1.3761e-30	4.33774e-26	0.495812	0.28	0.136	8
	SERBP1	1.59913e-30	5.04076e-26	0.478022	0.289	0.143	8
	DSP	2.06354e-30	6.5047e-26	0.485195	0.402	0.231	8
	RPL37A	5.9515e-30	1.87603e-25	0.504756	0.341	0.184	8
	EIF5	3.84499e-29	1.21202e-24	0.496093	0.282	0.142	8
	RPL35	5.23342e-29	1.64968e-24	0.499537	0.291	0.149	8
	HLA-A	6.09133e-29	1.92011e-24	0.503171	0.295	0.151	8
	APLP2	1.33721e-28	4.21517e-24	0.429537	0.434	0.258	8
	MET	4.77528e-28	1.50526e-23	0.446378	0.28	0.14	8
	RTN4	8.5525e-28	2.69592e-23	0.367983	0.519	0.328	8
	AC012593.1	1.29246e-27	4.0741e-23	0.44362	0.321	0.169	8
	PTBP3	1.61201e-27	5.08138e-23	0.450605	0.364	0.205	8
	NDUFA4	1.92608e-27	6.07138e-23	0.458749	0.269	0.135	8
	TPM3	2.16414e-27	6.82181e-23	0.508277	0.259	0.129	8
	CTSB	2.44624e-27	7.71105e-23	0.520115	0.301	0.161	8
	CALM1	2.7829e-27	8.77227e-23	0.419532	0.392	0.227	8
	TMEM59	2.82803e-27	8.91452e-23	0.466486	0.274	0.139	8
	JAK1	4.39285e-26	1.38471e-21	0.446729	0.355	0.201	8
	PTTG1IP	4.81264e-26	1.51704e-21	0.394765	0.352	0.196	8
	TSC22D1	5.56373e-26	1.7538e-21	0.49761	0.44	0.276	8
	UBXN4	2.17019e-25	6.84086e-21	0.3945	0.437	0.268	8
	GNAS	9.00261e-25	2.8378e-20	0.41255	0.438	0.274	8
	PFDN5	3.74849e-24	1.1816e-19	0.484276	0.288	0.157	8
	AP000769.1	4.01828e-24	1.26664e-19	0.349922	0.544	0.369	8
	CNDP2	3.1288e-22	9.8626e-18	0.443355	0.265	0.144	8
	RASD1	3.43416e-22	1.08251e-17	0.395006	0.268	0.143	8
	ITGA2	3.90648e-22	1.2314e-17	0.418045	0.334	0.197	8
	ADGRG1	1.21608e-21	3.83334e-17	0.448634	0.297	0.169	8
	SF3B1	3.66506e-21	1.1553e-16	0.403034	0.363	0.221	8
	CD9	5.89026e-21	1.85673e-16	0.377618	0.263	0.142	8
	PTGES3	6.89953e-21	2.17487e-16	0.42025	0.257	0.14	8
	CYB5A	9.12703e-21	2.87702e-16	0.401053	0.287	0.161	8
	HSPA5	1.38279e-20	4.35884e-16	0.371786	0.276	0.153	8
	VCL	3.26333e-20	1.02867e-15	0.338762	0.262	0.142	8
	HNRNPR	6.01574e-20	1.89628e-15	0.432054	0.258	0.144	8
	SLC38A1	7.96448e-20	2.51056e-15	0.286622	0.313	0.178	8
	RPL34	1.2311e-19	3.88068e-15	0.360786	0.313	0.183	8
	HNRNPDL	3.45759e-19	1.0899e-14	0.376116	0.338	0.206	8
	SERF2	2.68916e-18	8.47678e-14	0.400011	0.281	0.163	8
	ATP5A1	9.29233e-18	2.92913e-13	0.364014	0.267	0.153	8
	ALDOA	1.47962e-17	4.66405e-13	0.369696	0.258	0.149	8
	PAX8	2.8547e-17	8.9986e-13	0.389393	0.595	0.45	8
	HNRNPU	5.10177e-17	1.60818e-12	0.327888	0.382	0.249	8
	SASH1	5.56587e-17	1.75447e-12	0.333022	0.378	0.246	8
	TMF1	6.88454e-17	2.17014e-12	0.335134	0.257	0.147	8
	DSTN	7.45431e-17	2.34975e-12	0.365143	0.316	0.197	8
	LITAF	7.73457e-17	2.43809e-12	0.351595	0.274	0.161	8
	HNRNPM	8.4871e-17	2.6753e-12	0.38366	0.271	0.161	8
	CSDE1	9.46475e-17	2.98348e-12	0.360905	0.262	0.153	8
	SEC62	1.5528e-16	4.89474e-12	0.335353	0.31	0.191	8
	FUBP1	1.64435e-16	5.18332e-12	0.334807	0.259	0.15	8
	NAP1L1	2.33258e-16	7.35275e-12	0.349519	0.296	0.182	8
	EEF1D	4.01864e-16	1.26676e-11	0.355332	0.262	0.156	8
	HNRNPA3	5.7464e-15	1.81138e-10	0.325724	0.257	0.154	8
	IQGAP1	7.60996e-15	2.39881e-10	0.311385	0.293	0.182	8
	PAPOLA	9.16776e-15	2.88986e-10	0.326593	0.256	0.154	8
	SARAF	9.3189e-15	2.9375e-10	0.328515	0.256	0.153	8
	KTN1	2.59077e-14	8.16662e-10	0.288098	0.52	0.388	8
	HNRNPC	2.62525e-14	8.27532e-10	0.330041	0.341	0.227	8
	RPS28	4.22405e-14	1.3315e-09	0.371579	0.251	0.153	8
	TAX1BP1	7.23395e-14	2.28029e-09	0.254496	0.44	0.31	8
	MYO9A	1.90672e-13	6.01035e-09	0.27506	0.523	0.394	8
	HMGB1	4.42552e-13	1.39501e-08	0.275684	0.32	0.211	8
	TAF1D	2.77547e-12	8.74883e-08	0.283623	0.251	0.157	8
	PRPF40A	3.58026e-12	1.12857e-07	0.31275	0.293	0.194	8
	ARHGAP5	3.70833e-11	1.16894e-06	0.28014	0.353	0.248	8
	HIPK2	4.03932e-11	1.27328e-06	0.279434	0.377	0.27	8
	HSPA9	5.11429e-11	1.61212e-06	0.273791	0.274	0.181	8
	NFE2L2	7.59313e-11	2.39351e-06	0.259163	0.318	0.217	8
	CIRBP	3.09383e-10	9.75239e-06	0.315552	0.295	0.204	8
	UBE2D3	9.07573e-10	2.86085e-05	0.250132	0.309	0.214	8
	CHD1	2.05223e-09	6.46904e-05	0.257862	0.327	0.234	8
	CCNI	2.73088e-09	8.60828e-05	0.290083	0.263	0.181	8
	CLDN1	0	0	1.72146	0.401	0.031	9
	CRYAB	3.18832e-211	1.00502e-206	1.70831	0.81	0.243	9
	TNFRSF11B	1.27184e-188	4.0091e-184	1.60711	0.508	0.091	9
	AKR1B1	9.62678e-186	3.03455e-181	1.63241	0.506	0.093	9
	CD24	1.1617e-178	3.66191e-174	1.48132	0.831	0.303	9
	LDHB	1.73045e-150	5.45471e-146	1.38326	0.766	0.27	9
	SLPI	1.33792e-139	4.21738e-135	1.45456	0.585	0.155	9
	GSTP1	5.5634e-138	1.75369e-133	1.25661	0.738	0.25	9
	EEF1A1	1.98994e-135	6.2727e-131	1.28593	0.8	0.324	9
	SLC34A2	2.1578e-128	6.8018e-124	1.29517	0.295	0.043	9
	RPS6	3.16674e-125	9.98221e-121	1.08037	0.882	0.412	9
	MYL12B	1.77938e-121	5.60895e-117	1.21473	0.659	0.216	9
	RPL3	4.42382e-120	1.39448e-115	1.25897	0.773	0.318	9
	SPP1	4.57087e-120	1.44083e-115	0.672019	0.947	0.454	9
	TACSTD2	5.86425e-120	1.84853e-115	1.36208	0.499	0.128	9
	RPLP0	7.10907e-119	2.24092e-114	1.16809	0.735	0.27	9
	CLDN10	1.75763e-118	5.54041e-114	1.39822	0.575	0.176	9
	MAL	2.24304e-111	7.07051e-107	1.17975	0.559	0.164	9
	GNB2L1	7.05828e-107	2.22491e-102	1.14928	0.636	0.219	9
	ERMP1	2.80859e-105	8.85324e-101	1.22714	0.443	0.111	9
	ENO1	8.33023e-105	2.62586e-100	1.12764	0.673	0.256	9
	RPL19	2.05115e-104	6.46563e-100	1.10606	0.696	0.266	9
	TMEM176A	1.20601e-102	3.80158e-98	1.25119	0.283	0.049	9
	C8orf4	3.36134e-101	1.05956e-96	0.981448	0.652	0.221	9
	ITM2B	7.94071e-101	2.50307e-96	0.991122	0.828	0.406	9
	RPS4X	1.82701e-100	5.7591e-96	1.18633	0.64	0.232	9
	RPS2	1.14344e-99	3.60435e-95	1.10401	0.666	0.247	9
	RPL15	2.62742e-96	8.28217e-92	1.13962	0.571	0.189	9
	RPL10	1.11926e-89	3.52812e-85	1.14305	0.596	0.217	9
	RPS5	4.80481e-88	1.51457e-83	1.16812	0.545	0.187	9
	BTF3	1.01032e-86	3.18474e-82	1.17537	0.425	0.118	9
	CYSTM1	4.7297e-86	1.4909e-81	1.12956	0.573	0.212	9
	H3F3B	3.12251e-85	9.84279e-81	0.979268	0.675	0.275	9
	FTH1	3.7144e-85	1.17085e-80	1.02608	0.684	0.289	9
	RPL5	7.88393e-85	2.48517e-80	1.09292	0.585	0.219	9
	PEBP1	1.32719e-84	4.18358e-80	1.06689	0.671	0.289	9
	IGFBP7	2.98074e-84	9.39589e-80	1.03667	0.845	0.553	9
	SIM2	1.92e-83	6.05223e-79	1.08539	0.327	0.074	9
	HSP90AA1	2.59657e-81	8.1849e-77	0.767313	0.93	0.62	9
	RARRES2	1.88256e-80	5.9342e-76	1.17389	0.325	0.076	9
	RPL6	5.14505e-77	1.62182e-72	0.997139	0.587	0.23	9
	GDF15	4.06694e-75	1.28198e-70	1.13429	0.476	0.16	9
	SERPINA1	5.60635e-75	1.76723e-70	0.784177	0.459	0.136	9
	HSP90B1	4.84617e-72	1.52761e-67	0.854376	0.812	0.464	9
	ACTG1	1.50589e-71	4.74686e-67	1.05829	0.677	0.325	9
	RPL4	4.9839e-71	1.57103e-66	1.03557	0.503	0.185	9
	KRT7	5.02216e-70	1.58308e-65	1.05887	0.269	0.06	9
	NPM1	9.3024e-69	2.9323e-64	0.939718	0.513	0.189	9
	MYL12A	7.28832e-68	2.29742e-63	1.01152	0.418	0.133	9
	RPS8	1.95036e-67	6.14793e-63	0.946783	0.594	0.255	9
	EIF1	2.33375e-67	7.35643e-63	0.95046	0.566	0.23	9
	FTL	1.3961e-66	4.40077e-62	0.808308	0.768	0.413	9
	RPS3A	4.43102e-66	1.39675e-61	1.05128	0.527	0.211	9
	MPC2	5.15252e-66	1.62418e-61	1.08425	0.265	0.061	9
	DANCR	8.93499e-64	2.81649e-59	0.986799	0.271	0.065	9
	TIMP1	3.24089e-63	1.02159e-58	0.953187	0.304	0.079	9
	RPL10A	1.76824e-61	5.57384e-57	1.01031	0.452	0.165	9
	RPL13	4.14766e-61	1.30743e-56	0.778662	0.742	0.4	9
	GAPDH	7.86658e-61	2.4797e-56	0.897082	0.582	0.251	9
	SCCPDH	2.35714e-60	7.43017e-56	0.942975	0.262	0.063	9
	EPCAM	5.58969e-59	1.76198e-54	0.878074	0.548	0.228	9
	LDHA	1.11522e-58	3.51538e-54	0.905816	0.476	0.179	9
	GPX1	1.16845e-58	3.68319e-54	0.972197	0.367	0.116	9
	NACA	8.5937e-58	2.70891e-53	0.942088	0.378	0.123	9
	SAT1	2.7946e-56	8.80915e-52	0.770194	0.724	0.394	9
	ANXA2	4.20297e-56	1.32486e-51	0.956475	0.42	0.15	9
	PPIA	5.55436e-55	1.75084e-50	0.902344	0.406	0.143	9
	RPL7A	1.40024e-54	4.41383e-50	0.923851	0.473	0.188	9
	RPL7	3.88633e-54	1.22505e-49	0.864118	0.545	0.239	9
	CD59	5.05959e-54	1.59488e-49	0.871872	0.545	0.241	9
	PRDX1	1.20798e-53	3.80781e-49	0.897607	0.494	0.201	9
	SOD1	5.68041e-52	1.79058e-47	0.965093	0.464	0.188	9
	MAL2	5.93475e-51	1.87075e-46	0.923923	0.383	0.137	9
	IFITM2	6.08594e-51	1.91841e-46	0.915254	0.332	0.106	9
	B2M	1.25344e-50	3.95109e-46	0.687741	0.673	0.344	9
	TPT1	2.02786e-48	6.39223e-44	0.799089	0.624	0.332	9
	TPM1	5.83467e-48	1.8392e-43	0.838635	0.527	0.238	9
	S100A6	2.47742e-47	7.80934e-43	0.686297	0.603	0.297	9
	HINT1	7.74876e-47	2.44256e-42	0.880124	0.415	0.163	9
	PSME1	2.76698e-45	8.72208e-41	0.967838	0.255	0.075	9
	RPL11	6.03075e-45	1.90101e-40	0.817268	0.522	0.245	9
	PON2	1.98788e-44	6.26619e-40	0.832915	0.336	0.117	9
	PTTG1IP	3.48522e-43	1.09861e-38	0.862986	0.448	0.197	9
	MYL6	8.29788e-43	2.61566e-38	0.730722	0.568	0.284	9
	PFKFB3	8.8469e-43	2.78872e-38	0.822649	0.415	0.173	9
	IFITM3	9.55384e-43	3.01156e-38	0.739587	0.455	0.191	9
	ARHGAP29	1.73419e-42	5.46651e-38	0.777708	0.541	0.262	9
	RPS18	1.60848e-41	5.07025e-37	0.760254	0.483	0.223	9
	CYS1	2.04633e-41	6.45045e-37	0.86323	0.292	0.097	9
	SRP14	2.55145e-40	8.04267e-36	0.853735	0.401	0.167	9
	CLU	2.72837e-40	8.60038e-36	0.796247	0.381	0.147	9
	EIF4A2	3.13401e-40	9.87904e-36	0.770328	0.404	0.167	9
	CBR1	3.26886e-40	1.03041e-35	0.86522	0.302	0.104	9
	GOLM1	3.34054e-39	1.053e-34	0.781175	0.343	0.129	9
	MAOA	3.56794e-39	1.12469e-34	0.85353	0.332	0.125	9
	APLP2	4.52842e-39	1.42745e-34	0.751833	0.522	0.26	9
	RPS16	4.94881e-39	1.55996e-34	0.776001	0.483	0.229	9
	CD9	1.02423e-38	3.22858e-34	0.750133	0.367	0.143	9
	RPL8	1.48953e-38	4.6953e-34	0.786424	0.427	0.189	9
	RPL13A	1.6041e-38	5.05643e-34	0.689865	0.587	0.316	9
	RPS11	3.0943e-38	9.75384e-34	0.79449	0.425	0.186	9
	TMBIM6	7.51828e-38	2.36991e-33	0.687332	0.568	0.296	9
	TMEM59	1.07406e-37	3.38565e-33	0.852707	0.35	0.14	9
	RPS27A	3.3538e-37	1.05718e-32	0.703602	0.534	0.274	9
	S100A10	1.55711e-36	4.90833e-32	0.666332	0.476	0.22	9
	GSTM3	3.54908e-36	1.11874e-31	0.832957	0.309	0.115	9
	CALM1	3.93179e-36	1.23938e-31	0.748315	0.471	0.229	9
	TGM2	4.78708e-36	1.50898e-31	0.800454	0.267	0.09	9
	HSPD1	5.07604e-36	1.60007e-31	0.55958	0.622	0.332	9
	RPL31	1.42694e-35	4.498e-31	0.721382	0.476	0.228	9
	SYTL2	3.35492e-35	1.05754e-30	0.777728	0.381	0.162	9
	RPL14	6.95539e-35	2.19248e-30	0.749233	0.383	0.164	9
	SOD2	1.9429e-34	6.12442e-30	0.418882	0.64	0.339	9
	RPSA	4.7061e-34	1.48346e-29	0.784027	0.392	0.174	9
	SLC16A5	1.78422e-33	5.62421e-29	0.78994	0.265	0.093	9
	C12orf75	2.28989e-33	7.21819e-29	0.826006	0.297	0.112	9
	UGT2B7	6.30687e-33	1.98805e-28	0.625709	0.501	0.253	9
	RAN	2.2146e-32	6.98087e-28	0.793713	0.255	0.09	9
	CYCS	4.5581e-32	1.4368e-27	0.743344	0.255	0.09	9
	REEP5	5.82721e-32	1.83685e-27	0.75265	0.35	0.149	9
	PGK1	1.19148e-31	3.75578e-27	0.750393	0.325	0.133	9
	JTB	1.75848e-31	5.54309e-27	0.738413	0.283	0.107	9
	RPS20	2.93247e-31	9.24373e-27	0.713074	0.425	0.204	9
	RHOA	3.38392e-31	1.06668e-26	0.820135	0.35	0.153	9
	NGFRAP1	4.86716e-31	1.53422e-26	0.75571	0.332	0.138	9
	XRCC5	6.32181e-31	1.99276e-26	0.706168	0.45	0.228	9
	RPS13	1.13672e-30	3.58317e-26	0.686528	0.311	0.125	9
	UBB	2.81026e-30	8.85851e-26	0.679598	0.394	0.182	9
	RPL18	3.83371e-30	1.20846e-25	0.676193	0.374	0.167	9
	RPS23	6.95724e-30	2.19306e-25	0.658298	0.413	0.197	9
	CIB1	9.75741e-30	3.07573e-25	0.616803	0.36	0.156	9
	YWHAB	2.07522e-29	6.54151e-25	0.720914	0.394	0.188	9
	RPS14	3.18333e-29	1.00345e-24	0.600962	0.506	0.27	9
	HNRNPA2B1	3.20931e-29	1.01164e-24	0.593553	0.64	0.411	9
	RPLP1	3.94021e-29	1.24203e-24	0.632151	0.541	0.306	9
	CD63	1.20129e-28	3.78672e-24	0.686274	0.399	0.192	9
	PSMB1	2.28073e-28	7.18932e-24	0.700613	0.274	0.107	9
	DDX5	3.83297e-28	1.20823e-23	0.60053	0.629	0.4	9
	GNAS	4.86529e-28	1.53364e-23	0.592743	0.513	0.277	9
	SDHA	6.10156e-28	1.92333e-23	0.739642	0.258	0.099	9
	PABPC1	5.31052e-27	1.67398e-22	0.66154	0.432	0.228	9
	HSP90AB1	7.26004e-27	2.28851e-22	0.50439	0.629	0.392	9
	KRT18	1.02135e-26	3.21949e-22	0.597905	0.364	0.167	9
	ANXA4	3.66438e-26	1.15509e-21	0.670262	0.329	0.148	9
	RP11-745O10.4	5.25525e-26	1.65656e-21	0.690936	0.316	0.138	9
	NAP1L1	6.12514e-26	1.93077e-21	0.674084	0.376	0.183	9
	APP	7.22974e-26	2.27896e-21	0.613604	0.575	0.373	9
	RPS12	8.70211e-26	2.74308e-21	0.621248	0.387	0.19	9
	TPI1	1.75839e-25	5.54281e-21	0.708222	0.32	0.144	9
	CANX	2.31273e-25	7.29017e-21	0.601271	0.485	0.267	9
	NDUFA4	4.38507e-25	1.38226e-20	0.702526	0.306	0.137	9
	CNBP	5.47882e-25	1.72703e-20	0.674272	0.302	0.134	9
	PKM	8.52367e-25	2.68683e-20	0.720398	0.355	0.174	9
	VMP1	1.02218e-24	3.22213e-20	0.690011	0.448	0.247	9
	RPL24	1.53716e-24	4.84544e-20	0.663245	0.341	0.162	9
	DZIP1	1.96269e-24	6.18679e-20	0.640947	0.267	0.109	9
	LAPTM4A	2.30598e-24	7.26891e-20	0.659817	0.288	0.125	9
	TFPI	2.83499e-24	8.93644e-20	0.659056	0.401	0.207	9
	PDIA3	3.3319e-24	1.05028e-19	0.647987	0.313	0.142	9
	PPIB	3.59957e-24	1.13466e-19	0.676645	0.267	0.112	9
	LAMTOR5	4.4635e-24	1.40698e-19	0.693942	0.269	0.115	9
	ATP5C1	5.26594e-24	1.65993e-19	0.706239	0.292	0.13	9
	ATP6V1G1	6.10853e-24	1.92553e-19	0.6463	0.262	0.109	9
	PFDN5	7.33715e-24	2.31282e-19	0.618859	0.336	0.159	9
	RPS7	8.09692e-24	2.55231e-19	0.633346	0.325	0.151	9
	HLA-B	8.83404e-24	2.78467e-19	0.628511	0.418	0.223	9
	ATP5G3	1.92417e-23	6.06537e-19	0.674873	0.278	0.121	9
	TNFSF10	3.68712e-23	1.16225e-18	0.603517	0.306	0.137	9
	PDIA6	3.80245e-23	1.19861e-18	0.634944	0.341	0.162	9
	ALDOA	9.10839e-23	2.87115e-18	0.646083	0.318	0.15	9
	SLC25A3	1.13891e-22	3.59007e-18	0.613807	0.295	0.133	9
	YBX1	4.95221e-22	1.56104e-17	0.662956	0.285	0.13	9
	CYB5A	5.11282e-22	1.61166e-17	0.600606	0.334	0.163	9
	COX4I1	1.19553e-21	3.76855e-17	0.534892	0.399	0.207	9
	DSTN	1.45274e-21	4.57934e-17	0.602362	0.378	0.198	9
	RAC1	3.22025e-21	1.01509e-16	0.615334	0.267	0.119	9
	RPL12	8.51839e-21	2.68517e-16	0.551294	0.295	0.136	9
	ATP6V0E1	1.15979e-20	3.65588e-16	0.6631	0.295	0.14	9
	FOXP2	1.40742e-20	4.43648e-16	0.553835	0.346	0.172	9
	RPS3	2.34633e-20	7.39611e-16	0.676883	0.258	0.116	9
	RPS19	4.89559e-20	1.54319e-15	0.528879	0.45	0.263	9
	SARAF	7.92609e-20	2.49846e-15	0.641043	0.311	0.155	9
	ANK2	1.12435e-19	3.54416e-15	0.537524	0.35	0.178	9
	ARHGAP24	2.97484e-19	9.37729e-15	0.534707	0.506	0.327	9
	PRDX6	5.11857e-19	1.61348e-14	0.570213	0.267	0.124	9
	EID1	7.29867e-19	2.30069e-14	0.616336	0.276	0.132	9
	BICC1	9.31822e-19	2.93729e-14	0.307647	0.752	0.585	9
	RPL9	1.21247e-18	3.82194e-14	0.585084	0.329	0.17	9
	UBXN4	2.66525e-18	8.4014e-14	0.518939	0.452	0.272	9
	ASPH	2.95285e-18	9.30797e-14	0.560229	0.278	0.134	9
	SKIL	9.58085e-18	3.02008e-13	0.550891	0.271	0.132	9
	SASH1	1.49485e-17	4.71206e-13	0.491757	0.427	0.248	9
	BTG1	2.73999e-17	8.63701e-13	0.564192	0.269	0.13	9
	TAX1BP1	2.99547e-17	9.44232e-13	0.456115	0.494	0.312	9
	RPS25	7.5715e-17	2.38669e-12	0.553306	0.292	0.151	9
	RPL32	9.3333e-17	2.94204e-12	0.589835	0.267	0.132	9
	HOOK1	1.69869e-16	5.35462e-12	0.612237	0.253	0.123	9
	EIF4G2	1.8105e-16	5.70705e-12	0.52337	0.311	0.164	9
	SRSF3	1.82061e-16	5.73893e-12	0.584137	0.271	0.136	9
	PSMA7	4.36032e-16	1.37446e-11	0.562806	0.299	0.158	9
	DEK	7.99824e-16	2.5212e-11	0.526901	0.26	0.129	9
	FAU	8.14162e-16	2.5664e-11	0.450808	0.285	0.145	9
	SCIN	9.05801e-16	2.85526e-11	0.440867	0.35	0.193	9
	CLINT1	1.05085e-15	3.31248e-11	0.473492	0.329	0.179	9
	COX7C	1.42031e-15	4.4771e-11	0.487214	0.271	0.136	9
	LYPLAL1	2.52479e-15	7.95864e-11	0.458752	0.297	0.155	9
	ARF1	5.76552e-15	1.81741e-10	0.550495	0.258	0.131	9
	SERBP1	6.85241e-15	2.16002e-10	0.463228	0.281	0.146	9
	ATP5B	1.51539e-14	4.7768e-10	0.474676	0.295	0.158	9
	SERF2	2.58458e-14	8.1471e-10	0.546725	0.299	0.166	9
	COL4A3	3.87281e-14	1.22079e-09	0.418632	0.357	0.203	9
	RPL23	5.4609e-14	1.72139e-09	0.503461	0.334	0.193	9
	RPS17	6.64151e-14	2.09354e-09	0.547301	0.255	0.134	9
	CCT6A	8.54982e-14	2.69507e-09	0.530677	0.271	0.145	9
	RPS9	9.65062e-14	3.04207e-09	0.493023	0.283	0.154	9
	ANXA5	1.03613e-13	3.26608e-09	0.492139	0.255	0.133	9
	RP1-60O19.1	1.22841e-13	3.8722e-09	0.460854	0.462	0.308	9
	UBA52	1.45732e-13	4.59375e-09	0.486928	0.255	0.134	9
	ATP5A1	4.82852e-13	1.52205e-08	0.490342	0.281	0.155	9
	CNDP2	7.38458e-13	2.32777e-08	0.562534	0.267	0.147	9
	RPL30	1.11771e-12	3.52326e-08	0.49462	0.253	0.134	9
	HNRNPR	1.96738e-12	6.20159e-08	0.495726	0.265	0.146	9
	SEPT11	2.72063e-12	8.57596e-08	0.440056	0.334	0.201	9
	AIF1L	4.19535e-12	1.32246e-07	0.427184	0.253	0.136	9
	HNRNPC	7.15719e-12	2.25609e-07	0.471137	0.364	0.23	9
	RPS15	7.92577e-12	2.49836e-07	0.443186	0.288	0.166	9
	RPL21	1.13306e-11	3.57164e-07	0.409574	0.285	0.162	9
	OCIAD1	1.22364e-11	3.85715e-07	0.436737	0.255	0.14	9
	RSRP1	1.33033e-11	4.19345e-07	0.429512	0.276	0.157	9
	HNRNPA3	1.46803e-11	4.62754e-07	0.493995	0.271	0.156	9
	MET	3.35531e-11	1.05766e-06	0.431228	0.258	0.144	9
	RTN4	3.36326e-11	1.06017e-06	0.374083	0.478	0.333	9
	AP000769.1	4.17581e-11	1.3163e-06	0.287107	0.538	0.373	9
	RPL34	5.45895e-11	1.72077e-06	0.417207	0.306	0.186	9
	WFDC2	2.38189e-10	7.50819e-06	0.33041	0.306	0.179	9
	RPS24	3.42128e-10	1.07846e-05	0.418927	0.357	0.235	9
	RPL35	9.30718e-10	2.93381e-05	0.397203	0.26	0.153	9
	FCHO2	9.77e-10	3.0797e-05	0.380441	0.269	0.16	9
	SF3B1	1.55967e-09	4.91639e-05	0.452688	0.339	0.225	9
	CCNI	3.04748e-09	9.60626e-05	0.418068	0.29	0.182	9
	HNRNPM	3.63245e-09	0.000114502	0.394933	0.271	0.164	9
	NCL	4.11395e-09	0.00012968	0.341947	0.399	0.27	9
	CSDE1	8.91563e-09	0.000281039	0.387079	0.258	0.156	9
	HSPA5	9.19626e-09	0.000289884	0.393052	0.258	0.157	9
	ADGRG1	9.91085e-09	0.00031241	0.26099	0.285	0.172	9
	NCOA7	1.02016e-08	0.000321574	0.404947	0.399	0.277	9
	PLEKHA1	2.54769e-08	0.000803083	0.374771	0.336	0.225	9
	IVNS1ABP	4.59485e-08	0.00144839	0.331038	0.35	0.24	9
	HNRNPDL	8.25416e-08	0.00260188	0.340011	0.316	0.209	9
	KIF5B	8.71791e-08	0.00274806	0.356521	0.339	0.23	9
	TPR	9.71837e-08	0.00306342	0.39111	0.397	0.291	9
	CIRBP	1.20738e-07	0.00380589	0.39545	0.309	0.206	9
	VAV3	1.22058e-07	0.00384751	0.363446	0.329	0.228	9
	TGOLN2	1.50318e-07	0.00473833	0.351454	0.258	0.163	9
	RBBP8	1.60841e-07	0.00507005	0.358628	0.309	0.21	9
	EEF1D	1.78774e-07	0.00563532	0.352603	0.251	0.158	9
	EEF2	1.89232e-07	0.00596496	0.327364	0.253	0.159	9
	VPS13C	4.47964e-07	0.0141207	0.339557	0.376	0.275	9
	RPLP2	5.50062e-07	0.017339	0.366391	0.306	0.212	9
	PTMA	6.59098e-07	0.0207761	0.309767	0.357	0.251	9
	JAK1	1.41943e-06	0.0447433	0.284202	0.302	0.206	9
	NTN4	1.42875e-06	0.0450371	0.250936	0.299	0.203	9
	HNRNPU	1.60734e-06	0.0506667	0.324395	0.35	0.253	9
	ACSL4	1.88145e-06	0.0593069	0.274749	0.274	0.181	9
	RPL37A	2.2843e-06	0.0720057	0.324621	0.278	0.189	9
	UBE2D3	3.33046e-06	0.104983	0.356102	0.306	0.216	9
	CTNNA1	5.21185e-06	0.164288	0.333135	0.327	0.236	9
	ZFAND5	6.55046e-06	0.206484	0.271928	0.276	0.188	9
	CAST	0.00011358	1	0.267069	0.355	0.278	9
	HECTD1	0.000183559	1	0.287614	0.265	0.194	9
	HIF1A	0.000304575	1	0.29255	0.251	0.186	9
	SPP1	0	0	2.40406	0.989	0.424	10
	SERPINA1	0	0	2.15128	0.722	0.097	10
	SOD2	0	0	1.88375	0.915	0.301	10
	C8orf4	0	0	1.79723	0.845	0.181	10
	ADAMTS1	0	0	1.73279	0.768	0.156	10
	G0S2	0	0	1.69654	0.454	0.052	10
	ITGB6	0	0	1.67695	0.932	0.305	10
	MT2A	0	0	1.53921	0.699	0.165	10
	EMP1	0	0	1.49247	0.517	0.075	10
	LDHA	0	0	1.47748	0.649	0.149	10
	GADD45B	0	0	1.448	0.552	0.106	10
	BTG1	0	0	1.42545	0.509	0.103	10
	S100A10	0	0	1.32131	0.697	0.188	10
	GOLM1	0	0	1.29808	0.528	0.102	10
[truncated: 3,712 more rows]
