# Supplementary material for: A single-nucleus RNA-sequencing pipeline to decipher the molecular anatomy and pathophysiology of human kidneys
Source: Nat Commun. 2019 Jun 27;10:2832. doi: 10.1038/s41467-019-10861-2 (PMC6597610; doi:10.1038/s41467-019-10861-2)
Supplement: Supplementary file 10 — Supplementary Data 8 [file 41467_2019_10861_MOESM10_ESM.xlsx]

## Sheet: Supplementary Data 8
	Supplementary Data 8. Differentially expressed chronic kidney disease- and hypertension-associated genes between all clusters
	Compartment-specific eQTLs (Qui...Susztak, 2018, Suppl. Table 2)									Hypertension-Associated Loci (Schmidt...Caulfield, 2018, Suppl. Tables 2a,b)
	Gene	p Value	Adjusted p Value	Fold Change (log value)	Proportion of Cells in Cluster that are Expressing Gene	Proportion of Cells outside Cluster that are Expressing Gene	Cluster			Gene	p Value	Adjusted p Value	Fold Change (log value)	Proportion of Cells in Cluster that are Expressing Gene	Proportion of Cells outside Cluster that are Expressing Gene	Cluster
1	PLA2R1	0	0	3.01514	0.843	0.069	2			ZNF804A	0	0	1.61828	0.296	0.01	2
2	NPHS1	0	0	2.59065	0.64	0.02	2			VEGFA	1.31173e-304	4.13482e-300	1.60313	0.462	0.082	2
3	PLCE1	0	0	2.19946	0.636	0.047	2			PTPRD	9.58954e-174	3.02281e-169	1.03952	0.615	0.209	2
4	DACH1	0	0	1.94103	0.766	0.161	2			PDLIM5	3.75772e-98	1.18451e-93	0.851331	0.475	0.183	2
5	RYR3	0	0	1.53281	0.353	0.019	2			MSRA	0	0	1.19113	0.349	0.091	3
6	ARHGAP28	0	0	1.51438	0.361	0.034	2			UBE2E2	1.31925e-165	4.15855e-161	0.754395	0.43	0.214	3
7	CR1	0	0	1.41588	0.264	0.005	2			PDE8A	8.6136e-127	2.71518e-122	0.721258	0.348	0.172	3
8	PCOLCE2	0	0	1.33803	0.277	0.01	2			BCAS3	6.11546e-60	1.92772e-55	0.488454	0.366	0.24	3
9	CCDC91	1.18359e-173	3.73091e-169	1.32243	0.575	0.203	2			DGKH	1.22089e-37	3.8485e-33	0.777528	0.316	0.169	4
10	FYN	0	0	1.30155	0.347	0.035	2			DLG1	6.47009e-07	0.020395	0.36197	0.296	0.245	4
11	EXPH5	5.39503e-170	1.70062e-165	1.13442	0.349	0.075	2			CDKAL1	9.21935e-07	0.0290612	0.321073	0.274	0.218	4
12	GOLIM4	6.18753e-138	1.95043e-133	1.08714	0.38	0.103	2			SREK1	4.77786e-21	1.50608e-16	0.706455	0.653	0.259	5
13	MYH9	3.57879e-106	1.12811e-101	0.961904	0.463	0.173	2			ZNF462	1.25334e-06	0.0395079	0.532819	0.267	0.104	6
14	ARHGEF3	1.40226e-96	4.4202e-92	0.794027	0.432	0.153	2			ARHGAP29	6.8086e-100	2.14621e-95	0.885154	0.559	0.255	8
15	ITGAV	7.57678e-67	2.38835e-62	0.750795	0.454	0.21	2			IGFBP7	2.98074e-84	9.39589e-80	1.03667	0.845	0.553	9
16	THSD7A	3.792e-68	1.19532e-63	0.686954	0.709	0.457	2			NACA	8.5937e-58	2.70891e-53	0.942088	0.378	0.123	9
17	TANC1	9.66031e-62	3.04512e-57	0.668191	0.334	0.13	2			NCOA7	5.48768e-295	1.72983e-290	1.13678	0.684	0.247	10
18	PTPN14	1.36107e-39	4.29038e-35	0.485675	0.308	0.138	2			CCT6A	1.94063e-135	6.11725e-131	0.764703	0.383	0.129	10
19	KIF1B	4.34368e-14	1.36922e-09	0.258785	0.255	0.152	2			PRKD1	7.9747e-130	2.51379e-125	1.19304	0.735	0.374	11
20	PLEKHA6	2.55613e-275	8.05744e-271	1.16858	0.288	0.076	3			MAST4	1.30233e-42	4.10521e-38	0.724796	0.541	0.326	11
21	SYNE2	1.31711e-279	4.15179e-275	0.619349	0.903	0.79	3			PTK2	4.87548e-07	0.0153685	0.321258	0.369	0.295	11
22	WWOX	5.98816e-129	1.88759e-124	0.565539	0.559	0.358	3			RARRES2	9.81891e-188	3.09512e-183	1.29112	0.422	0.072	12
23	ZBTB38	9.83488e-40	3.10015e-35	0.498369	0.28	0.188	3			ERBB4	0	0	1.59236	0.872	0.483	13
24	VPS13A	3.12709e-41	9.85723e-37	0.4735	0.296	0.202	3			RP4-655J12.4	2.5549e-207	8.05357e-203	1.69912	0.484	0.095	14
25	AKAP13	5.10188e-47	1.60821e-42	0.463857	0.348	0.244	3			LRCH1	2.16424e-33	6.82211e-29	0.800299	0.317	0.146	14
26	TNIK	9.91119e-95	3.1242e-90	1.06696	0.302	0.097	4			MEF2A	1.39446e-14	4.39561e-10	0.528233	0.431	0.304	14
27	SIPA1L1	2.51863e-19	7.93921e-15	0.55311	0.307	0.2	4			SCN2A	3.60062e-106	1.13499e-101	1.34155	0.466	0.114	15
28	PTH1R	5.14237e-121	1.62098e-116	2.22958	0.919	0.186	5			TOX	2.09392e-194	6.60044e-190	1.55911	0.593	0.177	16
29	ANK1	0	0	1.70787	0.5	0.014	5			BMPR1B	8.95463e-138	2.82268e-133	1.36386	0.445	0.127	16
30	INSR	5.1175e-64	1.61314e-59	1.28409	0.75	0.172	5			MLF1	1.91354e-87	6.03186e-83	1.44328	0.293	0.034	17
31	RNF220	1.76147e-60	5.5525e-56	0.798129	0.258	0.024	5			AC073218.1	1.0944e-45	3.44978e-41	1.24894	0.279	0.053	17
32	RIN2	7.22998e-12	2.27904e-07	0.428434	0.315	0.108	5			RTN4	3.93625e-30	1.24079e-25	1.16704	0.63	0.333	17
33	SMG6	1.2085e-13	3.80943e-09	0.306417	0.298	0.09	5			GLIS3	2.24679e-36	7.08232e-32	0.979313	0.736	0.405	17
34	CNTN4	1.51815e-12	4.7855e-08	0.977903	0.453	0.171	6			STIM2	1.71809e-165	5.41575e-161	0.813764	0.33	0.107	18
35	ARHGAP29	6.8086e-100	2.14621e-95	0.885154	0.559	0.255	8			C12orf75	1.41479e-176	4.45969e-172	1.38769	0.491	0.105	19
36	AKR1B1	9.62678e-186	3.03455e-181	1.63241	0.506	0.093	9			HSPA4	2.14638e-45	6.76582e-41	0.772607	0.291	0.101	19
37	TNFRSF11B	1.27184e-188	4.0091e-184	1.60711	0.508	0.091	9			UBE2D3	1.04249e-14	3.28615e-10	0.398198	0.354	0.214	19
38	ANXA2	4.20297e-56	1.32486e-51	0.956475	0.42	0.15	9			TFCP2L1	1.54001e-33	4.8544e-29	0.696112	0.403	0.238	20
39	MAL2	5.93475e-51	1.87075e-46	0.923923	0.383	0.137	9			ZBTB20	2.3978e-16	7.55835e-12	0.863034	0.964	0.803	21
40	ASPH	2.95285e-18	9.30797e-14	0.560229	0.278	0.134	9			TGFBR2	7.20712e-62	2.27183e-57	1.34421	0.392	0.115	22
41	SERPING1	1.49833e-262	4.72302e-258	1.04166	0.402	0.089	10			PIAS1	6.1076e-12	1.92524e-07	0.641325	0.273	0.151	22
42	IFITM2	1.03009e-240	3.24705e-236	0.955324	0.392	0.089	10			SOX5	1.31371e-94	4.14108e-90	1.53008	0.402	0.075	24
43	JTB	2.62243e-160	8.26643e-156	0.824692	0.338	0.093	10			AQP1	2.28898e-68	7.21533e-64	1.44705	0.327	0.066	24
44	PLOD2	1.51254e-46	4.76783e-42	0.94064	0.323	0.135	11			PIEZO2	0	0	2.20408	0.488	0.018	26
45	SASH1	6.02807e-58	1.90017e-53	0.896585	0.493	0.244	11			SLCO3A1	1.32659e-80	4.18167e-76	1.5341	0.474	0.098	26
46	PPP2R3A	1.07605e-78	3.39193e-74	0.87616	0.692	0.41	11			ZEB2	4.13548e-94	1.30359e-89	1.49827	0.447	0.074	26
47	GCC2	9.954e-20	3.1377e-15	0.534844	0.457	0.319	11			PHTF2	4.92594e-76	1.55276e-71	1.46021	0.377	0.065	26
48	HSPA2	0	0	1.38099	0.364	0.03	12			MEIS1	7.64454e-83	2.40971e-78	1.38084	0.321	0.044	26
49	IDH2	2.1731e-184	6.85005e-180	1.24668	0.601	0.145	12			EPB41L2	6.27451e-60	1.97785e-55	1.25092	0.377	0.077	26
50	TSPAN8	2.62334e-126	8.26928e-122	0.945865	0.263	0.04	12			RBMS1	5.31759e-20	1.67621e-15	0.852575	0.516	0.275	26
51	OXCT1	5.15613e-116	1.62531e-111	0.882581	0.302	0.055	12			RGS6	2.63417e-42	8.30342e-38	1.50879	0.31	0.06	27
52	NPC2	3.56359e-104	1.12332e-99	0.844407	0.302	0.061	12			AUTS2	8.96154e-07	0.0282486	0.481822	0.254	0.168	28
53	SCD5	1.40373e-94	4.42484e-90	0.796959	0.287	0.059	12			RBFOX1	1.33048e-35	4.19395e-31	2.02443	0.397	0.056	29
54	KCTD16	1.75194e-106	5.52247e-102	0.788576	0.284	0.052	12			RERG	2.57074e-13	8.10347e-09	1.16236	0.5	0.18	29
55	ITGB5	1.1583e-47	3.65121e-43	0.601747	0.261	0.079	12			BCL2	4.07927e-10	1.28587e-05	1.05031	0.441	0.176	29
56	PLEKHH2	1.5794e-26	4.97858e-22	0.398913	0.308	0.135	12			ARHGAP15	3.91656e-50	1.23458e-45	1.66851	0.261	0.022	30
57	PHACTR1	7.48968e-71	2.3609e-66	0.922176	0.251	0.096	13
58	LRP1B	1.49673e-70	4.71799e-66	0.858141	0.382	0.191	13
59	PKP4	1.51148e-110	4.76447e-106	0.84948	0.611	0.362	13
60	SGIP1	1.97503e-71	6.22569e-67	0.83344	0.283	0.116	13
61	RHOBTB3	1.1454e-51	3.61052e-47	0.815013	0.354	0.195	13
62	PLCL1	5.7726e-84	1.81964e-79	1.03788	0.676	0.356	14
63	CA10	4.10962e-55	1.29544e-50	1.02245	0.28	0.09	14
64	MITF	7.57592e-49	2.38808e-44	0.952342	0.368	0.154	14
65	ITPR1	9.48443e-42	2.98968e-37	0.834032	0.357	0.158	14
66	EXOC6B	1.41279e-08	0.000445341	0.424533	0.322	0.231	14
67	ARL15	6.7433e-75	2.12562e-70	1.25182	0.701	0.354	15
68	COBLL1	3.61818e-68	1.14052e-63	1.0125	0.77	0.474	15
69	MLLT3	3.13224e-21	9.87345e-17	0.769029	0.309	0.147	15
70	FRAS1	1.75225e-61	5.52344e-57	0.886679	0.525	0.27	16
71	ARID1B	6.24168e-16	1.9675e-11	0.489556	0.431	0.317	16
72	CSGALNACT1	9.1151e-32	2.87326e-27	1.16871	0.37	0.116	17
73	EZR	9.00662e-16	2.83907e-11	0.863387	0.481	0.267	17
74	BTBD9	2.68065e-13	8.44996e-09	0.719774	0.442	0.246	17
75	MNS1	0	0	1.16905	0.348	0.059	18
76	ASAH1	2.57118e-289	8.10486e-285	1.04613	0.363	0.086	18
77	PDIA3	7.34674e-120	2.31584e-115	0.711082	0.322	0.125	18
78	ERP27	0	0	1.55621	0.374	0.029	19
79	TAX1BP1	8.47181e-21	2.67048e-16	0.480452	0.496	0.311	19
80	PHLDB2	2.14382e-19	6.75774e-15	0.454144	0.428	0.255	19
81	SEMA3C	1.86008e-283	5.86335e-279	1.67194	0.37	0.051	20
82	CACNB2	6.5606e-252	2.06803e-247	1.60607	0.426	0.077	20
83	ITGA6	2.95761e-227	9.32298e-223	1.53146	0.527	0.133	20
84	PLCG2	1.54518e-35	4.87073e-31	1.84719	0.452	0.087	21
85	GLCCI1	1.44833e-07	0.00456543	1.20034	0.262	0.101	21
86	MAP3K5	3.14809e-08	0.000992342	0.952765	0.321	0.131	21
87	PREX2	3.72345e-152	1.17371e-147	1.55111	0.308	0.034	22
88	TGFBR2	7.20712e-62	2.27183e-57	1.34421	0.392	0.115	22
89	ELMO1	3.98725e-92	1.25686e-87	1.31868	0.294	0.049	22
90	PIP4K2A	2.06103e-41	6.49678e-37	1.10557	0.297	0.09	22
91	ASAP1	2.95339e-31	9.30967e-27	0.956135	0.343	0.137	22
92	CACNA2D1	5.32821e-10	1.67956e-05	0.67313	0.276	0.163	22
93	DNASE1L3	0	0	1.77429	0.27	0.009	23
94	TMTC1	1.80185e-161	5.67979e-157	2.00208	0.567	0.076	26
95	GAS2	1.59148e-101	5.01667e-97	1.7204	0.293	0.031	26
96	KALRN	1.93055e-54	6.08547e-50	1.45187	0.442	0.116	26
97	PCDH9	5.06828e-66	1.59762e-61	1.43518	0.586	0.169	26
98	COL12A1	5.44872e-136	1.71755e-131	1.35588	0.26	0.018	26
99	PDE7B	2.61839e-39	8.25368e-35	1.10891	0.595	0.25	26
100	SSBP2	2.67511e-15	8.43249e-11	0.784544	0.377	0.178	26
101	PDE3A	3.71812e-117	1.17203e-112	1.89371	0.53	0.071	27
102	CTNNA3	8.57193e-50	2.70204e-45	1.73554	0.274	0.042	27
103	MYLK	8.80664e-28	2.77603e-23	1.106	0.333	0.092	27
104	KIF13A	5.87514e-10	1.85196e-05	0.683344	0.292	0.133	27
105	TNC	4.23606e-168	1.33529e-163	1.72164	0.276	0.028	28
106	THSD4	8.07184e-20	2.54441e-15	0.788957	0.29	0.141	28
107	CTTNBP2	3.4326e-26	1.08203e-21	1.61943	0.544	0.137	29
108	EDIL3	1.01412e-16	3.19671e-12	1.29649	0.265	0.05	29
109	PDE1A	3.11055e-14	9.80509e-10	1.22641	0.706	0.38	29
110	RERG	2.57074e-13	8.10347e-09	1.16236	0.5	0.18	29
111	PLCB4	7.22187e-14	2.27648e-09	1.08834	0.338	0.087	29
