# Supplementary material for: A single-nucleus RNA-sequencing pipeline to decipher the molecular anatomy and pathophysiology of human kidneys
Source: Nat Commun. 2019 Jun 27;10:2832. doi: 10.1038/s41467-019-10861-2 (PMC6597610; doi:10.1038/s41467-019-10861-2)
Supplement: Supplementary file 11 — Supplementary Data 9 [file 41467_2019_10861_MOESM11_ESM.xlsx]

## Sheet: Supplementary Data 9
	Supplementary Data 9. SWNE expression tables
	Nephron SWNE (PT -> DCT)					CD SWNE (DCT -> IC)					Nephron SWNE (POD -> IC)						Nephron SWNE (PT -> DCT) incl.CL29
	assoc_score	feature	factor			assoc_score	feature	factor			assoc_score	feature	factor				assoc_score	feature	factor
1	0.644211	SLC5A12	factor_1		1	0.999887	SLC8A1	factor_1		1	0.928671	SLC8A1	factor_1			1	0.713049	ACSM2B	factor_1
2	0.643577	SLC13A3	factor_1		2	0.277135	LINC01099	factor_1		2	0.322398	AC013463.2	factor_1			2	0.709181	ACSM2A	factor_1
3	0.581986	RP11-556I14.1	factor_1		3	0.218235	CALB1	factor_1		3	0.254553	SLC12A3	factor_1			3	0.645865	CUBN	factor_1
4	0.551211	MME	factor_1		4	0.18516	SLC8A1-AS1	factor_1		4	0.253989	LINC01099	factor_1			4	0.620977	SLC5A12	factor_1
5	0.548185	CUBN	factor_1		5	0.161817	TEX41	factor_1		5	0.250768	TEX41	factor_1			5	0.59222	LRP2	factor_1
6	0.529919	ACSM2B	factor_1		6	0.155043	AC013463.2	factor_1		6	0.226706	CALB1	factor_1			6	0.591613	SLC13A3	factor_1
7	0.481354	ACSM2A	factor_1		7	0.15295	BICC1	factor_1		7	0.219256	SCN2A	factor_1			7	0.531837	SLC13A1	factor_1
8	0.47664	SORCS1	factor_1		8	0.139532	FSTL4	factor_1		8	0.200674	ARL15	factor_1			8	0.522785	RP11-556I14.1	factor_1
9	0.461306	ALDOB	factor_1		9	0.138312	ARL15	factor_1		9	0.19377	PDE4D	factor_1			9	0.49505	SLC17A1	factor_1
10	0.437241	AFM	factor_1		10	0.135912	DACH1	factor_1		10	0.192066	MECOM	factor_1			10	0.482943	MME	factor_1
11	0.428136	SLC17A1	factor_1		11	0.135291	CCSER1	factor_1		11	0.18804	PRKG1	factor_1			11	0.471762	TRPM3	factor_1
12	0.423444	TRPM3	factor_1		12	0.13446	PRKG1	factor_1		12	0.187127	PIK3C2G	factor_1			12	0.432157	SLC16A9	factor_1
13	0.414256	SLC16A9	factor_1		13	0.131913	CADPS2	factor_1		13	0.186576	ESRRG	factor_1			13	0.408658	SLC2A9	factor_1
14	0.398811	PTH1R	factor_1		14	0.130848	RGS6	factor_1		14	0.185503	ERBB4	factor_1			14	0.398083	AFM	factor_1
15	0.396913	PLG	factor_1		15	0.130796	XIST	factor_1		15	0.184748	CCSER1	factor_1			15	0.396508	SORCS1	factor_1
16	0.388437	SLC4A4	factor_1		16	0.125749	PDE4D	factor_1		16	0.184592	TMEM52B	factor_1			16	0.396375	SLC4A4	factor_1
17	0.382813	SLC2A9	factor_1		17	0.124283	KCNIP4	factor_1		17	0.182299	CADPS2	factor_1			17	0.384964	DPYS	factor_1
18	0.369267	RP11-66B24.5	factor_1		18	0.12371	SNTG1	factor_1		18	0.179909	WNK1	factor_1			18	0.381067	PLG	factor_1
19	0.361611	LINC01060	factor_1		19	0.120032	GPC5	factor_1		19	0.176896	NR3C2	factor_1			19	0.377995	TINAG	factor_1
20	0.352226	PDZD2	factor_1		20	0.118974	CCDC178	factor_1		20	0.172307	KCNIP4	factor_1			20	0.374308	ALDOB	factor_1
21	0.775075	ACSM2A	factor_2		21	0.689202	CLNK	factor_2		21	0.998217	SLC2A9	factor_2			21	0.833033	SLC8A1	factor_2
22	0.740815	LRP2	factor_2		22	0.598321	ADGRF5	factor_2		22	0.254319	ACSM2A	factor_2			22	0.302	AC013463.2	factor_2
23	0.697583	ACSM2B	factor_2		23	0.579339	SLC26A7	factor_2		23	0.237627	ACSM2B	factor_2			23	0.272421	ERBB4	factor_2
24	0.685368	SLC13A1	factor_2		24	0.556148	PDE1C	factor_2		24	0.221213	SLC17A1	factor_2			24	0.26395	SLC12A3	factor_2
25	0.535111	CUBN	factor_2		25	0.502644	RCAN2	factor_2		25	0.218164	SLC5A12	factor_2			25	0.244987	GPC5	factor_2
26	0.411378	SLC17A1	factor_2		26	0.501401	PACRG	factor_2		26	0.190107	CUBN	factor_2			26	0.238487	CCSER1	factor_2
27	0.37798	TRPM3	factor_2		27	0.48378	RP11-690G19.4	factor_2		27	0.183085	LRP2	factor_2			27	0.225957	TEX41	factor_2
28	0.372519	SLC5A12	factor_2		28	0.46486	SLIT2	factor_2		28	0.179301	SLC13A3	factor_2			28	0.221053	KCNIP4	factor_2
29	0.338686	C1orf186	factor_2		29	0.462525	ATP6V0D2	factor_2		29	0.163303	NOX4	factor_2			29	0.219869	MECOM	factor_2
30	0.321169	SLC13A3	factor_2		30	0.451077	MAGI1	factor_2		30	0.163135	SLC16A12	factor_2			30	0.217656	TMEM52B	factor_2
31	0.317174	DPYS	factor_2		31	0.449294	SEMA3C	factor_2		31	0.162978	SLC13A1	factor_2			31	0.215919	SCN2A	factor_2
32	0.311438	KCNJ15	factor_2		32	0.444451	CACNB2	factor_2		32	0.162261	RP11-556I14.1	factor_2			32	0.215346	WNK1	factor_2
33	0.311089	NLGN1	factor_2		33	0.42713	ADAMTSL1	factor_2		33	0.161667	DPYS	factor_2			33	0.209816	ESRRG	factor_2
34	0.309222	ENPEP	factor_2		34	0.41095	NXPH2	factor_2		34	0.161625	RP11-66B24.5	factor_2			34	0.204912	EGF	factor_2
35	0.307368	SLC16A9	factor_2		35	0.398317	SNTB1	factor_2		35	0.157664	NHS	factor_2			35	0.196791	RP11-457K10.1	factor_2
36	0.307307	TINAG	factor_2		36	0.394292	HS6ST3	factor_2		36	0.155978	RMST	factor_2			36	0.192654	PLCL1	factor_2
37	0.306181	ZNF804B	factor_2		37	0.391771	C9orf84	factor_2		37	0.152791	PLG	factor_2			37	0.188252	FHIT	factor_2
38	0.302622	SLC2A9	factor_2		38	0.387031	EPS8	factor_2		38	0.152461	AFM	factor_2			38	0.1852	RP11-368L12.1	factor_2
39	0.296929	C10orf11	factor_2		39	0.385558	SLC4A1	factor_2		39	0.152372	NCKAP5	factor_2			39	0.182488	PDE4D	factor_2
40	0.296709	GLYAT	factor_2		40	0.381893	WBSCR17	factor_2		40	0.152306	C1orf186	factor_2			40	0.181363	RP4-655J12.4	factor_2
41	0.997753	SPP1	factor_3		41	0.504247	AQP2	factor_3		41	0.90751	AQP2	factor_3			41	0.6256	EEF1A1	factor_3
42	0.205414	ITGB6	factor_3		42	0.489203	GSTP1	factor_3		42	0.464404	ST6GAL1	factor_3			42	0.600193	GSTP1	factor_3
43	0.200592	MT2A	factor_3		43	0.441498	ID1	factor_3		43	0.449787	WFDC2	factor_3			43	0.539087	RPS19	factor_3
44	0.198282	RPLP0	factor_3		44	0.430262	AQP3	factor_3		44	0.437799	FXYD4	factor_3			44	0.462373	RPLP0	factor_3
45	0.192447	SOD2	factor_3		45	0.425385	RASD1	factor_3		45	0.436016	AQP3	factor_3			45	0.445732	RPL3	factor_3
46	0.189749	RPS6	factor_3		46	0.415548	PRDX1	factor_3		46	0.396785	PAPPA	factor_3			46	0.430786	RPS2	factor_3
47	0.188818	SLPI	factor_3		47	0.41532	PDK4	factor_3		47	0.387728	HSD11B2	factor_3			47	0.430689	RPS6	factor_3
48	0.186861	RPS2	factor_3		48	0.413446	FXYD4	factor_3		48	0.363016	PWRN1	factor_3			48	0.425117	RPL19	factor_3
49	0.184822	TXNIP	factor_3		49	0.406287	KRT19	factor_3		49	0.357617	KRT19	factor_3			49	0.420827	RPL10	factor_3
50	0.177208	FTH1	factor_3		50	0.400759	HSP90B1	factor_3		50	0.342696	GATA3	factor_3			50	0.411294	RPS27A	factor_3
51	0.176677	RPL13	factor_3		51	0.396767	TMSB4X	factor_3		51	0.331602	TOX	factor_3			51	0.410568	RPL13	factor_3
52	0.174272	H3F3B	factor_3		52	0.388329	ST6GAL1	factor_3		52	0.331441	BMPR1B	factor_3			52	0.409804	FTH1	factor_3
53	0.173497	IFITM3	factor_3		53	0.38696	WFDC2	factor_3		53	0.30953	SLC38A1	factor_3			53	0.405432	RPS4X	factor_3
54	0.169897	ADAMTS1	factor_3		54	0.382856	SLPI	factor_3		54	0.308489	AC013463.2	factor_3			54	0.399802	RPS16	factor_3
55	0.169851	SERPINA1	factor_3		55	0.382521	MYL12B	factor_3		55	0.290443	C1orf168	factor_3			55	0.397367	H3F3B	factor_3
56	0.169775	RPLP1	factor_3		56	0.372111	H3F3B	factor_3		56	0.285884	BTG2	factor_3			56	0.392169	RPS18	factor_3
57	0.168986	SAT1	factor_3		57	0.364512	SOD2	factor_3		57	0.285881	PIK3C2G	factor_3			57	0.391038	RPL7	factor_3
58	0.168213	CD59	factor_3		58	0.359085	UBB	factor_3		58	0.285575	ID1	factor_3			58	0.389859	RPL13A	factor_3
59	0.167856	RPL13A	factor_3		59	0.358937	RPLP0	factor_3		59	0.28499	RALBP1	factor_3			59	0.389111	CD24	factor_3
60	0.167696	RPS16	factor_3		60	0.357968	ITM2B	factor_3		60	0.284734	PTGER1	factor_3			60	0.384103	RPLP1	factor_3
61	0.969753	UMOD	factor_4		61	0.646353	SLC12A3	factor_4		61	0.995836	ITGB6	factor_4			61	0.986836	UMOD	factor_4
62	0.500458	SLC12A1	factor_4		62	0.542611	EGF	factor_4		62	0.170411	C8orf4	factor_4			62	0.475437	SLC12A1	factor_4
63	0.308406	PDE1A	factor_4		63	0.524287	RP11-457K10.1	factor_4		63	0.169582	EFNA5	factor_4			63	0.272883	PDE1A	factor_4
64	0.293731	PLCB1	factor_4		64	0.436015	TRPM7	factor_4		64	0.168949	ADAMTS1	factor_4			64	0.267127	PLCB1	factor_4
65	0.283317	ERBB4	factor_4		65	0.433803	RP4-655J12.4	factor_4		65	0.16609	SPP1	factor_4			65	0.236977	ERBB4	factor_4
66	0.251328	CASR	factor_4		66	0.417779	TMEM52B	factor_4		66	0.156524	SLC4A7	factor_4			66	0.236621	ATP1A1	factor_4
67	0.250995	ATP1A1	factor_4		67	0.408961	TRPM6	factor_4		67	0.150706	PLCB1	factor_4			67	0.232182	GP2	factor_4
68	0.24647	GP2	factor_4		68	0.374334	GPC5	factor_4		68	0.150496	SOD2	factor_4			68	0.228021	KNG1	factor_4
69	0.244745	KNG1	factor_4		69	0.373254	RNPC3	factor_4		69	0.14779	EMP1	factor_4			69	0.218251	CASR	factor_4
70	0.241884	CACNA2D3	factor_4		70	0.357288	MAML2	factor_4		70	0.144587	VMP1	factor_4			70	0.209767	EFNA5	factor_4
71	0.241449	GPC5	factor_4		71	0.355793	CACNA2D3	factor_4		71	0.138422	PRKD1	factor_4			71	0.208359	CACNA2D3	factor_4
72	0.241183	EFNA5	factor_4		72	0.350259	CNNM2	factor_4		72	0.13801	ITGA2	factor_4			72	0.207111	GPC5	factor_4
73	0.235156	MECOM	factor_4		73	0.346173	ADAMTS17	factor_4		73	0.136398	KCNIP4	factor_4			73	0.203438	CLDN10-AS1	factor_4
74	0.232034	EGF	factor_4		74	0.340979	FMN1	factor_4		74	0.135344	CACNA2D3	factor_4			74	0.201869	MECOM	factor_4
75	0.221081	CLDN10-AS1	factor_4		75	0.33205	CASR	factor_4		75	0.133739	CD44	factor_4			75	0.196467	CLCNKB	factor_4
76	0.216724	CLCNKB	factor_4		76	0.331675	KNG1	factor_4		76	0.126619	SERPINA1	factor_4			76	0.196445	LINC00982	factor_4
77	0.211283	LINC00982	factor_4		77	0.330332	ARHGAP6	factor_4		77	0.121682	CLDN10-AS1	factor_4			77	0.195957	EGF	factor_4
78	0.210996	PCDH9	factor_4		78	0.32755	KANK1	factor_4		78	0.120185	HNRNPA2B1	factor_4			78	0.187318	RANBP3L	factor_4
79	0.207101	RANBP3L	factor_4		79	0.32723	CACNB4	factor_4		79	0.119778	LDHA	factor_4			79	0.182379	PCDH9	factor_4
80	0.201561	RHOBTB3	factor_4		80	0.32169	FGF13	factor_4		80	0.118363	SAT1	factor_4			80	0.180939	ATP1B1	factor_4
81	0.611912	EEF1A1	factor_5		81	0.543695	EEF1A1	factor_5		81	0.976038	UMOD	factor_5			81	0.996824	CRYAB	factor_5
82	0.587928	GSTP1	factor_5		82	0.487706	RPS27A	factor_5		82	0.48017	SLC12A1	factor_5			82	0.208248	H3F3B	factor_5
83	0.522687	RPS19	factor_5		83	0.487512	RPS6	factor_5		83	0.289747	PLCB1	factor_5			83	0.193553	RPLP0	factor_5
84	0.471562	RPLP0	factor_5		84	0.468562	RPLP0	factor_5		84	0.254331	KNG1	factor_5			84	0.192631	RPL10	factor_5
85	0.454938	RPL3	factor_5		85	0.466311	RPL3	factor_5		85	0.252131	CACNA2D3	factor_5			85	0.179569	RPS2	factor_5
86	0.439622	RPS6	factor_5		86	0.451445	RPS3A	factor_5		86	0.2438	CASR	factor_5			86	0.179108	RPL3	factor_5
87	0.439178	RPS2	factor_5		87	0.43892	RPS2	factor_5		87	0.227969	GP2	factor_5			87	0.176972	ACTG1	factor_5
88	0.434175	RPL19	factor_5		88	0.438667	RPL7	factor_5		88	0.224386	CLDN10-AS1	factor_5			88	0.172482	CD24	factor_5
89	0.433165	RPL10	factor_5		89	0.437524	FTH1	factor_5		89	0.22293	EGF	factor_5			89	0.171255	KRT18	factor_5
90	0.419327	RPS27A	factor_5		90	0.435183	RPS14	factor_5		90	0.219145	GPC5	factor_5			90	0.169025	RPL13	factor_5
91	0.419187	RPL13	factor_5		91	0.434817	RPL13	factor_5		91	0.204546	ATP1A1	factor_5			91	0.168148	CPE	factor_5
92	0.41478	FTH1	factor_5		92	0.428388	RPL13A	factor_5		92	0.2008	ERBB4	factor_5			92	0.164874	RPS6	factor_5
93	0.412423	H3F3B	factor_5		93	0.422839	RPS4X	factor_5		93	0.195798	RANBP3L	factor_5			93	0.162119	RPL19	factor_5
94	0.412416	RPS4X	factor_5		94	0.420856	RPS18	factor_5		94	0.1951	PPP1R1A	factor_5			94	0.161475	GNB2L1	factor_5
95	0.406085	RPS16	factor_5		95	0.419168	TPT1	factor_5		95	0.188783	PCDH9	factor_5			95	0.160349	HSP90AA1	factor_5
96	0.400859	CD24	factor_5		96	0.417117	FTL	factor_5		96	0.187579	HS6ST2	factor_5			96	0.160181	RPLP1	factor_5
97	0.400254	RPL7	factor_5		97	0.416674	RPS8	factor_5		97	0.184508	SERPINA5	factor_5			97	0.158833	TACSTD2	factor_5
98	0.39967	RPS18	factor_5		98	0.409068	RPL10	factor_5		98	0.183822	GOLM1	factor_5			98	0.158124	IFITM3	factor_5
99	0.398227	RPL13A	factor_5		99	0.399475	RPL19	factor_5		99	0.179458	RP4-655J12.4	factor_5			99	0.15793	RPL13A	factor_5
100	0.392858	RPLP1	factor_5		100	0.395415	TMSB4X	factor_5		100	0.179036	EFNA5	factor_5			100	0.156533	IGFBP7	factor_5
101	0.955152	SLC8A1	factor_6		101	0.999765	TEX41	factor_6		101	0.997276	CRYAB	factor_6			101	0.745915	S100A6	factor_6
102	0.235849	AC013463.2	factor_6		102	0.239071	RP11-138C9.1	factor_6		102	0.195979	H3F3B	factor_6			102	0.608952	SERPINA1	factor_6
103	0.204154	SLC12A3	factor_6		103	0.187979	AKR1D1	factor_6		103	0.189413	RPLP0	factor_6			103	0.555187	ADAMTS1	factor_6
104	0.182487	TEX41	factor_6		104	0.181086	CALB1	factor_6		104	0.186575	RPL3	factor_6			104	0.468352	SLPI	factor_6
105	0.172599	SCN2A	factor_6		105	0.174161	LINC01099	factor_6		105	0.185688	RPS2	factor_6			105	0.32167	IFITM3	factor_6
106	0.168667	GPC5	factor_6		106	0.171719	CCSER1	factor_6		106	0.178707	HSP90AA1	factor_6			106	0.314863	H3F3B	factor_6
107	0.167722	ERBB4	factor_6		107	0.162504	SLC8A1	factor_6		107	0.176975	FTL	factor_6			107	0.313818	RPLP0	factor_6
108	0.159491	WNK1	factor_6		108	0.1618	TMEM52B	factor_6		108	0.175932	CD24	factor_6			108	0.309982	MT2A	factor_6
109	0.154569	TMEM52B	factor_6		109	0.154402	PKHD1	factor_6		109	0.174686	HSPD1	factor_6			109	0.303773	RPS2	factor_6
110	0.151686	PDE4D	factor_6		110	0.149127	MROH7-TTC4	factor_6		110	0.173822	RPS6	factor_6			110	0.303742	LDHA	factor_6
111	0.150299	CCSER1	factor_6		111	0.148939	XIST	factor_6		111	0.172218	RPL13	factor_6			111	0.297312	ITGB6	factor_6
112	0.147359	KCNIP4	factor_6		112	0.141492	GPC5	factor_6		112	0.163801	B2M	factor_6			112	0.293289	SOD2	factor_6
113	0.144807	TRPM6	factor_6		113	0.140987	SLC12A3	factor_6		113	0.162235	EIF1	factor_6			113	0.286965	CIB1	factor_6
114	0.141629	MECOM	factor_6		114	0.139651	TRPM6	factor_6		114	0.162144	RPL7	factor_6			114	0.286905	TGM2	factor_6
115	0.129584	DACH1	factor_6		115	0.139569	CADPS2	factor_6		115	0.161888	RPL11	factor_6			115	0.273912	GAPDH	factor_6
116	0.128092	ESRRG	factor_6		116	0.139272	RP11-531H8.1	factor_6		116	0.161783	HSP90AB1	factor_6			116	0.273001	CD59	factor_6
117	0.12725	FHIT	factor_6		117	0.138347	RP11-666O2.2	factor_6		117	0.161761	KRT18	factor_6			117	0.272302	SPP1	factor_6
118	0.125639	LINC01099	factor_6		118	0.128142	FBXL19-AS1	factor_6		118	0.160898	GNB2L1	factor_6			118	0.271975	ENO1	factor_6
119	0.124846	RP11-457K10.1	factor_6		119	0.127858	IMMP2L	factor_6		119	0.160623	IGFBP7	factor_6			119	0.269584	KRT18	factor_6
120	0.124504	NR3C2	factor_6		120	0.127826	PTH2R	factor_6		120	0.160246	RPLP1	factor_6			120	0.267794	TIMP1	factor_6
121	0.799271	C8orf4	factor_7		121	0.493634	HSD11B2	factor_7		121	0.811405	PTPRO	factor_7			121	0.998584	SPP1	factor_7
122	0.593112	ADAMTS1	factor_7		122	0.488042	AQP2	factor_7		122	0.701337	PTPRQ	factor_7			122	0.205173	ITGB6	factor_7
123	0.538346	SERPINA1	factor_7		123	0.438578	CDH16	factor_7		123	0.634314	NPHS2	factor_7			123	0.203404	MT2A	factor_7
124	0.346885	ITGB6	factor_7		124	0.432492	AQP3	factor_7		124	0.605465	NPHS1	factor_7			124	0.201497	RPLP0	factor_7
125	0.284709	SLPI	factor_7		125	0.425631	FXYD4	factor_7		125	0.523448	PLA2R1	factor_7			125	0.195239	SOD2	factor_7
126	0.283078	SOD2	factor_7		126	0.393924	AIF1L	factor_7		126	0.49172	CLIC5	factor_7			126	0.191255	RPS6	factor_7
127	0.282867	IFITM3	factor_7		127	0.374603	CTSH	factor_7		127	0.4804	PODXL	factor_7			127	0.189834	RPS2	factor_7
128	0.282331	LDHA	factor_7		128	0.345344	ID1	factor_7		128	0.473464	NTNG1	factor_7			128	0.184316	TXNIP	factor_7
129	0.267574	TGM2	factor_7		129	0.334016	NDRG1	factor_7		129	0.468246	MAGI2	factor_7			129	0.183516	SLPI	factor_7
130	0.260217	H3F3B	factor_7		130	0.332678	TMSB4X	factor_7		130	0.461756	ST6GALNAC3	factor_7			130	0.180249	FTH1	factor_7
131	0.260141	RASD1	factor_7		131	0.328149	GDF15	factor_7		131	0.454537	RP11-550H2.2	factor_7			131	0.178428	RPL13	factor_7
132	0.259724	MT2A	factor_7		132	0.32593	PSAP	factor_7		132	0.444716	FMN2	factor_7			132	0.175476	H3F3B	factor_7
133	0.253918	CIB1	factor_7		133	0.31791	H3F3B	factor_7		133	0.430006	PLCE1	factor_7			133	0.174466	IFITM3	factor_7
134	0.244775	RPLP0	factor_7		134	0.317075	ASAH1	factor_7		134	0.423508	DPP6	factor_7			134	0.174168	SERPINA1	factor_7
135	0.244354	CD59	factor_7		135	0.316545	CD24	factor_7		135	0.420472	FGF1	factor_7			135	0.172482	RPLP1	factor_7
136	0.243103	TXNIP	factor_7		136	0.311105	ARG2	factor_7		136	0.417831	ADAMTS19	factor_7			136	0.171594	ADAMTS1	factor_7
137	0.241962	EMP1	factor_7		137	0.309492	DUSP1	factor_7		137	0.392363	CH17-437K3.1	factor_7			137	0.171158	RPS16	factor_7
138	0.240464	SAT1	factor_7		138	0.305763	KRT19	factor_7		138	0.385082	MME	factor_7			138	0.171137	CD59	factor_7
139	0.23727	GDF15	factor_7		139	0.303238	ACTG1	factor_7		139	0.369017	NPAS3	factor_7			139	0.169452	RPL13A	factor_7
140	0.23588	G0S2	factor_7		140	0.299435	GSTP1	factor_7		140	0.365759	NFASC	factor_7			140	0.168748	SAT1	factor_7
141	0.99816	S100A6	factor_8		141	0.566722	SPP1	factor_8		141	0.993827	C8orf4	factor_8			141	0.992124	C8orf4	factor_8
142	0.230427	RPLP0	factor_8		142	0.481577	ITGB6	factor_8		142	0.201982	SERPINA1	factor_8			142	0.248322	ITGB6	factor_8
143	0.219716	RPS2	factor_8		143	0.33902	C8orf4	factor_8		143	0.191266	SPP1	factor_8			143	0.190833	LDHA	factor_8
144	0.211716	ENO1	factor_8		144	0.306237	CACNA2D3	factor_8		144	0.180398	SOD2	factor_8			144	0.180097	SOD2	factor_8
145	0.20856	H3F3B	factor_8		145	0.291685	SOD2	factor_8		145	0.180191	TGM2	factor_8			145	0.178416	IFITM3	factor_8
146	0.206436	RPL3	factor_8		146	0.272736	SLC4A7	factor_8		146	0.177622	EMP1	factor_8			146	0.176945	CD59	factor_8
147	0.199502	SLPI	factor_8		147	0.250277	CPM	factor_8		147	0.176074	SLC4A7	factor_8			147	0.17667	TXNIP	factor_8
148	0.199247	MT2A	factor_8		148	0.246909	UMOD	factor_8		148	0.17586	ITGB6	factor_8			148	0.175939	EFNA5	factor_8
149	0.198542	CD59	factor_8		149	0.242982	PLCB1	factor_8		149	0.170042	SLPI	factor_8			149	0.174538	SLC4A7	factor_8
150	0.198291	RPS18	factor_8		150	0.214122	ADAMTS1	factor_8		150	0.169516	SIM2	factor_8			150	0.172959	RASD1	factor_8
151	0.197982	ACTG1	factor_8		151	0.201574	SERPINA1	factor_8		151	0.167638	SLC12A1	factor_8			151	0.172386	EMP1	factor_8
152	0.196879	RPL10	factor_8		152	0.174735	NRP1	factor_8		152	0.16667	HNRNPA2B1	factor_8			152	0.172301	ADAMTS1	factor_8
153	0.196738	RPL13	factor_8		153	0.174653	SAT1	factor_8		153	0.165851	ADAMTS1	factor_8			153	0.168707	SLPI	factor_8
154	0.196222	CD24	factor_8		154	0.172842	BICC1	factor_8		154	0.1647	LDHA	factor_8			154	0.163966	RPLP0	factor_8
155	0.19453	IFITM3	factor_8		155	0.162637	SLC12A1	factor_8		155	0.164538	GOLM1	factor_8			155	0.163943	H3F3B	factor_8
156	0.19353	RPS6	factor_8		156	0.159796	ENO1	factor_8		156	0.163578	PLCB1	factor_8			156	0.162735	CLDN10-AS1	factor_8
157	0.191462	LDHA	factor_8		157	0.15352	S100A6	factor_8		157	0.162507	CACNA2D3	factor_8			157	0.162665	TGM2	factor_8
158	0.190795	GAPDH	factor_8		158	0.152778	EMP1	factor_8		158	0.161018	CD59	factor_8			158	0.161481	PFKFB3	factor_8
159	0.188897	SERPINA1	factor_8		159	0.150273	ALDH1A2	factor_8		159	0.157605	CLDN10-AS1	factor_8			159	0.160395	WFDC2	factor_8
160	0.186394	RPS23	factor_8		160	0.147313	KCNIP4	factor_8		160	0.153569	IFITM3	factor_8			160	0.159644	GAPDH	factor_8
161	0.998732	S100A10	factor_9		161	0.516644	TOX	factor_9		161	0.997555	SPP1	factor_9			161	0.998815	S100A10	factor_9
162	0.211732	RPS2	factor_9		162	0.463244	PAPPA	factor_9		162	0.226252	SERPINA1	factor_9			162	0.210327	RPS2	factor_9
163	0.206059	GAPDH	factor_9		163	0.44336	PWRN1	factor_9		163	0.195432	SOD2	factor_9			163	0.203932	GAPDH	factor_9
164	0.197993	RPLP0	factor_9		164	0.414411	PRKAG2	factor_9		164	0.19036	C8orf4	factor_9			164	0.195586	RPLP0	factor_9
165	0.197984	RPS6	factor_9		165	0.402286	RALYL	factor_9		165	0.189455	ADAMTS1	factor_9			165	0.195134	RPS6	factor_9
166	0.195699	RPL3	factor_9		166	0.379505	PDE10A	factor_9		166	0.188899	MT2A	factor_9			166	0.194107	RPL3	factor_9
167	0.195644	RPL19	factor_9		167	0.376035	KAZN	factor_9		167	0.180715	SLPI	factor_9			167	0.19311	RPL19	factor_9
168	0.190094	B2M	factor_9		168	0.35208	BMPR1B	factor_9		168	0.171939	CD59	factor_9			168	0.188635	B2M	factor_9
169	0.187066	ENO1	factor_9		169	0.346131	TRPM3	factor_9		169	0.17147	ITGB6	factor_9			169	0.186114	ENO1	factor_9
170	0.18592	SERPINA1	factor_9		170	0.326304	ST6GAL1	factor_9		170	0.166875	RPLP0	factor_9			170	0.183023	RPL10	factor_9
171	0.185004	RPL10	factor_9		171	0.324747	FRAS1	factor_9		171	0.164663	TGM2	factor_9			171	0.181939	H3F3B	factor_9
172	0.184227	IFITM3	factor_9		172	0.315115	ADAMTS9-AS2	factor_9		172	0.158419	RPS6	factor_9			172	0.180074	IFITM3	factor_9
173	0.18394	H3F3B	factor_9		173	0.3078	LINC01482	factor_9		173	0.156188	RPS2	factor_9			173	0.179351	MT2A	factor_9
174	0.182142	MT2A	factor_9		174	0.299642	ABTB2	factor_9		174	0.154886	SAT1	factor_9			174	0.179244	RPS5	factor_9
175	0.180418	RPS5	factor_9		175	0.298353	AQP2	factor_9		175	0.154761	EMP1	factor_9			175	0.177797	LDHA	factor_9
176	0.179484	LDHA	factor_9		176	0.289123	KSR2	factor_9		176	0.153411	FTH1	factor_9			176	0.174761	FTH1	factor_9
177	0.178086	S100A6	factor_9		177	0.288646	PLCL2	factor_9		177	0.150376	TNFSF10	factor_9			177	0.174395	S100A6	factor_9
178	0.177537	FTH1	factor_9		178	0.285849	COL4A5	factor_9		178	0.150347	SLC34A2	factor_9			178	0.173463	TPT1	factor_9
179	0.174779	TPT1	factor_9		179	0.280632	PTH2R	factor_9		179	0.147788	HNRNPA2B1	factor_9			179	0.171785	CIB1	factor_9
180	0.17385	CIB1	factor_9		180	0.278077	SDK1	factor_9		180	0.146625	TIMP1	factor_9			180	0.171197	CD59	factor_9
					181	0.491031	FOSB	factor_10		181	0.99848	S100A10	factor_10
					182	0.429947	ATF3	factor_10		182	0.193403	RPLP0	factor_10
					183	0.424598	NR4A1	factor_10		183	0.191914	RPS6	factor_10
					184	0.382871	KLF6	factor_10		184	0.190987	RPS2	factor_10
					185	0.366997	FOS	factor_10		185	0.190356	GAPDH	factor_10
					186	0.335201	EGR1	factor_10		186	0.183076	RPL3	factor_10
					187	0.32801	HMGCS1	factor_10		187	0.176334	B2M	factor_10
					188	0.309587	SQSTM1	factor_10		188	0.168019	H3F3B	factor_10
					189	0.293891	ZFP36	factor_10		189	0.167203	IFITM3	factor_10
					190	0.260265	ZNF165	factor_10		190	0.166493	LDHA	factor_10
					191	0.26003	ABTB2	factor_10		191	0.163402	RPS5	factor_10
					192	0.247384	LDLR	factor_10		192	0.163231	SOD2	factor_10
					193	0.239129	EIF2AK3	factor_10		193	0.162886	RPL7	factor_10
					194	0.234517	ESYT2	factor_10		194	0.162012	ENO1	factor_10
					195	0.229523	MYO1E	factor_10		195	0.161568	FTH1	factor_10
					196	0.228022	GPX3	factor_10		196	0.160679	TPT1	factor_10
					197	0.227006	ELOVL5	factor_10		197	0.159548	RPS27A	factor_10
					198	0.226895	SLC25A25	factor_10		198	0.159357	FTL	factor_10
					199	0.225689	ATP1B3	factor_10		199	0.158541	LDHB	factor_10
					200	0.221534	JUN	factor_10		200	0.158508	EIF1	factor_10
					201	0.482869	HSP90AA1	factor_11		201	0.92338	ADAMTS1	factor_11
					202	0.361658	HSP90AB1	factor_11		202	0.502833	SERPINA1	factor_11
					203	0.338004	HSPD1	factor_11		203	0.356109	SLPI	factor_11
					204	0.270228	HSPH1	factor_11		204	0.256311	SPP1	factor_11
					205	0.236758	KCNIP4	factor_11		205	0.228657	SOD2	factor_11
					206	0.194599	HSPA1A	factor_11		206	0.221103	TGM2	factor_11
					207	0.178604	TXNIP	factor_11		207	0.218712	MT2A	factor_11
					208	0.174511	MAGI1	factor_11		208	0.215323	C8orf4	factor_11
					209	0.170904	FTL	factor_11		209	0.203833	ITGB6	factor_11
					210	0.167996	CDH16	factor_11		210	0.196464	TIMP1	factor_11
					211	0.152882	HSP90B1	factor_11		211	0.195575	IFITM3	factor_11
					212	0.128957	ARHGEF3	factor_11		212	0.1927	EMP1	factor_11
					213	0.116368	NEAT1	factor_11		213	0.190917	CIB1	factor_11
					214	0.111814	HSPA1B	factor_11		214	0.190223	GADD45B	factor_11
					215	0.104529	GPX3	factor_11		215	0.187369	H3F3B	factor_11
					216	0.095289	WNK1	factor_11		216	0.185003	LDHA	factor_11
					217	0.0949495	ITM2B	factor_11		217	0.18366	SLC34A2	factor_11
					218	0.0842557	KAZN	factor_11		218	0.182903	TNFSF10	factor_11
					219	0.0828025	CRYAB	factor_11		219	0.182636	BTG1	factor_11
					220	0.0824583	IGFBP7	factor_11		220	0.182189	SAT1	factor_11
					221	0.398275	ACSM2A	factor_12		221	0.697321	S100A6	factor_12
					222	0.360747	ACSM2B	factor_12		222	0.544698	GSTP1	factor_12
					223	0.330363	FKBP5	factor_12		223	0.532274	RPS19	factor_12
					224	0.318046	SLC2A9	factor_12		224	0.488344	RPS18	factor_12
					225	0.297123	C1orf186	factor_12		225	0.39854	EEF1A1	factor_12
					226	0.282787	SLC17A1	factor_12		226	0.365848	SLPI	factor_12
					227	0.278352	LRP2	factor_12		227	0.360163	RPLP0	factor_12
					228	0.275239	DLG2	factor_12		228	0.347215	RPS2	factor_12
					229	0.273212	ZBTB16	factor_12		229	0.346431	RPL3	factor_12
					230	0.268475	BNC2	factor_12		230	0.326341	RPS27A	factor_12
					231	0.265162	GPC6	factor_12		231	0.319734	RPL13	factor_12
					232	0.263961	SLC5A12	factor_12		232	0.318081	RPS6	factor_12
					233	0.259158	SLC16A12	factor_12		233	0.313701	H3F3B	factor_12
					234	0.254192	SLC13A1	factor_12		234	0.310545	CD24	factor_12
					235	0.253896	CUBN	factor_12		235	0.308666	GAPDH	factor_12
					236	0.250026	NHS	factor_12		236	0.304139	RPLP1	factor_12
					237	0.242572	MAGI2	factor_12		237	0.303891	FTH1	factor_12
					238	0.238396	CALD1	factor_12		238	0.303095	RPS4X	factor_12
					239	0.238366	C10orf11	factor_12		239	0.302419	RPL7	factor_12
					240	0.237257	TTC28	factor_12		240	0.297368	ACTG1	factor_12
					241	0.577239	CALCA	factor_13		241	0.995589	TMSB4X	factor_13
					242	0.441004	TMEM213	factor_13		242	0.243485	FXYD4	factor_13
					243	0.413045	ACAT1	factor_13		243	0.227183	AQP2	factor_13
					244	0.409525	CRYAB	factor_13		244	0.226191	AQP3	factor_13
					245	0.408359	PTGR1	factor_13		245	0.221602	ST6GAL1	factor_13
					246	0.407254	ATP6V0D2	factor_13		246	0.209345	KRT19	factor_13
					247	0.399817	FTL	factor_13		247	0.18442	ID1	factor_13
					248	0.393757	FOXI1	factor_13		248	0.182828	B2M	factor_13
					249	0.390238	KIT	factor_13		249	0.178711	ITM2B	factor_13
					250	0.370139	LITAF	factor_13		250	0.173029	H3F3B	factor_13
					251	0.369093	B2M	factor_13		251	0.171255	ACTG1	factor_13
					252	0.363007	SLC26A7	factor_13		252	0.168652	HSD11B2	factor_13
					253	0.360718	ADGRF1	factor_13		253	0.168521	TSPAN1	factor_13
					254	0.359472	LGALS3	factor_13		254	0.166503	CD9	factor_13
					255	0.355885	C12orf75	factor_13		255	0.160178	RPL3	factor_13
					256	0.352962	HSPD1	factor_13		256	0.159034	GATA3	factor_13
					257	0.345909	DMRT2	factor_13		257	0.156433	BTG2	factor_13
					258	0.344471	IL18	factor_13		258	0.156266	RPL7	factor_13
					259	0.344245	AKR1C1	factor_13		259	0.154768	SLC38A1	factor_13
					260	0.343755	EIF1	factor_13		260	0.154622	MYL6	factor_13
					261	0.390808	CADPS2	factor_14		261	0.992141	RPL10	factor_14
					262	0.349464	LINC01099	factor_14		262	0.268069	EEF1A1	factor_14
					263	0.342669	KCNIP4	factor_14		263	0.243257	RPLP0	factor_14
					264	0.329818	PRKG1	factor_14		264	0.212977	RPL3	factor_14
					265	0.324925	PIK3C2G	factor_14		265	0.210169	RPS2	factor_14
					266	0.317863	ARL15	factor_14		266	0.204411	RPS6	factor_14
					267	0.315342	BICC1	factor_14		267	0.202656	RPS14	factor_14
					268	0.303797	SCN2A	factor_14		268	0.196719	H3F3B	factor_14
					269	0.300338	GLIS3	factor_14		269	0.196352	RPL7	factor_14
					270	0.283947	LRP1B	factor_14		270	0.195747	B2M	factor_14
					271	0.280913	KITLG	factor_14		271	0.195654	PEBP1	factor_14
					272	0.272325	CCSER1	factor_14		272	0.195642	RPS27A	factor_14
					273	0.272151	ERBB4	factor_14		273	0.194822	RPS4X	factor_14
					274	0.267622	PKHD1	factor_14		274	0.194362	RPS8	factor_14
					275	0.26748	PDE4D	factor_14		275	0.193875	RPL13	factor_14
					276	0.259607	AC013463.2	factor_14		276	0.192879	RPS3A	factor_14
					277	0.24745	IMMP2L	factor_14		277	0.19009	RPL10A	factor_14
					278	0.246804	AP000769.1	factor_14		278	0.189237	FTL	factor_14
					279	0.243943	ADAMTS9-AS2	factor_14		279	0.189053	FTH1	factor_14
					280	0.235319	SLC8A1	factor_14		280	0.188353	RPS23	factor_14
										281	0.995389	RPL15	factor_15
										282	0.223338	RPLP0	factor_15
										283	0.201643	RPS2	factor_15
										284	0.193965	RPL3	factor_15
										285	0.192027	RPL13	factor_15
										286	0.190409	RPS4X	factor_15
										287	0.188549	RPS6	factor_15
										288	0.188529	RPL7	factor_15
										289	0.187619	B2M	factor_15
										290	0.184281	CD24	factor_15
										291	0.182075	FTL	factor_15
										292	0.18162	RPS27A	factor_15
										293	0.181397	H3F3B	factor_15
										294	0.179619	FTH1	factor_15
										295	0.178235	RPS3A	factor_15
										296	0.176312	LDHB	factor_15
										297	0.175559	MYL12B	factor_15
										298	0.174837	ITM2B	factor_15
										299	0.174376	GAPDH	factor_15
										300	0.171431	RPL13A	factor_15
										301	0.995494	PRDX1	factor_16
										302	0.222357	RPS18	factor_16
										303	0.195068	RPLP0	factor_16
										304	0.187402	RPL3	factor_16
										305	0.183272	FTH1	factor_16
										306	0.177087	RPS2	factor_16
										307	0.175914	RPS3A	factor_16
										308	0.174555	SOD1	factor_16
										309	0.173998	B2M	factor_16
										310	0.172358	EIF1	factor_16
										311	0.171227	RPS4X	factor_16
										312	0.169744	RPL7	factor_16
										313	0.169614	H3F3B	factor_16
										314	0.166023	MYL12B	factor_16
										315	0.165431	SRP14	factor_16
										316	0.164177	RPS6	factor_16
										317	0.163841	FTL	factor_16
										318	0.1638	UBB	factor_16
										319	0.162734	RPL10	factor_16
										320	0.162344	RPL7A	factor_16
										321	0.690298	ACSM2A	factor_17
										322	0.687348	ACSM2B	factor_17
										323	0.605683	CUBN	factor_17
										324	0.597541	LRP2	factor_17
										325	0.56705	SLC5A12	factor_17
										326	0.536932	SLC13A3	factor_17
										327	0.521746	SLC13A1	factor_17
										328	0.484776	SLC17A1	factor_17
										329	0.474466	SLC16A9	factor_17
										330	0.460558	RP11-556I14.1	factor_17
										331	0.412605	SORCS1	factor_17
										332	0.404982	NOX4	factor_17
										333	0.396065	TINAG	factor_17
										334	0.394637	DPYS	factor_17
										335	0.391837	ZNF804B	factor_17
										336	0.377965	AFM	factor_17
										337	0.376474	RHOBTB1	factor_17
										338	0.373988	PLG	factor_17
										339	0.371152	TRPM3	factor_17
										340	0.370659	GLYAT	factor_17
										341	0.786703	RPL19	factor_18
										342	0.700361	RPS16	factor_18
										343	0.300324	EEF1A1	factor_18
										344	0.289386	RPS6	factor_18
										345	0.270035	RPL13	factor_18
										346	0.269058	RPL3	factor_18
										347	0.268733	RPS2	factor_18
										348	0.265892	RPLP0	factor_18
										349	0.264321	RPS27A	factor_18
										350	0.263234	FTH1	factor_18
										351	0.262958	FTL	factor_18
										352	0.250816	RPL7	factor_18
										353	0.249651	RPS8	factor_18
										354	0.245759	RPS3A	factor_18
										355	0.24318	RPL11	factor_18
										356	0.243031	RPL13A	factor_18
										357	0.241582	GAPDH	factor_18
										358	0.240497	RPS4X	factor_18
										359	0.239678	RPS14	factor_18
										360	0.238283	TPT1	factor_18
