# Supplementary material for: A single-nucleus RNA-sequencing pipeline to decipher the molecular anatomy and pathophysiology of human kidneys
Source: Nat Commun. 2019 Jun 27;10:2832. doi: 10.1038/s41467-019-10861-2 (PMC6597610; doi:10.1038/s41467-019-10861-2)
Supplement: Supplementary file 12 — Supplementary Data 10 [file 41467_2019_10861_MOESM12_ESM.xlsx]

## Sheet: Supplementary Data 10
	Supplementary Data 10. Proximal tubule trajectory analysis
	DEGs (By Pseudotime) qval<0.01						Ordered DEGs (qval<1e-30, top 507 genes) Fig. S6b						GO Analysis of Gene Set 1												GO Analysis of Gene Set 2												GO Analysis of Gene Set 3
		pval	qval				Gene	Gene_Set	qval				Category	ID	Name	Source	p-value	q-value Bonferroni	q-value FDR B&H	q-value FDR B&Y	Hit Count in Query List	Hit Count in Genome	Hit in Query List		Category	ID	Name	Source	p-value	q-value Bonferroni	q-value FDR B&H	q-value FDR B&Y	Hit Count in Query List	Hit Count in Genome	Hit in Query List		Category	ID	Name	Source	p-value	q-value Bonferroni	q-value FDR B&H	q-value FDR B&Y	Hit Count in Query List	Hit Count in Genome	Hit in Query List
	ACSM2A	0	0				SRSF11	GS1	3.61917e-53				GO: Molecular Function	GO:0015291	secondary active transmembrane transporter activity		2.484e-14	2.231e-11	2.231e-11	1.646e-10	21	236	SLC22A11,SLC22A7,SLC16A12,SLC36A2,SLC22A6,SLC22A8,SLC5A12,SLC26A3,SLC5A10,SLC2A9,SLC16A9,SLC13A3,SLC7A7,SLC22A12,SLC5A11,SLC7A8,SLC6A13,SLC13A1,SLC17A1,SLC28A1,SLC4A4		GO: Molecular Function	GO:1990430	extracellular matrix protein binding		7.347e-05	0.02924	0.02924	0.192	2	3	ITGAV,ITGB8		GO: Molecular Function	GO:0003735	structural constituent of ribosome		1.181e-85	4.772e-83	4.772e-83	3.14e-82	63	216	RPL21,RPL24,RPL27,RPL27A,RPL31,RPL32,RPL34,RPL35A,RPL37,RPL37A,RPL38,RPL41,RPLP0,RPLP1,RPLP2,RPS2,RPS3A,RPS4X,RPS5,RPS7,RPS8,RPS9,RPS11,RPS12,RPS13,RPS14,RPS15,RPS16,RPS17,RPS18,RPS19,RPS20,RPSA,RPS21,RPS23,RPL14,RPS24,RPS25,RPS27,RPS27A,RPS28,RPS29,RPL10A,RPL23,UBA52,FAU,RPL35,RPL13A,RPL3,RPL4,RPL5,RPL6,RPL7,RPL7A,RPL8,RPL9,RPL10,RPL11,RPL12,RPL13,RPL15,RPL18,RPL19
	ACSM2B	0	0				NRP1	GS1	2.67248e-135				GO: Molecular Function	GO:0022804	active transmembrane transporter activity		2.317e-13	2.08e-10	1.04e-10	7.674e-10	24	363	SLC22A11,SLC22A7,SLC16A12,SLC36A2,SLC22A6,SLC22A8,SLC5A12,ABCC2,SLC26A3,SLC5A10,SLC2A9,SLC16A9,TIMM23B,SLC13A3,SLC7A7,ABCC6,SLC22A12,SLC5A11,SLC7A8,SLC6A13,SLC13A1,SLC17A1,SLC28A1,SLC4A4		GO: Biological Process	GO:0040011	locomotion		1.711e-07	0.0004403	0.0002862	0.002413	26	1735	TPM1,FNDC3B,DCDC2,ERBB4,PDE4D,KIF26B,RTN4,LRRK2,EXT1,DCC,APP,ITGAV,ITGB6,MAGI2,SLIT2,HAVCR1,NTN4,SLC8A1,IGFBP5,PTPRK,VCAN,PRKD1,PRKG1,NRG3,PARD3,WWC1		GO: Molecular Function	GO:0005198	structural molecule activity		5.383e-57	2.175e-54	1.087e-54	7.155e-54	69	762	RPL21,VIM,RPL24,RPL27,RPL27A,RPL31,RPL32,RPL34,RPL35A,RPL37,RPL37A,RPL38,RPL41,MYL6,RPLP0,RPLP1,KRT18,RPLP2,RPS2,RPS3A,RPS4X,RPS5,RPS7,RPS8,RPS9,RPS11,RPS12,RPS13,RPS14,RPS15,ACTG1,RPS16,RPS17,RPS18,RPS19,RPS20,RPSA,RPS21,RPS23,RPL14,RPS24,RPS25,RPS27,RPS27A,RPS28,RPS29,RPL10A,CRYAB,RPL23,UBA52,FAU,FGB,RPL35,RPL13A,RPL3,RPL4,RPL5,RPL6,RPL7,RPL7A,RPL8,RPL9,RPL10,RPL11,RPL12,RPL13,RPL15,RPL18,RPL19
	AFM	0	0				WDR60	GS1	2.9577e-61				GO: Molecular Function	GO:0008509	anion transmembrane transporter activity		1.87e-11	1.68e-08	5.599e-09	4.131e-08	20	297	SLC22A11,SLC22A7,SLC16A12,SLC36A2,SLC22A6,SLC22A8,SLC5A12,ABCC2,SLC26A3,SLC16A9,SLC13A3,ADAMTS8,SLC7A7,ABCC6,SLC22A12,SLC7A8,SLC6A13,SLC13A1,SLC17A1,SLC4A4		GO: Biological Process	GO:0006928	movement of cell or subcellular component		2.224e-07	0.0005723	0.0002862	0.002413	27	1882	TPM1,FNDC3B,DCDC2,ERBB4,PDE4D,CALD1,KIF26B,RTN4,LRRK2,EXT1,DCC,APP,ITGAV,BICD1,MAGI2,SLIT2,NTN4,SLC8A1,IGFBP5,PTPRK,VCAN,PKHD1,PRKD1,PRKG1,NRG3,PARD3,WWC1		GO: Molecular Function	GO:0003723	RNA binding		4.521e-49	1.827e-46	6.089e-47	4.006e-46	82	1632	RPL21,HSPD1,NPM1,VIM,RPL24,TPT1,RPL27,RPL27A,RPL31,HSP90B1,RPL32,RPL34,RPL35A,RPL37,RPL37A,RPL38,RPL41,RPLP0,RPLP1,KRT18,RPLP2,RPS2,RPS3A,ANXA2,RPS4X,RPS5,RPS7,RPS8,RPS9,RPS11,RPS12,RPS13,RPS14,RPS15,RPS16,RPS17,RPS18,RPS19,RPS20,RPSA,RPS21,RPS23,RPL14,RPS24,RPS25,RPS27,RPS27A,RPS28,PABPC1,HNRNPA2B1,EEF1A1,RPL10A,RPL23,FAU,ZFP36L1,PEBP1,PRDX1,TMSB4X,RPL35,RPL13A,EIF1,ENO1,HSPA1A,ALDH6A1,RPL3,RPL4…
	AL133247.2	0	0				LUC7L3	GS1	3.62078e-185				GO: Molecular Function	GO:0008514	organic anion transmembrane transporter activity		4.478e-11	4.021e-08	1.005e-08	7.417e-08	16	183	SLC22A11,SLC22A7,SLC16A12,SLC36A2,SLC22A6,SLC22A8,SLC5A12,ABCC2,SLC26A3,SLC16A9,SLC13A3,SLC7A7,SLC22A12,SLC7A8,SLC6A13,SLC4A4		GO: Biological Process	GO:0031175	neuron projection development		8.008e-07	0.002061	0.0004143	0.003492	18	953	DCDC2,KALRN,KIF26B,RTN4,LRRK2,EXT1,NLGN1,DCC,APP,MEF2A,PICALM,MAGI2,SLIT2,NTN4,PTPRK,PRKD1,PRKG1,PARD3		GO: Molecular Function	GO:0019843	rRNA binding		1.973e-34	7.971e-32	1.993e-32	1.311e-31	24	67	NPM1,RPL37,RPL37A,RPLP0,RPLP1,RPLP2,RPS4X,RPS5,RPS9,RPS11,RPS13,RPS14,RPS18,RPL23,RPL3,RPL4,RPL5,RPL6,RPL7,RPL8,RPL9,RPL11,RPL12,RPL19
	C1orf186	0	0				ZBTB16	GS1	4.99481e-95				GO: Molecular Function	GO:0005215	transporter activity		3.663e-10	3.29e-07	5.921e-08	4.368e-07	39	1294	ATP8B4,SLC22A11,SLC30A8,SLC22A7,SLC16A12,SLC36A2,TPCN1,SLC22A6,SLC22A8,TRPM3,HPN,SFXN2,SLC5A12,ABCC2,AP3D1,SLC27A2,CACNA1E,SLC26A3,SLC5A10,TMC1,SLC2A9,SLC16A9,TIMM23B,SLC13A3,ADAMTS8,GRIN2B,CUBN,SLC7A7,ABCC6,SLC22A12,SLC5A11,SLC7A8,SLC6A13,SLC13A1,SLC17A1,SLC28A1,LRP2,KCNK5,SLC4A4		GO: Biological Process	GO:0072359	circulatory system development		8.047e-07	0.002071	0.0004143	0.003492	19	1058	TPM1,COL4A1,ERBB4,PRICKLE1,RTN4,MECOM,RNF213,FHOD3,ITGAV,MEF2A,ITGB8,SLIT2,SLC8A1,VCAN,PRKD1,TNFAIP2,PRKG1,IMMP2L,BICC1		GO: Molecular Function	GO:0070180	large ribosomal subunit rRNA binding		1.656e-13	6.689e-11	1.338e-11	8.802e-11	7	10	RPL37A,RPLP0,RPLP1,RPLP2,RPL23,RPL12,RPL19
	CUBN	0	0				PNISR	GS1	2.7984e-70				GO: Molecular Function	GO:0022857	transmembrane transporter activity		3.956e-10	3.552e-07	5.921e-08	4.368e-07	34	1014	SLC22A11,SLC30A8,SLC22A7,SLC16A12,SLC36A2,TPCN1,SLC22A6,SLC22A8,TRPM3,HPN,SFXN2,SLC5A12,ABCC2,CACNA1E,SLC26A3,SLC5A10,TMC1,SLC2A9,SLC16A9,TIMM23B,SLC13A3,ADAMTS8,GRIN2B,SLC7A7,ABCC6,SLC22A12,SLC5A11,SLC7A8,SLC6A13,SLC13A1,SLC17A1,SLC28A1,KCNK5,SLC4A4		GO: Biological Process	GO:0072358	cardiovascular system development		8.047e-07	0.002071	0.0004143	0.003492	19	1058	TPM1,COL4A1,ERBB4,PRICKLE1,RTN4,MECOM,RNF213,FHOD3,ITGAV,MEF2A,ITGB8,SLIT2,SLC8A1,VCAN,PRKD1,TNFAIP2,PRKG1,IMMP2L,BICC1		GO: Molecular Function	GO:0003729	mRNA binding		1.114e-10	4.503e-08	7.504e-09	4.938e-08	14	179	RPS2,RPS5,RPS13,RPS14,PABPC1,HNRNPA2B1,EEF1A1,ZFP36L1,RPL35,RPL13A,RPL5,RPL6,RPL7,HSP90AA1
	GRAMD1B	0	0				TRABD2B	GS1	2.08763e-89				GO: Molecular Function	GO:0015075	ion transmembrane transporter activity		6.682e-10	6e-07	8.572e-08	6.324e-07	31	873	SLC22A11,SLC30A8,SLC22A7,SLC16A12,SLC36A2,TPCN1,SLC22A6,SLC22A8,TRPM3,HPN,SFXN2,SLC5A12,ABCC2,CACNA1E,SLC26A3,TMC1,SLC2A9,SLC16A9,SLC13A3,ADAMTS8,GRIN2B,SLC7A7,ABCC6,SLC22A12,SLC7A8,SLC6A13,SLC13A1,SLC17A1,SLC28A1,KCNK5,SLC4A4		GO: Biological Process	GO:0048667	cell morphogenesis involved in neuron differentiation		1.14e-06	0.002934	0.000489	0.004123	14	590	DCDC2,KALRN,KIF26B,RTN4,LRRK2,EXT1,NLGN1,DCC,APP,MEF2A,PICALM,SLIT2,NTN4,PARD3		GO: Molecular Function	GO:0051082	unfolded protein binding		6.994e-09	2.825e-06	4.036e-07	2.656e-06	10	103	HSPD1,NPM1,DNAJB1,HSP90B1,PFDN5,CRYAB,HSPA1A,HSPA5,HSP90AA1,HSP90AB1
	IL36B	0	0				ADAMTS8	GS1	1.52485e-49				GO: Molecular Function	GO:0015293	symporter activity		1.947e-09	1.749e-06	2.186e-07	1.613e-06	13	143	SLC16A12,SLC36A2,SLC5A12,SLC5A10,SLC2A9,SLC16A9,SLC13A3,SLC5A11,SLC6A13,SLC13A1,SLC17A1,SLC28A1,SLC4A4		GO: Biological Process	GO:0014912	negative regulation of smooth muscle cell migration		2.042e-06	0.005257	0.000751	0.006331	4	19	TPM1,SLIT2,IGFBP5,PRKG1		GO: Molecular Function	GO:0008097	5S rRNA binding		1.169e-07	4.723e-05	5.904e-06	3.885e-05	4	7	RPL3,RPL4,RPL5,RPL7
	PLG	0	0				SHISA6	GS1	3.79381e-50				GO: Molecular Function	GO:0005342	organic acid transmembrane transporter activity		2.222e-08	1.996e-05	2.217e-06	1.636e-05	12	144	SLC16A12,SLC36A2,SLC5A12,ABCC2,SLC26A3,SLC2A9,SLC16A9,SLC13A3,SLC7A7,SLC22A12,SLC7A8,SLC6A13		GO: Biological Process	GO:0048812	neuron projection morphogenesis		2.459e-06	0.006329	0.0007911	0.006669	14	630	DCDC2,KALRN,KIF26B,RTN4,LRRK2,EXT1,NLGN1,DCC,APP,MEF2A,PICALM,SLIT2,NTN4,PARD3		GO: Molecular Function	GO:1990932	5.8S rRNA binding		4.535e-07	0.0001832	2.036e-05	0.0001339	3	3	RPS9,RPL6,RPL19
	PTH1R	0	0				PRPF38B	GS1	1.47801e-57				GO: Molecular Function	GO:0005452	inorganic anion exchanger activity		4.334e-08	3.892e-05	3.892e-06	2.872e-05	6	21	SLC22A11,SLC22A6,SLC22A8,SLC26A3,SLC22A12,SLC4A4		GO: Biological Process	GO:0016358	dendrite development		2.797e-06	0.0072	0.0008	0.006745	9	239	DCDC2,KALRN,LRRK2,NLGN1,DCC,APP,MEF2A,PICALM,PRKG1		GO: Molecular Function	GO:0051087	chaperone binding		4.113e-05	0.01662	0.001662	0.01093	6	82	HSPD1,DNAJB1,CLU,FGB,HSPA5,SOD1
	RP11-556I14.1	0	0				RP11-736N17.8	GS1	1.63114e-35				GO: Molecular Function	GO:0022853	active ion transmembrane transporter activity		1.49e-06	0.001338	0.0001136	0.000838	11	175	SLC22A7,SLC22A6,SLC22A8,ABCC2,SLC26A3,SLC13A3,ABCC6,SLC6A13,SLC13A1,SLC17A1,SLC4A4		GO: Biological Process	GO:0000904	cell morphogenesis involved in differentiation		3.221e-06	0.008291	0.0008291	0.00699	16	840	FNDC3B,DCDC2,KALRN,KIF26B,RTN4,LRRK2,EXT1,NLGN1,DCC,APP,ITGAV,MEF2A,PICALM,SLIT2,NTN4,PARD3		GO: Molecular Function	GO:0002135	CTP binding		5.959e-05	0.02408	0.002189	0.0144	2	2	HSP90AA1,HSP90AB1
	SLC13A3	0	0				PDHX	GS1	2.44465e-72				GO: Molecular Function	GO:0046943	carboxylic acid transmembrane transporter activity		1.518e-06	0.001363	0.0001136	0.000838	10	141	SLC16A12,SLC36A2,SLC5A12,ABCC2,SLC26A3,SLC16A9,SLC13A3,SLC7A7,SLC7A8,SLC6A13		GO: Biological Process	GO:0016477	cell migration		4.279e-06	0.01101	0.001001	0.008441	20	1300	TPM1,FNDC3B,DCDC2,ERBB4,PDE4D,RTN4,LRRK2,DCC,ITGAV,MAGI2,SLIT2,SLC8A1,IGFBP5,PTPRK,VCAN,PRKD1,PRKG1,NRG3,PARD3,WWC1		GO: Molecular Function	GO:0051787	misfolded protein binding		0.0001216	0.04913	0.004094	0.02694	3	13	HSPD1,CLU,HSPA5
	SLC5A12	0	0				LINGO1	GS1	2.10714e-70				GO: Molecular Function	GO:0015347	sodium-independent organic anion transmembrane transporter activity		1.666e-06	0.001496	0.0001151	0.0008493	5	21	SLC22A11,SLC22A7,SLC22A6,SLC22A8,SLC22A12		GO: Biological Process	GO:0051271	negative regulation of cellular component movement		7.094e-06	0.01826	0.001433	0.01208	9	268	TPM1,ERBB4,MAGI2,SLIT2,IGFBP5,PTPRK,PKHD1,PRKG1,NRG3		GO: Biological Process	GO:0006614	SRP-dependent cotranslational protein targeting to membrane		1.063e-115	3.025e-112	3.025e-112	2.581e-111	63	94	RPL21,RPL24,RPL27,RPL27A,RPL31,RPL32,RPL34,RPL35A,RPL37,RPL37A,RPL38,RPL41,RPLP0,RPLP1,RPLP2,RPS2,RPS3A,RPS4X,RPS5,RPS7,RPS8,RPS9,RPS11,RPS12,RPS13,RPS14,RPS15,RPS16,RPS17,RPS18,RPS19,RPS20,RPSA,RPS21,RPS23,RPL14,RPS24,RPS25,RPS27,RPS27A,RPS28,RPS29,RPL10A,RPL23,UBA52,FAU,RPL35,RPL13A,RPL3,RPL4,RPL5,RPL6,RPL7,RPL7A,RPL8,RPL9,RPL10,RPL11,RPL12,RPL13,RPL15,RPL18,RPL19
	SORCS1	0	0				LINC00893	GS1	1.70901e-110				GO: Molecular Function	GO:0015294	solute:cation symporter activity		6.136e-06	0.00551	0.0003936	0.002904	8	98	SLC36A2,SLC2A9,SLC13A3,SLC6A13,SLC13A1,SLC17A1,SLC28A1,SLC4A4		GO: Biological Process	GO:0048666	neuron development		7.237e-06	0.01863	0.001433	0.01208	18	1114	DCDC2,KALRN,KIF26B,RTN4,LRRK2,EXT1,NLGN1,DCC,APP,MEF2A,PICALM,MAGI2,SLIT2,NTN4,PTPRK,PRKD1,PRKG1,PARD3		GO: Biological Process	GO:0006613	cotranslational protein targeting to membrane		1.405e-112	3.999e-109	1.999e-109	1.706e-108	63	101	RPL21,RPL24,RPL27,RPL27A,RPL31,RPL32,RPL34,RPL35A,RPL37,RPL37A,RPL38,RPL41,RPLP0,RPLP1,RPLP2,RPS2,RPS3A,RPS4X,RPS5,RPS7,RPS8,RPS9,RPS11,RPS12,RPS13,RPS14,RPS15,RPS16,RPS17,RPS18,RPS19,RPS20,RPSA,RPS21,RPS23,RPL14,RPS24,RPS25,RPS27,RPS27A,RPS28,RPS29,RPL10A,RPL23,UBA52,FAU,RPL35,RPL13A,RPL3,RPL4,RPL5,RPL6,RPL7,RPL7A,RPL8,RPL9,RPL10,RPL11,RPL12,RPL13,RPL15,RPL18,RPL19
	SPP1	0	0				IL36B	GS1	0				GO: Molecular Function	GO:0015103	inorganic anion transmembrane transporter activity		7.08e-06	0.006358	0.0004239	0.003127	9	132	SLC22A11,SLC22A6,SLC22A8,SLC26A3,ADAMTS8,SLC22A12,SLC13A1,SLC17A1,SLC4A4		GO: Biological Process	GO:0022008	neurogenesis		1.043e-05	0.02685	0.001918	0.01617	22	1628	DCDC2,ERBB4,KALRN,KIF26B,RTN4,LRRK2,EXT1,NLGN1,DCC,APP,MEF2A,PICALM,MAGI2,SLIT2,PROM1,NTN4,PTPRK,VCAN,PRKD1,PRKG1,NRG3,PARD3		GO: Biological Process	GO:0045047	protein targeting to ER		3.659e-112	1.041e-108	3.471e-109	2.961e-108	63	102	RPL21,RPL24,RPL27,RPL27A,RPL31,RPL32,RPL34,RPL35A,RPL37,RPL37A,RPL38,RPL41,RPLP0,RPLP1,RPLP2,RPS2,RPS3A,RPS4X,RPS5,RPS7,RPS8,RPS9,RPS11,RPS12,RPS13,RPS14,RPS15,RPS16,RPS17,RPS18,RPS19,RPS20,RPSA,RPS21,RPS23,RPL14,RPS24,RPS25,RPS27,RPS27A,RPS28,RPS29,RPL10A,RPL23,UBA52,FAU,RPL35,RPL13A,RPL3,RPL4,RPL5,RPL6,RPL7,RPL7A,RPL8,RPL9,RPL10,RPL11,RPL12,RPL13,RPL15,RPL18,RPL19
	SMIM2-AS1	0	3.28452e-306				ZNF91	GS1	2.12175e-71				GO: Biological Process	GO:0006082	organic acid metabolic process		2.99e-13	9.287e-10	9.287e-10	8.004e-09	41	1131	UPB1,CYP4A11,ACO1,INSR,SLC22A11,HNF4A,BHMT,AFMID,PRODH2,HPN,XYLB,PRKAG2,BBOX1,SLC27A2,DMGDH,P4HA2,HNF1A,SLC2A9,SLC16A9,POR,PPARA,ACSF2,SLC7A7,PDHX,SLC22A12,KMO,MSRA,SLC7A8,AGXT2,CRYL1,RGN,ARSB,SLC17A1,EHHADH,ASS1,PAH,CYP4F3,ACSM2A,G6PC,HAO2,ACSM2B		GO: Biological Process	GO:0030182	neuron differentiation		1.262e-05	0.03249	0.001966	0.01657	20	1398	DCDC2,ERBB4,KALRN,KIF26B,RTN4,LRRK2,EXT1,NLGN1,DCC,APP,MEF2A,PICALM,MAGI2,SLIT2,PROM1,NTN4,PTPRK,PRKD1,PRKG1,PARD3		GO: Biological Process	GO:0072599	establishment of protein localization to endoplasmic reticulum		1.447e-110	4.119e-107	1.03e-107	8.785e-107	63	106	RPL21,RPL24,RPL27,RPL27A,RPL31,RPL32,RPL34,RPL35A,RPL37,RPL37A,RPL38,RPL41,RPLP0,RPLP1,RPLP2,RPS2,RPS3A,RPS4X,RPS5,RPS7,RPS8,RPS9,RPS11,RPS12,RPS13,RPS14,RPS15,RPS16,RPS17,RPS18,RPS19,RPS20,RPSA,RPS21,RPS23,RPL14,RPS24,RPS25,RPS27,RPS27A,RPS28,RPS29,RPL10A,RPL23,UBA52,FAU,RPL35,RPL13A,RPL3,RPL4,RPL5,RPL6,RPL7,RPL7A,RPL8,RPL9,RPL10,RPL11,RPL12,RPL13,RPL15,RPL18,RPL19
	RPL13	7.0299e-308	6.49232e-305				HNF1A	GS1	3.38244e-31				GO: Biological Process	GO:0015711	organic anion transport		5.572e-12	1.731e-08	8.232e-09	7.095e-08	25	462	ATP8B4,MYO6,CYP4A11,SLC22A11,SLC22A7,SLC16A12,SLC36A2,SLC22A6,SLC22A8,SLC5A12,ABCC2,PRKAG2,SLC27A2,HNF1A,SLC26A3,DRD3,SLC16A9,SLC13A3,GRIN2B,PPARA,SLC7A7,SLC22A12,SLC7A8,SLC6A13,SLC4A4		GO: Biological Process	GO:0048699	generation of neurons		1.348e-05	0.03469	0.001966	0.01657	21	1528	DCDC2,ERBB4,KALRN,KIF26B,RTN4,LRRK2,EXT1,NLGN1,DCC,APP,MEF2A,PICALM,MAGI2,SLIT2,PROM1,NTN4,PTPRK,PRKD1,PRKG1,NRG3,PARD3		GO: Biological Process	GO:0000184	nuclear-transcribed mRNA catabolic process, nonsense-mediated decay		9.922e-108	2.824e-104	5.648e-105	4.818e-104	64	121	RPL21,RPL24,RPL27,RPL27A,RPL31,RPL32,RPL34,RPL35A,RPL37,RPL37A,RPL38,RPL41,RPLP0,RPLP1,RPLP2,RPS2,RPS3A,RPS4X,RPS5,RPS7,RPS8,RPS9,RPS11,RPS12,RPS13,RPS14,RPS15,RPS16,RPS17,RPS18,RPS19,RPS20,RPSA,RPS21,RPS23,RPL14,RPS24,RPS25,RPS27,RPS27A,RPS28,RPS29,PABPC1,RPL10A,RPL23,UBA52,FAU,RPL35,RPL13A,RPL3,RPL4,RPL5,RPL6,RPL7,RPL7A,RPL8,RPL9,RPL10,RPL11,RPL12,RPL13,RPL15,RPL18,RPL19
	PDZD2	1.09183e-302	9.52322e-300				PCAT29	GS1	9.31059e-43				GO: Biological Process	GO:0006820	anion transport		7.951e-12	2.47e-08	8.232e-09	7.095e-08	29	641	ATP8B4,MYO6,CYP4A11,SLC22A11,SLC22A7,SLC16A12,SLC36A2,SLC22A6,SLC22A8,SLC5A12,ABCC2,PRKAG2,SLC27A2,HNF1A,SLC26A3,DRD3,SLC16A9,SLC13A3,ADAMTS8,GRIN2B,PPARA,SLC7A7,ABCC6,SLC22A12,SLC7A8,SLC6A13,SLC13A1,SLC17A1,SLC4A4		GO: Biological Process	GO:0040013	negative regulation of locomotion		1.488e-05	0.0383	0.001966	0.01657	9	294	TPM1,ERBB4,ITGAV,MAGI2,SLIT2,IGFBP5,PTPRK,PRKG1,NRG3		GO: Biological Process	GO:0070972	protein localization to endoplasmic reticulum		1.811e-106	5.154e-103	8.591e-104	7.329e-103	64	125	RPL21,RPL24,RPL27,RPL27A,RPL31,RPL32,RPL34,RPL35A,RPL37,RPL37A,RPL38,RPL41,RPLP0,RPLP1,RPLP2,RPS2,RPS3A,RPS4X,RPS5,RPS7,RPS8,RPS9,RPS11,RPS12,RPS13,RPS14,RPS15,RPS16,RPS17,RPS18,RPS19,RPS20,RPSA,RPS21,RPS23,RPL14,RPS24,RPS25,RPS27,RPS27A,RPS28,RPS29,RPL10A,RPL23,UBA52,FAU,RPL35,RPL13A,RPL3,RPL4,RPL5,HSPA5,RPL6,RPL7,RPL7A,RPL8,RPL9,RPL10,RPL11,RPL12,RPL13,RPL15,RPL18,RPL19
	DLGAP1	4.28101e-301	3.53747e-298				GNGT2	GS1	4.32315e-41				GO: Biological Process	GO:0015849	organic acid transport		2.302e-11	7.149e-08	1.787e-08	1.54e-07	21	337	MYO6,CYP4A11,SLC16A12,SLC36A2,SLC22A6,SLC5A12,ABCC2,PRKAG2,SLC27A2,HNF1A,SLC26A3,DRD3,SLC2A9,SLC16A9,SLC13A3,GRIN2B,PPARA,SLC7A7,SLC22A12,SLC7A8,SLC6A13		GO: Biological Process	GO:0030336	negative regulation of cell migration		1.511e-05	0.0389	0.001966	0.01657	8	224	TPM1,ERBB4,MAGI2,SLIT2,IGFBP5,PTPRK,PRKG1,NRG3		GO: Biological Process	GO:0006413	translational initiation		4.602e-97	1.31e-93	1.871e-94	1.596e-93	67	194	RPL21,NPM1,RPL24,RPL27,RPL27A,RPL31,RPL32,RPL34,RPL35A,RPL37,RPL37A,RPL38,RPL41,RPLP0,RPLP1,RPLP2,RPS2,RPS3A,RPS4X,RPS5,RPS7,RPS8,RPS9,RPS11,RPS12,RPS13,RPS14,RPS15,RPS16,RPS17,RPS18,RPS19,RPS20,RPSA,RPS21,RPS23,RPL14,RPS24,RPS25,RPS27,RPS27A,RPS28,RPS29,PABPC1,RPL10A,RPL23,UBA52,FAU,RPL35,RPL13A,EIF1,RPL3,RPL4,RPL5,RPL6,RPL7,RPL7A,HSPB1,RPL8,RPL9,RPL10,RPL11,RPL12,RPL13,RPL15,RPL18,RPL19
	DCDC2	2.60738e-287	2.04679e-284				SLC5A10	GS1	7.21923e-45				GO: Biological Process	GO:0006811	ion transport		4.868e-11	1.512e-07	3.024e-08	2.606e-07	46	1627	ATP8B4,MYO6,CYP4A11,SLC22A11,SLC30A8,SLC22A7,SLC16A12,SLC36A2,TPCN1,SLC22A6,SLC22A8,TRPM3,HPN,CLTC,SFXN2,SLC5A12,ABCC2,PRKAG2,AP3D1,SLC27A2,VDR,CACNA1E,HNF1A,SLC26A3,DRD3,SLC5A10,TMC1,DPP10,ANK1,SLC2A9,SLC16A9,SLC13A3,ADAMTS8,GRIN2B,PPARA,SLC7A7,ABCC6,SLC22A12,SLC5A11,SLC7A8,SLC6A13,RGN,SLC13A1,SLC17A1,KCNK5,SLC4A4		GO: Biological Process	GO:0022610	biological adhesion		1.547e-05	0.03983	0.001966	0.01657	21	1542	TPM1,FNDC3B,KIF26B,PPFIBP1,CLSTN2,NLGN1,APP,ITGAV,ITGB6,ITGB8,SLIT2,IGFBP7,PTPRK,VCAN,PKHD1,PRKG1,LTF,PARD3,UTRN,CDH6,APBB1IP		GO: Biological Process	GO:0019083	viral transcription		3.925e-94	1.117e-90	1.396e-91	1.191e-90	64	176	RPL21,RPL24,RPL27,RPL27A,RPL31,RPL32,RPL34,RPL35A,RPL37,RPL37A,RPL38,RPL41,RPLP0,RPLP1,RPLP2,RPS2,RPS3A,RPS4X,RPS5,RPS7,RPS8,RPS9,RPS11,RPS12,RPS13,RPS14,RPS15,RPS16,RPS17,RPS18,RPS19,RPS20,RPSA,RPS21,RPS23,RPL14,RPS24,RPS25,RPS27,RPS27A,RPS28,RPS29,RPL10A,RPL23,UBA52,FAU,IFITM3,RPL35,RPL13A,RPL3,RPL4,RPL5,RPL6,RPL7,RPL7A,RPL8,RPL9,RPL10,RPL11,RPL12,RPL13,RPL15,RPL18,RPL19
	ACSM3	2.81267e-278	2.10281e-275				GUSBP11	GS1	2.13848e-70				GO: Biological Process	GO:0019752	carboxylic acid metabolic process		2.698e-10	8.38e-07	1.397e-07	1.204e-06	34	1003	UPB1,CYP4A11,ACO1,INSR,HNF4A,BHMT,AFMID,PRODH2,HPN,XYLB,PRKAG2,BBOX1,SLC27A2,DMGDH,P4HA2,HNF1A,POR,PPARA,ACSF2,SLC7A7,PDHX,KMO,MSRA,SLC7A8,AGXT2,CRYL1,RGN,EHHADH,ASS1,PAH,CYP4F3,ACSM2A,HAO2,ACSM2B		GO: Biological Process	GO:0030030	cell projection organization		1.636e-05	0.0421	0.001966	0.01657	20	1423	TPM1,DCDC2,KALRN,KIF26B,RTN4,LRRK2,EXT1,NLGN1,DCC,APP,MEF2A,PICALM,MAGI2,SLIT2,NTN4,PTPRK,PKHD1,PRKD1,PRKG1,PARD3		GO: Biological Process	GO:0006612	protein targeting to membrane		6.571e-93	1.87e-89	2.078e-90	1.773e-89	65	194	RPL21,RPL24,RPL27,RPL27A,RPL31,RPL32,RPL34,RPL35A,RPL37,RPL37A,RPL38,RPL41,RPLP0,RPLP1,RPLP2,RPS2,RPS3A,ANXA2,RPS4X,RPS5,RPS7,RPS8,RPS9,RPS11,RPS12,RPS13,RPS14,RPS15,RPS16,RPS17,RPS18,RPS19,RPS20,RPSA,RPS21,RPS23,RPL14,RPS24,RPS25,RPS27,RPS27A,RPS28,RPS29,RPL10A,RPL23,UBA52,FAU,RPL35,RPL13A,MYL12B,RPL3,RPL4,RPL5,RPL6,RPL7,RPL7A,RPL8,RPL9,RPL10,RPL11,RPL12,RPL13,RPL15,RPL18,RPL19
	MME	1.2136e-277	8.66068e-275				RP5-881L22.5	GS1	1.07751e-130				GO: Biological Process	GO:0046942	carboxylic acid transport		9.592e-10	2.979e-06	4.154e-07	3.58e-06	19	333	MYO6,CYP4A11,SLC16A12,SLC36A2,SLC22A6,SLC5A12,ABCC2,PRKAG2,SLC27A2,HNF1A,SLC26A3,DRD3,SLC16A9,SLC13A3,GRIN2B,PPARA,SLC7A7,SLC7A8,SLC6A13		GO: Biological Process	GO:0051674	localization of cell		1.721e-05	0.04431	0.001966	0.01657	20	1428	TPM1,FNDC3B,DCDC2,ERBB4,PDE4D,RTN4,LRRK2,DCC,ITGAV,MAGI2,SLIT2,SLC8A1,IGFBP5,PTPRK,VCAN,PRKD1,PRKG1,NRG3,PARD3,WWC1		GO: Biological Process	GO:0019080	viral gene expression		4.408e-92	1.254e-88	1.254e-89	1.07e-88	64	187	RPL21,RPL24,RPL27,RPL27A,RPL31,RPL32,RPL34,RPL35A,RPL37,RPL37A,RPL38,RPL41,RPLP0,RPLP1,RPLP2,RPS2,RPS3A,RPS4X,RPS5,RPS7,RPS8,RPS9,RPS11,RPS12,RPS13,RPS14,RPS15,RPS16,RPS17,RPS18,RPS19,RPS20,RPSA,RPS21,RPS23,RPL14,RPS24,RPS25,RPS27,RPS27A,RPS28,RPS29,RPL10A,RPL23,UBA52,FAU,IFITM3,RPL35,RPL13A,RPL3,RPL4,RPL5,RPL6,RPL7,RPL7A,RPL8,RPL9,RPL10,RPL11,RPL12,RPL13,RPL15,RPL18,RPL19
	FTL	1.24086e-273	8.47025e-271				AFM	GS1	0				GO: Biological Process	GO:0043436	oxoacid metabolic process		1.07e-09	3.323e-06	4.154e-07	3.58e-06	35	1114	UPB1,CYP4A11,ACO1,INSR,HNF4A,BHMT,AFMID,PRODH2,HPN,XYLB,PRKAG2,BBOX1,SLC27A2,DMGDH,P4HA2,HNF1A,POR,PPARA,ACSF2,SLC7A7,PDHX,KMO,MSRA,SLC7A8,AGXT2,CRYL1,RGN,ARSB,EHHADH,ASS1,PAH,CYP4F3,ACSM2A,HAO2,ACSM2B		GO: Biological Process	GO:0048870	cell motility		1.721e-05	0.04431	0.001966	0.01657	20	1428	TPM1,FNDC3B,DCDC2,ERBB4,PDE4D,RTN4,LRRK2,DCC,ITGAV,MAGI2,SLIT2,SLC8A1,IGFBP5,PTPRK,VCAN,PRKD1,PRKG1,NRG3,PARD3,WWC1		GO: Biological Process	GO:0000956	nuclear-transcribed mRNA catabolic process		1.518e-91	4.32e-88	3.927e-89	3.351e-88	65	202	RPL21,RPL24,RPL27,RPL27A,RPL31,RPL32,RPL34,RPL35A,RPL37,RPL37A,RPL38,RPL41,RPLP0,RPLP1,RPLP2,RPS2,RPS3A,RPS4X,RPS5,RPS7,RPS8,RPS9,RPS11,RPS12,RPS13,RPS14,RPS15,RPS16,RPS17,RPS18,RPS19,RPS20,RPSA,RPS21,RPS23,RPL14,RPS24,RPS25,RPS27,RPS27A,RPS28,RPS29,PABPC1,RPL10A,RPL23,UBA52,FAU,ZFP36L1,RPL35,RPL13A,RPL3,RPL4,RPL5,RPL6,RPL7,RPL7A,RPL8,RPL9,RPL10,RPL11,RPL12,RPL13,RPL15,RPL18,RPL19
	PCDH15	1.72103e-272	1.12584e-269				PRSS51	GS1	1.67892e-80				GO: Biological Process	GO:0098656	anion transmembrane transport		1.385e-09	4.302e-06	4.457e-07	3.842e-06	17	266	SLC22A7,SLC16A12,SLC36A2,SLC22A6,SLC22A8,SLC5A12,ABCC2,PRKAG2,SLC26A3,SLC13A3,ADAMTS8,SLC7A7,ABCC6,SLC7A8,SLC13A1,SLC17A1,SLC4A4		GO: Biological Process	GO:0032989	cellular component morphogenesis		1.757e-05	0.04522	0.001966	0.01657	20	1430	TPM1,FNDC3B,DCDC2,KALRN,KIF26B,RTN4,LRRK2,FHOD3,EXT1,NLGN1,DCC,APP,ITGAV,FMNL2,MEF2A,PICALM,SLIT2,NTN4,PKHD1,PARD3		GO: Biological Process	GO:0006402	mRNA catabolic process		5.242e-89	1.492e-85	1.243e-86	1.061e-85	65	218	RPL21,RPL24,RPL27,RPL27A,RPL31,RPL32,RPL34,RPL35A,RPL37,RPL37A,RPL38,RPL41,RPLP0,RPLP1,RPLP2,RPS2,RPS3A,RPS4X,RPS5,RPS7,RPS8,RPS9,RPS11,RPS12,RPS13,RPS14,RPS15,RPS16,RPS17,RPS18,RPS19,RPS20,RPSA,RPS21,RPS23,RPL14,RPS24,RPS25,RPS27,RPS27A,RPS28,RPS29,PABPC1,RPL10A,RPL23,UBA52,FAU,ZFP36L1,RPL35,RPL13A,RPL3,RPL4,RPL5,RPL6,RPL7,RPL7A,RPL8,RPL9,RPL10,RPL11,RPL12,RPL13,RPL15,RPL18,RPL19
	TPM1	6.40657e-268	4.02332e-265				CSMD2	GS1	7.55581e-150				GO: Biological Process	GO:0046415	urate metabolic process		1.435e-09	4.457e-06	4.457e-07	3.842e-06	6	13	SLC22A11,SLC2A9,SLC16A9,SLC22A12,SLC17A1,G6PC		GO: Cellular Component	GO:0098794	postsynapse		3.599e-08	1.18e-05	1.18e-05	7.521e-05	14	449	DLGAP1,ERBB4,KALRN,RTN4,LRRK2,CLSTN2,NLGN1,APP,PICALM,MAGI2,SLC8A1,KCTD16,PLCB4,UTRN		GO: Biological Process	GO:0044033	multi-organism metabolic process		1.03e-88	2.93e-85	2.254e-86	1.923e-85	64	207	RPL21,RPL24,RPL27,RPL27A,RPL31,RPL32,RPL34,RPL35A,RPL37,RPL37A,RPL38,RPL41,RPLP0,RPLP1,RPLP2,RPS2,RPS3A,RPS4X,RPS5,RPS7,RPS8,RPS9,RPS11,RPS12,RPS13,RPS14,RPS15,RPS16,RPS17,RPS18,RPS19,RPS20,RPSA,RPS21,RPS23,RPL14,RPS24,RPS25,RPS27,RPS27A,RPS28,RPS29,RPL10A,RPL23,UBA52,FAU,IFITM3,RPL35,RPL13A,RPL3,RPL4,RPL5,RPL6,RPL7,RPL7A,RPL8,RPL9,RPL10,RPL11,RPL12,RPL13,RPL15,RPL18,RPL19
	SLC26A3	1.35704e-250	8.19443e-248				DPP10	GS1	3.2364e-47				GO: Biological Process	GO:0055085	transmembrane transport		4.403e-09	1.368e-05	1.243e-06	1.072e-05	38	1356	SLC22A11,SLC30A8,SLC22A7,SLC16A12,SLC36A2,TPCN1,SLC22A6,SLC22A8,TRPM3,HPN,SFXN2,SLC5A12,ABCC2,PRKAG2,CACNA1E,SLC26A3,DRD3,SLC5A10,TMC1,DPP10,SLC2A9,SLC16A9,TIMM23B,SLC13A3,ADAMTS8,GRIN2B,SLC7A7,ABCC6,SLC22A12,SLC5A11,SLC7A8,SLC6A13,RGN,SLC13A1,SLC17A1,SLC28A1,KCNK5,SLC4A4		GO: Cellular Component	GO:0044463	cell projection part		4.643e-07	0.0001523	7.615e-05	0.0004852	20	1139	TPM1,DLGAP1,DCDC2,SLC17A3,KALRN,RTN4,LRRK2,CLSTN2,NLGN1,DCC,APP,ITGAV,PICALM,AGBL4,PROM1,SLC8A1,PKHD1,PARD3,UTRN,WWC1		GO: Biological Process	GO:0006401	RNA catabolic process		6.199e-85	1.764e-81	1.26e-82	1.075e-81	65	247	RPL21,RPL24,RPL27,RPL27A,RPL31,RPL32,RPL34,RPL35A,RPL37,RPL37A,RPL38,RPL41,RPLP0,RPLP1,RPLP2,RPS2,RPS3A,RPS4X,RPS5,RPS7,RPS8,RPS9,RPS11,RPS12,RPS13,RPS14,RPS15,RPS16,RPS17,RPS18,RPS19,RPS20,RPSA,RPS21,RPS23,RPL14,RPS24,RPS25,RPS27,RPS27A,RPS28,RPS29,PABPC1,RPL10A,RPL23,UBA52,FAU,ZFP36L1,RPL35,RPL13A,RPL3,RPL4,RPL5,RPL6,RPL7,RPL7A,RPL8,RPL9,RPL10,RPL11,RPL12,RPL13,RPL15,RPL18,RPL19
	KCNIP4	9.79613e-243	5.69627e-240				SAFB2	GS1	3.2316e-225				GO: Biological Process	GO:0032787	monocarboxylic acid metabolic process		2.249e-07	0.0006985	5.821e-05	0.0005017	22	617	CYP4A11,INSR,HNF4A,XYLB,PRKAG2,BBOX1,SLC27A2,P4HA2,HNF1A,POR,PPARA,ACSF2,PDHX,KMO,AGXT2,CRYL1,RGN,EHHADH,CYP4F3,ACSM2A,HAO2,ACSM2B		GO: Cellular Component	GO:0099572	postsynaptic specialization		1.988e-06	0.0006522	0.000163	0.001039	9	232	DLGAP1,ERBB4,KALRN,RTN4,CLSTN2,NLGN1,PICALM,MAGI2,PLCB4		GO: Biological Process	GO:0006364	rRNA processing		1.486e-79	4.229e-76	2.819e-77	2.405e-76	63	260	RPL21,RPL24,RPL27,RPL27A,RPL31,RPL32,RPL34,RPL35A,RPL37,RPL37A,RPL38,RPL41,RPLP0,RPLP1,RPLP2,RPS2,RPS3A,RPS4X,RPS5,RPS7,RPS8,RPS9,RPS11,RPS12,RPS13,RPS14,RPS15,RPS16,RPS17,RPS18,RPS19,RPS20,RPSA,RPS21,RPS23,RPL14,RPS24,RPS25,RPS27,RPS27A,RPS28,RPS29,RPL10A,RPL23,UBA52,FAU,RPL35,RPL13A,RPL3,RPL4,RPL5,RPL6,RPL7,RPL7A,RPL8,RPL9,RPL10,RPL11,RPL12,RPL13,RPL15,RPL18,RPL19
	SAFB2	5.76337e-228	3.2316e-225				GRIN2B	GS1	2.90011e-72				GO: Biological Process	GO:0034220	ion transmembrane transport		7.046e-07	0.002188	0.0001618	0.001395	29	1064	SLC30A8,SLC22A7,SLC16A12,SLC36A2,TPCN1,SLC22A6,SLC22A8,TRPM3,HPN,SFXN2,SLC5A12,ABCC2,PRKAG2,CACNA1E,SLC26A3,DRD3,TMC1,DPP10,SLC13A3,ADAMTS8,GRIN2B,SLC7A7,ABCC6,SLC7A8,RGN,SLC13A1,SLC17A1,KCNK5,SLC4A4		GO: Cellular Component	GO:0014069	postsynaptic density		1.988e-06	0.0006522	0.000163	0.001039	9	232	DLGAP1,ERBB4,KALRN,RTN4,CLSTN2,NLGN1,PICALM,MAGI2,PLCB4		GO: Biological Process	GO:0016072	rRNA metabolic process		9.716e-79	2.765e-75	1.728e-76	1.474e-75	63	267	RPL21,RPL24,RPL27,RPL27A,RPL31,RPL32,RPL34,RPL35A,RPL37,RPL37A,RPL38,RPL41,RPLP0,RPLP1,RPLP2,RPS2,RPS3A,RPS4X,RPS5,RPS7,RPS8,RPS9,RPS11,RPS12,RPS13,RPS14,RPS15,RPS16,RPS17,RPS18,RPS19,RPS20,RPSA,RPS21,RPS23,RPL14,RPS24,RPS25,RPS27,RPS27A,RPS28,RPS29,RPL10A,RPL23,UBA52,FAU,RPL35,RPL13A,RPL3,RPL4,RPL5,RPL6,RPL7,RPL7A,RPL8,RPL9,RPL10,RPL11,RPL12,RPL13,RPL15,RPL18,RPL19
	RP11-665G4.1	7.7141e-228	4.17626e-225				AC012512.1	GS1	1.16722e-80				GO: Biological Process	GO:0051186	cofactor metabolic process		7.294e-07	0.002266	0.0001618	0.001395	17	409	GPHN,INSR,HNF4A,BHMT,AFMID,NFE2L1,PRKAG2,DMGDH,HNF1A,ANK1,PPARA,ACSF2,PDHX,KMO,EHHADH,PAH,ACSM2A		GO: Cellular Component	GO:0060076	excitatory synapse		3.914e-06	0.001284	0.0002568	0.001636	9	252	DLGAP1,ERBB4,KALRN,RTN4,CLSTN2,NLGN1,PICALM,MAGI2,PLCB4		GO: Biological Process	GO:0090150	establishment of protein localization to membrane		1.437e-78	4.089e-75	2.405e-76	2.052e-75	69	377	RPL21,RPL24,RPL27,RPL27A,RPL31,RPL32,RPL34,RPL35A,RPL37,RPL37A,RPL38,RPL41,RPLP0,RPLP1,KRT18,RPLP2,RPS2,RPS3A,ANXA2,RPS4X,RPS5,RPS7,RPS8,RPS9,RPS11,RPS12,RPS13,RPS14,RPS15,RPS16,RPS17,RPS18,RPS19,RPS20,RPSA,RPS21,RPS23,RPL14,RPS24,RPS25,RPS27,RPS27A,RPS28,RPS29,RPL10A,RPL23,S100A10,UBA52,FAU,CD24,RPL35,RPL13A,MYL12B,RPL3,RPL4,RPL5,RPL6,RPL7,RPL7A,RPL8,RPL9,RPL10,RPL11,RPL12,HSP90AA1,RPL13,RPL15,R…
	RNF212B	3.171e-222	1.65949e-219				CFAP46	GS1	1.48803e-94				GO: Biological Process	GO:0015718	monocarboxylic acid transport		1.022e-06	0.003174	0.0002116	0.001824	11	169	CYP4A11,SLC16A12,SLC5A12,ABCC2,PRKAG2,SLC27A2,HNF1A,DRD3,SLC16A9,PPARA,SLC6A13		GO: Cellular Component	GO:0044456	synapse part		8.211e-06	0.002693	0.0004158	0.002649	14	708	DLGAP1,ERBB4,KALRN,RTN4,LRRK2,CLSTN2,NLGN1,APP,PICALM,MAGI2,SLC8A1,KCTD16,PLCB4,UTRN		GO: Biological Process	GO:0042254	ribosome biogenesis		7.982e-75	2.272e-71	1.262e-72	1.077e-71	64	322	RPL21,NPM1,RPL24,RPL27,RPL27A,RPL31,RPL32,RPL34,RPL35A,RPL37,RPL37A,RPL38,RPL41,RPLP0,RPLP1,RPLP2,RPS2,RPS3A,RPS4X,RPS5,RPS7,RPS8,RPS9,RPS11,RPS12,RPS13,RPS14,RPS15,RPS16,RPS17,RPS18,RPS19,RPS20,RPSA,RPS21,RPS23,RPL14,RPS24,RPS25,RPS27,RPS27A,RPS28,RPS29,RPL10A,RPL23,UBA52,FAU,RPL35,RPL13A,RPL3,RPL4,RPL5,RPL6,RPL7,RPL7A,RPL8,RPL9,RPL10,RPL11,RPL12,RPL13,RPL15,RPL18,RPL19
	SLC16A9	7.99105e-220	4.04708e-217				ANK1	GS1	8.98845e-48				GO: Biological Process	GO:1901615	organic hydroxy compound metabolic process		1.154e-06	0.003583	0.0002239	0.00193	20	573	ENPP6,MOGAT1,CYP4A11,PTH1R,BHMT,HPN,PRKAG2,BBOX1,SLC27A2,VDR,DMGDH,HNF1A,DRD3,MIOX,POR,CUBN,PAH,LRP2,CYP4F3,HAO2		GO: Cellular Component	GO:0098589	membrane region		9.524e-06	0.003124	0.0004158	0.002649	19	1267	TPM1,DLGAP1,ERBB4,PDE4D,SLC17A3,LRRK2,CLSTN2,NLGN1,DCC,APP,ITGAV,PICALM,PROM1,SLC8A1,KCTD16,PKHD1,SLC14A2,UTRN,WWC1		GO: Biological Process	GO:0019058	viral life cycle		4.103e-73	1.168e-69	6.146e-71	5.243e-70	69	447	RPL21,RPL24,RPL27,RPL27A,RPL31,RPL32,RPL34,RPL35A,RPL37,RPL37A,RPL38,RPL41,RPLP0,RPLP1,RPLP2,RPS2,RPS3A,RPS4X,RPS5,RPS7,RPS8,RPS9,RPS11,RPS12,RPS13,RPS14,RPS15,RPS16,RPS17,RPS18,RPS19,RPS20,RPSA,RPS21,RPS23,RPL14,RPS24,RPS25,RPS27,RPS27A,RPS28,RPS29,PABPC1,RPL10A,RPL23,UBA52,UBB,FAU,IFITM3,CD81,RPL35,RPL13A,HSPA1A,RPL3,RPL4,RPL5,RPL6,RPL7,RPL7A,RPL8,RPL9,RPL10,RPL11,RPL12,RPL13,RPL15,RPL18,HSP90A…
	NEAT1	7.29793e-218	3.58055e-215				CTB-171A8.1	GS1	2.12727e-93				GO: Biological Process	GO:0006631	fatty acid metabolic process		1.281e-06	0.003978	0.000234	0.002017	16	379	CYP4A11,HNF4A,PRKAG2,SLC27A2,HNF1A,POR,PPARA,ACSF2,PDHX,CRYL1,RGN,EHHADH,CYP4F3,ACSM2A,HAO2,ACSM2B		GO: Cellular Component	GO:0098590	plasma membrane region		1.014e-05	0.003326	0.0004158	0.002649	17	1041	TPM1,DLGAP1,ERBB4,PDE4D,SLC17A3,LRRK2,CLSTN2,NLGN1,ITGAV,PICALM,PROM1,SLC8A1,KCTD16,PKHD1,SLC14A2,UTRN,WWC1		GO: Biological Process	GO:0034655	nucleobase-containing compound catabolic process		2.749e-70	7.823e-67	3.911e-68	3.337e-67	66	418	RPL21,RPL24,RPL27,RPL27A,RPL31,RPL32,RPL34,RPL35A,HINT1,RPL37,RPL37A,RPL38,RPL41,RPLP0,RPLP1,RPLP2,RPS2,RPS3A,RPS4X,RPS5,RPS7,RPS8,RPS9,RPS11,RPS12,RPS13,RPS14,RPS15,RPS16,RPS17,RPS18,RPS19,RPS20,RPSA,RPS21,RPS23,RPL14,RPS24,RPS25,RPS27,RPS27A,RPS28,RPS29,PABPC1,RPL10A,RPL23,UBA52,FAU,ZFP36L1,RPL35,RPL13A,RPL3,RPL4,RPL5,RPL6,RPL7,RPL7A,RPL8,RPL9,RPL10,RPL11,RPL12,RPL13,RPL15,RPL18,RPL19
	TRPM3	1.95589e-217	9.30527e-215				LINC00635	GS1	9.90645e-46				GO: Biological Process	GO:1903825	organic acid transmembrane transport		1.905e-06	0.005917	0.0003287	0.002833	9	113	SLC16A12,SLC36A2,SLC5A12,PRKAG2,SLC2A9,SLC13A3,SLC7A7,SLC22A12,SLC7A8		GO: Cellular Component	GO:0097458	neuron part		1.339e-05	0.00439	0.0004878	0.003108	21	1545	DLGAP1,PDE1A,DCDC2,KALRN,RTN4,LRRK2,CLSTN2,NLGN1,DCC,APP,PICALM,MAGI2,PROM1,SLC8A1,PTPRK,KCTD16,KCNIP4,PLCB4,PARD3,UTRN,SAMD4A		GO: Biological Process	GO:0072657	protein localization to membrane		3.135e-70	8.923e-67	4.249e-68	3.625e-67	70	515	RPL21,RPL24,RPL27,RPL27A,RPL31,RPL32,RPL34,RPL35A,RPL37,RPL37A,RPL38,RPL41,RPLP0,RPLP1,KRT18,RPLP2,RPS2,RPS3A,ANXA2,RPS4X,RPS5,RPS7,RPS8,RPS9,RPS11,RPS12,RPS13,RPS14,RPS15,RPS16,RPS17,RPS18,RPS19,RPS20,RPSA,RPS21,RPS23,RPL14,RPS24,RPS25,RPS27,RPS27A,RPS28,RPS29,RPL10A,RPL23,S100A10,UBA52,FAU,PIGR,CD24,RPL35,RPL13A,MYL12B,RPL3,RPL4,RPL5,RPL6,RPL7,RPL7A,RPL8,RPL9,RPL10,RPL11,RPL12,HSP90AA1,RPL13,RP…
	ITGB8	9.12366e-211	4.21298e-208				RNA5SP475	GS1	1.42705e-61				GO: Biological Process	GO:0046395	carboxylic acid catabolic process		3.68e-06	0.01143	0.0005715	0.004926	12	232	CYP4A11,AFMID,PRODH2,XYLB,SLC27A2,PPARA,KMO,AGXT2,CRYL1,EHHADH,PAH,CYP4F3		GO: Cellular Component	GO:0045202	synapse		1.927e-05	0.006321	0.0006321	0.004028	15	870	DLGAP1,ERBB4,KALRN,RTN4,LRRK2,CLSTN2,NLGN1,APP,PICALM,MAGI2,SLC8A1,KCTD16,PLCB4,UTRN,SAMD4A		GO: Biological Process	GO:0044270	cellular nitrogen compound catabolic process		7.475e-69	2.128e-65	9.671e-67	8.25e-66	67	462	RPL21,RPL24,RPL27,RPL27A,RPL31,RPL32,RPL34,RPL35A,HINT1,RPL37,RPL37A,RPL38,RPL41,RPLP0,RPLP1,RPLP2,RPS2,RPS3A,RPS4X,RPS5,RPS7,RPS8,RPS9,RPS11,RPS12,RPS13,RPS14,RPS15,RPS16,RPS17,RPS18,RPS19,RPS20,RPSA,RPS21,RPS23,RPL14,RPS24,RPS25,RPS27,RPS27A,RPS28,RPS29,PABPC1,RPL10A,RPL23,UBA52,FAU,ZFP36L1,RPL35,RPL13A,ALDH6A1,RPL3,RPL4,RPL5,RPL6,RPL7,RPL7A,RPL8,RPL9,RPL10,RPL11,RPL12,RPL13,RPL15,RPL18,RPL19
	EEF1A1	1.40288e-208	6.29291e-206				PARP10	GS1	3.4392e-49				GO: Biological Process	GO:0016054	organic acid catabolic process		3.68e-06	0.01143	0.0005715	0.004926	12	232	CYP4A11,AFMID,PRODH2,XYLB,SLC27A2,PPARA,KMO,AGXT2,CRYL1,EHHADH,PAH,CYP4F3		GO: Cellular Component	GO:0034686	integrin alphav-beta8 complex		2.366e-05	0.007762	0.0007056	0.004496	2	2	ITGAV,ITGB8		GO: Biological Process	GO:0046700	heterocycle catabolic process		1.013e-68	2.883e-65	1.253e-66	1.069e-65	67	464	RPL21,RPL24,RPL27,RPL27A,RPL31,RPL32,RPL34,RPL35A,HINT1,RPL37,RPL37A,RPL38,RPL41,RPLP0,RPLP1,RPLP2,RPS2,RPS3A,RPS4X,RPS5,RPS7,RPS8,RPS9,RPS11,RPS12,RPS13,RPS14,RPS15,RPS16,RPS17,RPS18,RPS19,RPS20,RPSA,RPS21,RPS23,RPL14,RPS24,RPS25,RPS27,RPS27A,RPS28,RPS29,PABPC1,RPL10A,RPL23,UBA52,FAU,ZFP36L1,RPL35,RPL13A,ALDH6A1,RPL3,RPL4,RPL5,RPL6,RPL7,RPL7A,RPL8,RPL9,RPL10,RPL11,RPL12,RPL13,RPL15,RPL18,RPL19
	RBM25	3.12604e-207	1.3633e-204				RASGEF1B	GS1	2.13869e-60				GO: Biological Process	GO:0044282	small molecule catabolic process		4.558e-06	0.01416	0.0006741	0.00581	15	370	CYP4A11,BHMT,AFMID,PRODH2,XYLB,SLC27A2,DMGDH,MIOX,PPARA,KMO,AGXT2,CRYL1,EHHADH,PAH,CYP4F3		GO: Cellular Component	GO:0030054	cell junction		6.196e-05	0.02032	0.001694	0.01079	17	1200	DLGAP1,PPFIBP1,LRRK2,NLGN1,APP,ITGAV,AKAP12,MAGI2,SLC8A1,PTPRK,KCTD16,PRKD1,KAZN,PARD3,UTRN,APBB1IP,SAMD4A		GO: Biological Process	GO:0034470	ncRNA processing		2.052e-68	5.84e-65	2.433e-66	2.076e-65	64	399	RPL21,RPL24,RPL27,RPL27A,RPL31,RPL32,RPL34,RPL35A,RPL37,RPL37A,RPL38,RPL41,RPLP0,RPLP1,RPLP2,RPS2,RPS3A,RPS4X,RPS5,RPS7,RPS8,RPS9,RPS11,RPS12,RPS13,RPS14,RPS15,RPS16,RPS17,RPS18,RPS19,RPS20,RPSA,RPS21,RPS23,RPL14,RPS24,RPS25,RPS27,RPS27A,RPS28,RPS29,HNRNPA2B1,RPL10A,RPL23,UBA52,FAU,RPL35,RPL13A,RPL3,RPL4,RPL5,RPL6,RPL7,RPL7A,RPL8,RPL9,RPL10,RPL11,RPL12,RPL13,RPL15,RPL18,RPL19
	RPLP1	5.48482e-202	2.32734e-199				KMT2B	GS1	1.72459e-39				GO: Biological Process	GO:0006732	coenzyme metabolic process		6.335e-06	0.01968	0.0008944	0.007708	14	333	GPHN,INSR,HNF4A,BHMT,AFMID,PRKAG2,DMGDH,PPARA,ACSF2,PDHX,KMO,EHHADH,PAH,ACSM2A		GO: Cellular Component	GO:0036477	somatodendritic compartment		7.637e-05	0.02505	0.001927	0.01228	14	867	PDE1A,KALRN,RTN4,LRRK2,NLGN1,APP,PICALM,MAGI2,SLC8A1,PTPRK,KCNIP4,PLCB4,PARD3,SAMD4A		GO: Biological Process	GO:0019439	aromatic compound catabolic process		1.702e-66	4.844e-63	1.938e-64	1.653e-63	66	474	RPL21,RPL24,RPL27,RPL27A,RPL31,RPL32,RPL34,RPL35A,HINT1,RPL37,RPL37A,RPL38,RPL41,RPLP0,RPLP1,RPLP2,RPS2,RPS3A,RPS4X,RPS5,RPS7,RPS8,RPS9,RPS11,RPS12,RPS13,RPS14,RPS15,RPS16,RPS17,RPS18,RPS19,RPS20,RPSA,RPS21,RPS23,RPL14,RPS24,RPS25,RPS27,RPS27A,RPS28,RPS29,PABPC1,RPL10A,RPL23,UBA52,FAU,ZFP36L1,RPL35,RPL13A,RPL3,RPL4,RPL5,RPL6,RPL7,RPL7A,RPL8,RPL9,RPL10,RPL11,RPL12,RPL13,RPL15,RPL18,RPL19
	MT1G	1.24342e-200	5.13728e-198				CTD-2378E12.1	GS1	1.34166e-52				GO: Biological Process	GO:1901605	alpha-amino acid metabolic process		6.984e-06	0.02169	0.0009432	0.008129	12	247	HNF4A,BHMT,AFMID,PRODH2,DMGDH,P4HA2,SLC7A7,KMO,MSRA,AGXT2,ASS1,PAH		Mouse Phenotype	MP:0011501	increased glomerular capsule space		9.959e-06	0.02011	0.02011	0.1646	4	21	COL4A1,GLIS3,PKHD1,BICC1		GO: Biological Process	GO:0006518	peptide metabolic process		7.305e-66	2.079e-62	7.94e-64	6.774e-63	78	847	RPL21,NPM1,RPL24,RPL27,RPL27A,RPL31,RPL32,RPL34,RPL35A,RPL37,RPL37A,RPL38,RPL41,RPLP0,RPLP1,RPLP2,GAPDH,RPS2,RPS3A,RPS4X,RPS5,RPS7,RPS8,NACA,RPS9,RPS11,RPS12,GPX3,RPS13,RPS14,RPS15,RPS16,RPS17,RPS18,RPS19,RPS20,RPSA,RPS21,RPS23,RPL14,RPS24,RPS25,RPS27,RPS27A,RPS28,RPS29,PABPC1,HNRNPA2B1,EEF1A1,RPL10A,RPL23,GSTP1,UBA52,FAU,ZFP36L1,CLU,RPL35,MMP7,RPL13A,EIF1,RPL3,RPL4,RPL5,RPL6,RPL7,RPL7A,HSPB1,RPL…
	RPL13A	1.64061e-200	6.60449e-198				AC004870.3	GS1	1.17883e-91				GO: Biological Process	GO:0006520	cellular amino acid metabolic process		1.228e-05	0.03814	0.001589	0.0137	15	402	UPB1,HNF4A,BHMT,AFMID,PRODH2,HPN,DMGDH,P4HA2,SLC7A7,KMO,MSRA,SLC7A8,AGXT2,ASS1,PAH		Mouse Phenotype	MP:0011499	abnormal glomerular capsule space morphology		2.063e-05	0.04165	0.02083	0.1705	4	25	COL4A1,GLIS3,PKHD1,BICC1		GO: Biological Process	GO:1901361	organic cyclic compound catabolic process		7.533e-66	2.144e-62	7.94e-64	6.774e-63	67	510	RPL21,RPL24,RPL27,RPL27A,RPL31,RPL32,RPL34,RPL35A,HINT1,RPL37,RPL37A,RPL38,RPL41,RPLP0,RPLP1,RPLP2,RPS2,RPS3A,RPS4X,RPS5,RPS7,RPS8,RPS9,RPS11,RPS12,RPS13,RPS14,RPS15,RPS16,RPS17,RPS18,RPS19,RPS20,RPSA,RPS21,RPS23,RPL14,RPS24,RPS25,RPS27,RPS27A,RPS28,RPS29,PABPC1,RPL10A,RPL23,UBA52,FAU,ZFP36L1,RPL35,RPL13A,ALDH6A1,RPL3,RPL4,RPL5,RPL6,RPL7,RPL7A,RPL8,RPL9,RPL10,RPL11,RPL12,RPL13,RPL15,RPL18,RPL19
	RPS19	2.52921e-199	9.92717e-197				HSD17B14	GS1	7.07964e-44				GO: Cellular Component	GO:0098590	plasma membrane region		2.086e-09	8.053e-07	8.053e-07	5.262e-06	33	1041	GPHN,MYO6,CYP4A11,INSR,SLC22A11,ANKS1B,EPB41L3,TENM2,SLC22A7,PTH1R,SLC22A6,SLC22A8,HPN,SYNE2,DLG2,SLC5A12,ABCC2,VDR,MGAM,SLC26A3,ANK1,SLC2A9,GRIN2B,CUBN,SLC7A7,GABBR2,ABCC6,SLC22A12,SLC7A8,SLC28A1,SNTG1,LRP2,SLC4A4		Pathway	PW:0000286	integrin signaling	Pathway Ontology	4.643e-05	0.02758	0.01324	0.09221	4	38	ITGAV,ITGB6,ITGB8,APBB1IP		GO: Biological Process	GO:0016032	viral process		3.094e-65	8.806e-62	3.145e-63	2.683e-62	75	759	RPL21,HSPD1,NPM1,VIM,RPL24,RPL27,RPL27A,RPL31,RPL32,RPL34,RPL35A,RPL37,RPL37A,RPL38,RPL41,RPLP0,RPLP1,KRT18,RPLP2,RPS2,RPS3A,RPS4X,RPS5,RPS7,RPS8,NACA,RPS9,RPS11,RPS12,RPS13,RPS14,RPS15,RPS16,RPS17,RPS18,RPS19,RPS20,RPSA,RPS21,RPS23,RPL14,RPS24,RPS25,RPS27,RPS27A,RPS28,RPS29,PABPC1,RPL10A,RPL23,UBA52,UBB,FAU,IFITM3,CD81,RPL35,RPL13A,HSPA1A,RPL3,RPL4,RPL5,RPL6,RPL7,RPL7A,VCAM1,RPL8,RPL9,RPL10,RPL1…
	ALDOB	4.19548e-189	1.60656e-186				AL133247.2	GS1	0				GO: Cellular Component	GO:0098589	membrane region		7.202e-08	2.78e-05	1.39e-05	9.083e-05	34	1267	GPHN,MYO6,CYP4A11,INSR,SLC22A11,ANKS1B,EPB41L3,TENM2,SLC22A7,PTH1R,SLC22A6,SLC22A8,HPN,SYNE2,CLTC,DLG2,SLC5A12,ABCC2,VDR,MGAM,SLC26A3,ANK1,SLC2A9,GRIN2B,CUBN,SLC7A7,GABBR2,ABCC6,SLC22A12,SLC7A8,SLC28A1,SNTG1,LRP2,SLC4A4		Pathway	1270314	Netrin-1 signaling	BioSystems: REACTOME	6.929e-05	0.04116	0.01324	0.09221	4	42	TRIO,DCC,SLIT2,NTN4		GO: Biological Process	GO:0043043	peptide biosynthetic process		3.727e-65	1.061e-61	3.657e-63	3.12e-62	73	696	RPL21,NPM1,RPL24,RPL27,RPL27A,RPL31,RPL32,RPL34,RPL35A,RPL37,RPL37A,RPL38,RPL41,RPLP0,RPLP1,RPLP2,GAPDH,RPS2,RPS3A,RPS4X,RPS5,RPS7,RPS8,NACA,RPS9,RPS11,RPS12,RPS13,RPS14,RPS15,RPS16,RPS17,RPS18,RPS19,RPS20,RPSA,RPS21,RPS23,RPL14,RPS24,RPS25,RPS27,RPS27A,RPS28,RPS29,PABPC1,HNRNPA2B1,EEF1A1,RPL10A,RPL23,UBA52,FAU,ZFP36L1,RPL35,MMP7,RPL13A,EIF1,RPL3,RPL4,RPL5,RPL6,RPL7,RPL7A,HSPB1,RPL8,RPL9,RPL10,RP…
	LUC7L3	9.68617e-188	3.62078e-185				LINC00402	GS1	7.85458e-31				GO: Cellular Component	GO:0045177	apical part of cell		1.155e-06	0.0004459	0.0001486	0.0009713	17	428	MYO6,CYP4A11,SLC22A11,PTH1R,HPN,SLC5A12,ABCC2,MGAM,SLC26A3,DRD3,SLC2A9,CUBN,ABCC6,SLC22A12,SLC28A1,LRP2,PDZD2		Pathway	114229	Hypertrophic cardiomyopathy (HCM)	BioSystems: KEGG	7.575e-05	0.045	0.01324	0.09221	5	83	TPM1,ITGAV,ITGB6,ITGB8,SLC8A1		GO: Biological Process	GO:0006412	translation		4.716e-65	1.342e-61	4.473e-63	3.816e-62	72	667	RPL21,NPM1,RPL24,RPL27,RPL27A,RPL31,RPL32,RPL34,RPL35A,RPL37,RPL37A,RPL38,RPL41,RPLP0,RPLP1,RPLP2,GAPDH,RPS2,RPS3A,RPS4X,RPS5,RPS7,RPS8,NACA,RPS9,RPS11,RPS12,RPS13,RPS14,RPS15,RPS16,RPS17,RPS18,RPS19,RPS20,RPSA,RPS21,RPS23,RPL14,RPS24,RPS25,RPS27,RPS27A,RPS28,RPS29,PABPC1,HNRNPA2B1,EEF1A1,RPL10A,RPL23,UBA52,FAU,ZFP36L1,RPL35,RPL13A,EIF1,RPL3,RPL4,RPL5,RPL6,RPL7,RPL7A,HSPB1,RPL8,RPL9,RPL10,RPL11,R…
	TMSB10	1.32565e-186	4.84018e-184				DRD3	GS1	2.26297e-115				GO: Cellular Component	GO:0016324	apical plasma membrane		5.913e-06	0.002283	0.0005706	0.003729	14	335	CYP4A11,SLC22A11,PTH1R,HPN,SLC5A12,ABCC2,MGAM,SLC26A3,SLC2A9,CUBN,ABCC6,SLC22A12,SLC28A1,LRP2		Pubmed	18519826	Molecular genetics of successful smoking cessation: convergent genome-wide association study results.	Pubmed	7.643e-12	1.062e-07	1.062e-07	1.074e-06	9	101	BNC2,TRIO,GLIS3,CLSTN2,CREB5,KCNIP4,KAZN,PRKG1,NRG3		GO: Biological Process	GO:0044764	multi-organism cellular process		1.239e-64	3.527e-61	1.138e-62	9.705e-62	75	773	RPL21,HSPD1,NPM1,VIM,RPL24,RPL27,RPL27A,RPL31,RPL32,RPL34,RPL35A,RPL37,RPL37A,RPL38,RPL41,RPLP0,RPLP1,KRT18,RPLP2,RPS2,RPS3A,RPS4X,RPS5,RPS7,RPS8,NACA,RPS9,RPS11,RPS12,RPS13,RPS14,RPS15,RPS16,RPS17,RPS18,RPS19,RPS20,RPSA,RPS21,RPS23,RPL14,RPS24,RPS25,RPS27,RPS27A,RPS28,RPS29,PABPC1,RPL10A,RPL23,UBA52,UBB,FAU,IFITM3,CD81,RPL35,RPL13A,HSPA1A,RPL3,RPL4,RPL5,RPL6,RPL7,RPL7A,VCAM1,RPL8,RPL9,RPL10,RPL1…
	BICC1	4.59082e-178	1.63809e-175				RRH	GS1	4.87624e-62				GO: Cellular Component	GO:0098862	cluster of actin-based cell projections		9.165e-06	0.003538	0.0006822	0.004458	10	175	MYO6,PTH1R,PCDH15,MME,ESPN,SLC26A3,TMC1,CUBN,SLC22A12,LRP2		Pubmed	23251661	Novel genetic loci identified for the pathophysiology of childhood obesity in the Hispanic population.	Pubmed	5.3e-11	7.362e-07	3.681e-07	3.724e-06	17	817	COL4A1,DLGAP1,PDE4D,LRRK2,FHOD3,EXT1,DCC,BICD1,MAGI2,SLC8A1,UGT2B7,KCNIP4,PRKD1,PRKG1,NRG3,BICC1,SAMD4A		GO: Biological Process	GO:0044419	interspecies interaction between organisms		1.344e-64	3.826e-61	1.159e-62	9.89e-62	76	808	RPL21,HSPD1,NPM1,VIM,RPL24,RPL27,RPL27A,RPL31,RPL32,RPL34,RPL35A,RPL37,RPL37A,RPL38,RPL41,RPLP0,RPLP1,KRT18,RPLP2,RPS2,RPS3A,RPS4X,RPS5,RPS7,RPS8,NACA,RPS9,RPS11,RPS12,RPS13,RPS14,RPS15,RPS16,RPS17,RPS18,RPS19,RPS20,RPSA,RPS21,RPS23,RPL14,RPS24,RPS25,RPS27,RPS27A,RPS28,RPS29,AQP1,PABPC1,RPL10A,RPL23,UBA52,UBB,FAU,IFITM3,CD81,RPL35,RPL13A,HSPA1A,RPL3,RPL4,RPL5,RPL6,RPL7,RPL7A,VCAM1,RPL8,RPL9,RPL10…
	TPT1	3.38357e-174	1.18049e-171				RP1-267D11.6	GS1	2.1148e-106				GO: Cellular Component	GO:0005887	integral component of plasma membrane		1.06e-05	0.004093	0.0006822	0.004458	35	1651	TRABD2B,INSR,SLC22A11,PLPPR1,TENM2,SLC22A7,PTH1R,SLC16A12,SLC22A6,SLC22A8,HPN,DLG2,MME,SLC5A12,ABCC2,SHISA6,SLC26A3,DRD3,SLC5A10,DPP10,SLC2A9,SLC13A3,GRIN2B,SLC7A7,GABBR2,SLC22A12,SLC5A11,SLC7A8,SLC6A13,SLC13A1,SLC17A1,SLC28A1,RRH,KCNK5,SLC4A4		Pubmed	19240061	Coeliac disease-associated risk variants in TNFAIP3 and REL implicate altered NF-kappaB signalling.	Pubmed	1.361e-10	1.891e-06	6.302e-07	6.376e-06	11	265	ERBB4,ZBTB20,DCC,APP,CREB5,AGBL4,MAGI2,KCNIP4,MAML2,PARD3,IMMP2L		GO: Biological Process	GO:0044403	symbiont process		1.344e-64	3.826e-61	1.159e-62	9.89e-62	76	808	RPL21,HSPD1,NPM1,VIM,RPL24,RPL27,RPL27A,RPL31,RPL32,RPL34,RPL35A,RPL37,RPL37A,RPL38,RPL41,RPLP0,RPLP1,KRT18,RPLP2,RPS2,RPS3A,RPS4X,RPS5,RPS7,RPS8,NACA,RPS9,RPS11,RPS12,RPS13,RPS14,RPS15,RPS16,RPS17,RPS18,RPS19,RPS20,RPSA,RPS21,RPS23,RPL14,RPS24,RPS25,RPS27,RPS27A,RPS28,RPS29,AQP1,PABPC1,RPL10A,RPL23,UBA52,UBB,FAU,IFITM3,CD81,RPL35,RPL13A,HSPA1A,RPL3,RPL4,RPL5,RPL6,RPL7,RPL7A,VCAM1,RPL8,RPL9,RPL10…
	CTD-3179P9.1	8.63491e-172	2.94713e-169				RP11-382A20.4	GS1	1.60612e-69				GO: Cellular Component	GO:0044463	cell projection part		1.852e-05	0.007147	0.001021	0.006672	27	1139	CLUAP1,MYO6,MAPT,ANKS1B,EPB41L3,TENM2,PTH1R,NRP1,SYNE2,CLTC,DLG2,MME,AP3D1,ESPN,SLC26A3,TMC1,ANK1,PCLO,RTTN,WDR60,GRIN2B,CUBN,SLC22A12,WDR19,SNTG1,LRP2,CFAP46		Pubmed	26157134	Dissociation of HSV gL from gH by ?v?6- or ?v?8-integrin promotes gH activation and virus entry.	Pubmed	1.816e-08	0.0002523	3.153e-05	0.000319	3	3	ITGAV,ITGB6,ITGB8		GO: Biological Process	GO:0022613	ribonucleoprotein complex biogenesis		9.405e-64	2.677e-60	7.872e-62	6.716e-61	64	468	RPL21,NPM1,RPL24,RPL27,RPL27A,RPL31,RPL32,RPL34,RPL35A,RPL37,RPL37A,RPL38,RPL41,RPLP0,RPLP1,RPLP2,RPS2,RPS3A,RPS4X,RPS5,RPS7,RPS8,RPS9,RPS11,RPS12,RPS13,RPS14,RPS15,RPS16,RPS17,RPS18,RPS19,RPS20,RPSA,RPS21,RPS23,RPL14,RPS24,RPS25,RPS27,RPS27A,RPS28,RPS29,RPL10A,RPL23,UBA52,FAU,RPL35,RPL13A,RPL3,RPL4,RPL5,RPL6,RPL7,RPL7A,RPL8,RPL9,RPL10,RPL11,RPL12,RPL13,RPL15,RPL18,RPL19
	GPX3	9.88519e-172	3.30207e-169				TSPYL2	GS1	2.70375e-40				GO: Cellular Component	GO:0031226	intrinsic component of plasma membrane		2.353e-05	0.009084	0.001136	0.00742	35	1714	TRABD2B,INSR,SLC22A11,PLPPR1,TENM2,SLC22A7,PTH1R,SLC16A12,SLC22A6,SLC22A8,HPN,DLG2,MME,SLC5A12,ABCC2,SHISA6,SLC26A3,DRD3,SLC5A10,DPP10,SLC2A9,SLC13A3,GRIN2B,SLC7A7,GABBR2,SLC22A12,SLC5A11,SLC7A8,SLC6A13,SLC13A1,SLC17A1,SLC28A1,RRH,KCNK5,SLC4A4		Pubmed	24367260	?v?6- and ?v?8-integrins serve as interchangeable receptors for HSV gH/gL to promote endocytosis and activation of membrane fusion.	Pubmed	1.816e-08	0.0002523	3.153e-05	0.000319	3	3	ITGAV,ITGB6,ITGB8		GO: Biological Process	GO:0043604	amide biosynthetic process		1.69e-61	4.81e-58	1.374e-59	1.172e-58	73	780	RPL21,NPM1,RPL24,RPL27,RPL27A,RPL31,RPL32,RPL34,RPL35A,RPL37,RPL37A,RPL38,RPL41,RPLP0,RPLP1,RPLP2,GAPDH,RPS2,RPS3A,RPS4X,RPS5,RPS7,RPS8,NACA,RPS9,RPS11,RPS12,RPS13,RPS14,RPS15,RPS16,RPS17,RPS18,RPS19,RPS20,RPSA,RPS21,RPS23,RPL14,RPS24,RPS25,RPS27,RPS27A,RPS28,RPS29,PABPC1,HNRNPA2B1,EEF1A1,RPL10A,RPL23,UBA52,FAU,ZFP36L1,RPL35,MMP7,RPL13A,EIF1,RPL3,RPL4,RPL5,RPL6,RPL7,RPL7A,HSPB1,RPL8,RPL9,RPL10,RP…
	ITGB6	8.83798e-171	2.89076e-168				CLUAP1	GS1	2.75047e-106				GO: Cellular Component	GO:0016323	basolateral plasma membrane		3.032e-05	0.0117	0.0013	0.008496	11	244	SLC22A7,PTH1R,SLC22A6,SLC22A8,DLG2,ANK1,SLC2A9,SLC7A7,ABCC6,SLC7A8,SLC4A4		Pubmed	26901152	Stromal cells control the epithelial residence of DCs and memory T cells by regulated activation of TGF-?.	Pubmed	1.816e-08	0.0002523	3.153e-05	0.000319	3	3	ITGAV,ITGB6,ITGB8		GO: Biological Process	GO:0016071	mRNA metabolic process		7.866e-61	2.239e-57	6.218e-59	5.305e-58	69	664	RPL21,NPM1,RPL24,RPL27,RPL27A,RPL31,RPL32,RPL34,RPL35A,RPL37,RPL37A,RPL38,RPL41,RPLP0,RPLP1,RPLP2,RPS2,RPS3A,RPS4X,RPS5,RPS7,RPS8,RPS9,RPS11,RPS12,RPS13,RPS14,RPS15,RPS16,RPS17,RPS18,RPS19,RPS20,RPSA,RPS21,RPS23,RPL14,RPS24,RPS25,RPS27,RPS27A,RPS28,RPS29,TMBIM6,PABPC1,HNRNPA2B1,RPL10A,RPL23,UBA52,FAU,ZFP36L1,RPL35,RPL13A,HSPA1A,RPL3,RPL4,RPL5,RPL6,RPL7,RPL7A,RPL8,RPL9,RPL10,RPL11,RPL12,RPL13,RPL1…
	EBNA1BP2	6.07543e-169	1.94662e-166				KLHDC8A	GS1	1.02989e-55				GO: Cellular Component	GO:0005903	brush border		4.096e-05	0.01581	0.001581	0.01033	8	129	MYO6,PTH1R,MME,ESPN,SLC26A3,CUBN,SLC22A12,LRP2		Pubmed	20516156	Genome-wide association study of major recurrent depression in the U.K. population.	Pubmed	1.816e-08	0.0002523	3.153e-05	0.000319	3	3	NLGN1,VCAN,BICC1		GO: Biological Process	GO:0043603	cellular amide metabolic process		1.793e-59	5.103e-56	1.379e-57	1.177e-56	78	1023	RPL21,NPM1,RPL24,RPL27,RPL27A,RPL31,RPL32,RPL34,RPL35A,RPL37,RPL37A,RPL38,RPL41,RPLP0,RPLP1,RPLP2,GAPDH,RPS2,RPS3A,RPS4X,RPS5,RPS7,RPS8,NACA,RPS9,RPS11,RPS12,GPX3,RPS13,RPS14,RPS15,RPS16,RPS17,RPS18,RPS19,RPS20,RPSA,RPS21,RPS23,RPL14,RPS24,RPS25,RPS27,RPS27A,RPS28,RPS29,PABPC1,HNRNPA2B1,EEF1A1,RPL10A,RPL23,GSTP1,UBA52,FAU,ZFP36L1,CLU,RPL35,MMP7,RPL13A,EIF1,RPL3,RPL4,RPL5,RPL6,RPL7,RPL7A,HSPB1,RPL…
	AKAP12	1.93334e-162	6.07069e-160				MYO6	GS1	2.46634e-64				Mouse Phenotype	MP:0010107	abnormal renal reabsorbtion		1.076e-09	2.913e-06	2.913e-06	2.47e-05	9	43	CYP4A11,HNF1A,SLC5A10,SLC2A9,CUBN,SLC22A12,SLC13A1,LRP2,SLC4A4		Pubmed	21178476	Integrins as triggers of Epstein-Barr virus fusion and epithelial cell infection.	Pubmed	1.816e-08	0.0002523	3.153e-05	0.000319	3	3	ITGAV,ITGB6,ITGB8		GO: Biological Process	GO:0034660	ncRNA metabolic process		1.874e-58	5.333e-55	1.403e-56	1.197e-55	64	563	RPL21,RPL24,RPL27,RPL27A,RPL31,RPL32,RPL34,RPL35A,RPL37,RPL37A,RPL38,RPL41,RPLP0,RPLP1,RPLP2,RPS2,RPS3A,RPS4X,RPS5,RPS7,RPS8,RPS9,RPS11,RPS12,RPS13,RPS14,RPS15,RPS16,RPS17,RPS18,RPS19,RPS20,RPSA,RPS21,RPS23,RPL14,RPS24,RPS25,RPS27,RPS27A,RPS28,RPS29,HNRNPA2B1,RPL10A,RPL23,UBA52,FAU,RPL35,RPL13A,RPL3,RPL4,RPL5,RPL6,RPL7,RPL7A,RPL8,RPL9,RPL10,RPL11,RPL12,RPL13,RPL15,RPL18,RPL19
	CLTC	6.32907e-160	1.94836e-157				RBM25	GS1	1.3633e-204				Mouse Phenotype	MP:0009643	abnormal urine homeostasis		9.552e-09	2.587e-05	1.293e-05	0.0001097	22	459	CYP4A11,INSR,BHMT,AFMID,SLC22A6,SLC22A8,ABCC2,VDR,HNF1A,DRD3,SLC5A10,SLC2A9,CUBN,SLC7A7,SLC22A12,ARSB,SLC13A1,PAH,LRP2,KCNK5,SLC4A4,G6PC		Pubmed	24294359	Comparing the expression of integrins ?v?3, ?v?5, ?v?6, ?v?8, fibronectin and fibrinogen in human brain metastases and their corresponding primary tumors.	Pubmed	7.232e-08	0.001005	0.0001116	0.001129	3	4	ITGAV,ITGB6,ITGB8		GO: Biological Process	GO:0006605	protein targeting		2.976e-58	8.47e-55	2.172e-56	1.853e-55	69	723	RPL21,RPL24,RPL27,RPL27A,RPL31,RPL32,RPL34,RPL35A,RPL37,RPL37A,RPL38,RPL41,RPLP0,RPLP1,RPLP2,RPS2,RPS3A,ANXA2,RPS4X,RPS5,RPS7,RPS8,RPS9,RPS11,RPS12,RPS13,RPS14,RPS15,RPS16,RPS17,RPS18,RPS19,RPS20,RPSA,RPS21,RPS23,RPL14,RPS24,RPS25,RPS27,RPS27A,RPS28,RPS29,RPL10A,TXNIP,RPL23,UBA52,FAU,PRDX1,RPL35,RPL13A,MYL12B,RPL3,RPL4,RPL5,RPL6,RPL7,RPL7A,RPL8,RPL9,RPL10,RPL11,RPL12,HSP90AA1,RPL13,RPL15,RPL18,HS…
	RPS27A	4.5699e-159	1.37976e-156				PRRC2C	GS1	4.00846e-116				Mouse Phenotype	MP:0009809	abnormal urine uric acid level		3.452e-08	9.349e-05	3.116e-05	0.0002643	6	18	SLC22A6,SLC22A8,HNF1A,SLC2A9,SLC22A12,G6PC		Pubmed	24216753	Targeting of ?v integrin identifies a core molecular pathway that regulates fibrosis in several organs.	Pubmed	1.804e-07	0.002507	0.0002089	0.002113	3	5	ITGAV,ITGB6,ITGB8		GO: Biological Process	GO:0072594	establishment of protein localization to organelle		1.86e-57	5.293e-54	1.323e-55	1.129e-54	67	676	RPL21,RPL24,RPL27,RPL27A,RPL31,RPL32,RPL34,RPL35A,RPL37,RPL37A,RPL38,RPL41,RPLP0,RPLP1,RPLP2,RPS2,RPS3A,RPS4X,RPS5,RPS7,RPS8,RPS9,RPS11,RPS12,RPS13,RPS14,RPS15,RPS16,RPS17,RPS18,RPS19,RPS20,RPSA,RPS21,RPS23,RPL14,RPS24,RPS25,RPS27,RPS27A,RPS28,RPS29,RPL10A,TXNIP,RPL23,UBA52,FAU,PRDX1,RPL35,RPL13A,RPL3,RPL4,RPL5,RPL6,RPL7,RPL7A,RPL8,RPL9,RPL10,RPL11,RPL12,HSP90AA1,RPL13,RPL15,RPL18,HSP90AB1,RPL19
	IGFBP7	4.88638e-159	1.44747e-156				THOC2	GS1	7.387e-69				Mouse Phenotype	MP:0003953	abnormal hormone level		9.32e-08	0.0002524	6.309e-05	0.0005351	32	1028	ZBTB16,KMT2B,MOGAT1,INSR,SLC30A8,ANKS1B,HNF4A,PTH1R,NFE2L1,HPN,PRKAG2,AP3D1,FKBP5,VDR,DMGDH,CACNA1E,MGAM,HNF1A,SLC26A3,DRD3,SLC5A10,ANK1,SLC2A9,POR,PPARA,SLC13A1,PAH,MACROD2,LRP2,RORA,SLC4A4,PRLR		Pubmed	19118215	Mice that lack activity of alphavbeta6- and alphavbeta8-integrins reproduce the abnormalities of Tgfb1- and Tgfb3-null mice.	Pubmed	1.804e-07	0.002507	0.0002089	0.002113	3	5	ITGAV,ITGB6,ITGB8		GO: Biological Process	GO:0044265	cellular macromolecule catabolic process		4.227e-53	1.203e-49	2.934e-51	2.503e-50	72	977	RPL21,RPL24,RPL27,RPL27A,RPL31,HSP90B1,RPL32,RPL34,RPL35A,RPL37,RPL37A,RPL38,RPL41,RPLP0,RPLP1,RPLP2,RPS2,RPS3A,ANXA2,RPS4X,RPS5,RPS7,RPS8,RPS9,RPS11,RPS12,RPS13,RPS14,RPS15,RPS16,RPS17,RPS18,RPS19,RPS20,RPSA,RPS21,RPS23,RPL14,RPS24,RPS25,RPS27,RPS27A,RPS28,RPS29,PABPC1,RPL10A,RPL23,UBA52,UBB,FAU,ZFP36L1,CLU,CD81,RPL35,RPL13A,RPL3,RPL4,RPL5,HSPA5,RPL6,RPL7,RPL7A,RPL8,RPL9,RPL10,RPL11,RPL12,RPL13,…
	RP11-290H9.2	7.31432e-159	2.12657e-156				SREK1	GS1	1.00207e-103				Mouse Phenotype	MP:0000599	enlarged liver		3.309e-07	0.0008962	0.0001792	0.00152	15	264	KMT2B,MOGAT1,INSR,HNF4A,BHMT,ABCC2,HNF1A,SLC5A10,ANK1,GPAT3,POR,PPARA,RUNX1,SLC13A1,G6PC		Pubmed	22782894	Amyloid precursor protein regulates netrin-1-mediated commissural axon outgrowth.	Pubmed	1.804e-07	0.002507	0.0002089	0.002113	3	5	ZBTB20,DCC,APP		GO: Biological Process	GO:0033365	protein localization to organelle		2.189e-52	6.231e-49	1.484e-50	1.266e-49	70	919	RPL21,NPM1,RPL24,RPL27,RPL27A,RPL31,RPL32,RPL34,RPL35A,RPL37,RPL37A,RPL38,RPL41,RPLP0,RPLP1,RPLP2,RPS2,RPS3A,RPS4X,RPS5,RPS7,RPS8,RPS9,RPS11,RPS12,RPS13,RPS14,RPS15,RPS16,RPS17,RPS18,RPS19,RPS20,RPSA,RPS21,RPS23,RPL14,RPS24,RPS25,RPS27,RPS27A,RPS28,RPS29,RPL10A,TXNIP,RPL23,UBA52,FAU,PRDX1,CD81,RPL35,RPL13A,RPL3,RPL4,RPL5,HSPA5,RPL6,RPL7,RPL7A,RPL8,RPL9,RPL10,RPL11,RPL12,HSP90AA1,RPL13,RPL15,RPL18…
	RPS8	2.41443e-158	6.8921e-156				ZC3H13	GS1	8.61722e-57				Mouse Phenotype	MP:0002628	hepatic steatosis		4.768e-07	0.001291	0.0002152	0.001825	14	235	KMT2B,INSR,HNF4A,BHMT,NFE2L1,PRKAG2,HNF1A,SLC5A10,SLC2A9,POR,PPARA,RGN,EHHADH,G6PC		Pubmed	20709820	Genome-wide association study identifies BICD1 as a susceptibility gene for emphysema.	Pubmed	3.602e-07	0.005003	0.0003676	0.003719	3	6	BICD1,PARD3,CDH6		GO: Biological Process	GO:0061024	membrane organization		3.29e-52	9.363e-49	2.178e-50	1.858e-49	74	1091	RPL21,RPL24,RPL27,RPL27A,RPL31,RPL32,RPL34,RPL35A,RPL37,RPL37A,RPL38,RPL41,RPLP0,RPLP1,KRT18,RPLP2,RPS2,RPS3A,ANXA2,RPS4X,RPS5,RPS7,RPS8,RPS9,RPS11,RPS12,RPS13,RPS14,RPS15,RPS16,RPS17,RPS18,RPS19,RPS20,RPSA,RPS21,RPS23,RPL14,RPS24,RPS25,RPS27,RPS27A,RPS28,RPS29,RPL10A,RPL23,S100A10,UBA52,SERPINA1,FAU,PIGR,CLU,CD24,RPL35,RPL13A,MYL12B,HSPA1A,RPL3,RPL4,RPL5,RPL6,RPL7,RPL7A,RPL8,RPL9,RPL10,RPL11,SOD…
	PPFIBP1	1.49264e-155	4.18472e-153				SRRM2	GS1	1.18475e-113				Mouse Phenotype	MP:0002981	increased liver weight		6.228e-07	0.001687	0.000241	0.002044	11	141	KMT2B,MOGAT1,BHMT,ABCC2,HNF1A,SLC5A10,GPAT3,POR,RUNX1,SLC13A1,G6PC		Pubmed	28611215	Genome-wide CRISPR screen identifies HNRNPL as a prostate cancer dependency regulating RNA splicing.	Pubmed	3.72e-07	0.005167	0.0003676	0.003719	17	1489	PDE4D,ZBTB20,CALD1,TRIO,RNF213,DGKH,APP,MEF2A,BICD1,PRKD1,PLCB4,NRG3,EIF4G3,PARD3,IMMP2L,UTRN,GULP1		GO: Biological Process	GO:0006886	intracellular protein transport		1.438e-50	4.091e-47	9.298e-49	7.932e-48	73	1105	RPL21,NPM1,RPL24,RPL27,RPL27A,RPL31,HSP90B1,RPL32,RPL34,RPL35A,RPL37,RPL37A,RPL38,RPL41,RPLP0,RPLP1,KRT18,RPLP2,RPS2,RPS3A,ANXA2,RPS4X,RPS5,RPS7,RPS8,RPS9,RPS11,RPS12,RPS13,RPS14,RPS15,RPS16,RPS17,RPS18,RPS19,RPS20,RPSA,RPS21,RPS23,RPL14,RPS24,RPS25,RPS27,RPS27A,RPS28,RPS29,RPL10A,TXNIP,RPL23,UBA52,FAU,PRDX1,CD24,RPL35,RPL13A,MYL12B,RPL3,RPL4,RPL5,RPL6,RPL7,RPL7A,RPL8,RPL9,RPL10,RPL11,RPL12,HSP90…
	SLC7A8	2.74349e-153	7.55664e-151				TNS1	GS1	4.06039e-146				Mouse Phenotype	MP:0005418	abnormal circulating hormone level		1.174e-06	0.00318	0.0003574	0.003031	28	919	ZBTB16,KMT2B,MOGAT1,INSR,SLC30A8,ANKS1B,HNF4A,PTH1R,NFE2L1,PRKAG2,FKBP5,VDR,DMGDH,CACNA1E,MGAM,HNF1A,SLC26A3,DRD3,SLC5A10,ANK1,SLC2A9,POR,PPARA,SLC13A1,MACROD2,LRP2,SLC4A4,PRLR		Pubmed	28164238	KLF13 is a genetic modifier of the Holt-Oram syndrome gene TBX5.	Pubmed	3.97e-07	0.005514	0.0003676	0.003719	4	23	COL4A1,ERBB4,MEF2A,SLIT2		GO: Biological Process	GO:0006396	RNA processing		5.031e-50	1.432e-46	3.182e-48	2.715e-47	68	913	RPL21,NPM1,RPL24,RPL27,RPL27A,RPL31,RPL32,RPL34,RPL35A,RPL37,RPL37A,RPL38,RPL41,RPLP0,RPLP1,RPLP2,RPS2,RPS3A,RPS4X,RPS5,RPS7,RPS8,RPS9,RPS11,RPS12,RPS13,RPS14,RPS15,RPS16,RPS17,RPS18,RPS19,RPS20,RPSA,RPS21,RPS23,RPL14,RPS24,RPS25,RPS27,RPS27A,RPS28,RPS29,TMBIM6,PABPC1,HNRNPA2B1,RPL10A,RPL23,UBA52,FAU,RPL35,RPL13A,HSPA1A,RPL3,RPL4,RPL5,RPL6,RPL7,RPL7A,RPL8,RPL9,RPL10,RPL11,RPL12,RPL13,RPL15,RPL18,…
	CSMD2	2.79132e-152	7.55581e-150				LINC00894	GS1	1.10631e-36				Mouse Phenotype	MP:0005502	abnormal renal/urinary system physiology		1.188e-06	0.003216	0.0003574	0.003031	24	705	CYP4A11,INSR,BHMT,AFMID,SLC22A6,SLC22A8,ABCC2,VDR,HNF1A,DRD3,SLC5A10,ANK1,SLC2A9,CUBN,SLC7A7,SLC22A12,ARSB,SLC13A1,PAH,LRP2,KCNK5,SLC4A4,TNS1,G6PC		Pubmed	24550112	Sall1 balances self-renewal and differentiation of renal progenitor cells.	Pubmed	8.638e-07	0.012	0.0007499	0.007586	5	65	KLF6,KIF26B,MECOM,PRKG1,CDH6		GO: Biological Process	GO:1901566	organonitrogen compound biosynthetic process		4.191e-48	1.193e-44	2.593e-46	2.212e-45	78	1444	RPL21,NPM1,ATP5MC3,RPL24,RPL27,RPL27A,RPL31,RPL32,RPL34,RPL35A,RPL37,RPL37A,RPL38,RPL41,RPLP0,RPLP1,RPLP2,GAPDH,RPS2,RPS3A,RPS4X,RPS5,RPS7,RPS8,NACA,RPS9,RPS11,RPS12,RPS13,RPS14,RPS15,GATM,RPS16,RPS17,RPS18,RPS19,RPS20,RPSA,RPS21,RPS23,RPL14,RPS24,RPS25,RPS27,RPS27A,RPS28,RPS29,AQP1,PABPC1,HNRNPA2B1,EEF1A1,RPL10A,RPL23,GSTP1,UBA52,FAU,ZFP36L1,RPL35,MMP7,RPL13A,EIF1,RPL3,RPL4,RPL5,RPL6,SDC4,RPL7,R…
	SLC4A4	4.4361e-152	1.18045e-149				AC009120.6	GS1	2.61332e-39				Mouse Phenotype	MP:0009810	increased urine uric acid level		3.368e-06	0.009121	0.0009121	0.007736	4	10	HNF1A,SLC2A9,SLC22A12,G6PC		Pubmed	28671696	Spatiotemporal profile of postsynaptic interactomes integrates components of complex brain disorders.	Pubmed	9.503e-07	0.0132	0.0007765	0.007855	13	916	DLGAP1,TRIO,KALRN,ARGLU1,PICALM,AKAP12,MAGI2,STOX2,KCTD16,PRKD1,PLCL1,PARD3,LRRFIP1		GO: Biological Process	GO:0009057	macromolecule catabolic process		1.861e-47	5.297e-44	1.127e-45	9.614e-45	73	1223	RPL21,RPL24,RPL27,RPL27A,RPL31,HSP90B1,RPL32,RPL34,RPL35A,RPL37,RPL37A,RPL38,RPL41,RPLP0,RPLP1,RPLP2,RPS2,RPS3A,ANXA2,RPS4X,RPS5,RPS7,RPS8,RPS9,RPS11,RPS12,RPS13,RPS14,RPS15,RPS16,RPS17,RPS18,RPS19,RPS20,RPSA,RPS21,RPS23,RPL14,RPS24,RPS25,RPS27,RPS27A,RPS28,RPS29,PABPC1,RPL10A,RPL23,UBA52,UBB,FAU,ZFP36L1,CLU,CD81,RPL35,RPL13A,RPL3,RPL4,RPL5,HSPA5,RPL6,SDC4,RPL7,RPL7A,RPL8,RPL9,RPL10,RPL11,RPL12,R…
	FTH1	2.4168e-149	6.32396e-147				ABCC6	GS1	2.46957e-54				Mouse Phenotype	MP:0005367	renal/urinary system phenotype		4.966e-06	0.01345	0.001223	0.01037	32	1227	PCSK5,MAPT,CYP4A11,INSR,BHMT,AFMID,SLC22A6,SLC22A8,PLG,ABCC2,AP3D1,FKBP5,VDR,HNF1A,FRAS1,DRD3,SLC5A10,ANK1,SLC2A9,POR,CUBN,SLC7A7,ABCC6,SLC22A12,ARSB,SLC13A1,PAH,LRP2,KCNK5,SLC4A4,TNS1,G6PC		Pubmed	15146197	Transcriptome characterization elucidates signaling networks that control human ES cell growth and differentiation.	Pubmed	1.255e-06	0.01744	0.0009687	0.0098	14	1099	TPM1,COL4A1,RBPMS,CALD1,PRICKLE1,RBMS1,RTN4,LRRK2,ITGAV,PICALM,VCAN,PRKD1,EIF4G3,UTRN		GO: Biological Process	GO:0034613	cellular protein localization		1.651e-43	4.698e-40	9.788e-42	8.35e-41	78	1666	RPL21,NPM1,RPL24,RPL27,RPL27A,RPL31,HSP90B1,RPL32,RPL34,RPL35A,RPL37,RPL37A,RPL38,RPL41,RPLP0,RPLP1,KRT18,RPLP2,RPS2,RPS3A,ANXA2,RPS4X,RPS5,RPS7,RPS8,RPS9,RPS11,RPS12,RPS13,RPS14,RPS15,RPS16,RPS17,RPS18,RPS19,RPS20,RPSA,RPS21,RPS23,RPL14,RPS24,RPS25,RPS27,RPS27A,RPS28,RPS29,RPL10A,TXNIP,RPL23,S100A10,UBA52,FAU,PIGR,PRDX1,CD24,CD63,CD81,RPL35,RPL13A,MYL12B,RPL3,RPL4,RPL5,HSPA5,RPL6,RPL7,RPL7A,RPL8…
	AGBL4	1.40195e-148	3.6083e-146				TIMM23B	GS1	8.86583e-59				Domain	PS50850	MFS	PROSITE	1.481e-06	0.001966	0.001966	0.01527	9	108	SLC22A11,SLC22A7,SLC16A12,SLC22A6,SLC22A8,SLC2A9,SLC16A9,SLC22A12,SLC17A1		Pubmed	24324551	Genome wide association study (GWAS) of Chagas cardiomyopathy in Trypanosoma cruzi seropositive subjects.	Pubmed	1.631e-06	0.02266	0.001193	0.01207	6	134	DLGAP1,KALRN,MAGI2,SLC8A1,KAZN,IMMP2L		GO: Biological Process	GO:0070727	cellular macromolecule localization		2.56e-43	7.287e-40	1.487e-41	1.269e-40	78	1676	RPL21,NPM1,RPL24,RPL27,RPL27A,RPL31,HSP90B1,RPL32,RPL34,RPL35A,RPL37,RPL37A,RPL38,RPL41,RPLP0,RPLP1,KRT18,RPLP2,RPS2,RPS3A,ANXA2,RPS4X,RPS5,RPS7,RPS8,RPS9,RPS11,RPS12,RPS13,RPS14,RPS15,RPS16,RPS17,RPS18,RPS19,RPS20,RPSA,RPS21,RPS23,RPL14,RPS24,RPS25,RPS27,RPS27A,RPS28,RPS29,RPL10A,TXNIP,RPL23,S100A10,UBA52,FAU,PIGR,PRDX1,CD24,CD63,CD81,RPL35,RPL13A,MYL12B,RPL3,RPL4,RPL5,HSPA5,RPL6,RPL7,RPL7A,RPL8…
	TNS1	1.60347e-148	4.06039e-146				MOGAT1	GS1	4.98854e-57				Domain	IPR020846	MFS_dom	InterPro	8.825e-06	0.01171	0.004183	0.03249	9	134	SLC22A11,SLC22A7,SLC16A12,SLC22A6,SLC22A8,SLC2A9,SLC16A9,SLC22A12,SLC17A1		Pubmed	21743013	Heparan sulfate regulates intraretinal axon pathfinding by retinal ganglion cells.	Pubmed	2.145e-06	0.02979	0.001312	0.01327	3	10	EXT1,DCC,SLIT2		GO: Biological Process	GO:0044248	cellular catabolic process		1.093e-42	3.11e-39	6.22e-41	5.306e-40	80	1828	RPL21,RPL24,RPL27,RPL27A,RPL31,HSP90B1,RPL32,RPL34,RPL35A,HINT1,RPL37,RPL37A,RPL38,RPL41,PSAP,RPLP0,RPLP1,RPLP2,GAPDH,RPS2,RPS3A,ANXA2,RPS4X,RPS5,RPS7,RPS8,RPS9,RPS11,RPS12,GPX3,RPS13,RPS14,RPS15,RPS16,RPS17,RPS18,RPS19,RPS20,RPSA,RPS21,RPS23,RPL14,RPS24,RPS25,RPS27,RPS27A,RPS28,RPS29,PABPC1,EEF1A1,RPL10A,RPL23,UBA52,UBB,FAU,ZFP36L1,CLU,PRDX1,CD81,RPL35,RPL13A,ALDH6A1,RPL3,RPL4,RPL5,HSPA5,RPL6,RP…
	ASS1	6.12085e-147	1.52536e-144				KIAA1919	GS1	6.25875e-60				Domain	IPR011701	MFS	InterPro	1.261e-05	0.01673	0.004183	0.03249	7	77	SLC22A11,SLC22A7,SLC16A12,SLC22A8,SLC16A9,SLC22A12,SLC17A1		Pubmed	25468996	E-cadherin interactome complexity and robustness resolved by quantitative proteomics.	Pubmed	2.721e-06	0.03779	0.001312	0.01327	10	565	MACC1,CALD1,ARGLU1,PPFIBP1,RTN4,FMNL2,PICALM,PARD3,UTRN,LRRFIP1		GO: Biological Process	GO:0015031	protein transport		1.345e-39	3.829e-36	7.508e-38	6.405e-37	79	1948	RPL21,HSPD1,NPM1,RPL24,RPL27,RPL27A,RPL31,HSP90B1,RPL32,RPL34,RPL35A,RPL37,RPL37A,RPL38,RPL41,RPLP0,RPLP1,KRT18,RPLP2,RPS2,RPS3A,ANXA2,RPS4X,RPS5,RPS7,RPS8,NACA,RPS9,RPS11,RPS12,RPS13,RPS14,RPS15,RPS16,RPS17,RPS18,RPS19,RPS20,RPSA,RPS21,RPS23,RPL14,RPS24,RPS25,RPS27,RPS27A,RPS28,RPS29,TMBIM6,RPL10A,TXNIP,RPL23,UBA52,FAU,CLU,PRDX1,CD24,FGB,CD63,RPL35,RPL13A,MYL12B,RPL3,RPL4,RPL5,RPL6,RPL7,RPL7A,RP…
	FGGY	1.27478e-141	3.12718e-139				PLEKHA6	GS1	4.0573e-119				Domain	PF07690	MFS_1	Pfam	1.261e-05	0.01673	0.004183	0.03249	7	77	SLC22A11,SLC22A7,SLC16A12,SLC22A8,SLC16A9,SLC22A12,SLC17A1		Pubmed	17043677	Disrupted in Schizophrenia 1 Interactome: evidence for the close connectivity of risk genes and a potential synaptic basis for schizophrenia.	Pubmed	3.263e-06	0.04533	0.001312	0.01327	6	151	TRIO,KALRN,BICD1,UTRN,WWC1,CCSER1		GO: Biological Process	GO:1901575	organic substance catabolic process		3.424e-39	9.744e-36	1.874e-37	1.599e-36	78	1910	RPL21,RPL24,RPL27,RPL27A,RPL31,HSP90B1,RPL32,RPL34,RPL35A,HINT1,RPL37,RPL37A,RPL38,RPL41,RPLP0,RPLP1,RPLP2,GAPDH,RPS2,RPS3A,ANXA2,RPS4X,RPS5,RPS7,RPS8,RPS9,RPS11,RPS12,RPS13,RPS14,RPS15,RPS16,RPS17,RPS18,RPS19,RPS20,RPSA,RPS21,RPS23,RPL14,RPS24,RPS25,RPS27,RPS27A,RPS28,RPS29,PABPC1,RPL10A,RPL23,UBA52,UBB,FAU,ZFP36L1,CLU,CD81,RPL35,RPL13A,ALDOB,ENO1,ALDH6A1,RPL3,RPL4,RPL5,HSPA5,RPL6,SDC4,RPL7,RPL7…
	RNF152	7.8624e-141	1.89907e-138				NSUN6	GS1	5.65261e-120				Domain	PF13193	AMP-binding_C	Pfam	2.155e-05	0.02859	0.004765	0.03702	4	17	SLC27A2,ACSF2,ACSM2A,ACSM2B		Interaction	int:IQSEC3	IQSEC3 interactions		7.152e-06	0.02761	0.02761	0.244	3	8	DLGAP1,MAGI2,UTRN		GO: Biological Process	GO:0042255	ribosome assembly		8.939e-25	2.544e-21	4.8e-23	4.095e-22	18	57	NPM1,RPL24,RPL38,RPS2,RPS5,RPS14,RPS15,RPS17,RPS19,RPSA,RPS25,RPS27,RPL3,RPL5,RPL6,RPL10,RPL11,RPL12
	CDH6	1.01536e-138	2.41534e-136				INSR	GS1	2.93753e-77				Domain	IPR025110	AMP-bd_C	InterPro	2.155e-05	0.02859	0.004765	0.03702	4	17	SLC27A2,ACSF2,ACSM2A,ACSM2B		Transcription Factor Binding Site	AACTTT_UNKNOWN	AACTTT_UNKNOWN		3.745e-07	0.0001768	0.0001768	0.001191	25	1531	BNC2,PDE1A,ERBB4,RBPMS,PDE4D,CALD1,OXR1,PRICKLE1,RBMS1,ESRRG,MECOM,DGKH,EXT1,CLSTN2,NLGN1,APP,PICALM,CREB5,MEIS2,PTPRK,RBMS3,PKHD1,KCNIP4,PLCL1,PARD3		GO: Biological Process	GO:0042274	ribosomal small subunit biogenesis		7.366e-22	2.096e-18	3.882e-20	3.312e-19	17	65	NPM1,RPL38,RPS2,RPS5,RPS7,RPS8,RPS14,RPS15,RPS16,RPS17,RPS19,RPSA,RPS21,RPS24,RPS25,RPS27,RPS28
	MT2A	3.80513e-138	8.9165e-136				TMEM214	GS1	9.81574e-35				Domain	PF00083	Sugar_tr	Pfam	2.898e-05	0.03846	0.004807	0.03734	5	36	SLC22A11,SLC22A6,SLC22A8,SLC2A9,SLC22A12		Transcription Factor Binding Site	YCATTAA_UNKNOWN	YCATTAA_UNKNOWN		6.008e-05	0.02836	0.01418	0.0955	11	462	BNC2,PDE4D,KALRN,RBMS1,ESRRG,MECOM,ITGB6,CREB5,HAVCR1,KCNIP4,CDH6		GO: Biological Process	GO:0042273	ribosomal large subunit biogenesis		3.326e-19	9.467e-16	1.721e-17	1.468e-16	15	59	NPM1,RPL24,RPL35A,RPL38,RPL14,RPL10A,RPL35,RPL3,RPL5,RPL6,RPL7,RPL7A,RPL10,RPL11,RPL12
	RPS16	9.74823e-138	2.25069e-135				BRD9	GS1	1.54613e-39				Domain	IPR005828	MFS_sugar_transport-like	InterPro	2.898e-05	0.03846	0.004807	0.03734	5	36	SLC22A11,SLC22A6,SLC22A8,SLC2A9,SLC22A12		Gene Family	760	Fibronectin type III domain containing|Sterile alpha motif domain containing|EPH receptors	genenames.org	2.39e-05	0.001506	0.001506	0.00712	5	88	PPFIBP1,DGKH,KAZN,BICC1,SAMD4A		GO: Biological Process	GO:0000028	ribosomal small subunit assembly		1.033e-16	2.941e-13	5.252e-15	4.481e-14	10	20	RPL38,RPS2,RPS5,RPS14,RPS15,RPS17,RPS19,RPSA,RPS25,RPS27
	NRP1	1.17453e-137	2.67248e-135				NFIC	GS1	3.23595e-31				Pathway	1269907	SLC-mediated transmembrane transport	BioSystems: REACTOME	9.519e-13	8.129e-10	8.129e-10	5.957e-09	22	287	SLC22A11,SLC30A8,SLC22A7,SLC36A2,SLC22A6,SLC22A8,SLC5A12,SLC26A3,SLC5A10,SLC2A9,SLC13A3,RUNX1,SLC7A7,SLC22A12,SLC5A11,SLC7A8,SLC6A13,SLC13A1,SLC17A1,SLC28A1,SLC4A4,G6PC		Gene Family	1159	Integrin beta subunits	genenames.org	0.0005311	0.03346	0.01673	0.07909	2	9	ITGB6,ITGB8		GO: Biological Process	GO:0022618	ribonucleoprotein complex assembly		2.898e-15	8.246e-12	1.447e-13	1.234e-12	19	208	NPM1,RPL24,RPL38,RPS2,RPS5,RPS14,RPS15,RPS17,RPS19,RPSA,RPS25,RPS27,RPL13A,RPL3,RPL5,RPL6,RPL10,RPL11,RPL12
	PTMS	2.49619e-137	5.59861e-135				PTMS	GS1	5.59861e-135				Pathway	1269938	Organic anion transport	BioSystems: REACTOME	1.693e-10	1.446e-07	7.228e-08	5.296e-07	5	5	SLC22A11,SLC22A7,SLC22A6,SLC22A8,SLC22A12		Coexpression	M9192	Genes down-regulated in luminal-like breast cancer cell lines compared to the mesenchymal-like ones.	MSigDB C2: CGP Curated Gene Sets (v6.0)	5.43e-14	3.277e-10	2.418e-10	2.245e-09	19	460	TPM1,COL4A1,BNC2,CALD1,TRIO,RTN4,GLIS3,FHOD3,EXT1,ITGAV,FMNL2,PICALM,AKAP12,SLIT2,IGFBP7,RBMS3,MAML2,BICC1,GULP1		GO: Biological Process	GO:0071826	ribonucleoprotein complex subunit organization		6.897e-15	1.963e-11	3.384e-13	2.887e-12	19	218	NPM1,RPL24,RPL38,RPS2,RPS5,RPS14,RPS15,RPS17,RPS19,RPSA,RPS25,RPS27,RPL13A,RPL3,RPL5,RPL6,RPL10,RPL11,RPL12
	S100A6	4.20833e-137	9.30574e-135				PPIG	GS1	3.74482e-42				Pathway	1269903	Transmembrane transport of small molecules	BioSystems: REACTOME	1.711e-09	1.461e-06	4.845e-07	3.55e-06	28	680	ATP8B4,SLC22A11,SLC30A8,SLC22A7,SLC36A2,TPCN1,SLC22A6,SLC22A8,TRPM3,SLC5A12,ABCC2,GNGT2,SLC26A3,SLC5A10,SLC2A9,SLC13A3,RUNX1,SLC7A7,ABCC6,SLC22A12,SLC5A11,SLC7A8,SLC6A13,SLC13A1,SLC17A1,SLC28A1,SLC4A4,G6PC		Coexpression	M4500	Genes down-regulated in fibroblasts expressing mutant forms of ERCC3 [GeneID=2071] after UV irradiation.	MSigDB C2: CGP Curated Gene Sets (v6.0)	8.014e-14	4.836e-10	2.418e-10	2.245e-09	24	854	RBPMS,ZBTB20,KLF6,TRIO,RBMS1,MECOM,EXT1,MED13L,APP,MEF2A,PICALM,CREB5,MEIS2,BICD1,SLIT2,PTPRK,UGCG,PLCB4,KAZN,EIF4G3,PARD3,WWC1,LRRFIP1,SAMD4A		GO: Biological Process	GO:0000027	ribosomal large subunit assembly		4.938e-12	1.405e-08	2.382e-10	2.032e-09	8	23	RPL24,RPL38,RPL3,RPL5,RPL6,RPL10,RPL11,RPL12
	SLC22A7	8.62274e-136	1.88024e-133				ASS1	GS1	1.52536e-144				Pathway	1269923	Transport of glucose and other sugars, bile salts and organic acids, metal ions and amine compounds	BioSystems: REACTOME	2.269e-09	1.938e-06	4.845e-07	3.55e-06	12	106	SLC22A11,SLC30A8,SLC22A7,SLC22A6,SLC22A8,SLC2A9,SLC13A3,RUNX1,SLC22A12,SLC5A11,SLC6A13,SLC13A1		Coexpression	17880687-TableS1	Human Embryo_Heim07_1650genes	GeneSigDB	3.78e-12	2.281e-08	6.802e-09	6.314e-08	25	1122	COL4A1,FNDC3B,CALD1,PRICKLE1,ARGLU1,PPFIBP1,RBMS1,RTN4,MECOM,EXT1,MED13L,FMNL2,ITGB8,MEIS2,MAGI2,SLIT2,STOX2,UGCG,KAZN,MAML2,EIF4G3,CDH6,SAMD4A,GULP1,NEAT1		GO: Biological Process	GO:0002181	cytoplasmic translation		1.069e-11	3.042e-08	5.071e-10	4.326e-09	10	54	RPL31,RPL35A,RPLP0,RPLP1,RPLP2,RPL6,RPL7,RPL8,RPL9,RPL15
	RAB11FIP3	1.62067e-135	3.48554e-133				CLTC	GS1	1.94836e-157				Pathway	1269936	Organic cation/anion/zwitterion transport	BioSystems: REACTOME	1.326e-08	1.132e-05	2.264e-06	1.659e-05	6	16	SLC22A11,SLC22A7,SLC22A6,SLC22A8,RUNX1,SLC22A12		Coexpression	17880687-TableS2	Human Embryo_Heim07_2325genes	GeneSigDB	4.509e-12	2.721e-08	6.802e-09	6.314e-08	29	1565	COL4A1,MACC1,ZBTB20,CALD1,TRIO,PRICKLE1,ARGLU1,KIF26B,PPFIBP1,RBMS1,RTN4,MECOM,NFKBIZ,EXT1,MED13L,FMNL2,ITGB8,CREB5,MEIS2,MAGI2,SLIT2,PROM1,STOX2,UGCG,KAZN,MAML2,SAMD4A,GULP1,NEAT1		GO: Biological Process	GO:0034622	cellular protein-containing complex assembly		1.13e-10	3.216e-07	5.271e-09	4.497e-08	30	991	HSPD1,NPM1,RPL24,RPL38,RPS2,RPS5,RPS14,RPS15,RPS17,RPS19,RPSA,RPS25,RPS27,RPS27A,CRYAB,UBA52,UBB,CLU,FGB,H3F3B,UQCRB,RPL13A,ALDOB,RPL3,RPL5,RPL6,RPL10,RPL11,RPL12,HSP90AA1
	SOD2	1.76413e-135	3.74282e-133				SLC26A3	GS1	8.19443e-248				Pubmed	23376485	Proteomic analysis of podocyte exosome-enriched fraction from normal human urine.	Pubmed	3.048e-14	6.349e-10	6.349e-10	6.68e-09	40	1744	ENPP6,TRABD2B,UPB1,MYO6,CYP4A11,ACO1,SLC22A11,PTH1R,SLC36A2,BHMT,SLC22A6,AFM,HPN,CLTC,PCDH15,XYLB,MME,SLC5A12,PLG,FHIT,NQO2,BBOX1,SLC27A2,MGAM,SLC5A10,MIOX,WDR60,XPNPEP2,CUBN,SNX29,KMO,MSRA,SLC7A8,CRYL1,ARSB,ASS1,PAH,LRP2,SLC4A4,HAO2		Coexpression	M4594	Selected genes down-regulated in WS1 (fibroblast) in response to irradiation with low dose UV-C.	MSigDB C2: CGP Curated Gene Sets (v6.0)	9.58e-12	5.781e-08	1.156e-08	1.073e-07	9	67	RBMS1,EXT1,MEIS2,SLIT2,IGFBP5,PTPRK,EIF4G3,UTRN,SAMD4A		GO: Biological Process	GO:0000462	maturation of SSU-rRNA from tricistronic rRNA transcript (SSU-rRNA, 5.8S rRNA, LSU-rRNA)		8.403e-09	2.392e-05	3.857e-07	3.291e-06	7	35	RPS8,RPS14,RPS16,RPS19,RPSA,RPS21,RPS24
	RPL34	1.06153e-134	2.22214e-132				NFE2L1	GS1	1.21196e-37				Pubmed	28611215	Genome-wide CRISPR screen identifies HNRNPL as a prostate cancer dependency regulating RNA splicing.	Pubmed	3.83e-12	7.978e-08	3.642e-08	3.832e-07	34	1489	ZBTB16,LUC7L3,MYO6,MAPT,INSR,TSPYL2,SRSF11,CDK14,LIN52,GALNT18,NRP1,AFMID,NFIC,HPN,XYLB,MME,PRKAG2,NQO2,FKBP5,GOLGA4,GOLGB1,ESPN,SLC16A9,WDR60,PRPF38B,PPARA,SNX29,MSRA,PARP10,ASS1,HSD17B14,FGGY,FRMD3,PDZD2		Coexpression	M2157	Genes down-regulated in MCF7 cells (breast cancer) at 24 h of estradiol [PubChem=5757] treatment.	MSigDB C2: CGP Curated Gene Sets (v6.0)	3.354e-11	2.024e-07	3.373e-08	3.131e-07	17	505	MACC1,CALD1,KLF6,PRICKLE1,RBMS1,MECOM,NFKBIZ,EXT1,ITGAV,ITGB6,ITGB8,SLIT2,NTN4,PTPRK,SAMD4A,GULP1,CCSER1		GO: Biological Process	GO:1990267	response to transition metal nanoparticle		4.122e-08	0.0001173	1.862e-06	1.589e-05	11	157	B2M,GATM,AQP1,GSTP1,MT1E,MT1G,MT2A,ALDOB,HSPA5,VCAM1,SOD1
	RP5-881L22.5	5.21599e-133	1.07751e-130				AP3D1	GS1	1.20185e-44				Pubmed	24816252	An atlas of genetic influences on human blood metabolites.	Pubmed	5.246e-12	1.093e-07	3.642e-08	3.832e-07	14	191	CYP3A5,CYP4A11,BHMT,SLC27A2,DMGDH,MGAM,SLC2A9,SLC16A9,SLC5A11,SLC6A13,SLC17A1,PAH,ACSM2A,HAO2		Coexpression	19843711-TableS2	Human Kidney_Sallustio10_2134genes_CompleteListAnalysis	GeneSigDB	1.282e-10	7.737e-07	1.105e-07	1.026e-06	28	1674	TPM1,RBPMS,ZBTB20,CALD1,ESRRG,FHOD3,CLSTN2,APP,PICALM,ITGB6,MEIS2,AKAP12,SLIT2,PROM1,HAVCR1,SLC8A1,ACSM3,VCAN,UGCG,PRKD1,PLCB4,TNFAIP2,PARD3,CDH6,BICC1,WWC1,LRRFIP1,GULP1		GO: Biological Process	GO:0030490	maturation of SSU-rRNA		5.314e-08	0.0001512	2.363e-06	2.016e-05	7	45	RPS8,RPS14,RPS16,RPS19,RPSA,RPS21,RPS24
	ANKS1B	4.2122e-130	8.58851e-128				AOX1	GS1	1.77736e-42				Pubmed	19056867	Large-scale proteomics and phosphoproteomics of urinary exosomes.	Pubmed	2.863e-11	5.964e-07	1.491e-07	1.569e-06	27	1017	ENPP6,UPB1,MYO6,ACO1,SLC22A11,SLC36A2,SLC22A6,SLC22A8,CLTC,MME,SLC5A12,NQO2,BBOX1,FKBP5,SLC27A2,SLC5A10,AOX1,SLC13A3,XPNPEP2,CUBN,SLC22A12,MSRA,SLC6A13,CRYL1,ASS1,LRP2,SLC4A4		Coexpression	19843711-TableS1	Human Kidney_Sallustio10_2134genes_DiscriminatedARPCsFromRPTEC/MSC	GeneSigDB	1.553e-10	9.375e-07	1.172e-07	1.088e-06	28	1688	TPM1,RBPMS,ZBTB20,CALD1,ESRRG,FHOD3,CLSTN2,APP,PICALM,ITGB6,MEIS2,AKAP12,SLIT2,PROM1,HAVCR1,SLC8A1,ACSM3,VCAN,UGCG,PRKD1,PLCB4,TNFAIP2,PARD3,CDH6,BICC1,WWC1,LRRFIP1,GULP1		GO: Biological Process	GO:0065003	protein-containing complex assembly		1.2e-07	0.0003417	5.256e-06	4.484e-05	36	1825	HSPD1,NPM1,RPL24,RPL38,RPS2,ANXA2,RPS5,GPX3,RPS14,RPS15,RPS17,RPS19,RPSA,RPS25,RPS27,RPS27A,EEF1A1,CRYAB,S100A10,UBA52,SERPINA1,UBB,CLU,FGB,H3F3B,UQCRB,RPL13A,ALDOB,RPL3,RPL5,RPL6,RPL10,RPL11,SOD2,RPL12,HSP90AA1
	SLC2A9	1.61903e-128	3.25882e-126				PQLC1	GS1	1.41941e-51				Pubmed	23263486	Genome-wide association analyses identify 18 new loci associated with serum urate concentrations.	Pubmed	1.544e-10	3.215e-06	6.431e-07	6.766e-06	9	67	INSR,SLC22A11,SLC22A7,PRKAG2,HNF1A,SLC2A9,SLC16A9,SLC22A12,SLC17A1		Coexpression	17880687-TableS3	Human Embryo_Heim07_1515genes	GeneSigDB	4.694e-10	2.833e-06	3.148e-07	2.922e-06	21	971	COL4A1,MACC1,CALD1,TRIO,PRICKLE1,KIF26B,RBMS1,RTN4,MECOM,MED13L,ITGB8,MEIS2,MAGI2,SLIT2,PROM1,KAZN,MAML2,LRRFIP1,SAMD4A,GULP1,NEAT1		GO: Biological Process	GO:0043066	negative regulation of apoptotic process		1.306e-07	0.0003717	5.632e-06	4.805e-05	24	905	HSPD1,NPM1,TPT1,HSP90B1,KRT18,TNFSF10,SPP1,RPS3A,NACA,RPS27A,TMBIM6,AQP1,CRYAB,GSTP1,UBA52,UBB,CLU,FGB,HSPA1A,HSPA5,HSPB1,SOD1,SOD2,HSP90AB1
	RPLP0	1.69013e-128	3.35887e-126				HPN	GS1	2.23656e-86				Pubmed	21386911	Identification of anchor genes during kidney development defines ontological relationships, molecular subcompartments and regulatory pathways.	Pubmed	5.036e-10	1.049e-05	1.748e-06	1.84e-05	12	179	CYP4A11,SLC22A6,PRODH2,HPN,SLC27A2,VDR,DMGDH,SLC13A3,AGXT2,SLC6A13,CRYL1,PRLR		Coexpression	16288205-GeneTable3	Human Breast_Charafe-Jauffret06_1309genes	GeneSigDB	5.996e-10	3.618e-06	3.618e-07	3.359e-06	20	884	TPM1,COL4A1,BNC2,MACC1,CALD1,TRIO,RTN4,GLIS3,FHOD3,EXT1,ITGAV,FMNL2,PICALM,AKAP12,SLIT2,IGFBP7,RBMS3,MAML2,BICC1,GULP1		GO: Biological Process	GO:0070925	organelle assembly		1.674e-07	0.0004765	7.112e-06	6.067e-05	20	652	NPM1,RPL24,RPL38,RPS2,RPS5,RPS14,RPS15,ACTG1,RPS17,RPS19,RPSA,RPS25,RPS27,RPL3,RPL5,RPL6,SDC4,RPL10,RPL11,RPL12
	WDR72	2.89272e-128	5.67697e-126				AFMID	GS1	1.04746e-58				Pubmed	11855680	Human organic anion transporters mediate the transport of tetracycline.	Pubmed	9.827e-10	2.047e-05	2.924e-06	3.077e-05	4	4	SLC22A11,SLC22A7,SLC22A6,SLC22A8		Coexpression	M13522	Common down-regulated transcripts in fibroblasts expressing either XP/CS or TDD mutant forms of ERCC3 [GeneID=2071], after UVC irradiation.	MSigDB C2: CGP Curated Gene Sets (v6.0)	1.621e-09	9.78e-06	8.272e-07	7.679e-06	15	483	KLF6,TRIO,RBMS1,EXT1,MED13L,MEF2A,PICALM,MEIS2,PTPRK,UGCG,KAZN,EIF4G3,PARD3,WWC1,SAMD4A		GO: Biological Process	GO:0043069	negative regulation of programmed cell death		1.732e-07	0.000493	7.25e-06	6.185e-05	24	919	HSPD1,NPM1,TPT1,HSP90B1,KRT18,TNFSF10,SPP1,RPS3A,NACA,RPS27A,TMBIM6,AQP1,CRYAB,GSTP1,UBA52,UBB,CLU,FGB,HSPA1A,HSPA5,HSPB1,SOD1,SOD2,HSP90AB1
	MIR100HG	3.6969e-127	7.16559e-125				SLC7A8	GS1	7.55664e-151				Pubmed	19503597	Meta-analysis of 28,141 individuals identifies common variants within five new loci that influence uric acid concentrations.	Pubmed	1.33e-09	2.769e-05	3.462e-06	3.642e-05	5	10	SLC22A11,SLC2A9,SLC16A9,SLC22A12,SLC17A1		Coexpression	19621087-Table1d	Mouse EmbryonicStemCell_Abranches09_1170genes	GeneSigDB	1.645e-09	9.926e-06	8.272e-07	7.679e-06	17	651	ZBTB20,TRIO,KIF26B,FHOD3,CLSTN2,DCC,APP,ITGB8,MEIS2,SLIT2,NTN4,STOX2,IGFBP5,RBMS3,MAML2,BICC1,GULP1		GO: Biological Process	GO:0010608	posttranscriptional regulation of gene expression		1.794e-07	0.0005105	7.399e-06	6.312e-05	17	475	NPM1,RPL38,GAPDH,RPS4X,RPS5,RPS9,RPS14,RPS27A,PABPC1,HNRNPA2B1,UBA52,UBB,ZFP36L1,RPL13A,EIF1,HSPA1A,HSPB1
	RP11-66B24.5	1.84578e-126	3.53398e-124				UPP2	GS1	2.11372e-40				Pubmed	16403838	Molecular physiology of renal organic anion transporters.	Pubmed	2.426e-09	5.054e-05	5.054e-06	5.317e-05	5	11	SLC22A7,SLC22A6,SLC22A8,ABCC2,SLC22A12		Coexpression	M9893	Genes whose expression increases with age in normal kidney, excluding those with higher expression in blood.	MSigDB C2: CGP Curated Gene Sets (v6.0)	2.28e-09	1.376e-05	1.058e-06	9.824e-06	11	221	TPM1,DLGAP1,DCDC2,PRICKLE1,RNF213,NFKBIZ,ITGB6,PROM1,RBMS3,LTF,CDH6		GO: Biological Process	GO:0060548	negative regulation of cell death		2.155e-07	0.0006132	8.76e-06	7.474e-05	25	1001	HSPD1,NPM1,TPT1,HSP90B1,PSAP,KRT18,TNFSF10,SPP1,RPS3A,NACA,RPS27A,TMBIM6,AQP1,CRYAB,GSTP1,UBA52,UBB,CLU,FGB,HSPA1A,HSPA5,HSPB1,SOD1,SOD2,HSP90AB1
	RPL3	1.5134e-125	2.8627e-123				PLG	GS1	0				Pubmed	19890391	Common polymorphisms influencing serum uric acid levels contribute to susceptibility to gout, but not to coronary artery disease.	Pubmed	2.426e-09	5.054e-05	5.054e-06	5.317e-05	5	11	SLC22A11,SLC2A9,SLC16A9,SLC22A12,SLC17A1		Coexpression	M2293	Genes down-regulated in ES (embryonic stem cells) with defficient SUZ12 [GeneID=23512].	MSigDB C2: CGP Curated Gene Sets (v6.0)	8.349e-09	5.039e-05	3.599e-06	3.341e-05	12	315	TPM1,CALD1,KLF6,PRICKLE1,RBMS1,APP,ITGAV,PROM1,IGFBP5,VCAN,LRRFIP1,SAMD4A		GO: Biological Process	GO:0010035	response to inorganic substance		3.625e-07	0.001032	1.453e-05	0.000124	18	559	PSAP,B2M,GATM,AQP1,CRYAB,TXNIP,GSTP1,MT1E,MT1G,MT2A,CLU,PRDX1,FGB,ALDOB,HSPA5,VCAM1,SOD1,SOD2
	NSUN6	3.02433e-122	5.65261e-120				SLC5A11	GS1	2.58777e-42				Pubmed	19240061	Coeliac disease-associated risk variants in TNFAIP3 and REL implicate altered NF-kappaB signalling.	Pubmed	4.296e-09	8.948e-05	8.134e-06	8.558e-05	13	265	CSMD2,GALNT18,SLC36A2,TRPM3,PCDH15,FHIT,BBOX1,RNF152,ABCC6,EHHADH,MACROD2,ZNF91,TNS1		Coexpression	17555561-Table2	Human Breast_Mackay07_1395GenesUpRegulated	GeneSigDB	1.87e-08	0.0001128	7.522e-06	6.982e-05	21	1196	FNDC3B,BNC2,RBPMS,CALD1,RBMS1,RNF213,XIST,DGKH,ITGAV,MEF2A,PICALM,ITGB6,MEIS2,AKAP12,SLC8A1,PTPRK,RBMS3,VCAN,PLEKHH2,LRRFIP1,CCSER1		GO: Biological Process	GO:0060699	regulation of endoribonuclease activity		4.659e-07	0.001326	1.842e-05	0.0001571	3	3	NPM1,TMBIM6,HSPA1A
	PLEKHA6	2.19663e-121	4.0573e-119				XPNPEP2	GS1	2.68886e-40				Pubmed	27820600	Direct reprogramming of fibroblasts into renal tubular epithelial cells by defined transcription factors.	Pubmed	2.895e-08	0.0006031	5.026e-05	0.0005288	6	33	HNF4A,ABCC2,VDR,HNF1A,SLC17A1,LRP2		Coexpression	M9814	Genes down-regulated in poorly differentiated thyroid carcinoma (PDTC) compared to anaplastic thyroid carcinoma (ATC).	MSigDB C2: CGP Curated Gene Sets (v6.0)	3.459e-08	0.0002087	1.305e-05	0.0001211	7	77	BNC2,RNF213,ITGB8,CREB5,SLIT2,PTPRK,UGCG		GO: Biological Process	GO:0042026	protein refolding		8.025e-07	0.002284	3.129e-05	0.0002669	5	23	HSPD1,DNAJB1,B2M,HSPA1A,HSP90AA1
	RPS23	6.73622e-120	1.22975e-117				SMIM2-AS1	GS1	3.28452e-306				Pubmed	20162742	Predictive value of 8 genetic loci for serum uric acid concentration.	Pubmed	6.721e-08	0.0014	0.0001077	0.001133	4	8	SLC2A9,SLC16A9,SLC22A12,SLC17A1		Coexpression	M2214	Genes down-regulated in CD4+ [GeneID=920] T lymphocytes after stimulation with prostaglandin E2 [PubChem=5280360].	MSigDB C2: CGP Curated Gene Sets (v6.0)	7.81e-08	0.0004713	2.773e-05	0.0002574	12	386	MACC1,PRICKLE1,PPFIBP1,LRRK2,ITGB8,AKAP12,SLIT2,PROM1,PTPRK,PKHD1,KAZN,BICC1		GO: Biological Process	GO:0010038	response to metal ion		9.98e-07	0.00284	3.823e-05	0.0003262	14	364	B2M,GATM,AQP1,TXNIP,GSTP1,MT1E,MT1G,MT2A,CLU,FGB,ALDOB,HSPA5,VCAM1,SOD1
	CLSTN2	1.00487e-119	1.80143e-117				PPARA	GS1	8.38689e-103				Pubmed	19343046	Association study between single-nucleotide polymorphisms in 199 drug-related genes and commonly measured quantitative traits of 752 healthy Japanese subjects.	Pubmed	1.647e-07	0.00343	0.0002169	0.002282	10	193	CYP3A5,CYP4A11,SLC22A11,SLC22A7,SLC22A6,SLC22A8,ABCC2,NQO2,ABCC6,CYP4F3		Coexpression	M19391	Genes down-regulated in prostate cancer samples.	MSigDB C2: CGP Curated Gene Sets (v6.0)	1.072e-07	0.0006469	3.594e-05	0.0003336	13	480	TPM1,COL4A1,RBPMS,CALD1,RBMS1,MECOM,FHOD3,ITGB6,AKAP12,NTN4,STOX2,PLCL1,PLEKHH2		GO: Biological Process	GO:0072593	reactive oxygen species metabolic process		1.008e-06	0.002867	3.823e-05	0.0003262	12	262	HSPD1,GPX3,GADD45A,EEF1A1,CRYAB,GSTP1,CLU,PRDX1,SOD1,SOD2,HSP90AA1,HSP90AB1
	RP11-556I14.2	1.00972e-119	1.80143e-117				LINC01239	GS1	2.49692e-47				Pubmed	28589370	Splicing factors differentially expressed in psoriasis alter mRNA maturation of disease-associated EDA+ fibronectin.	Pubmed	1.77e-07	0.003688	0.0002169	0.002282	3	3	LUC7L3,PPIG,PNISR		Coexpression	20077526-TableS3	Human StemCell_Hao09_612genes	GeneSigDB	3.041e-07	0.001835	9.123e-05	0.0008469	12	438	OXR1,PPFIBP1,RBMS1,GLIS3,MECOM,ITGB8,MEIS2,ACSM3,VCAN,PLCB4,MAML2,SAMD4A		GO: Biological Process	GO:2000377	regulation of reactive oxygen species metabolic process		1.272e-06	0.00362	4.764e-05	0.0004064	10	177	HSPD1,GADD45A,EEF1A1,CRYAB,GSTP1,CLU,SOD1,SOD2,HSP90AA1,HSP90AB1
	PRRC2C	2.27231e-118	4.00846e-116				LINC00540	GS1	3.45162e-85				Pubmed	21865262	Differential interaction of dicarboxylates with human sodium-dicarboxylate cotransporter 3 and organic anion transporters 1 and 3.	Pubmed	1.77e-07	0.003688	0.0002169	0.002282	3	3	SLC22A6,SLC22A8,SLC13A3		Coexpression	15273739-SuppTable2	Human Intestine_Jinawath04_1553genes	GeneSigDB	3.077e-07	0.001857	9.123e-05	0.0008469	19	1164	TPM1,FNDC3B,BNC2,ZBTB20,KLF6,KALRN,PRICKLE1,MECOM,RNF213,MED13L,DCC,MEF2A,CREB5,MEIS2,STOX2,UGCG,LTF,EIF4G3,SAMD4A		GO: Biological Process	GO:0034248	regulation of cellular amide metabolic process		1.657e-06	0.004716	6.063e-05	0.0005172	14	380	NPM1,RPL38,GAPDH,RPS4X,RPS5,RPS9,RPS14,PABPC1,HNRNPA2B1,ZFP36L1,CLU,RPL13A,EIF1,HSPB1
	DRD3	1.29724e-117	2.26297e-115				CACNA1E	GS1	2.90897e-67				Pubmed	18270321	Multiple organic anion transporters contribute to net renal excretion of uric acid.	Pubmed	1.77e-07	0.003688	0.0002169	0.002282	3	3	SLC22A6,SLC22A8,SLC22A12		Coexpression	M1999	The 'adult tissue stem' module: genes coordinately up-regulated in a compendium of adult tissue stem cells.	MSigDB C2: CGP Curated Gene Sets (v6.0)	3.175e-07	0.001916	9.123e-05	0.0008469	15	721	TPM1,COL4A1,RBPMS,ZBTB20,CALD1,KLF6,NFKBIZ,APP,MEF2A,MAGI2,SLC8A1,IGFBP5,IGFBP7,PTPRK,LRRFIP1		GO: Biological Process	GO:0071428	rRNA-containing ribonucleoprotein complex export from nucleus		1.663e-06	0.004732	6.063e-05	0.0005172	4	12	NPM1,RPS15,RPSA,RPS28
	RPLP2	7.95685e-117	1.37278e-114				GRAMD1B	GS1	0				Pubmed	15369770	Identification of a novel murine organic anion transporter family member, OAT6, expressed in olfactory mucosa.	Pubmed	3.127e-07	0.006512	0.0003618	0.003807	4	11	SLC22A7,SLC22A6,SLC22A8,SLC22A12		Coexpression	20421987-TableS1	Human Lung_Hou10_1067genes	GeneSigDB	3.347e-07	0.00202	9.18e-05	0.0008522	15	724	ERBB4,KLF6,ARGLU1,LRRK2,CREB5,AKAP12,SLIT2,NTN4,RBMS3,KAZN,PRKG1,PLEKHH2,UTRN,LRRFIP1,SAMD4A		GO: Biological Process	GO:0034097	response to cytokine		1.683e-06	0.00479	6.063e-05	0.0005172	21	825	RPLP0,KRT18,GAPDH,RPS2,B2M,RPS27A,GSTP1,UBA52,SERPINA1,UBB,MT2A,IFITM3,CD24,FGB,RPL13A,ALDOB,HSPA1A,RPL3,HSPA5,VCAM1,HSP90AB1
	SRRM2	6.94247e-116	1.18475e-113				CYP4A22-AS1	GS1	3.78747e-97				Pubmed	16452087	Comprehensive identification of phosphorylation sites in postsynaptic density preparations.	Pubmed	5.774e-07	0.01203	0.0006329	0.006659	9	170	GPHN,MAPT,EPB41L3,AP3D1,CACNA1E,ANK1,PCLO,GRIN2B,SAFB2		Coexpression	17952122-GeneList	Human Breast_Vecchi08_792genes	GeneSigDB	5.164e-07	0.003116	0.0001355	0.001258	13	551	TPM1,RBPMS,CALD1,PRICKLE1,XIST,ITGB6,SLIT2,PROM1,NTN4,VCAN,UGCG,LTF,GULP1		GO: Biological Process	GO:0035966	response to topologically incorrect protein		1.808e-06	0.005146	6.433e-05	0.0005488	10	184	HSPD1,DNAJB1,HSP90B1,TMBIM6,CLU,HSPA1A,HSPA5,HSPB1,HSP90AA1,HSP90AB1
	MTATP6P1	1.2228e-114	2.0643e-112				EYA2	GS1	6.78861e-56				Pubmed	26067485	Multigene predictors of tacrolimus exposure in kidney transplant recipients.	Pubmed	7.013e-07	0.01461	0.0006351	0.006682	3	4	CYP3A5,ABCC2,POR		Coexpression	M17079	Up-regulated genes distinguishing between two subtypes of gastric cancer: advanced (AGC) and early (EGC).	MSigDB C2: CGP Curated Gene Sets (v6.0)	7.437e-07	0.004488	0.000187	0.001736	8	175	COL4A1,CALD1,RBMS1,RNF213,BICD1,SLIT2,VCAN,CDH6		GO: Biological Process	GO:0006407	rRNA export from nucleus		1.839e-06	0.005234	6.461e-05	0.0005512	3	4	NPM1,RPSA,RPS28
	RPS20	2.457e-113	4.10371e-111				ZBED3-AS1	GS1	1.47531e-65				Pubmed	24277691	Influence of breastfeeding on blood-cell transcript-based biomarkers of health in children.	Pubmed	7.013e-07	0.01461	0.0006351	0.006682	3	4	INSR,SLC27A2,PPARA		Coexpression	M5389	Genes whose expression increases with age in normal kidney.	MSigDB C2: CGP Curated Gene Sets (v6.0)	9.122e-07	0.005505	0.0002202	0.002044	12	486	TPM1,DLGAP1,PRICKLE1,RNF213,NFKBIZ,PROM1,RBMS3,VCAN,TNFAIP2,LTF,CDH6,APBB1IP		GO: Biological Process	GO:0006457	protein folding		2.444e-06	0.006955	8.482e-05	0.0007236	11	236	HSPD1,DNAJB1,HSP90B1,B2M,PFDN5,CRYAB,CLU,HSPA1A,HSPA5,HSP90AA1,HSP90AB1
	LINC00893	1.03412e-112	1.70901e-110				ABCC2	GS1	1.72612e-71				Pubmed	28371506	Population-Specific Resequencing Associates the ATP-Binding Cassette Subfamily C Member 4 Gene With Gout in New Zealand M?ori and Pacific Men.	Pubmed	7.013e-07	0.01461	0.0006351	0.006682	3	4	SLC22A7,SLC22A6,SLC22A8		Coexpression	19525979-SuppTable2	Human Lung_Baras09_50genes_SCCvsBSM	GeneSigDB	9.903e-07	0.005976	0.0002235	0.002075	5	43	FNDC3B,TRIO,APP,PTPRK,VCAN		GO: Biological Process	GO:0071353	cellular response to interleukin-4		2.728e-06	0.007763	9.353e-05	0.0007979	5	29	RPLP0,RPS2,RPL3,HSPA5,HSP90AB1
	EPB41L3	3.07099e-112	5.02235e-110				PALM3	GS1	1.34507e-46				Pubmed	15037815	Human organic anion transporter 4 is a renal apical organic anion/dicarboxylate exchanger in the proximal tubules.	Pubmed	7.013e-07	0.01461	0.0006351	0.006682	3	4	SLC22A11,SLC22A6,SLC22A8		Coexpression	M12621	Genes up-regulated in Wilm's tumor samples compared to fetal kidney.	MSigDB C2: CGP Curated Gene Sets (v6.0)	1e-06	0.006035	0.0002235	0.002075	8	182	ERBB4,RBPMS,MECOM,MAGI2,ACSM3,IGFBP7,UGCG,KAZN		GO: Biological Process	GO:0071345	cellular response to cytokine stimulus		2.849e-06	0.008109	9.653e-05	0.0008235	19	713	RPLP0,KRT18,GAPDH,RPS2,B2M,RPS27A,GSTP1,UBA52,UBB,MT2A,IFITM3,CD24,FGB,RPL13A,HSPA1A,RPL3,HSPA5,VCAM1,HSP90AB1
	FRAS1	8.3879e-112	1.35763e-109				RUNX1	GS1	1.33166e-88				Pubmed	19400747	Predictors of kidney tubular dysfunction in HIV-infected patients treated with tenofovir: a pharmacogenetic study.	Pubmed	1.746e-06	0.03637	0.001455	0.01531	3	5	SLC22A11,SLC22A6,ABCC2		Coexpression	M2001	Genes associated with migration rate of 40 human bladder cancer cells.	MSigDB C2: CGP Curated Gene Sets (v6.0)	1.086e-06	0.006553	0.000234	0.002173	8	184	COL4A1,RBPMS,AKAP12,IGFBP7,VCAN,UGCG,TNFAIP2,BICC1		GO: Biological Process	GO:0006417	regulation of translation		3.304e-06	0.009402	0.0001106	0.0009437	13	347	NPM1,RPL38,GAPDH,RPS4X,RPS5,RPS9,RPS14,PABPC1,HNRNPA2B1,ZFP36L1,RPL13A,EIF1,HSPB1
	SUGCT	1.03607e-109	1.65983e-107				WDR19	GS1	1.22306e-34				Pubmed	10751225	Developmentally regulated expression of organic ion transporters NKT (OAT1), OCT1, NLT (OAT2), and Roct.	Pubmed	1.746e-06	0.03637	0.001455	0.01531	3	5	SLC22A7,SLC22A6,SLC22A8		Coexpression	14749371-Table2	Human Viral_Scott04_135genes	GeneSigDB	1.479e-06	0.008923	0.0003077	0.002856	7	133	TPM1,CALD1,IGFBP5,IGFBP7,VCAN,PRKD1,PRKG1		GO: Biological Process	GO:0080135	regulation of cellular response to stress		6.137e-06	0.01746	0.0002026	0.001729	19	752	NPM1,DNAJB1,TPT1,PSAP,GAPDH,SPP1,TMBIM6,GADD45A,CRYAB,GSTP1,CLU,PRDX1,HSPA1A,HSPA5,HSPB1,SOD1,SOD2,HSP90AA1,HSP90AB1
	LINC01060	3.7677e-109	5.97504e-107				POR	GS1	4.41825e-32				Pubmed	15760467	Searching QTL by gene expression: analysis of diabesity.	Pubmed	2.035e-06	0.04239	0.00163	0.01715	6	66	BHMT,PLG,AOX1,RGN,ASS1,PAH		Coexpression	M10253	Genes down-regulated in NIH3T3 cells (fibroblasts) after treatment with Y27632 [PubChem=123862], an inhibitor of ROCK proteins; the changes did not depend on expression of constitutively active (Q63L) form of RHOA [GeneID=387].	MSigDB C2: CGP Curated Gene Sets (v6.0)	1.733e-06	0.01046	0.0003485	0.003235	5	48	TPM1,COL4A1,KLF6,EXT1,UGCG		GO: Biological Process	GO:0070670	response to interleukin-4		6.194e-06	0.01763	0.0002026	0.001729	5	34	RPLP0,RPS2,RPL3,HSPA5,HSP90AB1
	RP1-267D11.6	1.34701e-108	2.1148e-106				VDR	GS1	4.26318e-44				Interaction	int:HNRNPL	HNRNPL interactions		1.028e-05	0.0351	0.0351	0.3059	35	1670	ZBTB16,LUC7L3,MYO6,MAPT,INSR,TSPYL2,SRSF11,CDK14,LIN52,GALNT18,NRP1,AFMID,NFIC,HPN,XYLB,MME,PRKAG2,NQO2,FKBP5,GOLGA4,GOLGB1,ESPN,SLC16A9,WDR60,PRPF38B,PPARA,SNX29,MSRA,PARP10,ASS1,HSD17B14,SRRM2,FGGY,FRMD3,PDZD2		Coexpression	M1533	All significantly down-regulated genes in kidney glomeruli isolated from TCF21 [Gene ID=6943] knockout mice.	MSigDB C2: CGP Curated Gene Sets (v6.0)	1.847e-06	0.01115	0.0003596	0.003338	15	830	TPM1,FNDC3B,RBPMS,PDE4D,RBMS1,FMNL2,ITGB8,MAGI2,NTN4,PLCL1,PRKG1,LRRFIP1,SAMD4A,GULP1,NEAT1		GO: Biological Process	GO:0006986	response to unfolded protein		9.009e-06	0.02564	0.0002907	0.00248	9	174	HSPD1,DNAJB1,HSP90B1,TMBIM6,HSPA1A,HSPA5,HSPB1,HSP90AA1,HSP90AB1
	CLUAP1	1.76941e-108	2.75047e-106				SLC22A12	GS1	1.10644e-71				Cytoband	3p22-p21.3	3p22-p21.3		0.0001992	0.03467	0.03467	0.199	2	4	XYLB,GOLGA4		Coexpression	M4694	Genes down-regulated in comparison of unstimulated dendritic cells (DC) at 0 h versus DCs stimulated with R848 for 8 h.	MSigDB C7: Immunologic Signatures (v6.0)	2.028e-06	0.01224	0.0003825	0.003551	8	200	MACC1,RNF213,NFKBIZ,DGKH,ITGB8,UGCG,TNFAIP2,MAML2		GO: Biological Process	GO:0060700	regulation of ribonuclease activity		9.09e-06	0.02587	0.0002907	0.00248	3	6	NPM1,TMBIM6,HSPA1A
	KCNQ1OT1	7.32897e-107	1.12809e-104				ENPP6	GS1	1.82652e-71				Transcription Factor Binding Site	V$HNF1_Q6	V$HNF1_Q6		3.641e-08	1.846e-05	1.763e-05	0.00012	15	213	HNF4A,NRP1,PRODH2,TINAG,AFM,HPN,PLG,MGAM,HNF1A,LINC00671,RUNX1,PPP2R2B,RORA,SLC4A4,G6PC		Coexpression	19038878-SuppTable3	Human Leukemia_Lenz08_385genes	GeneSigDB	2.108e-06	0.01272	0.0003856	0.003579	10	349	TPM1,BNC2,CALD1,APP,ITGAV,IGFBP5,PTPRK,VCAN,BICC1,GULP1		GO: Biological Process	GO:0006915	apoptotic process		9.795e-06	0.02788	0.0003098	0.002643	33	1923	HSPD1,NPM1,TPT1,HSP90B1,HINT1,KRT18,GAPDH,TNFSF10,SPP1,RPS3A,NACA,RPS27A,RPS29,TMBIM6,AQP1,GADD45A,CRYAB,TXNIP,GSTP1,UBA52,UBB,ZFP36L1,CLU,CD24,FGB,ITM2B,HSPA1A,HSPA5,HSPB1,SOD1,SOD2,HSP90AA1,HSP90AB1
	SREK1	6.57407e-106	1.00207e-103				GABBR2	GS1	5.35779e-41				Transcription Factor Binding Site	V$HNF1_01	V$HNF1_01		9.003e-08	4.564e-05	1.763e-05	0.00012	14	196	HNF4A,PTH1R,NRP1,TINAG,AFM,HPN,PLG,MGAM,HNF1A,SLC26A3,LINC00671,PPP2R2B,SLC4A4,G6PC		Coexpression	19658189-TableS3	Human EmbryonicStemCell_Xu09_1311genes	GeneSigDB	2.597e-06	0.01568	0.000461	0.00428	16	969	TPM1,DCDC2,RBPMS,PDE4D,CALD1,KALRN,PRICKLE1,ESRRG,NFKBIZ,FHOD3,ITGAV,MEF2A,MEIS2,SLC8A1,KCNIP4,PLCL1		GO: Biological Process	GO:0012501	programmed cell death		1.339e-05	0.0381	0.0004187	0.003572	33	1952	HSPD1,NPM1,TPT1,HSP90B1,HINT1,KRT18,GAPDH,TNFSF10,SPP1,RPS3A,NACA,RPS27A,RPS29,TMBIM6,AQP1,GADD45A,CRYAB,TXNIP,GSTP1,UBA52,UBB,ZFP36L1,CLU,CD24,FGB,ITM2B,HSPA1A,HSPA5,HSPB1,SOD1,SOD2,HSP90AA1,HSP90AB1
	RPS12	1.27508e-105	1.92487e-103				BNIP3L	GS1	2.90862e-40				Transcription Factor Binding Site	CTTTGA_V$LEF1_Q2	CTTTGA_V$LEF1_Q2		1.043e-07	5.288e-05	1.763e-05	0.00012	32	981	NCKAP5,TMEM214,SREK1,EYA2,SORCS1,BNIP3L,SLC22A8,NFE2L1,SYNE2,CLTC,SFXN2,MME,GOLGB1,HNF1A,SLC26A3,SLC16A9,LINC00671,RALYL,RUNX1,CUBN,SLC22A12,SLC7A8,AGXT2,PPP2R2B,RRH,SNTG1,LRP2,RORA,SLC4A4,G6PC,FGGY,CDH9		Coexpression	M3837	Down-regulated genes in pediatric adrenocortical tumors (ACT) compared to the normal tissue.	MSigDB C2: CGP Curated Gene Sets (v6.0)	2.991e-06	0.01805	0.0005158	0.004788	12	545	DLGAP1,RBPMS,CALD1,OXR1,KLF6,ESRRG,EXT1,MEIS2,IGFBP5,RBMS3,VCAN,CDH6		GO: Biological Process	GO:2000379	positive regulation of reactive oxygen species metabolic process		1.401e-05	0.03987	0.0004334	0.003698	7	101	GADD45A,GSTP1,CLU,SOD1,SOD2,HSP90AA1,HSP90AB1
	CD24	1.48748e-105	2.22413e-103				PTH1R	GS1	0				Transcription Factor Binding Site	V$COUP_01	V$COUP_01		8.606e-06	0.004363	0.001091	0.007425	12	211	PTH1R,NRP1,TPCN1,SORCS1,PTMS,HPN,FKBP5,GOLGA4,HNF1A,SLC26A3,SLC7A7,G6PC		Coexpression	M14507	Genes down-regulated in luminal-like breast cancer cell lines compared to the basal-like ones.	MSigDB C2: CGP Curated Gene Sets (v6.0)	3.213e-06	0.01939	0.0005387	0.005	11	454	COL4A1,FNDC3B,CALD1,RBMS1,EXT1,FMNL2,ITGB8,IGFBP7,RBMS3,MAML2,BICC1		GO: Biological Process	GO:0051029	rRNA transport		1.582e-05	0.04501	0.000484	0.004129	3	7	NPM1,RPSA,RPS28
	KLF6	1.8571e-105	2.75061e-103				RP11-708B6.2	GS1	1.34566e-40				Transcription Factor Binding Site	V$HNF1_C	V$HNF1_C		1.945e-05	0.009859	0.001972	0.01342	11	192	SREK1,NRP1,TINAG,SLC22A8,AFM,HNF1A,SLC26A3,LINC00671,PPP2R2B,RORA,G6PC		Coexpression	16574750-SuppTable2	Human StemCell_Song06_74genes	GeneSigDB	3.764e-06	0.02272	0.0006139	0.005699	5	56	TPM1,EXT1,NTN4,SLC8A1,UGCG		GO: Biological Process	GO:1903409	reactive oxygen species biosynthetic process		1.697e-05	0.0483	0.0005139	0.004384	7	104	HSPD1,EEF1A1,CLU,SOD1,SOD2,HSP90AA1,HSP90AB1
	ERBB4	2.72061e-105	3.99192e-103				SORCS1	GS1	0				Transcription Factor Binding Site	V$HNF4ALPHA_Q6	V$HNF4ALPHA_Q6		7.378e-05	0.0374	0.006234	0.04243	11	222	PTH1R,NRP1,FKBP5,GOLGA4,HNF1A,LINC00671,XPNPEP2,PPARA,SLC7A7,ABCC6,G6PC		Coexpression	M10961	Genes down-regulated in TMX2-28 cells (breast cancer) which do not express ESR1 [GeneID=2099]) compared to the parental MCF7 cells which do.	MSigDB C2: CGP Curated Gene Sets (v6.0)	4e-06	0.02414	0.0006352	0.005896	14	771	MACC1,DCDC2,ERBB4,RBPMS,NFKBIZ,XIST,ITGB8,SLIT2,IGFBP5,PTPRK,UGCG,UTRN,GULP1,NEAT1		GO: Cellular Component	GO:0022626	cytosolic ribosome		1.31e-106	4.862e-104	4.862e-104	3.158e-103	63	119	RPL21,RPL24,RPL27,RPL27A,RPL31,RPL32,RPL34,RPL35A,RPL37,RPL37A,RPL38,RPL41,RPLP0,RPLP1,RPLP2,RPS2,RPS3A,RPS4X,RPS5,RPS7,RPS8,RPS9,RPS11,RPS12,RPS13,RPS14,RPS15,RPS16,RPS17,RPS18,RPS19,RPS20,RPSA,RPS21,RPS23,RPL14,RPS24,RPS25,RPS27,RPS27A,RPS28,RPS29,RPL10A,RPL23,UBA52,FAU,RPL35,RPL13A,RPL3,RPL4,RPL5,RPL6,RPL7,RPL7A,RPL8,RPL9,RPL10,RPL11,RPL12,RPL13,RPL15,RPL18,RPL19
	RPS18	5.70125e-105	8.28792e-103				UPB1	GS1	6.6796e-78				Gene Family	752	Solute carriers	genenames.org	1.39e-15	1.224e-13	1.224e-13	6.192e-13	23	395	SLC22A11,SLC30A8,SLC22A7,SLC16A12,SLC36A2,SLC22A6,SLC22A8,SLC5A12,SLC27A2,SLC26A3,SLC5A10,SLC2A9,SLC16A9,SLC13A3,SLC7A7,SLC22A12,SLC5A11,SLC7A8,SLC6A13,SLC13A1,SLC17A1,SLC28A1,SLC4A4		Coexpression	19168792-TableS3	Human Leukemia_Figueroa09_1035genes	GeneSigDB	4.182e-06	0.02524	0.0006471	0.006007	14	774	TPM1,COL4A1,DCDC2,KALRN,PRICKLE1,ESRRG,DCC,IGFBP5,IGFBP7,PTPRK,VCAN,KCTD16,PLEKHH2,GULP1		GO: Cellular Component	GO:0044391	ribosomal subunit		5.715e-95	2.12e-92	1.06e-92	6.886e-92	64	175	RPL21,NPM1,RPL24,RPL27,RPL27A,RPL31,RPL32,RPL34,RPL35A,RPL37,RPL37A,RPL38,RPL41,RPLP0,RPLP1,RPLP2,RPS2,RPS3A,RPS4X,RPS5,RPS7,RPS8,RPS9,RPS11,RPS12,RPS13,RPS14,RPS15,RPS16,RPS17,RPS18,RPS19,RPS20,RPSA,RPS21,RPS23,RPL14,RPS24,RPS25,RPS27,RPS27A,RPS28,RPS29,RPL10A,RPL23,UBA52,FAU,RPL35,RPL13A,RPL3,RPL4,RPL5,RPL6,RPL7,RPL7A,RPL8,RPL9,RPL10,RPL11,RPL12,RPL13,RPL15,RPL18,RPL19
	PPARA	5.82275e-105	8.38689e-103				GALNT18	GS1	4.9715e-63				Gene Family	40	Acyl-CoA synthetase family	genenames.org	2.485e-05	0.002186	0.001093	0.005532	4	26	SLC27A2,ACSF2,ACSM2A,ACSM2B		Coexpression	15374961-TableS2	Human Brain_Freije04_595genes	GeneSigDB	4.845e-06	0.02924	0.000731	0.006786	11	474	FNDC3B,DLGAP1,PDE1A,ZBTB20,RBMS1,NFKBIZ,AKAP12,SLIT2,VCAN,NRG3,NEAT1		GO: Cellular Component	GO:0005840	ribosome		2.983e-85	1.107e-82	2.767e-83	1.797e-82	64	235	RPL21,NPM1,RPL24,RPL27,RPL27A,RPL31,RPL32,RPL34,RPL35A,RPL37,RPL37A,RPL38,RPL41,RPLP0,RPLP1,RPLP2,RPS2,RPS3A,RPS4X,RPS5,RPS7,RPS8,RPS9,RPS11,RPS12,RPS13,RPS14,RPS15,RPS16,RPS17,RPS18,RPS19,RPS20,RPSA,RPS21,RPS23,RPL14,RPS24,RPS25,RPS27,RPS27A,RPS28,RPS29,RPL10A,RPL23,UBA52,FAU,RPL35,RPL13A,RPL3,RPL4,RPL5,RPL6,RPL7,RPL7A,RPL8,RPL9,RPL10,RPL11,RPL12,RPL13,RPL15,RPL18,RPL19
	PCK1	5.2917e-103	7.55271e-101				RNU6-6P	GS1	7.30203e-34				Gene Family	71	Nuclear hormone receptors	genenames.org	0.0003129	0.02754	0.00918	0.04645	4	49	HNF4A,VDR,PPARA,RORA		Coexpression	M16651	Genes down-regulated in poorly differentiated thyroid carcinoma (PDTC) compared to normal thyroid tissue.	MSigDB C2: CGP Curated Gene Sets (v6.0)	6.277e-06	0.03788	0.0009239	0.008576	14	802	COL4A1,RBPMS,ZBTB20,KLF6,RNF213,MED13L,ITGB8,MAGI2,SLIT2,PROM1,RBMS3,WWC1,LRRFIP1,NEAT1		GO: Cellular Component	GO:0044445	cytosolic part		2.983e-85	1.107e-82	2.767e-83	1.797e-82	64	235	RPL21,RPL24,RPL27,RPL27A,RPL31,RPL32,RPL34,RPL35A,RPL37,RPL37A,RPL38,RPL41,RPLP0,RPLP1,RPLP2,RPS2,RPS3A,RPS4X,RPS5,RPS7,RPS8,RPS9,RPS11,RPS12,RPS13,RPS14,RPS15,RPS16,RPS17,RPS18,RPS19,RPS20,RPSA,RPS21,RPS23,RPL14,RPS24,RPS25,RPS27,RPS27A,RPS28,RPS29,RPL10A,RPL23,UBA52,FAU,RPL35,RPL13A,ENO1,RPL3,RPL4,RPL5,RPL6,RPL7,RPL7A,RPL8,RPL9,RPL10,RPL11,RPL12,RPL13,RPL15,RPL18,RPL19
	OXR1	2.46101e-102	3.48088e-100				RNF212B	GS1	1.65949e-219				Coexpression	M1475	Genes down-regulated in kidney biopsies from patients with acute transplant rejection compared to the biopsies from patients with well functioning kidneys more than 1-year post transplant.	MSigDB C2: CGP Curated Gene Sets (v6.0)	8.816e-23	6.24e-19	6.24e-19	5.892e-18	37	546	MYO6,CYP3A5,CYP4A11,ACO1,EPB41L3,CDK14,PTH1R,BHMT,SLC22A6,PRODH2,AFM,HPN,MME,EBNA1BP2,SLC5A12,PLG,ABCC2,NQO2,BBOX1,AP3D1,GOLGA4,SLC27A2,SLC13A3,XPNPEP2,SLC7A7,PDHX,SLC7A8,RGN,SLC17A1,EHHADH,ASS1,PAH,LRP2,ZNF91,SLC4A4,ACSM2A,G6PC		Coexpression	16474848-SuppTable1	Human Prostate_Hooi06_65genes_2FoldChange	GeneSigDB	6.474e-06	0.03907	0.0009302	0.008635	8	234	RBPMS,RBMS1,NFKBIZ,MED13L,FMNL2,ITGB8,IGFBP5,UGCG		GO: Cellular Component	GO:0022625	cytosolic large ribosomal subunit		2.294e-62	8.512e-60	1.702e-60	1.106e-59	37	67	RPL21,RPL24,RPL27,RPL27A,RPL31,RPL32,RPL34,RPL35A,RPL37,RPL37A,RPL38,RPL41,RPLP0,RPLP1,RPLP2,RPS12,RPL14,RPL10A,RPL23,UBA52,RPL35,RPL13A,RPL3,RPL4,RPL5,RPL6,RPL7,RPL7A,RPL8,RPL9,RPL10,RPL11,RPL12,RPL13,RPL15,RPL18,RPL19
	RPL19	7.67531e-102	1.07591e-99				LIN52	GS1	1.11157e-68				Coexpression	18318837-TableS1	Human MesenchymalStemCells_Yamamoto08_1252genes	GeneSigDB	1.87e-08	0.0001324	6.619e-05	0.000625	26	853	ZBTB16,PTH1R,BHMT,PRODH2,AFM,HPN,PLG,ABCC2,BBOX1,GNGT2,SLC27A2,WDR72,HNF1A,FRAS1,SAMD5,PLEKHA6,ABCC6,KMO,AGXT2,SLC17A1,PAH,LRP2,CGNL1,ACSM2A,G6PC,ACSM2B		Coexpression	17284527-TableS1	Human Lypmhoma_Leval07_644genes	GeneSigDB	6.893e-06	0.0416	0.0009674	0.00898	11	492	RBPMS,PDE4D,LRRK2,XIST,MED13L,VCAN,PLCL1,MAML2,LTF,EIF4G3,NEAT1		GO: Cellular Component	GO:1990904	ribonucleoprotein complex		2.89e-55	1.072e-52	1.787e-53	1.161e-52	67	745	RPL21,NPM1,RPL24,RPL27,RPL27A,RPL31,RPL32,RPL34,RPL35A,RPL37,RPL37A,RPL38,RPL41,RPLP0,RPLP1,RPLP2,GAPDH,RPS2,RPS3A,RPS4X,RPS5,RPS7,RPS8,RPS9,RPS11,RPS12,RPS13,RPS14,RPS15,RPS16,RPS17,RPS18,RPS19,RPS20,RPSA,RPS21,RPS23,RPL14,RPS24,RPS25,RPS27,RPS27A,RPS28,RPS29,PABPC1,HNRNPA2B1,RPL10A,RPL23,UBA52,FAU,RPL35,RPL13A,RPL3,RPL4,RPL5,RPL6,RPL7,RPL7A,RPL8,RPL9,RPL10,RPL11,RPL12,RPL13,RPL15,RPL18,RPL19
	SLC28A1	8.08752e-102	1.12366e-99				CRYL1	GS1	1.50817e-64				Coexpression	M1280	Cluster PAM4: genes down-regulated in hepatocellular carcinoma (HCC) vs normal liver tissue from mice deficient for TXNIP [GeneID=10628].	MSigDB C2: CGP Curated Gene Sets (v6.0)	5.771e-08	0.0004085	0.0001362	0.001286	14	261	SLC22A7,PTH1R,BHMT,SYNE2,PRKAG2,DMGDH,CACNA1E,SLC26A3,ABCC6,SUGCT,KCNK5,UPP2,G6PC,PRLR		Coexpression	M1124	Pubertal genes up-regulated by TGFB1 [GeneID=7040].	MSigDB C2: CGP Curated Gene Sets (v6.0)	7.244e-06	0.04372	0.0009935	0.009223	7	169	CALD1,ITGAV,PICALM,PTPRK,VCAN,LTF,UTRN		GO: Cellular Component	GO:0015934	large ribosomal subunit		6.037e-55	2.24e-52	3.2e-53	2.078e-52	38	105	RPL21,NPM1,RPL24,RPL27,RPL27A,RPL31,RPL32,RPL34,RPL35A,RPL37,RPL37A,RPL38,RPL41,RPLP0,RPLP1,RPLP2,RPS12,RPL14,RPL10A,RPL23,UBA52,RPL35,RPL13A,RPL3,RPL4,RPL5,RPL6,RPL7,RPL7A,RPL8,RPL9,RPL10,RPL11,RPL12,RPL13,RPL15,RPL18,RPL19
	CYP4A22-AS1	2.75014e-99	3.78747e-97				TENM2	GS1	8.83206e-33				Coexpression	M9911	Genes negatively correlated with recurrence free survival in patients with hepatitis B-related (HBV) hepatocellular carcinoma (HCC).	MSigDB C2: CGP Curated Gene Sets (v6.0)	4.111e-07	0.00291	0.0005823	0.005498	8	80	HNF4A,SLC2A9,POR,PPARA,CRYL1,PAH,CYP4F3,G6PC		Coexpression Atlas	gudmap_kidney_P0_JuxtaGlom_Ren1_1000	kidney_P0_JuxtaGlom_Ren1_top-relative-expression-ranked_1000	Gudmap Mouse MOE430.2	9.779e-21	3.421e-17	3.421e-17	2.989e-16	31	906	TPM1,FNDC3B,PDE1A,DCDC2,ERBB4,RBPMS,PDE4D,ZBTB20,CALD1,SLC17A3,ESRRG,LRRK2,MECOM,NFKBIZ,XIST,DGKH,APP,ITGAV,PICALM,ITGB6,AKAP12,PROM1,SLC8A1,IGFBP5,IGFBP7,VCAN,PKHD1,PLCL1,PRKG1,CDH6,BICC1		GO: Cellular Component	GO:0022627	cytosolic small ribosomal subunit		2.96e-47	1.098e-44	1.373e-45	8.917e-45	27	44	RPS2,RPS3A,RPS4X,RPS5,RPS7,RPS8,RPS9,RPS11,RPS12,RPS13,RPS14,RPS15,RPS16,RPS17,RPS18,RPS19,RPS20,RPSA,RPS21,RPS23,RPS24,RPS25,RPS27,RPS27A,RPS28,RPS29,FAU
	ITM2B	3.20153e-99	4.37078e-97				RP4-543J13.1	GS1	9.15262e-41				Coexpression	M16932	Top 200 marker genes down-regulated in the 'proliferation' subclass of hepatocellular carcinoma (HCC); characterized by increased proliferation, high levels of serum AFP [GeneID=174], and chromosomal instability.	MSigDB C2: CGP Curated Gene Sets (v6.0)	4.113e-07	0.002911	0.0005823	0.005498	11	179	CYP4A11,HNF4A,BHMT,AFM,PLG,AOX1,POR,AGXT2,RGN,EHHADH,CYP4F3		Coexpression Atlas	gudmap_kidney_adult_Mesangium_Meis_1000	kidney_adult_Mesangium_Meis_top-relative-expression-ranked_1000	Gudmap Mouse MOE430.2	6.477e-16	2.266e-12	1.133e-12	9.897e-12	26	872	COL4A1,PDE1A,RBPMS,ZBTB20,CALD1,PPFIBP1,RBMS1,LRRK2,GLIS3,MECOM,DGKH,APP,MEF2A,PICALM,SLC8A1,IGFBP5,IGFBP7,PTPRK,RBMS3,PLCL1,TNFAIP2,PRKG1,MAML2,PLEKHH2,BICC1,GULP1		GO: Cellular Component	GO:0005925	focal adhesion		7.604e-45	2.821e-42	3.135e-43	2.036e-42	48	393	NPM1,VIM,RPL27,RPL31,HSP90B1,RPL37A,RPL38,RPLP0,RPLP1,RPLP2,RPS2,RPS3A,RPS4X,RPS5,B2M,RPS7,RPS8,RPS9,RPS11,RPS13,RPS14,RPS15,ACTG1,RPS16,RPS17,RPS18,RPS19,RPS29,PABPC1,RPL10A,RPL23,CD81,RPL13A,HSPA1A,RPL3,RPL4,RPL5,HSPA5,RPL6,SDC4,RPL7,RPL7A,HSPB1,RPL8,RPL9,RPL12,RPL18,RPL19
	UMOD	2.41545e-98	3.26919e-96				HECW1	GS1	1.54231e-87				Coexpression	11493696-TableS3	Human Kidney_Takahashi01_77genes	GeneSigDB	6.84e-07	0.004841	0.0007855	0.007417	7	59	SLC22A8,PLG,SLC13A3,XPNPEP2,ACSF2,ASS1,PAH		Coexpression Atlas	gudmap_kidney_P0_JuxtaGlom_Ren1_k2_1000	kidney_P0_JuxtaGlom_Ren1_k-means-cluster#2_top-relative-expression-ranked_1000	Gudmap Mouse MOE430.2	4.442e-15	1.554e-11	5.179e-12	4.525e-11	14	163	TPM1,FNDC3B,DCDC2,RBPMS,CALD1,MECOM,APP,ITGAV,PICALM,SLC8A1,IGFBP5,IGFBP7,PLCL1,PRKG1		GO: Cellular Component	GO:0005924	cell-substrate adherens junction		1.414e-44	5.247e-42	5.247e-43	3.408e-42	48	398	NPM1,VIM,RPL27,RPL31,HSP90B1,RPL37A,RPL38,RPLP0,RPLP1,RPLP2,RPS2,RPS3A,RPS4X,RPS5,B2M,RPS7,RPS8,RPS9,RPS11,RPS13,RPS14,RPS15,ACTG1,RPS16,RPS17,RPS18,RPS19,RPS29,PABPC1,RPL10A,RPL23,CD81,RPL13A,HSPA1A,RPL3,RPL4,RPL5,HSPA5,RPL6,SDC4,RPL7,RPL7A,HSPB1,RPL8,RPL9,RPL12,RPL18,RPL19
	PRODH2	3.69884e-97	4.96341e-95				ZHX3	GS1	4.27209e-48				Coexpression	M1879	Genes up-regulated during later stages of renal maturation (days P14-P16) in kidney specific knockout of PKD1 [GeneID=5310].	MSigDB C2: CGP Curated Gene Sets (v6.0)	7.768e-07	0.005499	0.0007855	0.007417	6	38	FKBP5,SLC27A2,SLC13A3,SLC22A12,SLC17A1,HAO2		Coexpression Atlas	facebase_RNAseq_e14.5_palate_poster_proximal_ERK2_WT_2500	facebase_RNAseq_e14.5_palate_poster_proximal_ERK2_WT_2500	Gudmap RNAseq	7.105e-15	2.485e-11	6.214e-12	5.429e-11	33	1686	COL4A1,BNC2,MACC1,PDE1A,PDE4D,CALD1,PRICKLE1,KIF26B,RBMS1,LRRK2,GLIS3,RNF213,FHOD3,EXT1,CLSTN2,NLGN1,PICALM,CREB5,MEIS2,SLC8A1,IGFBP7,PTPRK,RBMS3,VCAN,PLCL1,PRKG1,PLEKHH2,NRG3,IMMP2L,CDH6,BICC1,APBB1IP,SAMD4A		GO: Cellular Component	GO:0030055	cell-substrate junction		2.608e-44	9.676e-42	8.797e-43	5.713e-42	48	403	NPM1,VIM,RPL27,RPL31,HSP90B1,RPL37A,RPL38,RPLP0,RPLP1,RPLP2,RPS2,RPS3A,RPS4X,RPS5,B2M,RPS7,RPS8,RPS9,RPS11,RPS13,RPS14,RPS15,ACTG1,RPS16,RPS17,RPS18,RPS19,RPS29,PABPC1,RPL10A,RPL23,CD81,RPL13A,HSPA1A,RPL3,RPL4,RPL5,HSPA5,RPL6,SDC4,RPL7,RPL7A,HSPB1,RPL8,RPL9,RPL12,RPL18,RPL19
	ZBTB16	3.75406e-97	4.99481e-95				SLC13A3	GS1	0				Coexpression	M13283	Liver selective genes	MSigDB C2: CGP Curated Gene Sets (v6.0)	1.311e-06	0.009279	0.00116	0.01095	12	244	CYP4A11,BHMT,AFM,HPN,PLG,ABCC2,AOX1,POR,ABCC6,RGN,ASS1,G6PC		Coexpression Atlas	gudmap_dev gonad_e11.5_F_GonadVasMes_Flk_1000	dev gonad_e11.5_F_GonadVasMes_Flk_top-relative-expression-ranked_1000	Gudmap Mouse ST 1.0	2.001e-13	7e-10	1.4e-10	1.223e-09	23	832	TPM1,BNC2,PDE1A,CALD1,KALRN,KIF26B,RBMS1,RNF213,XIST,FMNL2,MEIS2,MAGI2,SLIT2,IGFBP5,PTPRK,RBMS3,VCAN,PRKD1,PRKG1,PLEKHH2,CDH6,BICC1,GULP1		GO: Cellular Component	GO:0015935	small ribosomal subunit		1.721e-41	6.386e-39	5.321e-40	3.456e-39	28	72	NPM1,RPS2,RPS3A,RPS4X,RPS5,RPS7,RPS8,RPS9,RPS11,RPS12,RPS13,RPS14,RPS15,RPS16,RPS17,RPS18,RPS19,RPS20,RPSA,RPS21,RPS23,RPS24,RPS25,RPS27,RPS27A,RPS28,RPS29,FAU
	CFAP46	1.12787e-96	1.48803e-94				LINC01020	GS1	5.4855e-49				Coexpression	M16496	Top 200 marker genes up-regulated in the 'CTNNB1' subclass of hepatocellular carcinoma (HCC); characterized by activated CTNNB1 [GeneID=1499].	MSigDB C2: CGP Curated Gene Sets (v6.0)	2.839e-06	0.02009	0.002233	0.02108	10	176	GPHN,SLC22A11,PLPPR1,TENM2,MME,AOX1,SLC13A3,SLC17A1,SLC4A4,FRMD3		Coexpression Atlas	gudmap_dev gonad_e11.5_F_GonMes_Sma_1000	dev gonad_e11.5_F_GonMes_Sma_top-relative-expression-ranked_1000	Gudmap Mouse ST 1.0	3.973e-13	1.39e-09	2.316e-10	2.024e-09	23	860	TPM1,BNC2,PDE1A,CALD1,KLF6,KALRN,KIF26B,RNF213,NFKBIZ,XIST,EXT1,MED13L,FMNL2,MEIS2,MAGI2,SLIT2,IGFBP5,VCAN,PRKD1,PRKG1,PLEKHH2,CDH6,GULP1		GO: Cellular Component	GO:0005912	adherens junction		1.879e-40	6.971e-38	5.362e-39	3.482e-38	48	484	NPM1,VIM,RPL27,RPL31,HSP90B1,RPL37A,RPL38,RPLP0,RPLP1,RPLP2,RPS2,RPS3A,RPS4X,RPS5,B2M,RPS7,RPS8,RPS9,RPS11,RPS13,RPS14,RPS15,ACTG1,RPS16,RPS17,RPS18,RPS19,RPS29,PABPC1,RPL10A,RPL23,CD81,RPL13A,HSPA1A,RPL3,RPL4,RPL5,HSPA5,RPL6,SDC4,RPL7,RPL7A,HSPB1,RPL8,RPL9,RPL12,RPL18,RPL19
	GOLGB1	1.42895e-96	1.86954e-94				GOLGB1	GS1	1.86954e-94				Coexpression	M1286	Genes from 'subtype S3' signature of hepatocellular carcinoma (HCC): hepatocyte differentiation.	MSigDB C2: CGP Curated Gene Sets (v6.0)	3.213e-06	0.02274	0.002274	0.02147	12	266	ACO1,INSR,BHMT,NFIC,MME,PLG,ABCC6,KMO,RGN,EHHADH,ASS1,PAH		Coexpression Atlas	gudmap_kidney_adult_JuxtaGlom_Ren1_Captopr_1000	kidney_adult_JuxtaGlom_Ren1_Captopr_top-relative-expression-ranked_1000	Gudmap Mouse MOE430.2	4.898e-13	1.713e-09	2.447e-10	2.138e-09	22	780	PDE1A,ERBB4,RBPMS,PDE4D,ZBTB20,CALD1,SLC17A3,ESRRG,LRRK2,MECOM,APP,PICALM,ITGB6,ITGB8,NTN4,SLC8A1,IGFBP5,IGFBP7,PKHD1,PLCL1,PRKG1,BICC1		GO: Cellular Component	GO:0070161	anchoring junction		1.189e-39	4.411e-37	3.151e-38	2.046e-37	48	503	NPM1,VIM,RPL27,RPL31,HSP90B1,RPL37A,RPL38,RPLP0,RPLP1,RPLP2,RPS2,RPS3A,RPS4X,RPS5,B2M,RPS7,RPS8,RPS9,RPS11,RPS13,RPS14,RPS15,ACTG1,RPS16,RPS17,RPS18,RPS19,RPS29,PABPC1,RPL10A,RPL23,CD81,RPL13A,HSPA1A,RPL3,RPL4,RPL5,HSPA5,RPL6,SDC4,RPL7,RPL7A,HSPB1,RPL8,RPL9,RPL12,RPL18,RPL19
	UGT2B7	2.01612e-96	2.61596e-94				TACC1	GS1	3.84663e-62				Coexpression	M6145	Genes highly expressed in hepatocellular carcinoma with good survival.	MSigDB C2: CGP Curated Gene Sets (v6.0)	4.432e-06	0.03137	0.002852	0.02693	10	185	MOGAT1,INSR,ABCC2,AOX1,MSRA,CRYL1,RGN,EHHADH,PAH,G6PC		Coexpression Atlas	gudmap_dev gonad_e11.5_M_GonadVasMes_Flk_1000	dev gonad_e11.5_M_GonadVasMes_Flk_top-relative-expression-ranked_1000	Gudmap Mouse ST 1.0	1.599e-12	5.594e-09	6.993e-10	6.11e-09	22	828	TPM1,BNC2,PDE1A,CALD1,KALRN,KIF26B,RBMS1,RNF213,EXT1,FMNL2,MEIS2,MAGI2,SLIT2,IGFBP5,RBMS3,VCAN,PRKD1,PRKG1,PLEKHH2,CDH6,BICC1,GULP1		GO: Cellular Component	GO:0030054	cell junction		2.091e-23	7.756e-21	5.171e-22	3.358e-21	49	1200	NPM1,VIM,RPL27,RPL31,HSP90B1,RPL37A,RPL38,RPLP0,RPLP1,RPLP2,RPS2,RPS3A,ANXA2,RPS4X,RPS5,B2M,RPS7,RPS8,RPS9,RPS11,RPS13,RPS14,RPS15,ACTG1,RPS16,RPS17,RPS18,RPS19,RPS29,PABPC1,RPL10A,RPL23,CD81,RPL13A,HSPA1A,RPL3,RPL4,RPL5,HSPA5,RPL6,SDC4,RPL7,RPL7A,HSPB1,RPL8,RPL9,RPL12,RPL18,RPL19
	CTB-171A8.1	1.65304e-95	2.12727e-93				SNX29	GS1	1.8391e-43				Coexpression	14760100-Table1	Human Bone_Shammas04_51genes	GeneSigDB	6.036e-06	0.04273	0.00352	0.03324	5	31	SRSF11,TMEM214,NFE2L1,AP3D1,SRRM2		Coexpression Atlas	GSM777043_500	Stromal Cells, Fi.MTS15+.Th, CD45- PDGFRa+ MTS15+, Thymus, avg-3	Immgen.org, GSE15907	2.668e-12	9.333e-09	9.375e-10	8.191e-09	17	445	COL4A1,FNDC3B,ZBTB20,CALD1,PPFIBP1,APP,FMNL2,AKAP12,SLIT2,IGFBP5,IGFBP7,RBMS3,VCAN,PLCB4,TNFAIP2,PLEKHH2,BICC1		GO: Cellular Component	GO:0005730	nucleolus		5.161e-16	1.915e-13	1.197e-14	7.772e-14	35	891	RPL21,NPM1,DNAJB1,RPL31,RPL34,KRT18,RPS2,RPS3A,RPS7,RPS9,RPS11,RPS13,RPS14,RPS19,RPS23,RPS25,RPS27A,EEF1A1,RPL10A,RPL23,PRDX1,RPL35,RPL13A,RPL3,RPL4,RPL5,RPL6,RPL7,RPL7A,RPL8,RPL9,RPL11,RPL12,RPL18,RPL19
	RPS14	5.91269e-95	7.54709e-93				SLC22A11	GS1	2.20248e-32				Coexpression	M5672	Genes up-regulated specifically in human kidney tissue.	MSigDB C2: CGP Curated Gene Sets (v6.0)	6.466e-06	0.04576	0.00352	0.03324	4	15	XPNPEP2,CUBN,SLC6A13,SLC17A1		Coexpression Atlas	gudmap_dev gonad_e11.5_M_GonMes_Sma_1000	dev gonad_e11.5_M_GonMes_Sma_top-relative-expression-ranked_1000	Gudmap Mouse ST 1.0	2.68e-12	9.375e-09	9.375e-10	8.191e-09	22	850	TPM1,BNC2,PDE1A,CALD1,KLF6,KALRN,KIF26B,RNF213,NFKBIZ,EXT1,FMNL2,ITGB8,MAGI2,SLIT2,STOX2,IGFBP5,VCAN,PRKD1,PRKG1,PLEKHH2,CDH6,GULP1		GO: Cellular Component	GO:0043209	myelin sheath		4.628e-10	1.717e-07	1.01e-08	6.559e-08	14	202	HSPD1,ANXA2,ACTG1,RPS27A,LDHB,EEF1A1,CRYAB,PEBP1,PRDX1,ENO1,HSPA5,SOD1,SOD2,HSP90AA1
	AC004870.3	9.31048e-94	1.17883e-91				SLC28A1	GS1	1.12366e-99				Coexpression Atlas	gudmap_kidney_adult_RenalCortexMixed_Std_500	kidney_adult_RenalCortexMixed_Std_top-relative-expression-ranked_500	Gudmap Mouse MOE430.2	4.198e-35	1.443e-31	7.216e-32	6.293e-31	43	425	ENPP6,UPB1,MOGAT1,CYP4A11,NXT2,SLC22A7,PTH1R,SLC16A12,SLC22A6,TINAG,SLC22A8,AFM,XYLB,SLC5A12,ABCC2,SLC27A2,DMGDH,MGAM,SLC16A9,MIOX,SLC13A3,CUBN,SLC7A7,KMO,SLC7A8,AGXT2,SLC6A13,CRYL1,ARSB,SLC13A1,SUGCT,SLC17A1,EHHADH,ASS1,PAH,MACROD2,LRP2,SLC4A4,ACSM2A,UPP2,G6PC,HAO2,FGGY		Coexpression Atlas	Facebase_RNAseq_e9.5_Facial Mesenchyne_1000	FacebaseRNAseq_e9.5_Facial Mesenchyne_top-relative-expression-ranked_1000	FaceBase_RNAseq	4.58e-12	1.602e-08	1.159e-09	1.012e-08	23	969	BNC2,PDE1A,PDE4D,ZBTB20,KIF26B,LRRK2,GLIS3,MECOM,RNF213,CLSTN2,NLGN1,ITGB8,CREB5,MEIS2,SLIT2,HAVCR1,SLC8A1,IGFBP7,PLCL1,NRG3,TMEM178B,APBB1IP,CCSER1		GO: Cellular Component	GO:0031672	A band		3.266e-08	1.212e-05	6.428e-07	4.175e-06	7	43	CRYAB,ENO1,RPL4,RPL6,RPL7,HSPB1,RPL15
	CRYAB	1.90837e-93	2.39691e-91				KMO	GS1	3.68464e-31				Coexpression Atlas	gudmap_kidney_adult_JuxtaGlom_Ren1_1000	kidney_adult_JuxtaGlom_Ren1_top-relative-expression-ranked_1000	Gudmap Mouse MOE430.2	4.198e-35	1.443e-31	7.216e-32	6.293e-31	54	801	ENPP6,TRABD2B,UPB1,MOGAT1,MYO6,CYP4A11,ACO1,HNF4A,NXT2,PTH1R,SLC16A12,NRP1,SLC22A6,TINAG,SLC22A8,AFM,SYNE2,XYLB,MME,SLC5A12,ABCC2,SLC27A2,VDR,WDR72,MGAM,RNF152,MIOX,SLC13A3,CUBN,SLC7A7,SNX29,SLC22A12,KMO,SLC7A8,AGXT2,SLC6A13,CRYL1,ARSB,SLC13A1,SUGCT,SLC17A1,EHHADH,ASS1,PAH,MACROD2,LRP2,CGNL1,SLC4A4,ACSM2A,TNS1,G6PC,HAO2,FGGY,RAB11FIP3		Coexpression Atlas	Facebase_RNAseq_e8.5_Paraxial Mesoderm_1000	FacebaseRNAseq_e8.5_Paraxial Mesoderm_top-relative-expression-ranked_1000	FaceBase_RNAseq	4.677e-12	1.636e-08	1.159e-09	1.012e-08	23	970	BNC2,PDE1A,PDE4D,ZBTB20,KIF26B,LRRK2,GLIS3,MECOM,RNF213,CLSTN2,NLGN1,DCC,ITGB8,CREB5,MEIS2,SLIT2,SLC8A1,IGFBP7,PLCL1,NRG3,TMEM178B,APBB1IP,CCSER1		GO: Cellular Component	GO:0005615	extracellular space		3.292e-08	1.221e-05	6.428e-07	4.175e-06	32	1449	HSPD1,TPT1,PSAP,TNFSF10,SPP1,ANXA2,B2M,GPX3,ACTG1,CXCL14,RPS27A,EEF1A1,GSTP1,UBA52,SERPINA1,UBB,FAU,PIGR,CLU,PEBP1,ASIP,PRDX1,FGB,CD63,UMOD,MMP7,ITM2B,ENO1,HSPA1A,HSPB1,VCAM1,SOD1
	GPHN	3.1996e-93	3.9868e-91				ATP8B4	GS1	6.00623e-51				Coexpression Atlas	gudmap_kidney_adult_JuxtaGlom_Ren1_Captopr_k2_1000	kidney_adult_JuxtaGlom_Ren1_Captopr_k-means-cluster#2_top-relative-expression-ranked_1000	Gudmap Mouse MOE430.2	1.015e-30	3.489e-27	1.163e-27	1.014e-26	40	442	ENPP6,MOGAT1,MYO6,CYP4A11,HNF4A,NXT2,PTH1R,SLC16A12,SLC22A6,TINAG,SLC22A8,XYLB,SLC5A12,ABCC2,SLC27A2,VDR,DMGDH,MGAM,MIOX,SLC13A3,CUBN,SLC7A7,KMO,SLC7A8,AGXT2,SLC6A13,ARSB,SLC13A1,SUGCT,SLC17A1,EHHADH,ASS1,PAH,MACROD2,LRP2,SLC4A4,ACSM2A,G6PC,HAO2,FGGY		Coexpression Atlas	Facebase_RNAseq_ratio_e9.5_MandibularArch_vs_MaxillaryArch_1000	FacebaseRNAseq_ratio_e9.5_MandibularArch_vs_MaxillaryArch_top-relative-expression-ranked_1000	FaceBase_RNAseq	4.776e-12	1.67e-08	1.159e-09	1.012e-08	23	971	BNC2,PDE1A,PDE4D,ZBTB20,KIF26B,LRRK2,GLIS3,MECOM,RNF213,CLSTN2,NLGN1,DCC,ITGB8,CREB5,MEIS2,SLIT2,SLC8A1,IGFBP7,PLCL1,NRG3,TMEM178B,APBB1IP,CCSER1		GO: Cellular Component	GO:0044449	contractile fiber part		5.929e-06	0.0022	0.00011	0.0007143	10	215	ACTG1,CRYAB,MYL12B,ENO1,RPL4,RPL6,SDC4,RPL7,HSPB1,RPL15
	RPL21	1.24597e-91	1.54029e-89				LINC01428	GS1	1.10295e-31				Coexpression Atlas	gudmap_kidney_adult_RenalCortexMixed_Std_1000	kidney_adult_RenalCortexMixed_Std_top-relative-expression-ranked_1000	Gudmap Mouse MOE430.2	2.361e-30	8.117e-27	2.029e-27	1.77e-26	51	862	ENPP6,UPB1,MOGAT1,MYO6,CYP4A11,ACO1,HNF4A,NXT2,SLC22A7,PTH1R,SLC16A12,GRAMD1B,SLC22A6,TINAG,SLC22A8,AFM,XYLB,MME,SLC5A12,ABCC2,SLC27A2,VDR,DMGDH,MGAM,SLC16A9,MIOX,SLC13A3,CUBN,SLC7A7,KMO,SLC5A11,SLC7A8,AGXT2,SLC6A13,CRYL1,ARSB,SLC13A1,SUGCT,SLC17A1,EHHADH,ASS1,PAH,MACROD2,LRP2,SLC4A4,ACSM2A,UPP2,G6PC,HAO2,FGGY,PRLR		Coexpression Atlas	Lungmap Mouse Lung PND3 Epithelial Subtype AT1	Lungmap Mouse Lung PND3 Epithelial Subtype AT1	Lungmap CCHMC	4.863e-12	1.701e-08	1.159e-09	1.012e-08	14	271	TPM1,COL4A1,FNDC3B,CALD1,KLF6,PPFIBP1,RBMS1,MECOM,APP,ITGB6,IGFBP7,UTRN,WWC1,NEAT1		GO: Cellular Component	GO:0030016	myofibril		7.26e-06	0.002694	0.0001283	0.0008331	10	220	ACTG1,CRYAB,MYL12B,ENO1,RPL4,RPL6,SDC4,RPL7,HSPB1,RPL15
	TRABD2B	1.70202e-91	2.08763e-89				RAB11FIP3	GS1	3.48554e-133				Coexpression Atlas	gudmap_developingKidney_e15.5_early proxim tubul_1000	DevelopingKidney_e15.5_early proxim tubul_emap-28005_top-relative-expression-ranked_1000	Gudmap Mouse MOE430.2	3.482e-30	1.197e-26	2.394e-27	2.088e-26	49	785	TRABD2B,CYP4A11,HNF4A,GALNT18,SLC22A7,PTH1R,SLC36A2,TPCN1,GRAMD1B,SLC22A6,PRODH2,TINAG,SLC22A8,AFM,HPN,SFXN2,XYLB,SLC5A12,ABCC2,SLC27A2,VDR,DMGDH,MGAM,SLC5A10,SLC16A9,GPAT3,SLC13A3,XPNPEP2,CUBN,SLC7A7,SLC22A12,SLC5A11,MSRA,AGXT2,SLC6A13,CRYL1,SLC13A1,SLC17A1,EHHADH,PAH,PPP1R16B,LRP2,SLC4A4,ACSM2A,TNS1,HAO2,FGGY,PRLR,RAB11FIP3		Coexpression Atlas	Facebase_RNAseq_ratio_e9.5_MaxillaryArch_vs_Mandibular_1000	FacebaseRNAseq_ratio_e9.5_MaxillaryArch_vs_Mandibular_top-relative-expression-ranked_1000	FaceBase_RNAseq	4.979e-12	1.742e-08	1.159e-09	1.012e-08	23	973	BNC2,PDE1A,PDE4D,ZBTB20,KIF26B,LRRK2,GLIS3,MECOM,RNF213,CLSTN2,NLGN1,DCC,ITGB8,CREB5,MEIS2,SLIT2,SLC8A1,IGFBP7,PLCL1,NRG3,TMEM178B,APBB1IP,CCSER1		GO: Cellular Component	GO:0043292	contractile fiber		1.245e-05	0.004619	0.00021	0.001364	10	234	ACTG1,CRYAB,MYL12B,ENO1,RPL4,RPL6,SDC4,RPL7,HSPB1,RPL15
	RPS4X	2.00896e-91	2.44501e-89				MIR100HG	GS1	7.16559e-125				Coexpression Atlas	gudmap_kidney_adult_JuxtaGlom_Ren1_500	kidney_adult_JuxtaGlom_Ren1_top-relative-expression-ranked_500	Gudmap Mouse MOE430.2	1.021e-28	3.509e-25	5.848e-26	5.099e-25	37	401	ENPP6,UPB1,MOGAT1,MYO6,CYP4A11,HNF4A,PTH1R,SLC22A6,TINAG,SLC22A8,XYLB,SLC5A12,ABCC2,SLC27A2,VDR,MIOX,SLC13A3,CUBN,SLC7A7,KMO,SLC7A8,AGXT2,CRYL1,ARSB,SLC13A1,SUGCT,SLC17A1,EHHADH,ASS1,PAH,LRP2,SLC4A4,ACSM2A,TNS1,G6PC,HAO2,FGGY		Coexpression Atlas	Facebase_RNAseq_e8.5_Non-Floor Plate Neural Epithelium_1000	FacebaseRNAseq_e8.5_Non-Floor Plate Neural Epithelium_top-relative-expression-ranked_1000	FaceBase_RNAseq	5.3e-12	1.854e-08	1.159e-09	1.012e-08	23	976	BNC2,PDE1A,RBPMS,ARGLU1,KIF26B,GLIS3,MECOM,RNF213,CLSTN2,NLGN1,ITGB8,CREB5,MEIS2,BICD1,PROM1,SLC8A1,IGFBP7,PLCL1,NRG3,TMEM178B,CDH6,WWC1,CCSER1		GO: Cellular Component	GO:0042470	melanosome		1.558e-05	0.00578	0.0002408	0.001564	7	105	HSP90B1,ANXA2,PRDX1,CD63,HSPA5,HSP90AA1,HSP90AB1
	RPL37A	5.61015e-91	6.77534e-89				SYNE2	GS1	8.43714e-39				Coexpression Atlas	gudmap_developingKidney_e15.5_Proximal Tubules_500	DevelopingKidney_e15.5_Proximal Tubules_emap-28005_top-relative-expression-ranked_500	Gudmap Mouse MOE430.2	8.438e-27	2.901e-23	4.144e-24	3.614e-23	35	389	ZHX3,TRABD2B,MYO6,CYP4A11,HNF4A,GRAMD1B,SLC22A6,PRODH2,TINAG,SLC22A8,AFM,HPN,SFXN2,XYLB,MME,ABCC2,SLC27A2,DMGDH,SLC16A9,SLC13A3,CUBN,PNISR,SLC22A12,AGXT2,SLC6A13,SLC13A1,SLC17A1,PAH,LRP2,SLC4A4,ACSM2A,HAO2,FGGY,PRLR,RAB11FIP3		Coexpression Atlas	gudmap_dev gonad_e11.5_M_GonadVasMes_Flk_k1_1000	dev gonad_e11.5_M_GonadVasMes_Flk_k-means-cluster#1_top-relative-expression-ranked_1000	Gudmap Mouse ST 1.0	6.984e-12	2.443e-08	1.437e-09	1.256e-08	15	338	TPM1,BNC2,CALD1,KALRN,KIF26B,EXT1,MEIS2,SLIT2,IGFBP5,RBMS3,VCAN,PRKG1,PLEKHH2,CDH6,BICC1		GO: Cellular Component	GO:0048770	pigment granule		1.558e-05	0.00578	0.0002408	0.001564	7	105	HSP90B1,ANXA2,PRDX1,CD63,HSPA5,HSP90AA1,HSP90AB1
	RUNX1	1.11113e-90	1.33166e-88				SLC17A1	GS1	5.79983e-42				Coexpression Atlas	gudmap_kidney_adult_CortVasc_Tie2_k1_1000	kidney_adult_CortVasc_Tie2_k-means-cluster#1_top-relative-expression-ranked_1000	Gudmap Mouse MOE430.2	3.428e-26	1.179e-22	1.473e-23	1.285e-22	32	315	MOGAT1,CYP4A11,HNF4A,SLC22A7,SLC22A6,TINAG,SLC22A8,SLC5A12,ABCC2,SLC27A2,VDR,MIOX,SLC13A3,CUBN,SLC7A7,KMO,SLC7A8,AGXT2,ARSB,SLC13A1,SUGCT,SLC17A1,EHHADH,ASS1,PAH,LRP2,SLC4A4,ACSM2A,G6PC,HAO2,FGGY,RAB11FIP3		Coexpression Atlas	gudmap_RNAseq_p2_CD2APMEISWT_2500	gudmap_RNAseq_p2_CD2APMEISWT_2500	Gudmap RNAseq	1.411e-11	4.936e-08	2.742e-09	2.396e-08	30	1822	COL4A1,DLGAP1,PDE1A,RBPMS,ZBTB20,CALD1,KLF6,PPFIBP1,GLIS3,MECOM,RNF213,DGKH,APP,ITGAV,MEF2A,PICALM,AKAP12,SLC8A1,IGFBP5,IGFBP7,RBMS3,PLCL1,TNFAIP2,PRKG1,MAML2,PLEKHH2,BICC1,APBB1IP,LRRFIP1,SAMD4A		GO: Cellular Component	GO:0070288	ferritin complex		5.791e-05	0.02148	0.0008263	0.005367	2	2	FTH1,FTL
	RPS28	8.34253e-90	9.92256e-88				INADL	GS1	5.94644e-32				Coexpression Atlas	MouseAtlasFACS Mouse Multiple tissue Adult mesenchymal Subtype fibroblast of Kidney	MouseAtlasFACS Mouse Multiple tissue Adult mesenchymal Subtype fibroblast of Kidney	MouseAtlasFACS	7.523e-26	2.587e-22	2.874e-23	2.506e-22	28	218	HNF4A,PTH1R,SLC22A6,SLC22A8,XYLB,SLC5A12,SLC27A2,MIOX,SLC13A3,PPARA,CUBN,SLC22A12,KMO,SLC13A1,SLC17A1,EHHADH,ASS1,PAH,LRP2,PALM3,CGNL1,SLC4A4,ACSM2A,TNS1,G6PC,HAO2,ACSM2B,RAB11FIP3		Coexpression Atlas	gudmap_dev gonad_e11.5_F_GonadVasMes_Flk_500	dev gonad_e11.5_F_GonadVasMes_Flk_top-relative-expression-ranked_500	Gudmap Mouse ST 1.0	1.499e-11	5.245e-08	2.76e-09	2.412e-08	16	424	BNC2,PDE1A,CALD1,RBMS1,RNF213,XIST,MEIS2,SLIT2,IGFBP5,RBMS3,VCAN,PRKD1,PRKG1,PLEKHH2,CDH6,GULP1		GO: Cellular Component	GO:0008043	intracellular ferritin complex		5.791e-05	0.02148	0.0008263	0.005367	2	2	FTH1,FTL
	HECW1	1.30654e-89	1.54231e-87				ACSM2A	GS1	0				Coexpression Atlas	gudmap_developingKidney_e15.5_Proximal Tubules_1000	DevelopingKidney_e15.5_Proximal Tubules_emap-28005_top-relative-expression-ranked_1000	Gudmap Mouse MOE430.2	1.015e-25	3.49e-22	3.49e-23	3.043e-22	44	759	ZHX3,TRABD2B,LUC7L3,MYO6,CYP4A11,HNF4A,PTH1R,GRAMD1B,SLC22A6,PRODH2,TINAG,SLC22A8,AFM,PRRC2C,HPN,CLTC,SFXN2,XYLB,MME,ABCC2,SLC27A2,DMGDH,MGAM,SLC16A9,MIOX,GPAT3,WDR60,SLC13A3,CUBN,PNISR,SLC22A12,AGXT2,SLC6A13,SLC13A1,SLC17A1,PAH,LRP2,SLC4A4,ACSM2A,G6PC,HAO2,FGGY,PRLR,RAB11FIP3		Coexpression Atlas	gudmap_dev gonad_e13.5_M_InterstitTestis_Sma_500	dev gonad_e13.5_M_InterstitTestis_Sma_top-relative-expression-ranked_500	Gudmap Mouse ST 1.0	1.847e-11	6.459e-08	3.23e-09	2.822e-08	15	362	TPM1,BNC2,PDE1A,CALD1,KIF26B,ITGB8,SLIT2,STOX2,IGFBP5,IGFBP7,VCAN,PRKG1,PLEKHH2,CDH6,GULP1		GO: Cellular Component	GO:0031410	cytoplasmic vesicle		8.627e-05	0.032	0.001169	0.007595	24	1355	HSPD1,HSP90B1,ADAMTS1,ANXA2,B2M,RPS27A,AQP1,UBA52,SERPINA1,UBB,PIGR,CLU,IFITM3,PEBP1,PRDX1,FGB,CD63,UMOD,TMSB4X,ITM2B,HSPA5,SOD1,HSP90AA1,HSP90AB1
	LTF	2.06184e-89	2.41574e-87				MACROD2	GS1	2.6757e-67				Coexpression Atlas	gudmap_kidney_adult_JuxtaGlom_Ren1_Captopr_1000	kidney_adult_JuxtaGlom_Ren1_Captopr_top-relative-expression-ranked_1000	Gudmap Mouse MOE430.2	2.903e-24	9.982e-21	9.074e-22	7.913e-21	43	780	ENPP6,TRABD2B,MOGAT1,MYO6,CYP4A11,HNF4A,NXT2,PTH1R,SLC16A12,SLC22A6,TINAG,SLC22A8,XYLB,SLC5A12,ABCC2,SLC27A2,VDR,DMGDH,MGAM,MIOX,SLC13A3,CUBN,SLC7A7,KMO,SLC7A8,AGXT2,SLC6A13,ARSB,SLC13A1,SUGCT,SLC17A1,EHHADH,ASS1,PAH,MACROD2,LRP2,SLC4A4,ACSM2A,TNS1,G6PC,HAO2,FGGY,PRLR		Coexpression Atlas	gudmap_dev gonad_e11.5_M_GonMes_Sma_k3_1000	dev gonad_e11.5_M_GonMes_Sma_k-means-cluster#3_top-relative-expression-ranked_1000	Gudmap Mouse ST 1.0	3.2e-11	1.119e-07	5.276e-09	4.61e-08	14	312	TPM1,BNC2,CALD1,KALRN,KIF26B,EXT1,ITGB8,SLIT2,STOX2,IGFBP5,VCAN,PRKG1,PLEKHH2,CDH6		GO: Cellular Component	GO:0097708	intracellular vesicle		8.826e-05	0.03274	0.001169	0.007595	24	1357	HSPD1,HSP90B1,ADAMTS1,ANXA2,B2M,RPS27A,AQP1,UBA52,SERPINA1,UBB,PIGR,CLU,IFITM3,PEBP1,PRDX1,FGB,CD63,UMOD,TMSB4X,ITM2B,HSPA5,SOD1,HSP90AA1,HSP90AB1
	RPS2	5.71732e-89	6.64903e-87				AC026188.1	GS1	1.73065e-39				Coexpression Atlas	MouseAtlasFACS Mouse Multiple tissue Adult epithelial Subtype kidney tubule cell	MouseAtlasFACS Mouse Multiple tissue Adult epithelial Subtype kidney tubule cell	MouseAtlasFACS	5.933e-23	2.04e-19	1.7e-20	1.482e-19	26	223	HNF4A,PTH1R,SLC22A6,SLC22A8,HPN,XYLB,SLC5A12,SLC27A2,MIOX,SLC13A3,SLC22A12,MSRA,CRYL1,SLC13A1,SLC17A1,EHHADH,ASS1,PAH,LRP2,CGNL1,SLC4A4,ACSM2A,G6PC,HAO2,ACSM2B,RAB11FIP3		Coexpression Atlas	Facebase_RNAseq_e9.5_Maxillary Arch_1000	FacebaseRNAseq_e9.5_Maxillary Arch_top-relative-expression-ranked_1000	FaceBase_RNAseq	3.427e-11	1.199e-07	5.276e-09	4.61e-08	22	969	BNC2,PDE1A,PDE4D,ZBTB20,KIF26B,LRRK2,GLIS3,MECOM,RNF213,CLSTN2,NLGN1,ITGB8,CREB5,MEIS2,SLIT2,SLC8A1,IGFBP7,PLCL1,NRG3,TMEM178B,APBB1IP,CCSER1		Human Phenotype	HP:0005510	Transient erythroblastopenia		2.65e-13	4.372e-10	4.372e-10	3.491e-09	10	35	RPL35A,RPS7,RPS17,RPS19,RPS24,RPS28,RPS29,RPL5,RPL11,RPL15
	HPN	1.9374e-88	2.23656e-86				LINC01060	GS1	5.97504e-107				Coexpression Atlas	BM Top 100 - kidney cortex	BM Top 100 - kidney cortex	Body Map	9.296e-23	3.196e-19	2.458e-20	2.144e-19	19	84	SLC22A7,BHMT,SLC22A8,MME,SLC5A12,BBOX1,SLC27A2,WDR72,SLC16A9,MIOX,GPAT3,CUBN,SLC6A13,SLC13A1,EHHADH,ASS1,PAH,LRP2,ACSM2A		Coexpression Atlas	gudmap_dev gonad_e13.5_M_InterstitTestis_Sma_1000	dev gonad_e13.5_M_InterstitTestis_Sma_top-relative-expression-ranked_1000	Gudmap Mouse ST 1.0	3.469e-11	1.214e-07	5.276e-09	4.61e-08	20	778	TPM1,COL4A1,BNC2,PDE1A,CALD1,KIF26B,RNF213,ITGB8,SLIT2,STOX2,SLC8A1,IGFBP5,IGFBP7,RBMS3,VCAN,PRKG1,PLEKHH2,CDH6,BICC1,GULP1		Human Phenotype	HP:0004810	Congenital hypoplastic anemia		4.309e-12	7.11e-09	3.555e-09	2.839e-08	10	45	RPL35A,RPS7,RPS17,RPS19,RPS24,RPS28,RPS29,RPL5,RPL11,RPL15
	RBMS3	2.25549e-88	2.58475e-86				FRMD3	GS1	6.39932e-45				Coexpression Atlas	gudmap_kidney_adult_JuxtaGlom_Ren1_k2_1000	kidney_adult_JuxtaGlom_Ren1_k-means-cluster#2_top-relative-expression-ranked_1000	Gudmap Mouse MOE430.2	9.543e-21	3.281e-17	2.28e-18	1.988e-17	28	333	TRABD2B,HNF4A,PTH1R,SLC22A6,SLC22A8,XYLB,SLC5A12,ABCC2,SLC27A2,VDR,WDR72,RNF152,MIOX,SLC13A3,CUBN,SLC7A7,SNX29,SLC22A12,SLC7A8,ARSB,SLC13A1,ASS1,LRP2,CGNL1,SLC4A4,ACSM2A,G6PC,RAB11FIP3		Coexpression Atlas	facebase_RNAseq_e14.5_palate_poster_distal_ERK2_WT_2500	facebase_RNAseq_e14.5_palate_poster_distal_ERK2_WT_2500	Gudmap RNAseq	3.705e-11	1.296e-07	5.4e-09	4.718e-08	27	1522	FNDC3B,BNC2,DLGAP1,PDE1A,PDE4D,ZBTB20,CALD1,PRICKLE1,KIF26B,FHOD3,EXT1,CLSTN2,NLGN1,FMNL2,CREB5,SLC8A1,IGFBP7,RBMS3,VCAN,PLCL1,PRKG1,PLEKHH2,IMMP2L,CDH6,BICC1,APBB1IP,SAMD4A		Human Phenotype	HP:0001972	Macrocytic anemia		5.365e-11	8.852e-08	2.951e-08	2.356e-07	11	77	RPL35A,RPS7,RPS14,RPS17,RPS19,RPS24,RPS28,RPS29,RPL5,RPL11,RPL15
	PLCB4	2.57474e-88	2.92923e-86				SLC2A9	GS1	3.25882e-126				Coexpression Atlas	gudmap_kidney_adult_CortVasc_Tie2_k4_500	kidney_adult_CortVasc_Tie2_k-means-cluster#4_top-relative-expression-ranked_500	Gudmap Mouse MOE430.2	9.947e-21	3.42e-17	2.28e-18	1.988e-17	21	145	MOGAT1,MYO6,CYP4A11,SLC22A6,TINAG,SLC22A8,SLC5A12,SLC27A2,MIOX,SLC13A3,CUBN,SLC7A7,SLC13A1,SLC17A1,EHHADH,ASS1,PAH,LRP2,SLC4A4,ACSM2A,G6PC		Coexpression Atlas	gudmap_dev gonad_e12.5_M_InterstitTestis_Sma_1000	dev gonad_e12.5_M_InterstitTestis_Sma_top-relative-expression-ranked_1000	Gudmap Mouse ST 1.0	4.982e-11	1.743e-07	6.97e-09	6.09e-08	20	794	TPM1,FNDC3B,BNC2,PDE1A,ERBB4,CALD1,KIF26B,RNF213,ITGB8,SLIT2,STOX2,IGFBP5,IGFBP7,VCAN,PRKD1,PRKG1,PLEKHH2,CDH6,BICC1,GULP1		Human Phenotype	HP:0001896	Reticulocytopenia		1.532e-10	2.527e-07	6.318e-08	5.046e-07	10	63	RPL35A,RPS7,RPS17,RPS19,RPS24,RPS28,RPS29,RPL5,RPL11,RPL15
	PEBP1	3.56245e-88	4.02378e-86				FKBP5	GS1	5.10808e-82				Coexpression Atlas	gudmap_kidney_adult_RenalCortexMixed_Std_k2_1000	kidney_adult_RenalCortexMixed_Std_k-means-cluster#2_top-relative-expression-ranked_1000	Gudmap Mouse MOE430.2	1.898e-20	6.527e-17	4.003e-18	3.491e-17	26	279	ENPP6,ACO1,HNF4A,SLC22A6,SLC22A8,XYLB,SLC5A12,ABCC2,SLC27A2,VDR,MIOX,SLC13A3,CUBN,SLC7A7,KMO,SLC5A11,SLC7A8,ARSB,SLC13A1,SLC17A1,EHHADH,ASS1,LRP2,SLC4A4,ACSM2A,G6PC		Coexpression Atlas	gudmap_dev gonad_e13.5_F_VascAssocMesenchStromOvary_Sma_1000	dev gonad_e13.5_F_VascAssocMesenchStromOvary_Sma_top-relative-expression-ranked_1000	Gudmap Mouse ST 1.0	5.446e-11	1.905e-07	7.327e-09	6.402e-08	20	798	BNC2,PDE1A,CALD1,KALRN,KIF26B,RNF213,XIST,EXT1,FMNL2,ITGB8,MAGI2,SLIT2,IGFBP5,RBMS3,VCAN,PRKD1,PRKG1,PLEKHH2,CDH6,BICC1		Human Phenotype	HP:0001895	Normochromic anemia		3.913e-10	6.456e-07	1.291e-07	1.031e-06	11	92	RPL35A,B2M,RPS7,RPS17,RPS19,RPS24,RPS28,RPS29,RPL5,RPL11,RPL15
	RP11-879F14.1	7.22058e-88	8.09737e-86				SLC16A12	GS1	1.55991e-45				Coexpression Atlas	gudmap_kidney single cell_adult_RenalCortexMixed_Scamp_k1_1000	kidney single cell_adult_RenalCortexMixed_StemCellamp_k-means-cluster#1_top-relative-expression-ranked_1000	Gudmap Mouse MOE430.2	1.979e-20	6.805e-17	4.003e-18	3.491e-17	40	831	ENPP6,UPB1,MOGAT1,CYP4A11,ACO1,GALNT18,SLC22A7,PTH1R,AFMID,SLC22A6,PRODH2,TINAG,SLC22A8,AFM,HPN,XYLB,SLC5A12,SLC27A2,DMGDH,SLC5A10,POR,SLC13A3,SLC7A7,SLC22A12,KMO,SLC5A11,MSRA,AGXT2,SLC6A13,CRYL1,ARSB,SLC13A1,SUGCT,SLC17A1,ASS1,PAH,ACSM2A,G6PC,HAO2,FGGY		Coexpression Atlas	gudmap_dev gonad_e13.5_F_gudmap_devVascOvary_Flk_1000	dev gonad_e13.5_F_DevVascOvary_Flk_top-relative-expression-ranked_1000	Gudmap Mouse ST 1.0	1.115e-10	3.899e-07	1.398e-08	1.221e-07	20	831	COL4A1,RBPMS,PDE4D,PPFIBP1,RBMS1,MECOM,NFKBIZ,XIST,DGKH,MEF2A,PROM1,STOX2,IGFBP7,PLCB4,PLCL1,MAML2,UTRN,LRRFIP1,GULP1,CCSER1		Human Phenotype	HP:0001915	Aplastic anemia		6.254e-10	1.032e-06	1.72e-07	1.373e-06	11	96	RPL35A,B2M,RPS7,RPS17,RPS19,RPS24,RPS28,RPS29,RPL5,RPL11,RPL15
	ACTG1	1.78294e-87	1.98526e-85				FHIT	GS1	3.07592e-65				Coexpression Atlas	gudmap_kidney single cell_adult_RenalCortexMixed_Scamp_1000	kidney single cell_adult_RenalCortexMixed_StemCellamp_top-relative-expression-ranked_1000	Gudmap Mouse MOE430.2	2.686e-20	9.234e-17	5.13e-18	4.473e-17	41	887	ENPP6,UPB1,MOGAT1,CYP4A11,ACO1,GALNT18,SLC22A7,PTH1R,AFMID,SLC22A6,PRODH2,TINAG,SLC22A8,AFM,HPN,XYLB,SLC5A12,SLC27A2,DMGDH,SLC5A10,MIOX,POR,SLC13A3,SLC7A7,SLC22A12,KMO,SLC5A11,MSRA,AGXT2,SLC6A13,CRYL1,ARSB,SLC13A1,SUGCT,SLC17A1,ASS1,PAH,ACSM2A,G6PC,HAO2,FGGY		Coexpression Atlas	Facebase_RNAseq_e9.5_Facial Mesenchyne_1000_K4	FacebaseRNAseq_e9.5_Facial Mesenchyne_top-relative-expression-ranked_1000_k-means-cluster#4	FaceBase_RNAseq	1.119e-10	3.913e-07	1.398e-08	1.221e-07	12	223	PDE1A,ZBTB20,MECOM,CLSTN2,NLGN1,ITGB8,CREB5,MEIS2,SLIT2,IGFBP7,NRG3,TMEM178B		Human Phenotype	HP:0002863	Myelodysplasia		1.928e-09	3.182e-06	4.546e-07	3.63e-06	14	204	NPM1,RPL35A,B2M,RPS7,RPS14,RPS15,RPS17,RPS19,RPS24,RPS28,RPS29,RPL5,RPL11,RPL15
	LINC00540	3.12185e-87	3.45162e-85				LRP2	GS1	6.82127e-46				Coexpression Atlas	gudmap_developingKidney_e15.5_early proxim tubul_500	DevelopingKidney_e15.5_early proxim tubul_emap-28005_top-relative-expression-ranked_500	Gudmap Mouse MOE430.2	6.88e-20	2.365e-16	1.245e-17	1.086e-16	29	393	TRABD2B,CYP4A11,HNF4A,SLC22A6,PRODH2,TINAG,SLC22A8,AFM,HPN,XYLB,ABCC2,SLC27A2,VDR,DMGDH,SLC13A3,CUBN,SLC22A12,SLC5A11,AGXT2,SLC6A13,CRYL1,SLC13A1,SLC17A1,PAH,LRP2,SLC4A4,ACSM2A,HAO2,PRLR		Coexpression Atlas	gudmap_dev gonad_e11.5_F_GonadVasMes_Flk_k3_1000	dev gonad_e11.5_F_GonadVasMes_Flk_k-means-cluster#3_top-relative-expression-ranked_1000	Gudmap Mouse ST 1.0	1.758e-10	6.149e-07	2.12e-08	1.853e-07	14	355	TPM1,BNC2,CALD1,KALRN,KIF26B,MEIS2,SLIT2,IGFBP5,RBMS3,VCAN,PRKG1,PLEKHH2,CDH6,BICC1		Human Phenotype	HP:0001908	Hypoplastic anemia		2.552e-09	4.21e-06	5.263e-07	4.203e-06	10	83	RPL35A,RPS7,RPS17,RPS19,RPS24,RPS28,RPS29,RPL5,RPL11,RPL15
	ZNF804B	3.48906e-87	3.83065e-85				KCNQ1OT1	GS1	1.12809e-104				Coexpression Atlas	gudmap_kidney_adult_RenalCortexMixed_Std_k4_500	kidney_adult_RenalCortexMixed_Std_k-means-cluster#4_top-relative-expression-ranked_500	Gudmap Mouse MOE430.2	1.527e-19	5.251e-16	2.625e-17	2.289e-16	20	142	ENPP6,SLC22A6,SLC22A8,XYLB,SLC5A12,ABCC2,SLC27A2,MIOX,SLC13A3,CUBN,SLC7A7,SLC7A8,SLC13A1,SLC17A1,EHHADH,ASS1,LRP2,SLC4A4,ACSM2A,G6PC		Coexpression Atlas	PCBC_ratio_MESO-30 blastocyst_vs_MESO-30 amniotic fluid MSC_cfr-2X-p05	MESO-30 blastocyst_vs_MESO-30 amniotic fluid MSC-Confounder_removed-fold2.0_adjp0.05	PCBC_AltAnalyze	2.104e-10	7.361e-07	2.454e-08	2.144e-07	19	766	TPM1,COL4A1,FNDC3B,DCDC2,CALD1,KLF6,NFKBIZ,EXT1,ITGAV,ITGB6,PROM1,HAVCR1,NTN4,ACSM3,IGFBP7,VCAN,UGT2B7,BICC1,SAMD4A		Human Phenotype	HP:0005528	Bone marrow hypocellularity		3.641e-09	6.007e-06	6.675e-07	5.331e-06	10	86	RPL35A,RPS7,RPS17,RPS19,RPS24,RPS28,RPS29,RPL5,RPL11,RPL15
	AC013463.2	1.03591e-85	1.12943e-83				PCSK5	GS1	2.38084e-47				Coexpression Atlas	gudmap_kidney_adult_JuxtaGlom_Ren1_Captopr_500	kidney_adult_JuxtaGlom_Ren1_Captopr_top-relative-expression-ranked_500	Gudmap Mouse MOE430.2	1.798e-19	6.181e-16	2.943e-17	2.567e-16	29	407	ENPP6,MOGAT1,CYP4A11,HNF4A,SLC22A6,TINAG,SLC22A8,SLC5A12,ABCC2,SLC27A2,MIOX,SLC13A3,CUBN,SLC7A7,KMO,SLC7A8,ARSB,SLC13A1,SLC17A1,EHHADH,ASS1,PAH,LRP2,SLC4A4,ACSM2A,TNS1,G6PC,HAO2,FGGY		Coexpression Atlas	gudmap_dev gonad_e11.5_F_GonMes_Sma_500	dev gonad_e11.5_F_GonMes_Sma_top-relative-expression-ranked_500	Gudmap Mouse ST 1.0	2.566e-10	8.977e-07	2.764e-08	2.415e-07	15	437	BNC2,PDE1A,CALD1,KLF6,RNF213,XIST,EXT1,FMNL2,IGFBP5,VCAN,PRKD1,PRKG1,PLEKHH2,CDH6,GULP1		Human Phenotype	HP:0000179	Thick lower lip vermilion		1.787e-08	2.949e-05	2.681e-06	2.141e-05	10	101	RPL35A,RPS7,RPS17,RPS19,RPS24,RPS28,RPS29,RPL5,RPL11,RPL15
	RPL7	2.34032e-85	2.534e-83				SLC4A4	GS1	1.18045e-149				Coexpression Atlas	gudmap_developingKidney_e15.5_S-shaped body_1000_k3	DevelopingKidney_e15.5_S-shaped body_emap-27855_k-means-cluster#3_top-relative-expression-ranked_1000	Gudmap Mouse MOE430.2	6.241e-19	2.146e-15	9.752e-17	8.504e-16	21	176	CYP4A11,HNF4A,GALNT18,SLC16A12,GRAMD1B,SLC22A6,TINAG,SLC22A8,AFM,HPN,SFXN2,XYLB,SLC27A2,SLC16A9,CUBN,SLC6A13,SLC13A1,SLC17A1,LRP2,ACSM2A,HAO2		Coexpression Atlas	PCBC_ratio_MESO-30_vs_SC_cfr-2X-p05	Mesoderm Day 30_vs_Pluripotent Stem Cells-Confounder_removed-fold2.0_adjp0.05	PCBC_AltAnalyze	2.569e-10	8.986e-07	2.764e-08	2.415e-07	27	1659	TPM1,COL4A1,FNDC3B,DCDC2,CALD1,OXR1,KLF6,PPFIBP1,NFKBIZ,EXT1,CLSTN2,MED13L,ITGAV,PICALM,ITGB6,MEIS2,SLIT2,HAVCR1,NTN4,IGFBP5,IGFBP7,VCAN,UGCG,CDH6,BICC1,SAMD4A,NEAT1		Human Phenotype	HP:0004312	Abnormality of reticulocytes		1.787e-08	2.949e-05	2.681e-06	2.141e-05	10	101	RPL35A,RPS7,RPS17,RPS19,RPS24,RPS28,RPS29,RPL5,RPL11,RPL15
	DLG2	4.01655e-85	4.31917e-83				DLG2	GS1	4.31917e-83				Coexpression Atlas	gudmap_kidney single cell_adult_RenalCortexMixed_Scamp_k4_500	kidney single cell_adult_RenalCortexMixed_StemCellamp_k-means-cluster#4_top-relative-expression-ranked_500	Gudmap Mouse MOE430.2	7.978e-19	2.743e-15	1.192e-16	1.04e-15	28	393	UPB1,MOGAT1,CYP4A11,SLC22A7,PTH1R,SLC22A6,TINAG,SLC22A8,HPN,XYLB,SLC27A2,SLC5A10,SLC13A3,SLC7A7,SLC22A12,AGXT2,SLC6A13,CRYL1,ARSB,SLC13A1,SUGCT,SLC17A1,ASS1,PAH,ACSM2A,G6PC,HAO2,FGGY		Coexpression Atlas	Facebase_RNAseq_e9.5_Olfactory Placode_1000	FacebaseRNAseq_e9.5_Olfactory Placode_top-relative-expression-ranked_1000	FaceBase_RNAseq	2.608e-10	9.123e-07	2.764e-08	2.415e-07	21	973	BNC2,PDE1A,RBPMS,KIF26B,GLIS3,MECOM,RNF213,CLSTN2,NLGN1,ITGB6,ITGB8,CREB5,MEIS2,BICD1,PROM1,IGFBP5,IGFBP7,PLCL1,NRG3,WWC1,CCSER1		Human Phenotype	HP:0001900	Increased hemoglobin		2.866e-08	4.728e-05	3.94e-06	3.147e-05	10	106	RPL35A,RPS7,RPS17,RPS19,RPS24,RPS28,RPS29,RPL5,RPL11,RPL15
	RALYL	7.55449e-85	8.0684e-83				NCKAP5	GS1	1.63942e-61				Coexpression Atlas	gudmap_kidney_adult_RenalCortexMixed_Std_200	kidney_adult_RenalCortexMixed_Std_top-relative-expression-ranked_200	Gudmap Mouse MOE430.2	1.735e-18	5.965e-15	2.485e-16	2.167e-15	20	160	MOGAT1,CYP4A11,TINAG,SLC5A12,ABCC2,SLC27A2,MIOX,CUBN,KMO,AGXT2,SLC13A1,SUGCT,SLC17A1,ASS1,PAH,LRP2,SLC4A4,ACSM2A,HAO2,FGGY		Coexpression Atlas	facebase_RNAseq_e14.5_palate_poster_proximal_ERK2_WT_2500_K2	facebase_RNAseq_e14.5_palate_poster_proximal_ERK2_WT_2500_K2	Gudmap RNAseq	3.742e-10	1.309e-06	3.85e-08	3.364e-07	23	1209	PDE4D,CALD1,PRICKLE1,KIF26B,RBMS1,LRRK2,FHOD3,EXT1,CLSTN2,NLGN1,PICALM,CREB5,MEIS2,PTPRK,RBMS3,VCAN,PLEKHH2,NRG3,IMMP2L,CDH6,BICC1,APBB1IP,SAMD4A		Human Phenotype	HP:0000457	Depressed nasal ridge		3.14e-08	5.181e-05	3.985e-06	3.183e-05	10	107	RPL35A,RPS7,RPS17,RPS19,RPS24,RPS28,RPS29,RPL5,RPL11,RPL15
	CYP3A5	1.27098e-84	1.34827e-82				SLC13A1	GS1	1.05294e-72				Coexpression Atlas	gudmap_developingKidney_e15.5_Proximal Tubules_1000_k5	DevelopingKidney_e15.5_Proximal Tubules_emap-28005_k-means-cluster#5_top-relative-expression-ranked_1000	Gudmap Mouse MOE430.2	4.259e-18	1.464e-14	5.857e-16	5.107e-15	24	280	TRABD2B,MYO6,CYP4A11,HNF4A,PTH1R,GRAMD1B,SLC22A8,AFM,CLTC,SFXN2,XYLB,MME,SLC16A9,MIOX,WDR60,AGXT2,SLC13A1,LRP2,SLC4A4,G6PC,HAO2,FGGY,PRLR,RAB11FIP3		Coexpression Atlas	gudmap_developingGonad_P2_epididymis_1000	DevelopingGonad_P2_epididymis_emap-30199_top-relative-expression-ranked_1000	Gudmap Mouse MOE430.2	4.175e-10	1.46e-06	4.057e-08	3.544e-07	19	798	TPM1,BNC2,MACC1,DCDC2,ZBTB20,CALD1,ARGLU1,CLSTN2,MEF2A,ITGB8,MEIS2,SLIT2,PTPRK,RBMS3,PKHD1,PRKG1,UTRN,BICC1,SAMD4A		Human Phenotype	HP:0000184	Prominent lips		3.759e-08	6.203e-05	4.431e-06	3.538e-05	10	109	RPL35A,RPS7,RPS17,RPS19,RPS24,RPS28,RPS29,RPL5,RPL11,RPL15
	FKBP5	4.8478e-84	5.10808e-82				CDK14	GS1	1.14922e-32				Coexpression Atlas	gudmap_developingKidney_e15.5_early proxim tubul_1000_k4	DevelopingKidney_e15.5_early proxim tubul_emap-28005_k-means-cluster#4_top-relative-expression-ranked_1000	Gudmap Mouse MOE430.2	8.349e-18	2.87e-14	1.074e-15	9.368e-15	20	173	TRABD2B,CYP4A11,HNF4A,PTH1R,GRAMD1B,SLC22A8,AFM,SFXN2,XYLB,SLC27A2,SLC16A9,AGXT2,SLC13A1,SLC17A1,EHHADH,LRP2,SLC4A4,ACSM2A,HAO2,FGGY		Coexpression Atlas	gudmap_dev gonad_e12.5_F_VasAssocMesStromOvary_Sma_1000	dev gonad_e12.5_F_VasAssocMesStromOvary_Sma_top-relative-expression-ranked_1000	Gudmap Mouse ST 1.0	4.175e-10	1.46e-06	4.057e-08	3.544e-07	19	798	TPM1,BNC2,PDE1A,CALD1,KALRN,KIF26B,RNF213,XIST,EXT1,FMNL2,ITGB8,MAGI2,SLIT2,IGFBP5,VCAN,PRKD1,PRKG1,PLEKHH2,CDH6		Human Phenotype	HP:0002488	Acute leukemia		4.842e-08	7.99e-05	5.326e-06	4.254e-05	13	219	NPM1,RPL35A,B2M,RPS7,RPS15,RPS17,RPS19,RPS24,RPS28,RPS29,RPL5,RPL11,RPL15
	HSPD1	1.57191e-83	1.64527e-81				LINC00871	GS1	6.83162e-80				Coexpression Atlas	gudmap_kidney_P0_JuxtaGlom_Ren1_k4_1000	kidney_P0_JuxtaGlom_Ren1_k-means-cluster#4_top-relative-expression-ranked_1000	Gudmap Mouse MOE430.2	8.437e-18	2.901e-14	1.074e-15	9.368e-15	23	257	MYO6,CYP4A11,HNF4A,PTH1R,SLC16A12,SLC22A6,TINAG,AFM,MME,SLC5A12,ABCC2,SLC27A2,CUBN,SLC7A8,SLC6A13,SUGCT,SLC17A1,ASS1,LRP2,SLC4A4,ACSM2A,HAO2,FGGY		Coexpression Atlas	gudmap_developingGonad_e18.5_epididymis_1000	DevelopingGonad_e18.5_epididymis_emap-13166_top-relative-expression-ranked_1000	Gudmap Mouse MOE430.2	4.353e-10	1.523e-06	4.115e-08	3.596e-07	19	800	TPM1,BNC2,DCDC2,ZBTB20,CALD1,TRIO,ARGLU1,MEF2A,ITGB8,MEIS2,SLIT2,PTPRK,RBMS3,PKHD1,PLCL1,PRKG1,UTRN,BICC1,SAMD4A		Human Phenotype	HP:0005560	Imbalanced hemoglobin synthesis		6.863e-08	0.0001132	7.078e-06	5.652e-05	10	116	RPL35A,RPS7,RPS17,RPS19,RPS24,RPS28,RPS29,RPL5,RPL11,RPL15
	SLC22A6	3.49817e-83	3.63717e-81				GPHN	GS1	3.9868e-91				Coexpression Atlas	gudmap_developingKidney_e15.5_early proxim tubul_200	DevelopingKidney_e15.5_early proxim tubul_emap-28005_top-relative-expression-ranked_200	Gudmap Mouse MOE430.2	1.133e-17	3.895e-14	1.391e-15	1.213e-14	19	151	CYP4A11,HNF4A,SLC22A6,TINAG,AFM,HPN,XYLB,SLC27A2,SLC13A3,CUBN,SLC22A12,AGXT2,SLC6A13,SLC13A1,SLC17A1,PAH,LRP2,ACSM2A,HAO2		Coexpression Atlas	gudmap_developingGonad_e14.5_ epididymis_1000	DevelopingGonad_e14.5_ epididymis_emap-29141_top-relative-expression-ranked_1000	Gudmap Mouse MOE430.2	4.538e-10	1.587e-06	4.139e-08	3.617e-07	19	802	TPM1,BNC2,DCDC2,ZBTB20,CALD1,TRIO,ARGLU1,CLSTN2,ITGB8,MEIS2,SLIT2,PTPRK,RBMS3,PKHD1,PLCL1,PRKG1,UTRN,BICC1,GULP1		Human Phenotype	HP:0010972	Anemia of inadequate production		9.524e-08	0.0001571	9.244e-06	7.382e-05	12	191	RPL35A,B2M,RPS7,RPS14,RPS17,RPS19,RPS24,RPS28,RPS29,RPL5,RPL11,RPL15
	AC012512.1	1.13005e-82	1.16722e-80				ZNF804B	GS1	3.83065e-85				Coexpression Atlas	gudmap_kidney_adult_CortVasc_Tie2_1000	kidney_adult_CortVasc_Tie2_top-relative-expression-ranked_1000	Gudmap Mouse MOE430.2	1.562e-17	5.371e-14	1.852e-15	1.615e-14	37	847	MOGAT1,MYO6,CYP4A11,HNF4A,SLC22A7,NRP1,SLC22A6,TINAG,SLC22A8,SLC5A12,ABCC2,GNGT2,SLC27A2,VDR,MIOX,SLC13A3,CUBN,SLC7A7,KMO,SLC7A8,AGXT2,ARSB,SLC13A1,SUGCT,SLC17A1,EHHADH,ASS1,PAH,PPP1R16B,LRP2,SLC4A4,ACSM2A,TNS1,G6PC,HAO2,FGGY,RAB11FIP3		Coexpression Atlas	gudmap_kidney_P0_JuxtaGlom_Ren1_500	kidney_P0_JuxtaGlom_Ren1_top-relative-expression-ranked_500	Gudmap Mouse MOE430.2	4.615e-10	1.614e-06	4.139e-08	3.617e-07	15	456	PDE1A,DCDC2,ERBB4,CALD1,SLC17A3,MECOM,XIST,ITGAV,ITGB6,SLC8A1,IGFBP5,IGFBP7,PRKG1,CDH6,BICC1		Human Phenotype	HP:0011902	Abnormal hemoglobin		2.041e-07	0.0003367	1.871e-05	0.0001494	10	130	RPL35A,RPS7,RPS17,RPS19,RPS24,RPS28,RPS29,RPL5,RPL11,RPL15
	PRSS51	1.63614e-82	1.67892e-80				RALYL	GS1	8.0684e-83				Coexpression Atlas	gudmap_kidney_adult_JuxtaGlom_Ren1_200	kidney_adult_JuxtaGlom_Ren1_top-relative-expression-ranked_200	Gudmap Mouse MOE430.2	4.888e-17	1.68e-13	5.601e-15	4.884e-14	19	163	SLC22A6,TINAG,SLC22A8,SLC5A12,ABCC2,SLC27A2,MIOX,CUBN,SLC7A7,KMO,SLC7A8,SLC13A1,SLC17A1,ASS1,PAH,LRP2,SLC4A4,ACSM2A,G6PC		Coexpression Atlas	gudmap_kidney_e15.5_Podocyte_MafB_1000	kidney_e15.5_Podocyte_MafB_top-relative-expression-ranked_1000	Gudmap Mouse MOE430.2	6.053e-10	2.117e-06	5.27e-08	4.605e-07	19	816	DCDC2,ERBB4,PDE4D,ESRRG,GLIS3,MECOM,XIST,FHOD3,ITGB6,AKAP12,SLIT2,PROM1,IGFBP7,VCAN,PKHD1,PLCL1,PLEKHH2,CDH6,BICC1		Human Phenotype	HP:0001876	Pancytopenia		4.055e-07	0.000669	3.521e-05	0.0002812	11	177	RPL35A,B2M,RPS7,RPS17,RPS19,RPS24,RPS28,RPS29,RPL5,RPL11,RPL15
	TMEM178B	5.12497e-82	5.2248e-80				TINAG	GS1	1.38833e-70				Coexpression Atlas	gudmap_kidney single cell_adult_RenalCortexMixed_Scamp_200	kidney single cell_adult_RenalCortexMixed_StemCellamp_top-relative-expression-ranked_200	Gudmap Mouse MOE430.2	5.491e-17	1.888e-13	6.09e-15	5.31e-14	19	164	UPB1,CYP4A11,SLC22A7,PTH1R,SLC22A6,TINAG,SLC27A2,SLC5A10,MIOX,SLC22A12,SLC6A13,CRYL1,SLC17A1,ASS1,PAH,ACSM2A,G6PC,HAO2,FGGY		Coexpression Atlas	gudmap_dev gonad_e12.5_F_gudmap_devVasOvary_Flk_1000	dev gonad_e12.5_F_DevVasOvary_Flk_top-relative-expression-ranked_1000	Gudmap Mouse ST 1.0	6.177e-10	2.161e-06	5.27e-08	4.605e-07	19	817	COL4A1,RBPMS,PDE4D,KLF6,PPFIBP1,RBMS1,MECOM,NFKBIZ,XIST,DGKH,MEF2A,CREB5,STOX2,PLCB4,PLCL1,MAML2,APBB1IP,GULP1,CCSER1		Human Phenotype	HP:0003653	Cellular metachromasia		4.544e-07	0.0007498	3.749e-05	0.0002994	11	179	RPL35A,B2M,RPS7,RPS17,RPS19,RPS24,RPS28,RPS29,RPL5,RPL11,RPL15
	LINC00871	6.74459e-82	6.83162e-80				WDR72	GS1	5.67697e-126				Coexpression Atlas	gudmap_kidney_adult_RenalCortexMixed_Std_k2_500	kidney_adult_RenalCortexMixed_Std_k-means-cluster#2_top-relative-expression-ranked_500	Gudmap Mouse MOE430.2	5.963e-17	2.05e-13	6.407e-15	5.587e-14	22	249	UPB1,MOGAT1,CYP4A11,NXT2,SLC22A7,SLC16A12,TINAG,AFM,DMGDH,MGAM,SLC16A9,KMO,AGXT2,SLC6A13,CRYL1,ARSB,SUGCT,PAH,MACROD2,UPP2,HAO2,FGGY		Coexpression Atlas	gudmap_dev gonad_e11.5_F_GonMes_Sma_k4_1000	dev gonad_e11.5_F_GonMes_Sma_k-means-cluster#4_top-relative-expression-ranked_1000	Gudmap Mouse ST 1.0	7.787e-10	2.724e-06	6.485e-08	5.666e-07	13	328	TPM1,BNC2,CALD1,KALRN,KIF26B,EXT1,MEIS2,SLIT2,IGFBP5,VCAN,PRKG1,PLEKHH2,CDH6		Human Phenotype	HP:0001901	Polycythemia		6.696e-07	0.001105	5.261e-05	0.0004201	11	186	RPL35A,B2M,RPS7,RPS17,RPS19,RPS24,RPS28,RPS29,RPL5,RPL11,RPL15
	HNF4A-AS1	7.19783e-82	7.24397e-80				PLPPR1	GS1	6.16538e-41				Coexpression Atlas	gudmap_kidney_adult_JuxtaGlom_Ren1_k4_1000	kidney_adult_JuxtaGlom_Ren1_k-means-cluster#4_top-relative-expression-ranked_1000	Gudmap Mouse MOE430.2	3.696e-16	1.271e-12	3.85e-14	3.358e-13	23	305	ENPP6,UPB1,MOGAT1,CYP4A11,ACO1,NXT2,SLC16A12,TINAG,AFM,MME,MGAM,KMO,AGXT2,SLC6A13,CRYL1,ARSB,SUGCT,SLC17A1,EHHADH,PAH,MACROD2,HAO2,FGGY		Coexpression Atlas	gudmap_kidney_P4_CapMesRenVes_Crym_500	kidney_P4_CapMesRenVes_Crym_top-relative-expression-ranked_500	Gudmap Mouse MOE430.2	8.045e-10	2.814e-06	6.545e-08	5.718e-07	14	399	FNDC3B,DCDC2,ERBB4,ZBTB20,GLIS3,MECOM,FHOD3,SLIT2,PROM1,IGFBP7,VCAN,TNFAIP2,CDH6,BICC1		Human Phenotype	HP:0030270	Elevated red cell adenosine deaminase activity		7.692e-07	0.001269	5.769e-05	0.0004607	3	3	RPS19,RPS29,RPL15
	AGXT2	7.75259e-82	7.75259e-80				SLC36A2	GS1	9.24384e-71				Coexpression Atlas	gudmap_developingKidney_e15.5_early proxim tubul_100	DevelopingKidney_e15.5_early proxim tubul_emap-28005_top-relative-expression-ranked_100	Gudmap Mouse MOE430.2	9.972e-16	3.429e-12	1.008e-13	8.793e-13	14	76	CYP4A11,HNF4A,SLC22A6,TINAG,HPN,SLC27A2,CUBN,AGXT2,SLC6A13,SLC13A1,SLC17A1,LRP2,ACSM2A,HAO2		Coexpression Atlas	gudmap_developingGonad_e18.5_epididymis_500	DevelopingGonad_e18.5_epididymis_emap-13166_top-relative-expression-ranked_500	Gudmap Mouse MOE430.2	9.756e-10	3.413e-06	7.756e-08	6.777e-07	14	405	TPM1,BNC2,DCDC2,ZBTB20,CALD1,ITGB8,MEIS2,SLIT2,PTPRK,RBMS3,PKHD1,PRKG1,UTRN,BICC1		Human Phenotype	HP:0012145	Abnormality of multiple cell lineages in the bone marrow		9.704e-07	0.001601	6.875e-05	0.0005491	11	193	RPL35A,B2M,RPS7,RPS17,RPS19,RPS24,RPS28,RPS29,RPL5,RPL11,RPL15
	PAH	3.28949e-81	3.26867e-79				TMEM246-AS1	GS1	1.00644e-60				Coexpression Atlas	gudmap_kidney_adult_JuxtaGlom_Ren1_k1_500	kidney_adult_JuxtaGlom_Ren1_k-means-cluster#1_top-relative-expression-ranked_500	Gudmap Mouse MOE430.2	3.15e-15	1.083e-11	3.094e-13	2.698e-12	18	175	ENPP6,UPB1,MOGAT1,CYP4A11,TINAG,XYLB,ABCC2,CUBN,KMO,AGXT2,CRYL1,ARSB,SUGCT,SLC17A1,EHHADH,PAH,HAO2,FGGY		Coexpression Atlas	endothelial_Top_500_All	endothelial_Top_500_All	Brain Map - Barres	1.458e-09	5.099e-06	1.133e-07	9.9e-07	15	496	TPM1,COL4A1,RBPMS,CALD1,KLF6,PPFIBP1,RBMS1,MECOM,NFKBIZ,AKAP12,IGFBP7,RBMS3,PLCB4,UTRN,CDH6		Human Phenotype	HP:0002076	Migraine		1e-06	0.00165	6.875e-05	0.0005491	10	154	RPL35A,RPS7,RPS17,RPS19,RPS24,RPS28,RPS29,RPL5,RPL11,RPL15
	RPL11	1.09292e-80	1.07917e-78				RP11-96H19.1	GS1	6.6267e-40				Coexpression Atlas	gudmap_developingKidney_e15.5_Proximal Tubules_200	DevelopingKidney_e15.5_Proximal Tubules_emap-28005_top-relative-expression-ranked_200	Gudmap Mouse MOE430.2	3.316e-15	1.14e-11	3.167e-13	2.762e-12	17	149	CYP4A11,HNF4A,SLC22A6,TINAG,AFM,XYLB,SLC27A2,SLC13A3,CUBN,AGXT2,SLC6A13,SLC13A1,SLC17A1,LRP2,SLC4A4,ACSM2A,HAO2		Coexpression Atlas	gudmap_dev gonad_e11.5_M_GonadVasMes_Flk_500	dev gonad_e11.5_M_GonadVasMes_Flk_top-relative-expression-ranked_500	Gudmap Mouse ST 1.0	1.511e-09	5.286e-06	1.149e-07	1.004e-06	14	419	BNC2,PDE1A,CALD1,KALRN,RBMS1,RNF213,MEIS2,SLIT2,IGFBP5,VCAN,PRKD1,PLEKHH2,CDH6,GULP1		Human Phenotype	HP:0011020	Abnormality of mucopolysaccharide metabolism		1.318e-06	0.002174	8.361e-05	0.0006677	11	199	RPL35A,B2M,RPS7,RPS17,RPS19,RPS24,RPS28,RPS29,RPL5,RPL11,RPL15
	B2M	1.33601e-80	1.31096e-78				SNHG14	GS1	5.52049e-42				Coexpression Atlas	gudmap_kidney single cell_adult_RenalCortexMixed_Scamp_k3_200	kidney single cell_adult_RenalCortexMixed_StemCellamp_k-means-cluster#3_top-relative-expression-ranked_200	Gudmap Mouse MOE430.2	3.715e-15	1.277e-11	3.452e-13	3.01e-12	17	150	UPB1,CYP4A11,SLC22A7,PTH1R,SLC22A6,TINAG,SLC27A2,SLC5A10,SLC22A12,SLC6A13,SLC17A1,ASS1,PAH,ACSM2A,G6PC,HAO2,FGGY		Coexpression Atlas	Facebase_RNAseq_ratio_e10.5_MaxillaryArch_vs_Mandibular_1000	FacebaseRNAseq_ratio_e10.5_MaxillaryArch_vs_Mandibular_top-relative-expression-ranked_1000	FaceBase_RNAseq	1.789e-09	6.258e-06	1.328e-07	1.16e-06	20	975	BNC2,PDE1A,PDE4D,ZBTB20,KIF26B,GLIS3,MECOM,RNF213,CLSTN2,NLGN1,ITGB8,CREB5,MEIS2,IGFBP7,PTPRK,PLCL1,KAZN,NRG3,BICC1,CCSER1		Human Phenotype	HP:0004371	Abnormality of glycosaminoglycan metabolism		1.318e-06	0.002174	8.361e-05	0.0006677	11	199	RPL35A,B2M,RPS7,RPS17,RPS19,RPS24,RPS28,RPS29,RPL5,RPL11,RPL15
	UPB1	6.84978e-80	6.6796e-78				LL22NC03-2H8.5	GS1	5.04916e-37				Coexpression Atlas	gudmap_kidney_adult_JuxtaGlom_Ren1_k1_200	kidney_adult_JuxtaGlom_Ren1_k-means-cluster#1_top-relative-expression-ranked_200	Gudmap Mouse MOE430.2	2.994e-14	1.029e-10	2.708e-12	2.362e-11	13	76	SLC22A6,SLC22A8,SLC5A12,SLC27A2,MIOX,SLC7A7,SLC7A8,SLC13A1,ASS1,LRP2,SLC4A4,ACSM2A,G6PC		Coexpression Atlas	gudmap_dev gonad_e13.5_M_InterstitFLeydig_MafB_1000	dev gonad_e13.5_M_InterstitFLeydig_MafB_top-relative-expression-ranked_1000	Gudmap Mouse ST 1.0	1.822e-09	6.373e-06	1.328e-07	1.16e-06	18	773	TPM1,COL4A1,BNC2,PDE1A,ERBB4,CALD1,KIF26B,RNF213,ITGB8,SLIT2,STOX2,SLC8A1,IGFBP5,IGFBP7,VCAN,PLEKHH2,BICC1,GULP1		Human Phenotype	HP:0011012	Abnormality of polysaccharide metabolism		1.385e-06	0.002285	8.464e-05	0.0006759	11	200	RPL35A,B2M,RPS7,RPS17,RPS19,RPS24,RPS28,RPS29,RPL5,RPL11,RPL15
	XIST	2.00425e-79	1.94239e-77				SLC30A8	GS1	6.24449e-44				Coexpression Atlas	gudmap_kidney_adult_CortVasc_Tie2_500	kidney_adult_CortVasc_Tie2_top-relative-expression-ranked_500	Gudmap Mouse MOE430.2	3.567e-14	1.226e-10	3.145e-12	2.742e-11	24	418	MOGAT1,MYO6,CYP4A11,NRP1,SLC22A6,TINAG,SLC22A8,SLC5A12,GNGT2,SLC27A2,MIOX,SLC13A3,CUBN,SLC7A7,SLC13A1,SLC17A1,EHHADH,ASS1,PAH,LRP2,SLC4A4,ACSM2A,TNS1,G6PC		Coexpression Atlas	Facebase_RNAseq_e10.5_Olfactory Pit_1000	FacebaseRNAseq_e10.5_Olfactory Pit_top-relative-expression-ranked_1000	FaceBase_RNAseq	2.093e-09	7.323e-06	1.494e-07	1.306e-06	20	984	BNC2,PDE1A,KIF26B,GLIS3,MECOM,RNF213,CLSTN2,NLGN1,ITGB6,ITGB8,CREB5,MEIS2,BICD1,SLIT2,PROM1,IGFBP7,PLCL1,NRG3,WWC1,CCSER1		Human Phenotype	HP:0012471	Thick vermilion border		1.889e-06	0.003117	0.0001113	0.000889	10	165	RPL35A,RPS7,RPS17,RPS19,RPS24,RPS28,RPS29,RPL5,RPL11,RPL15
	INSR	3.04979e-79	2.93753e-77				SLC16A9	GS1	4.04708e-217				Coexpression Atlas	gudmap_developingKidney_e14.5 whole kidney - wildtype_1000_k5	DevelopingKidney_e14.5 whole kidney - wildtype_emap-6674_k-means-cluster#5_top-relative-expression-ranked_1000	Gudmap Mouse MOE430.2	3.92e-14	1.348e-10	3.37e-12	2.938e-11	20	267	TRABD2B,MYO6,CYP4A11,HNF4A,GALNT18,PTH1R,SLC16A12,SLC22A6,TINAG,HPN,SLC27A2,VDR,CUBN,SLC22A12,AGXT2,SLC6A13,LRP2,ACSM2A,HAO2,FGGY		Coexpression Atlas	gudmap_dev gonad_e13.5_F_VascAssocMesenchStromOvary_MafB_500	dev gonad_e13.5_F_VascAssocMesenchStromOvary_MafB_top-relative-expression-ranked_500	Gudmap Mouse ST 1.0	2.247e-09	7.859e-06	1.572e-07	1.373e-06	13	358	BNC2,PDE1A,CALD1,RNF213,XIST,FMNL2,ITGB8,MAGI2,SLIT2,IGFBP5,VCAN,PRKD1,CDH6		Human Phenotype	HP:0012378	Fatigue		3.543e-06	0.005846	0.0002016	0.00161	13	317	RPL35A,B2M,RPS7,RPS17,RPS19,RPS24,RPS28,RPS29,FTL,RPL5,RPL11,SOD1,RPL15
	RPL35	5.00376e-79	4.79019e-77				CYP3A5	GS1	1.34827e-82				Coexpression Atlas	gudmap_kidney_adult_JuxtaGlom_Ren1_100	kidney_adult_JuxtaGlom_Ren1_top-relative-expression-ranked_100	Gudmap Mouse MOE430.2	6.01e-14	2.066e-10	4.92e-12	4.29e-11	13	80	TINAG,SLC5A12,SLC27A2,MIOX,CUBN,SLC13A1,SLC17A1,ASS1,PAH,LRP2,SLC4A4,ACSM2A,G6PC		Coexpression Atlas	Facebase_RNAseq_e9.5_Maxillary Arch_1000_K4	FacebaseRNAseq_e9.5_Maxillary Arch_top-relative-expression-ranked_1000_k-means-cluster#4	FaceBase_RNAseq	2.654e-09	9.284e-06	1.82e-07	1.591e-06	11	232	PDE1A,ZBTB20,MECOM,CLSTN2,NLGN1,ITGB8,CREB5,MEIS2,SLIT2,NRG3,TMEM178B		Human Phenotype	HP:0003196	Short nose		4.617e-06	0.007618	0.0002491	0.001989	11	226	RPL35A,RPS7,RPS17,RPS19,RPS24,RPS28,RPS29,ALDH6A1,RPL5,RPL11,RPL15
	RPS3A	5.5076e-79	5.24057e-77				CTD-3179P9.1	GS1	2.94713e-169				Coexpression Atlas	gudmap_developingKidney_e15.5_Proximal Tubules_1000_k4	DevelopingKidney_e15.5_Proximal Tubules_emap-28005_k-means-cluster#4_top-relative-expression-ranked_1000	Gudmap Mouse MOE430.2	6.011e-14	2.067e-10	4.92e-12	4.29e-11	18	207	CYP4A11,SLC22A6,PRODH2,TINAG,HPN,ABCC2,SLC27A2,DMGDH,MGAM,GPAT3,SLC13A3,CUBN,SLC22A12,SLC6A13,SLC17A1,PAH,ACSM2A,PRLR		Coexpression Atlas	Facebase_RNAseq_ratio_e9.5_MandibularArch_vs_MaxillaryArch_1000_K1	FacebaseRNAseq_ratio_e9.5_MandibularArch_vs_MaxillaryArch_top-relative-expression-ranked_1000_k-means-cluster#1	FaceBase_RNAseq	2.776e-09	9.712e-06	1.868e-07	1.632e-06	11	233	ZBTB20,MECOM,CLSTN2,NLGN1,DCC,ITGB8,CREB5,MEIS2,SLIT2,NRG3,TMEM178B		Human Phenotype	HP:0001888	Lymphopenia		4.68e-06	0.007722	0.0002491	0.001989	13	325	RPL35A,B2M,RPS7,RPS15,RPS17,RPS19,RPS24,RPS28,RPS29,CD81,RPL5,RPL11,RPL15
	MYL6	2.55524e-78	2.4167e-76				CYP4F3	GS1	5.59855e-60				Coexpression Atlas	gudmap_kidney_adult_JuxtaGlom_Ren1_Captopr_200	kidney_adult_JuxtaGlom_Ren1_Captopr_top-relative-expression-ranked_200	Gudmap Mouse MOE430.2	1.328e-13	4.567e-10	1.062e-11	9.261e-11	16	157	CYP4A11,TINAG,SLC22A8,SLC5A12,ABCC2,SLC27A2,MIOX,CUBN,SLC13A1,SLC17A1,ASS1,PAH,LRP2,SLC4A4,ACSM2A,G6PC		Coexpression Atlas	Facebase_RNAseq_e8.5_Paraxial Mesoderm_1000_K4	FacebaseRNAseq_e8.5_Paraxial Mesoderm_top-relative-expression-ranked_1000_k-means-cluster#4	FaceBase_RNAseq	5.106e-09	1.786e-05	3.37e-07	2.945e-06	11	247	PDE1A,ZBTB20,MECOM,CLSTN2,NLGN1,DCC,ITGB8,CREB5,SLIT2,NRG3,TMEM178B		Human Phenotype	HP:0011119	Abnormality of the nasal dorsum		4.845e-06	0.007994	0.0002498	0.001995	10	183	RPL35A,RPS7,RPS17,RPS19,RPS24,RPS28,RPS29,RPL5,RPL11,RPL15
	RPL31	6.51928e-78	6.1289e-76				SLC27A2	GS1	3.95407e-43				Coexpression Atlas	gudmap_developingKidney_e15.5_early proxim tubul_100_k2	DevelopingKidney_e15.5_early proxim tubul_emap-28005_k-means-cluster#2_top-relative-expression-ranked_100	Gudmap Mouse MOE430.2	4.054e-13	1.394e-09	3.168e-11	2.762e-10	9	27	CYP4A11,HNF4A,SLC27A2,AGXT2,SLC13A1,SLC17A1,LRP2,ACSM2A,HAO2		Coexpression Atlas	Facebase_RNAseq_ratio_e9.5_MaxillaryArch_vs_Mandibular_1000_K2	FacebaseRNAseq_ratio_e9.5_MaxillaryArch_vs_Mandibular_top-relative-expression-ranked_1000_k-means-cluster#2	FaceBase_RNAseq	5.554e-09	1.943e-05	3.597e-07	3.143e-06	11	249	ZBTB20,MECOM,CLSTN2,NLGN1,DCC,ITGB8,CREB5,MEIS2,SLIT2,NRG3,TMEM178B		Human Phenotype	HP:0012140	Abnormality of cells of the lymphoid lineage		6.772e-06	0.01117	0.0003295	0.002631	13	336	RPL35A,B2M,RPS7,RPS15,RPS17,RPS19,RPS24,RPS28,RPS29,CD81,RPL5,RPL11,RPL15
	GOLGA4	3.8007e-77	3.55185e-75				SLC22A8	GS1	2.89596e-57				Coexpression Atlas	gudmap_kidney_adult_RenalCortexMixed_Std_100	kidney_adult_RenalCortexMixed_Std_top-relative-expression-ranked_100	Gudmap Mouse MOE430.2	5.86e-13	2.015e-09	4.477e-11	3.904e-10	12	74	MOGAT1,CYP4A11,TINAG,SLC5A12,SLC27A2,MIOX,SLC17A1,PAH,LRP2,SLC4A4,ACSM2A,HAO2		Coexpression Atlas	gudmap_kidney_adult_Podocyte_MafB_1000	kidney_adult_Podocyte_MafB_top-relative-expression-ranked_1000	Gudmap Mouse MOE430.2	6.546e-09	2.29e-05	4.163e-07	3.637e-06	18	839	FNDC3B,DCDC2,PDE4D,ZBTB20,RBMS1,DGKH,APP,ITGAV,FMNL2,ITGB8,MAGI2,IGFBP7,PLCL1,TNFAIP2,PRKG1,PLEKHH2,LRRFIP1,GULP1		Human Phenotype	HP:0000178	Abnormality of lower lip		6.789e-06	0.0112	0.0003295	0.002631	10	190	RPL35A,RPS7,RPS17,RPS19,RPS24,RPS28,RPS29,RPL5,RPL11,RPL15
	ITGAV	6.74318e-77	6.26437e-75				RP11-754N21.1	GS1	1.95281e-34				Coexpression Atlas	gudmap_developingKidney_e15.5_Proximal Tubules_500_k4	DevelopingKidney_e15.5_Proximal Tubules_emap-28005_k-means-cluster#4_top-relative-expression-ranked_500	Gudmap Mouse MOE430.2	6.006e-13	2.065e-09	4.489e-11	3.914e-10	13	95	TRABD2B,CYP4A11,HNF4A,PRODH2,SLC22A8,XYLB,SLC27A2,DMGDH,SLC17A1,LRP2,SLC4A4,ACSM2A,HAO2		Coexpression Atlas	gudmap_dev gonad_e13.5_F_VascAssocMesenchStromOvary_MafB_1000	dev gonad_e13.5_F_VascAssocMesenchStromOvary_MafB_top-relative-expression-ranked_1000	Gudmap Mouse ST 1.0	6.791e-09	2.375e-05	4.242e-07	3.706e-06	17	741	TPM1,BNC2,PDE1A,CALD1,RNF213,XIST,FMNL2,ITGB8,MAGI2,SLIT2,ACSM3,IGFBP5,VCAN,KCNIP4,PRKD1,PLEKHH2,CDH6		Human Phenotype	HP:0030272	Abnormal erythrocyte enzyme activity		7.525e-06	0.01242	0.0003449	0.002754	3	5	RPS19,RPS29,RPL15
	DGKH	9.09573e-77	8.40018e-75				RP1-78O14.1	GS1	9.1189e-74				Coexpression Atlas	MouseAtlasFACS Mouse Adult mesenchymal, compendium of cell types	MouseAtlasFACS Mouse Adult mesenchymal, compendium of cell types	MouseAtlasFACS	6.54e-13	2.249e-09	4.784e-11	4.172e-10	38	1255	ZBTB16,HNF4A,PTH1R,NRP1,SLC22A6,SLC22A8,NFIC,SYNE2,XYLB,SLC5A12,GNGT2,SLC27A2,RNF152,MIOX,POR,SLC13A3,PPARA,CUBN,SLC22A12,KMO,SLC13A1,SLC17A1,EHHADH,ASS1,PAH,PPP1R16B,LRP2,PALM3,RORA,CGNL1,SLC4A4,ACSM2A,TNS1,G6PC,HAO2,PRLR,ACSM2B,RAB11FIP3		Coexpression Atlas	gudmap_RNAseq_p2_CD2APMEISWT_2500_K4	gudmap_RNAseq_p2_CD2APMEISWT_2500_K4	Gudmap RNAseq	7.046e-09	2.465e-05	4.324e-07	3.778e-06	18	843	COL4A1,DLGAP1,PDE1A,ZBTB20,CALD1,KLF6,GLIS3,RNF213,APP,SLC8A1,IGFBP5,IGFBP7,RBMS3,PLCL1,TNFAIP2,PRKG1,PLEKHH2,APBB1IP		Human Phenotype	HP:0012133	Erythroid hypoplasia		7.525e-06	0.01242	0.0003449	0.002754	3	5	RPL35A,RPS14,RPS17
	CREB5	3.13073e-76	2.87441e-74				PCDH15	GS1	1.12584e-269				Coexpression Atlas	gudmap_developingKidney_e15.5_Proximal Tubules_100	DevelopingKidney_e15.5_Proximal Tubules_emap-28005_top-relative-expression-ranked_100	Gudmap Mouse MOE430.2	8.172e-13	2.809e-09	5.853e-11	5.104e-10	12	76	CYP4A11,HNF4A,TINAG,AFM,SLC27A2,CUBN,AGXT2,SLC13A1,SLC17A1,LRP2,ACSM2A,HAO2		Coexpression Atlas	gudmap_dev gonad_e12.5_M_gudmap_devVasTestis_Flk_1000	dev gonad_e12.5_M_DevVasTestis_Flk_top-relative-expression-ranked_1000	Gudmap Mouse ST 1.0	7.581e-09	2.652e-05	4.572e-07	3.995e-06	18	847	COL4A1,RBPMS,PDE4D,KLF6,RBMS1,MECOM,NFKBIZ,DGKH,MEF2A,CREB5,PROM1,STOX2,PLCB4,PLCL1,MAML2,LRRFIP1,GULP1,CCSER1		Human Phenotype	HP:0011873	Abnormal platelet count		2.312e-05	0.03815	0.001031	0.008234	16	562	RPL35A,PSAP,B2M,RPS7,RPS15,RPS17,RPS19,RPSA,RPS24,RPS28,RPS29,FGB,CD81,RPL5,RPL11,RPL15
	RP1-78O14.1	9.99013e-76	9.1189e-74				RNF152	GS1	1.89907e-138				Coexpression Atlas	gudmap_developingKidney_e15.5_early proxim tubul_500_k4	DevelopingKidney_e15.5_early proxim tubul_emap-28005_k-means-cluster#4_top-relative-expression-ranked_500	Gudmap Mouse MOE430.2	1.979e-12	6.805e-09	1.389e-10	1.211e-09	13	104	TRABD2B,CYP4A11,HNF4A,SLC22A8,AFM,XYLB,SLC27A2,AGXT2,SLC13A1,LRP2,SLC4A4,ACSM2A,HAO2		Coexpression Atlas	gudmap_kidney_adult_RenMedVasc_Tie2_1000	kidney_adult_RenMedVasc_Tie2_top-relative-expression-ranked_1000	Gudmap Mouse MOE430.2	8.007e-09	2.801e-05	4.747e-07	4.148e-06	18	850	ZBTB20,PPFIBP1,RBMS1,LRRK2,MECOM,RNF213,DGKH,APP,FMNL2,MEF2A,MEIS2,PROM1,IGFBP5,IGFBP7,PRKD1,PLCB4,TNFAIP2,UTRN		Human Phenotype	HP:0001909	Leukemia		2.985e-05	0.04926	0.001296	0.01035	14	445	NPM1,RPL35A,B2M,RPS7,RPS15,RPS17,RPS19,RPS24,RPS28,RPS29,CD81,RPL5,RPL11,RPL15
	RPS15	1.6118e-75	1.46274e-73				TPCN1	GS1	5.16976e-40				Coexpression Atlas	gudmap_developingKidney_e15.5_early proxim tubul_1000_k5	DevelopingKidney_e15.5_early proxim tubul_emap-28005_k-means-cluster#5_top-relative-expression-ranked_1000	Gudmap Mouse MOE430.2	4.309e-12	1.481e-08	2.963e-10	2.584e-09	17	230	TPCN1,SLC22A6,PRODH2,TINAG,HPN,VDR,DMGDH,SLC5A10,GPAT3,SLC13A3,XPNPEP2,CUBN,SLC22A12,SLC5A11,SLC6A13,ACSM2A,PRLR		Coexpression Atlas	gudmap_kidney_adult_JuxtaGlom_Ren1_500	kidney_adult_JuxtaGlom_Ren1_top-relative-expression-ranked_500	Gudmap Mouse MOE430.2	8.728e-09	3.053e-05	5.088e-07	4.446e-06	13	401	PDE1A,ZBTB20,SLC17A3,ESRRG,LRRK2,MECOM,ITGB6,ITGB8,SLC8A1,ACSM3,IGFBP7,PKHD1,BICC1		Domain	IPR008991	Translation_prot_SH3-like	InterPro	1.488e-07	0.0001355	0.0001355	0.001002	5	17	RPL21,RPL27,RPL14,RPL6,RPL8
	PRLR	1.82826e-75	1.64964e-73				PRKAG2	GS1	5.15774e-31				Coexpression Atlas	gudmap_developingKidney_e15.5_S-shaped body_500_k4	DevelopingKidney_e15.5_S-shaped body_emap-27855_k-means-cluster#4_top-relative-expression-ranked_500	Gudmap Mouse MOE430.2	5.721e-12	1.967e-08	3.856e-10	3.363e-09	12	89	CYP4A11,HNF4A,GRAMD1B,TINAG,SLC22A8,HPN,SLC27A2,SLC16A9,SLC17A1,LRP2,ACSM2A,HAO2		Coexpression Atlas	gudmap_kidney_adult_JuxtaGlom_Ren1_Captopr_500	kidney_adult_JuxtaGlom_Ren1_Captopr_top-relative-expression-ranked_500	Gudmap Mouse MOE430.2	1.041e-08	3.641e-05	5.873e-07	5.132e-06	13	407	PDE1A,PDE4D,ZBTB20,CALD1,SLC17A3,LRRK2,MECOM,ITGB6,ITGB8,IGFBP7,PKHD1,PRKG1,BICC1		Domain	IPR011332	Ribosomal_zn-bd	InterPro	4.209e-07	0.0003834	0.000139	0.001027	4	9	RPL37,RPL37A,RPS27,RPS27A
	MIOX	4.44424e-75	3.98712e-73				CUBN	GS1	0				Coexpression Atlas	MouseAtlas Mouse Multiple Adult epithelial Subtype Kidney_tubule cell	MouseAtlas Mouse Multiple Adult epithelial Subtype Kidney_tubule cell	MouseAtlas	1.883e-11	6.474e-08	1.24e-09	1.082e-08	15	183	PTH1R,SLC22A8,SLC27A2,MIOX,SLC22A12,ASS1,PAH,LRP2,CGNL1,SLC4A4,ACSM2A,TNS1,G6PC,HAO2,ACSM2B		Coexpression Atlas	gudmap_developingGonad_e16.5_epididymis_500	DevelopingGonad_e16.5_epididymis_emap-29702_top-relative-expression-ranked_500	Gudmap Mouse MOE430.2	1.041e-08	3.641e-05	5.873e-07	5.132e-06	13	407	TPM1,BNC2,ZBTB20,CALD1,ARGLU1,ITGB8,MEIS2,SLIT2,PTPRK,RBMS3,PRKG1,UTRN,BICC1		Domain	IPR019805	Heat_shock_protein_90_CS	InterPro	4.576e-07	0.0004169	0.000139	0.001027	3	3	HSP90B1,HSP90AA1,HSP90AB1
	RPL7A	1.06304e-74	9.48276e-73				RP11-66B24.5	GS1	3.53398e-124				Coexpression Atlas	gudmap_kidney_adult_CortVasc_Tie2_k1_200	kidney_adult_CortVasc_Tie2_k-means-cluster#1_top-relative-expression-ranked_200	Gudmap Mouse MOE430.2	1.912e-11	6.573e-08	1.24e-09	1.082e-08	10	56	SLC5A12,SLC27A2,MIOX,SLC13A1,SLC17A1,ASS1,PAH,LRP2,SLC4A4,ACSM2A		Coexpression Atlas	Facebase_RNAseq_e8.5_Paraxial Mesoderm_500	FacebaseRNAseq_e8.5_Paraxial Mesoderm_top-relative-expression-ranked_500	FaceBase_RNAseq	1.079e-08	3.773e-05	5.989e-07	5.233e-06	14	489	BNC2,PDE1A,KIF26B,MECOM,RNF213,CLSTN2,NLGN1,ITGB8,CREB5,MEIS2,IGFBP7,PLCL1,NRG3,CCSER1		Domain	IPR019954	Ubiquitin_CS	InterPro	6.972e-07	0.0006352	0.0001588	0.001174	4	10	RPS27A,UBA52,UBB,FAU
	SLC13A1	1.18707e-74	1.05294e-72				XYLB	GS1	1.85175e-58				Coexpression Atlas	gudmap_kidney_adult_JuxtaGlom_Ren1_Captopr_100	kidney_adult_JuxtaGlom_Ren1_Captopr_top-relative-expression-ranked_100	Gudmap Mouse MOE430.2	2.337e-11	8.035e-08	1.488e-09	1.298e-08	11	77	CYP4A11,TINAG,SLC5A12,SLC27A2,MIOX,SLC13A1,SLC17A1,ASS1,LRP2,SLC4A4,ACSM2A		Coexpression Atlas	gudmap_dev gonad_e12.5_M_InterstitLeydig_MafB_1000	dev gonad_e12.5_M_InterstitLeydig_MafB_top-relative-expression-ranked_1000	Gudmap Mouse ST 1.0	1.173e-08	4.105e-05	6.389e-07	5.582e-06	17	769	TPM1,COL4A1,BNC2,PDE1A,ERBB4,CALD1,KIF26B,RNF213,ITGB8,SLIT2,STOX2,IGFBP5,IGFBP7,VCAN,PLEKHH2,BICC1,GULP1		Domain	IPR019956	Ubiquitin	InterPro	1.089e-06	0.0009921	0.0001828	0.001352	4	11	RPS27A,UBA52,UBB,FAU
	PPP1R16B	1.84338e-74	1.62591e-72				PCLO	GS1	3.45738e-41				Coexpression Atlas	gudmap_developingKidney_e15.5_early proxim tubul_200_k3	DevelopingKidney_e15.5_early proxim tubul_emap-28005_k-means-cluster#3_top-relative-expression-ranked_200	Gudmap Mouse MOE430.2	3.484e-11	1.198e-07	2.139e-09	1.865e-08	9	42	CYP4A11,HNF4A,AFM,XYLB,AGXT2,SLC13A1,LRP2,ACSM2A,HAO2		Coexpression Atlas	Facebase_RNAseq_e10.5_Mandibular Arch_1000	FacebaseRNAseq_e10.5_Mandibular Arch_top-relative-expression-ranked_1000	FaceBase_RNAseq	1.187e-08	4.153e-05	6.389e-07	5.582e-06	19	979	BNC2,PDE1A,ARGLU1,KIF26B,GLIS3,MECOM,RNF213,FHOD3,CLSTN2,NLGN1,ITGB8,CREB5,MEIS2,SLC8A1,IGFBP7,PLCL1,NRG3,TMEM178B,CCSER1		Domain	IPR001404	Hsp90_fam	InterPro	1.806e-06	0.001645	0.0001828	0.001352	3	4	HSP90B1,HSP90AA1,HSP90AB1
	PDHX	2.78722e-74	2.44465e-72				FGGY	GS1	3.12718e-139				Coexpression Atlas	gudmap_kidney_adult_JuxtaGlom_Ren1_Captopr_k4_200	kidney_adult_JuxtaGlom_Ren1_Captopr_k-means-cluster#4_top-relative-expression-ranked_200	Gudmap Mouse MOE430.2	3.484e-11	1.198e-07	2.139e-09	1.865e-08	9	42	SLC22A8,SLC5A12,SLC27A2,SLC13A1,ASS1,LRP2,SLC4A4,ACSM2A,G6PC		Coexpression Atlas	brainmap/Mixed Age_intermediate_Subclass_intermediate1	brainmap/Mixed Age_intermediate_Subclass_intermediate1	GEO:GSE75140	1.248e-08	4.367e-05	6.617e-07	5.781e-06	12	338	TPM1,COL4A1,FNDC3B,BNC2,KLF6,PRICKLE1,MECOM,NFKBIZ,SLIT2,IGFBP5,RBMS3,BICC1		Domain	PS00298	HSP90	PROSITE	1.806e-06	0.001645	0.0001828	0.001352	3	4	HSP90B1,HSP90AA1,HSP90AB1
	HSPA1A	3.20165e-74	2.79255e-72				ARSB	GS1	3.90814e-36				Coexpression Atlas	gudmap_kidney_adult_RenalCortexMixed_Std_k1_1000	kidney_adult_RenalCortexMixed_Std_k-means-cluster#1_top-relative-expression-ranked_1000	Gudmap Mouse MOE430.2	4.202e-11	1.445e-07	2.535e-09	2.21e-08	22	483	UPB1,MOGAT1,CYP4A11,NXT2,SLC22A7,SLC16A12,GRAMD1B,TINAG,AFM,DMGDH,MGAM,SLC16A9,AGXT2,SLC6A13,CRYL1,ARSB,SUGCT,PAH,MACROD2,UPP2,HAO2,FGGY		Coexpression Atlas	gudmap_kidney_adult_RenCorpuscGlomer_1000	kidney_adult_RenCorpuscGlomer_top-relative-expression-ranked_1000	Gudmap Mouse MOE430.2	1.319e-08	4.615e-05	6.887e-07	6.018e-06	18	878	DCDC2,ZBTB20,CALD1,SLC17A3,LRRK2,MECOM,APP,ITGAV,PICALM,ITGB8,MAGI2,IGFBP5,IGFBP7,PLCL1,TNFAIP2,PRKG1,PLEKHH2,GULP1		Domain	PF00183	HSP90	Pfam	1.806e-06	0.001645	0.0001828	0.001352	3	4	HSP90B1,HSP90AA1,HSP90AB1
	GRIN2B	3.34344e-74	2.90011e-72				SUGCT	GS1	1.65983e-107				Coexpression Atlas	gudmap_kidney_P0_JuxtaGlom_Ren1_1000	kidney_P0_JuxtaGlom_Ren1_top-relative-expression-ranked_1000	Gudmap Mouse MOE430.2	1.4e-10	4.813e-07	8.298e-09	7.236e-08	29	906	MYO6,CYP4A11,INSR,HNF4A,GALNT18,PTH1R,SLC16A12,NRP1,SLC22A6,TINAG,AFM,MME,SLC5A12,ABCC2,SLC27A2,P4HA2,ADAMTS8,CUBN,SLC7A8,SLC6A13,SUGCT,SLC17A1,ASS1,LRP2,SLC4A4,ACSM2A,TNS1,HAO2,FGGY		Coexpression Atlas	Facebase_RNAseq_e9.5_Olfactory Placode_2500_K4	FacebaseRNAseq_e9.5_Olfactory Placode_top-relative-expression-ranked_2500_k-means-cluster#4	FaceBase_RNAseq	1.518e-08	5.308e-05	7.807e-07	6.821e-06	16	684	PDE1A,ZBTB20,MECOM,FHOD3,CLSTN2,NLGN1,DCC,ITGB8,CREB5,MEIS2,BICD1,SLIT2,PROM1,NRG3,TMEM178B,WWC1		Domain	IPR020575	Hsp90_N	InterPro	1.806e-06	0.001645	0.0001828	0.001352	3	4	HSP90B1,HSP90AA1,HSP90AB1
	HLA-A	3.65923e-74	3.15659e-72				LINC00671	GS1	2.47275e-44				Coexpression Atlas	gudmap_kidney_adult_JuxtaGlom_Ren1_k4_100	kidney_adult_JuxtaGlom_Ren1_k-means-cluster#4_top-relative-expression-ranked_100	Gudmap Mouse MOE430.2	2.538e-10	8.724e-07	1.479e-08	1.289e-07	8	35	SLC5A12,SLC27A2,SLC13A1,ASS1,LRP2,SLC4A4,ACSM2A,G6PC		Coexpression Atlas	gudmap_dev gonad_e12.5_F_VasAssMesen_MafB_1000	dev gonad_e12.5_F_VasAssMesen_MafB_top-relative-expression-ranked_1000	Gudmap Mouse ST 1.0	1.558e-08	5.449e-05	7.897e-07	6.9e-06	17	784	TPM1,BNC2,PDE1A,CALD1,RBMS1,RNF213,XIST,EXT1,FMNL2,ITGB8,MAGI2,SLIT2,IGFBP5,VCAN,PRKD1,PLEKHH2,CDH6		Domain	IPR020568	Ribosomal_S5_D2-typ_fold	InterPro	6.977e-06	0.006356	0.0006356	0.004699	5	35	HSP90B1,RPS2,RPS16,HSP90AA1,HSP90AB1
	SLC22A12	1.28967e-73	1.10644e-71				SLC5A12	GS1	0				Coexpression Atlas	gudmap_developingKidney_e15.5_Proximal Tubules_500_k5	DevelopingKidney_e15.5_Proximal Tubules_emap-28005_k-means-cluster#5_top-relative-expression-ranked_500	Gudmap Mouse MOE430.2	3.318e-10	1.141e-06	1.901e-08	1.658e-07	12	125	MYO6,CYP4A11,HNF4A,GRAMD1B,SLC22A8,AFM,SFXN2,SLC16A9,AGXT2,SLC13A1,FGGY,RAB11FIP3		Coexpression Atlas	PCBC_ratio_EB_vs_SC_1000	ratio_EmbryoidBody_vs_StemCell_top-relative-expression-ranked_1000	PCBC	1.59e-08	5.56e-05	7.943e-07	6.94e-06	19	997	PDE1A,ERBB4,KIF26B,GLIS3,MECOM,CLSTN2,DCC,ITGB6,MEIS2,SLIT2,HAVCR1,IGFBP5,IGFBP7,RBMS3,KCTD16,PLCL1,CDH6,BICC1,NEAT1		Domain	IPR014722	Rib_L2_dom2	InterPro	9.681e-06	0.008819	0.000735	0.005433	4	18	RPL27,RPL14,RPL6,RPL8
	ABCC2	2.02297e-73	1.72612e-71				ANKS1B	GS1	8.58851e-128				Coexpression Atlas	gudmap_developingKidney_e15.5_Proximal Tubules_500_k1	DevelopingKidney_e15.5_Proximal Tubules_emap-28005_k-means-cluster#1_top-relative-expression-ranked_500	Gudmap Mouse MOE430.2	3.395e-10	1.167e-06	1.914e-08	1.669e-07	11	98	SLC22A6,TINAG,HPN,ABCC2,SLC13A3,CUBN,SLC22A12,SLC6A13,PAH,ACSM2A,PRLR		Coexpression Atlas	gudmap_developingGonad_e16.5_epididymis_1000	DevelopingGonad_e16.5_epididymis_emap-29702_top-relative-expression-ranked_1000	Gudmap Mouse MOE430.2	1.774e-08	6.206e-05	8.741e-07	7.637e-06	17	791	TPM1,BNC2,ZBTB20,CALD1,TRIO,ARGLU1,MEF2A,ITGB8,MEIS2,SLIT2,IGFBP5,PTPRK,RBMS3,PRKG1,UTRN,BICC1,SAMD4A		Domain	2.30.30.30	-	Gene3D	9.681e-06	0.008819	0.000735	0.005433	4	18	RPL27,RPL14,RPL6,RPL8
	ENPP6	2.15227e-73	1.82652e-71				MSRA	GS1	2.76232e-68				Coexpression Atlas	gudmap_kidney_adult_JuxtaGlom_Ren1_Captopr_k1_100	kidney_adult_JuxtaGlom_Ren1_Captopr_k-means-cluster#1_top-relative-expression-ranked_100	Gudmap Mouse MOE430.2	7.255e-10	2.494e-06	4.023e-08	3.508e-07	7	25	SLC5A12,SLC27A2,SLC13A1,ASS1,LRP2,SLC4A4,ACSM2A		Coexpression Atlas	gudmap_dev gonad_e13.5_M_InterstitFLeydig_MafB_500	dev gonad_e13.5_M_InterstitFLeydig_MafB_top-relative-expression-ranked_500	Gudmap Mouse ST 1.0	2.215e-08	7.748e-05	1.076e-06	9.402e-06	12	356	COL4A1,BNC2,PDE1A,CALD1,RNF213,ITGB8,SLIT2,STOX2,IGFBP5,IGFBP7,VCAN,BICC1		Domain	IPR018064	Metalthion_vert_metal_BS	InterPro	5.236e-05	0.0477	0.003413	0.02523	3	10	MT1E,MT1G,MT2A
	RPL35A	2.28974e-73	1.93274e-71				RP1-154K9.2	GS1	5.99863e-38				Coexpression Atlas	BM Top 100 - liver	BM Top 100 - liver	Body Map	7.508e-10	2.581e-06	4.097e-08	3.573e-07	10	80	CYP3A5,CYP4A11,SLC22A7,AFM,PLG,AOX1,PAH,CYP4F3,ACSM2A,G6PC		Coexpression Atlas	MouseAtlasFACS Mouse Adult mesenchymal, compendium of cell types	MouseAtlasFACS Mouse Adult mesenchymal, compendium of cell types	MouseAtlasFACS	2.363e-08	8.264e-05	1.132e-06	9.891e-06	21	1255	TPM1,COL4A1,FNDC3B,PDE1A,RBPMS,ZBTB20,CALD1,PPFIBP1,NFKBIZ,APP,ITGB6,CREB5,AKAP12,NTN4,IGFBP5,IGFBP7,RBMS3,VCAN,PKHD1,UTRN,BICC1		Pathway	1268691	Peptide chain elongation	BioSystems: REACTOME	5.891e-109	5.673e-106	5.673e-106	4.225e-105	64	93	RPL21,RPL24,RPL27,RPL27A,RPL31,RPL32,RPL34,RPL35A,RPL37,RPL37A,RPL38,RPL41,RPLP0,RPLP1,RPLP2,RPS2,RPS3A,RPS4X,RPS5,RPS7,RPS8,RPS9,RPS11,RPS12,RPS13,RPS14,RPS15,RPS16,RPS17,RPS18,RPS19,RPS20,RPSA,RPS21,RPS23,RPL14,RPS24,RPS25,RPS27,RPS27A,RPS28,RPS29,EEF1A1,RPL10A,RPL23,UBA52,FAU,RPL35,RPL13A,RPL3,RPL4,RPL5,RPL6,RPL7,RPL7A,RPL8,RPL9,RPL10,RPL11,RPL12,RPL13,RPL15,RPL18,RPL19
	ZNF91	2.52718e-73	2.12175e-71				RP11-556I14.2	GS1	1.80143e-117				Coexpression Atlas	gudmap_kidney single cell_adult_RenalCortexMixed_Scamp_100	kidney single cell_adult_RenalCortexMixed_StemCellamp_top-relative-expression-ranked_100	Gudmap Mouse MOE430.2	1.379e-09	4.741e-06	7.408e-08	6.46e-07	10	85	TINAG,SLC27A2,MIOX,CRYL1,SLC17A1,ASS1,PAH,ACSM2A,HAO2,FGGY		Coexpression Atlas	gudmap_dev gonad_e12.5_M_InterstitLeydig_MafB_500	dev gonad_e12.5_M_InterstitLeydig_MafB_top-relative-expression-ranked_500	Gudmap Mouse ST 1.0	2.828e-08	9.893e-05	1.337e-06	1.168e-05	12	364	TPM1,BNC2,PDE1A,CALD1,RNF213,ITGB8,SLIT2,STOX2,IGFBP5,IGFBP7,VCAN,BICC1		Pathway	1268690	Eukaryotic Translation Elongation	BioSystems: REACTOME	1.395e-106	1.343e-103	6.435e-104	4.793e-103	64	98	RPL21,RPL24,RPL27,RPL27A,RPL31,RPL32,RPL34,RPL35A,RPL37,RPL37A,RPL38,RPL41,RPLP0,RPLP1,RPLP2,RPS2,RPS3A,RPS4X,RPS5,RPS7,RPS8,RPS9,RPS11,RPS12,RPS13,RPS14,RPS15,RPS16,RPS17,RPS18,RPS19,RPS20,RPSA,RPS21,RPS23,RPL14,RPS24,RPS25,RPS27,RPS27A,RPS28,RPS29,EEF1A1,RPL10A,RPL23,UBA52,FAU,RPL35,RPL13A,RPL3,RPL4,RPL5,RPL6,RPL7,RPL7A,RPL8,RPL9,RPL10,RPL11,RPL12,RPL13,RPL15,RPL18,RPL19
	TNFSF10	7.01526e-73	5.85848e-71				MAPT	GS1	6.77695e-32				Coexpression Atlas	gudmap_kidney_e15.5_Podocyte_MafB_k4_1000	kidney_e15.5_Podocyte_MafB_k-means-cluster#4_top-relative-expression-ranked_1000	Gudmap Mouse MOE430.2	5.515e-09	1.896e-05	2.917e-07	2.544e-06	15	275	CYP4A11,HNF4A,NXT2,SLC16A12,TINAG,AFM,SLC27A2,CUBN,SLC6A13,SUGCT,SLC17A1,LRP2,SLC4A4,HAO2,FGGY		Coexpression Atlas	gudmap_kidney_e15.5_Podocyte_MafB_200	kidney_e15.5_Podocyte_MafB_top-relative-expression-ranked_200	Gudmap Mouse MOE430.2	2.935e-08	0.0001027	1.369e-06	1.196e-05	9	169	DCDC2,ESRRG,MECOM,XIST,ITGB6,IGFBP7,VCAN,CDH6,BICC1		Pathway	1269120	Viral mRNA Translation	BioSystems: REACTOME	2.005e-106	1.931e-103	6.435e-104	4.793e-103	63	93	RPL21,RPL24,RPL27,RPL27A,RPL31,RPL32,RPL34,RPL35A,RPL37,RPL37A,RPL38,RPL41,RPLP0,RPLP1,RPLP2,RPS2,RPS3A,RPS4X,RPS5,RPS7,RPS8,RPS9,RPS11,RPS12,RPS13,RPS14,RPS15,RPS16,RPS17,RPS18,RPS19,RPS20,RPSA,RPS21,RPS23,RPL14,RPS24,RPS25,RPS27,RPS27A,RPS28,RPS29,RPL10A,RPL23,UBA52,FAU,RPL35,RPL13A,RPL3,RPL4,RPL5,RPL6,RPL7,RPL7A,RPL8,RPL9,RPL10,RPL11,RPL12,RPL13,RPL15,RPL18,RPL19
	SLC36A2	1.11279e-72	9.24384e-71				RORA	GS1	1.587e-68				Coexpression Atlas	gudmap_kidney_adult_RenalCortexMixed_Std_k2_200	kidney_adult_RenalCortexMixed_Std_k-means-cluster#2_top-relative-expression-ranked_200	Gudmap Mouse MOE430.2	6.113e-09	2.102e-05	3.184e-07	2.777e-06	7	33	SLC5A12,SLC27A2,SLC13A1,ASS1,LRP2,SLC4A4,ACSM2A		Coexpression Atlas	gudmap_kidney_adult_Podocyte_MafB_500	kidney_adult_Podocyte_MafB_top-relative-expression-ranked_500	Gudmap Mouse MOE430.2	2.981e-08	0.0001043	1.372e-06	1.199e-05	13	445	DCDC2,PDE4D,ZBTB20,APP,ITGAV,ITGB8,MAGI2,IGFBP7,PLCL1,PRKG1,PLEKHH2,LRRFIP1,GULP1		Pathway	1269718	Nonsense Mediated Decay (NMD) independent of the Exon Junction Complex (EJC)	BioSystems: REACTOME	1.083e-105	1.043e-102	2.606e-103	1.941e-102	64	100	RPL21,RPL24,RPL27,RPL27A,RPL31,RPL32,RPL34,RPL35A,RPL37,RPL37A,RPL38,RPL41,RPLP0,RPLP1,RPLP2,RPS2,RPS3A,RPS4X,RPS5,RPS7,RPS8,RPS9,RPS11,RPS12,RPS13,RPS14,RPS15,RPS16,RPS17,RPS18,RPS19,RPS20,RPSA,RPS21,RPS23,RPL14,RPS24,RPS25,RPS27,RPS27A,RPS28,RPS29,PABPC1,RPL10A,RPL23,UBA52,FAU,RPL35,RPL13A,RPL3,RPL4,RPL5,RPL6,RPL7,RPL7A,RPL8,RPL9,RPL10,RPL11,RPL12,RPL13,RPL15,RPL18,RPL19
	RPL6	1.48581e-72	1.22775e-70				CGNL1	GS1	1.35814e-41				Coexpression Atlas	gudmap_developingKidney_e14.5 whole kidney - wildtype_emap-6674_1000	DevelopingKidney_e14.5 whole kidney - wildtype_emap-6674_top-relative-expression-ranked_1000	Gudmap Mouse MOE430.2	8.426e-09	2.897e-05	4.324e-07	3.77e-06	24	761	TRABD2B,MYO6,CYP4A11,HNF4A,GALNT18,PTH1R,SLC16A12,SLC22A6,TINAG,RBM25,PRRC2C,HPN,SLC27A2,VDR,CUBN,SLC22A12,AGXT2,SLC6A13,PPP1R16B,LRP2,HSD17B14,ACSM2A,HAO2,FGGY		Coexpression Atlas	MouseAtlasFACS Mouse Adult muscle, compendium of cell types	MouseAtlasFACS Mouse Adult muscle, compendium of cell types	MouseAtlasFACS	3.558e-08	0.0001245	1.594e-06	1.393e-05	20	1165	TPM1,COL4A1,RBPMS,PDE4D,ZBTB20,CALD1,KIF26B,RBMS1,NFKBIZ,DCC,APP,AKAP12,PROM1,IGFBP5,IGFBP7,RBMS3,UGCG,PKHD1,UTRN,NEAT1		Pathway	1339156	Selenocysteine synthesis	BioSystems: REACTOME	5.154e-105	4.963e-102	9.926e-103	7.393e-102	63	96	RPL21,RPL24,RPL27,RPL27A,RPL31,RPL32,RPL34,RPL35A,RPL37,RPL37A,RPL38,RPL41,RPLP0,RPLP1,RPLP2,RPS2,RPS3A,RPS4X,RPS5,RPS7,RPS8,RPS9,RPS11,RPS12,RPS13,RPS14,RPS15,RPS16,RPS17,RPS18,RPS19,RPS20,RPSA,RPS21,RPS23,RPL14,RPS24,RPS25,RPS27,RPS27A,RPS28,RPS29,RPL10A,RPL23,UBA52,FAU,RPL35,RPL13A,RPL3,RPL4,RPL5,RPL6,RPL7,RPL7A,RPL8,RPL9,RPL10,RPL11,RPL12,RPL13,RPL15,RPL18,RPL19
	TINAG	1.68899e-72	1.38833e-70				SAMD5	GS1	3.33622e-33				Coexpression Atlas	gudmap_developingKidney_e15.5_early proxim tubul_500_k5	DevelopingKidney_e15.5_early proxim tubul_emap-28005_k-means-cluster#5_top-relative-expression-ranked_500	Gudmap Mouse MOE430.2	1.011e-08	3.475e-05	5.111e-07	4.456e-06	10	104	SLC22A6,PRODH2,TINAG,DMGDH,SLC13A3,CUBN,SLC22A12,SLC17A1,ACSM2A,PRLR		Coexpression Atlas	MouseAtlasFACS Mouse Adult endothelial, compendium of cell types	MouseAtlasFACS Mouse Adult endothelial, compendium of cell types	MouseAtlasFACS	3.574e-08	0.000125	1.594e-06	1.393e-05	17	830	COL4A1,CALD1,KLF6,PRICKLE1,ARGLU1,PPFIBP1,RBMS1,NFKBIZ,APP,MEF2A,PICALM,MEIS2,AKAP12,IGFBP5,IGFBP7,PLCB4,TNFAIP2		Pathway	1268692	Eukaryotic Translation Termination	BioSystems: REACTOME	1.461e-104	1.407e-101	2.345e-102	1.747e-101	63	97	RPL21,RPL24,RPL27,RPL27A,RPL31,RPL32,RPL34,RPL35A,RPL37,RPL37A,RPL38,RPL41,RPLP0,RPLP1,RPLP2,RPS2,RPS3A,RPS4X,RPS5,RPS7,RPS8,RPS9,RPS11,RPS12,RPS13,RPS14,RPS15,RPS16,RPS17,RPS18,RPS19,RPS20,RPSA,RPS21,RPS23,RPL14,RPS24,RPS25,RPS27,RPS27A,RPS28,RPS29,RPL10A,RPL23,UBA52,FAU,RPL35,RPL13A,RPL3,RPL4,RPL5,RPL6,RPL7,RPL7A,RPL8,RPL9,RPL10,RPL11,RPL12,RPL13,RPL15,RPL18,RPL19
	HAVCR1	2.02063e-72	1.65228e-70				L3MBTL4	GS1	2.10738e-31				Coexpression Atlas	gudmap_developingKidney_e15.5_Proximal Tubules_200_k1	DevelopingKidney_e15.5_Proximal Tubules_emap-28005_k-means-cluster#1_top-relative-expression-ranked_200	Gudmap Mouse MOE430.2	2.115e-08	7.271e-05	1.054e-06	9.188e-06	7	39	CYP4A11,HNF4A,SLC27A2,SLC17A1,LRP2,SLC4A4,HAO2		Coexpression Atlas	MouseAtlasFACS Mouse Multiple tissue Adult mesenchymal Subtype fibroblast of Aorta	MouseAtlasFACS Mouse Multiple tissue Adult mesenchymal Subtype fibroblast of Aorta	MouseAtlasFACS	3.601e-08	0.000126	1.594e-06	1.393e-05	10	232	COL4A1,FNDC3B,ZBTB20,APP,AKAP12,IGFBP5,IGFBP7,RBMS3,VCAN,BICC1		Pathway	1268681	Formation of a pool of free 40S subunits	BioSystems: REACTOME	1.946e-100	1.874e-97	2.677e-98	1.994e-97	63	107	RPL21,RPL24,RPL27,RPL27A,RPL31,RPL32,RPL34,RPL35A,RPL37,RPL37A,RPL38,RPL41,RPLP0,RPLP1,RPLP2,RPS2,RPS3A,RPS4X,RPS5,RPS7,RPS8,RPS9,RPS11,RPS12,RPS13,RPS14,RPS15,RPS16,RPS17,RPS18,RPS19,RPS20,RPSA,RPS21,RPS23,RPL14,RPS24,RPS25,RPS27,RPS27A,RPS28,RPS29,RPL10A,RPL23,UBA52,FAU,RPL35,RPL13A,RPL3,RPL4,RPL5,RPL6,RPL7,RPL7A,RPL8,RPL9,RPL10,RPL11,RPL12,RPL13,RPL15,RPL18,RPL19
	KAZN	2.12162e-72	1.72588e-70				FRAS1	GS1	1.35763e-109				Coexpression Atlas	gudmap_developingKidney_e15.5_S-shaped body_1000	DevelopingKidney_e15.5_S-shaped body_emap-27855_top-relative-expression-ranked_1000	Gudmap Mouse MOE430.2	2.829e-08	9.726e-05	1.389e-06	1.212e-05	24	811	CYP4A11,HNF4A,GALNT18,SLC16A12,NRP1,GRAMD1B,SLC22A6,TINAG,SLC22A8,AFM,HPN,SFXN2,XYLB,SLC27A2,SLC16A9,CUBN,SLC6A13,SLC13A1,SLC17A1,LRP2,KCNK5,RORA,ACSM2A,HAO2		Coexpression Atlas	gudmap_kidney_P4_CapMesRenVes_Crym_200	kidney_P4_CapMesRenVes_Crym_top-relative-expression-ranked_200	Gudmap Mouse MOE430.2	3.969e-08	0.0001388	1.735e-06	1.516e-05	9	175	DCDC2,ERBB4,ZBTB20,GLIS3,MECOM,PROM1,VCAN,CDH6,BICC1		Pathway	1268688	L13a-mediated translational silencing of Ceruloplasmin expression	BioSystems: REACTOME	1.688e-98	1.625e-95	2.032e-96	1.513e-95	64	119	RPL21,RPL24,RPL27,RPL27A,RPL31,RPL32,RPL34,RPL35A,RPL37,RPL37A,RPL38,RPL41,RPLP0,RPLP1,RPLP2,RPS2,RPS3A,RPS4X,RPS5,RPS7,RPS8,RPS9,RPS11,RPS12,RPS13,RPS14,RPS15,RPS16,RPS17,RPS18,RPS19,RPS20,RPSA,RPS21,RPS23,RPL14,RPS24,RPS25,RPS27,RPS27A,RPS28,RPS29,PABPC1,RPL10A,RPL23,UBA52,FAU,RPL35,RPL13A,RPL3,RPL4,RPL5,RPL6,RPL7,RPL7A,RPL8,RPL9,RPL10,RPL11,RPL12,RPL13,RPL15,RPL18,RPL19
	LINGO1	2.60372e-72	2.10714e-70				GOLGA4	GS1	3.55185e-75				Coexpression Atlas	gudmap_developingKidney_e15.5_Proximal Tubules_100_k5	DevelopingKidney_e15.5_Proximal Tubules_emap-28005_k-means-cluster#5_top-relative-expression-ranked_100	Gudmap Mouse MOE430.2	3.482e-08	0.0001197	1.686e-06	1.47e-05	6	25	HNF4A,SLC27A2,SLC17A1,LRP2,ACSM2A,HAO2		Coexpression Atlas	Lungmap Mouse Lung E16-PND28 Fibroblast	Lungmap Mouse Lung E16-PND28 Fibroblast	Lungmap CCHMC	4.737e-08	0.0001657	2.046e-06	1.787e-05	13	463	TPM1,CALD1,NFKBIZ,EXT1,MEIS2,AKAP12,SLIT2,RBMS3,VCAN,MAML2,PLEKHH2,BICC1,GULP1		Pathway	1269716	Nonsense-Mediated Decay (NMD)	BioSystems: REACTOME	7.585e-98	7.305e-95	7.305e-96	5.44e-95	64	121	RPL21,RPL24,RPL27,RPL27A,RPL31,RPL32,RPL34,RPL35A,RPL37,RPL37A,RPL38,RPL41,RPLP0,RPLP1,RPLP2,RPS2,RPS3A,RPS4X,RPS5,RPS7,RPS8,RPS9,RPS11,RPS12,RPS13,RPS14,RPS15,RPS16,RPS17,RPS18,RPS19,RPS20,RPSA,RPS21,RPS23,RPL14,RPS24,RPS25,RPS27,RPS27A,RPS28,RPS29,PABPC1,RPL10A,RPL23,UBA52,FAU,RPL35,RPL13A,RPL3,RPL4,RPL5,RPL6,RPL7,RPL7A,RPL8,RPL9,RPL10,RPL11,RPL12,RPL13,RPL15,RPL18,RPL19
	GUSBP11	2.65608e-72	2.13848e-70				ACSM2B	GS1	0				Coexpression Atlas	gudmap_kidney_adult_CortVasc_Tie2_200	kidney_adult_CortVasc_Tie2_top-relative-expression-ranked_200	Gudmap Mouse MOE430.2	7.445e-08	0.000256	3.555e-06	3.1e-05	11	163	SLC5A12,GNGT2,SLC27A2,MIOX,SLC13A1,SLC17A1,ASS1,PAH,LRP2,SLC4A4,ACSM2A		Coexpression Atlas	gudmap_kidney_adult_JuxtaGlom_Ren1_Captopr_k4_1000	kidney_adult_JuxtaGlom_Ren1_Captopr_k-means-cluster#4_top-relative-expression-ranked_1000	Gudmap Mouse MOE430.2	4.822e-08	0.0001687	2.057e-06	1.797e-05	9	179	RBPMS,CALD1,MECOM,PICALM,SLC8A1,IGFBP5,IGFBP7,PLCL1,PRKG1		Pathway	1269717	Nonsense Mediated Decay (NMD) enhanced by the Exon Junction Complex (EJC)	BioSystems: REACTOME	7.585e-98	7.305e-95	7.305e-96	5.44e-95	64	121	RPL21,RPL24,RPL27,RPL27A,RPL31,RPL32,RPL34,RPL35A,RPL37,RPL37A,RPL38,RPL41,RPLP0,RPLP1,RPLP2,RPS2,RPS3A,RPS4X,RPS5,RPS7,RPS8,RPS9,RPS11,RPS12,RPS13,RPS14,RPS15,RPS16,RPS17,RPS18,RPS19,RPS20,RPSA,RPS21,RPS23,RPL14,RPS24,RPS25,RPS27,RPS27A,RPS28,RPS29,PABPC1,RPL10A,RPL23,UBA52,FAU,RPL35,RPL13A,RPL3,RPL4,RPL5,RPL6,RPL7,RPL7A,RPL8,RPL9,RPL10,RPL11,RPL12,RPL13,RPL15,RPL18,RPL19
	PNISR	3.49355e-72	2.7984e-70				TRPM3	GS1	9.30527e-215				Coexpression Atlas	PCBC_ratio_MESO-15_vs_MESO-5_cfr-2X-p05	Mesoderm Day 15_vs_Mesoderm Day 5-Confounder_removed-fold2.0_adjp0.05	PCBC_AltAnalyze	9.681e-08	0.0003328	4.559e-06	3.976e-05	27	1071	PCSK5,TMEM214,CDK14,HNF4A,SLC22A7,BHMT,TPCN1,AFMID,PRODH2,BNIP3L,HPN,PLG,ABCC2,SLC27A2,ESPN,P4HA2,HNF1A,SLC16A9,PPARA,ACSF2,CUBN,SLC7A7,ABCC6,ASS1,PAH,LRP2,HSD17B14		Coexpression Atlas	gudmap_dev gonad_e12.5_F_VasAssocMesStromOvary_Sma_500	dev gonad_e12.5_F_VasAssocMesStromOvary_Sma_top-relative-expression-ranked_500	Gudmap Mouse ST 1.0	5.375e-08	0.000188	2.265e-06	1.979e-05	12	386	BNC2,PDE1A,CALD1,RNF213,XIST,FMNL2,ITGB8,MAGI2,IGFBP5,PRKD1,PRKG1,CDH6		Pathway	1268689	SRP-dependent cotranslational protein targeting to membrane	BioSystems: REACTOME	3.167e-97	3.05e-94	2.772e-95	2.065e-94	63	116	RPL21,RPL24,RPL27,RPL27A,RPL31,RPL32,RPL34,RPL35A,RPL37,RPL37A,RPL38,RPL41,RPLP0,RPLP1,RPLP2,RPS2,RPS3A,RPS4X,RPS5,RPS7,RPS8,RPS9,RPS11,RPS12,RPS13,RPS14,RPS15,RPS16,RPS17,RPS18,RPS19,RPS20,RPSA,RPS21,RPS23,RPL14,RPS24,RPS25,RPS27,RPS27A,RPS28,RPS29,RPL10A,RPL23,UBA52,FAU,RPL35,RPL13A,RPL3,RPL4,RPL5,RPL6,RPL7,RPL7A,RPL8,RPL9,RPL10,RPL11,RPL12,RPL13,RPL15,RPL18,RPL19
	MAML2	4.26834e-72	3.40167e-70				TMC1	GS1	1.62636e-39				Coexpression Atlas	gudmap_kidney_adult_RenalCortexMixed_Std_k1_100	kidney_adult_RenalCortexMixed_Std_k-means-cluster#1_top-relative-expression-ranked_100	Gudmap Mouse MOE430.2	1.18e-07	0.0004057	5.482e-06	4.78e-05	5	16	SLC5A12,SLC27A2,LRP2,SLC4A4,ACSM2A		Coexpression Atlas	gudmap_dev gonad_e12.5_M_InterstitLeydig_MafB_k1_1000	dev gonad_e12.5_M_InterstitLeydig_MafB_k-means-cluster#1_top-relative-expression-ranked_1000	Gudmap Mouse ST 1.0	5.461e-08	0.000191	2.274e-06	1.987e-05	11	311	TPM1,BNC2,CALD1,KIF26B,ITGB8,SLIT2,STOX2,IGFBP5,VCAN,PLEKHH2,BICC1		Pathway	1268686	GTP hydrolysis and joining of the 60S ribosomal subunit	BioSystems: REACTOME	3.071e-96	2.957e-93	2.464e-94	1.835e-93	63	119	RPL21,RPL24,RPL27,RPL27A,RPL31,RPL32,RPL34,RPL35A,RPL37,RPL37A,RPL38,RPL41,RPLP0,RPLP1,RPLP2,RPS2,RPS3A,RPS4X,RPS5,RPS7,RPS8,RPS9,RPS11,RPS12,RPS13,RPS14,RPS15,RPS16,RPS17,RPS18,RPS19,RPS20,RPSA,RPS21,RPS23,RPL14,RPS24,RPS25,RPS27,RPS27A,RPS28,RPS29,RPL10A,RPL23,UBA52,FAU,RPL35,RPL13A,RPL3,RPL4,RPL5,RPL6,RPL7,RPL7A,RPL8,RPL9,RPL10,RPL11,RPL12,RPL13,RPL15,RPL18,RPL19
	TXNIP	1.00462e-71	7.96595e-70				SLC22A7	GS1	1.88024e-133				Coexpression Atlas	PCBC_ratio_MESO-15 blastocyst_vs_MESO-15 amniotic fluid MSC_cfr-2X-p05	MESO-15 blastocyst_vs_MESO-15 amniotic fluid MSC-Confounder_removed-fold2.0_adjp0.05	PCBC_AltAnalyze	1.676e-07	0.0005762	7.683e-06	6.7e-05	22	761	PCSK5,TRABD2B,ACO1,TMEM214,HNF4A,SLC22A7,GRAMD1B,SLC22A6,PRODH2,PLG,ABCC2,SLC27A2,HNF1A,FRAS1,XPNPEP2,CUBN,SLC7A7,ABCC6,AGXT2,EHHADH,ASS1,HSD17B14		Coexpression Atlas	gudmap_dev gonad_e12.5_F_VasAssMesen_MafB_500	dev gonad_e12.5_F_VasAssMesen_MafB_top-relative-expression-ranked_500	Gudmap Mouse ST 1.0	5.848e-08	0.0002046	2.406e-06	2.103e-05	12	389	BNC2,PDE1A,CALD1,RNF213,XIST,FMNL2,MAGI2,SLIT2,IGFBP5,VCAN,PRKD1,CDH6		Pathway	1268679	Eukaryotic Translation Initiation	BioSystems: REACTOME	5.564e-96	5.358e-93	3.827e-94	2.85e-93	64	127	RPL21,RPL24,RPL27,RPL27A,RPL31,RPL32,RPL34,RPL35A,RPL37,RPL37A,RPL38,RPL41,RPLP0,RPLP1,RPLP2,RPS2,RPS3A,RPS4X,RPS5,RPS7,RPS8,RPS9,RPS11,RPS12,RPS13,RPS14,RPS15,RPS16,RPS17,RPS18,RPS19,RPS20,RPSA,RPS21,RPS23,RPL14,RPS24,RPS25,RPS27,RPS27A,RPS28,RPS29,PABPC1,RPL10A,RPL23,UBA52,FAU,RPL35,RPL13A,RPL3,RPL4,RPL5,RPL6,RPL7,RPL7A,RPL8,RPL9,RPL10,RPL11,RPL12,RPL13,RPL15,RPL18,RPL19
	RP11-382A20.4	2.03579e-71	1.60612e-69				COL6A4P2	GS1	3.57319e-42				Coexpression Atlas	gudmap_developingKidney_e15.5_early proxim tubul_200_k5	DevelopingKidney_e15.5_early proxim tubul_emap-28005_k-means-cluster#5_top-relative-expression-ranked_200	Gudmap Mouse MOE430.2	6.84e-07	0.002351	3.094e-05	0.0002698	6	40	CYP4A11,SLC22A6,HPN,SLC22A12,SLC6A13,ACSM2A		Coexpression Atlas	gudmap_developingKidney_e15.5_Proximal Tubules_1000	DevelopingKidney_e15.5_Proximal Tubules_emap-28005_top-relative-expression-ranked_1000	Gudmap Mouse MOE430.2	6.396e-08	0.0002237	2.601e-06	2.273e-05	16	759	DCDC2,ZBTB20,SLC17A3,TRIO,ESRRG,LRRK2,GLIS3,XIST,FHOD3,ITGB6,NTN4,PKHD1,CDH6,WWC1,NEAT1,CCSER1		Pathway	1268680	Cap-dependent Translation Initiation	BioSystems: REACTOME	5.564e-96	5.358e-93	3.827e-94	2.85e-93	64	127	RPL21,RPL24,RPL27,RPL27A,RPL31,RPL32,RPL34,RPL35A,RPL37,RPL37A,RPL38,RPL41,RPLP0,RPLP1,RPLP2,RPS2,RPS3A,RPS4X,RPS5,RPS7,RPS8,RPS9,RPS11,RPS12,RPS13,RPS14,RPS15,RPS16,RPS17,RPS18,RPS19,RPS20,RPSA,RPS21,RPS23,RPL14,RPS24,RPS25,RPS27,RPS27A,RPS28,RPS29,PABPC1,RPL10A,RPL23,UBA52,FAU,RPL35,RPL13A,RPL3,RPL4,RPL5,RPL6,RPL7,RPL7A,RPL8,RPL9,RPL10,RPL11,RPL12,RPL13,RPL15,RPL18,RPL19
	RPS11	3.86622e-71	3.03498e-69				SFXN2	GS1	1.03216e-31				Coexpression Atlas	gudmap_kidney_P0_JuxtaGlom_Ren1_500	kidney_P0_JuxtaGlom_Ren1_top-relative-expression-ranked_500	Gudmap Mouse MOE430.2	7.427e-07	0.002553	3.316e-05	0.0002892	16	456	CYP4A11,HNF4A,PTH1R,NRP1,SLC22A6,TINAG,SLC27A2,CUBN,SLC7A8,SLC6A13,SLC17A1,ASS1,LRP2,SLC4A4,TNS1,FGGY		Coexpression Atlas	Facebase_RNAseq_e8.5_Non-Floor Plate Neural Epithelium_1000_K2	FacebaseRNAseq_e8.5_Non-Floor Plate Neural Epithelium_top-relative-expression-ranked_1000_k-means-cluster#2	FaceBase_RNAseq	6.739e-08	0.0002357	2.709e-06	2.367e-05	10	248	MECOM,CLSTN2,NLGN1,ITGB8,CREB5,MEIS2,BICD1,PROM1,NRG3,TMEM178B		Pathway	1339149	Selenoamino acid metabolism	BioSystems: REACTOME	5.578e-95	5.372e-92	3.581e-93	2.667e-92	63	123	RPL21,RPL24,RPL27,RPL27A,RPL31,RPL32,RPL34,RPL35A,RPL37,RPL37A,RPL38,RPL41,RPLP0,RPLP1,RPLP2,RPS2,RPS3A,RPS4X,RPS5,RPS7,RPS8,RPS9,RPS11,RPS12,RPS13,RPS14,RPS15,RPS16,RPS17,RPS18,RPS19,RPS20,RPSA,RPS21,RPS23,RPL14,RPS24,RPS25,RPS27,RPS27A,RPS28,RPS29,RPL10A,RPL23,UBA52,FAU,RPL35,RPL13A,RPL3,RPL4,RPL5,RPL6,RPL7,RPL7A,RPL8,RPL9,RPL10,RPL11,RPL12,RPL13,RPL15,RPL18,RPL19
	RP11-798K3.2	6.2079e-71	4.84896e-69				RP11-665G4.1	GS1	4.17626e-225				Coexpression Atlas	gudmap_kidney_e15.5_Podocyte_MafB_k1_500	kidney_e15.5_Podocyte_MafB_k-means-cluster#1_top-relative-expression-ranked_500	Gudmap Mouse MOE430.2	8.914e-07	0.003065	3.929e-05	0.0003426	10	167	CYP4A11,TINAG,SLC27A2,CUBN,SLC6A13,SUGCT,SLC17A1,LRP2,SLC4A4,HAO2		Coexpression Atlas	gudmap_dev gonad_e12.5_F_gudmap_devVasOvary_Flk_k1_1000	dev gonad_e12.5_F_DevVasOvary_Flk_k-means-cluster#1_top-relative-expression-ranked_1000	Gudmap Mouse ST 1.0	7.023e-08	0.0002457	2.792e-06	2.439e-05	9	187	COL4A1,PDE4D,KLF6,PPFIBP1,RBMS1,CREB5,STOX2,MAML2,GULP1		Pathway	1269115	Influenza Viral RNA Transcription and Replication	BioSystems: REACTOME	7.161e-93	6.896e-90	4.31e-91	3.21e-90	64	138	RPL21,RPL24,RPL27,RPL27A,RPL31,RPL32,RPL34,RPL35A,RPL37,RPL37A,RPL38,RPL41,RPLP0,RPLP1,RPLP2,RPS2,RPS3A,RPS4X,RPS5,RPS7,RPS8,RPS9,RPS11,RPS12,RPS13,RPS14,RPS15,RPS16,RPS17,RPS18,RPS19,RPS20,RPSA,RPS21,RPS23,RPL14,RPS24,RPS25,RPS27,RPS27A,RPS28,RPS29,RPL10A,RPL23,UBA52,FAU,RPL35,RPL13A,RPL3,RPL4,RPL5,RPL6,RPL7,RPL7A,RPL8,RPL9,RPL10,RPL11,RPL12,HSP90AA1,RPL13,RPL15,RPL18,RPL19
	THOC2	9.50429e-71	7.387e-69				P4HA2	GS1	6.74048e-56				Coexpression Atlas	gudmap_developingKidney_e15.5_early proxim tubul_200_k1	DevelopingKidney_e15.5_early proxim tubul_emap-28005_k-means-cluster#1_top-relative-expression-ranked_200	Gudmap Mouse MOE430.2	1.225e-06	0.004213	5.333e-05	0.000465	6	44	TINAG,SLC27A2,SLC13A3,CUBN,SLC17A1,LRP2		Coexpression Atlas	Facebase_RNAseq_ratio_e9.5_MandibularArch_vs_MaxillaryArch_500_K4	FacebaseRNAseq_ratio_e9.5_MandibularArch_vs_MaxillaryArch_top-relative-expression-ranked_500_k-means-cluster#4	FaceBase_RNAseq	9.478e-08	0.0003315	3.725e-06	3.255e-05	7	92	MECOM,CLSTN2,NLGN1,ITGB8,CREB5,NRG3,CCSER1		Pathway	1269109	Influenza Life Cycle	BioSystems: REACTOME	1.126e-92	1.084e-89	6.377e-91	4.75e-90	65	147	RPL21,RPL24,RPL27,RPL27A,RPL31,RPL32,RPL34,RPL35A,RPL37,RPL37A,RPL38,RPL41,RPLP0,RPLP1,RPLP2,RPS2,RPS3A,RPS4X,RPS5,RPS7,RPS8,RPS9,RPS11,RPS12,RPS13,RPS14,RPS15,RPS16,RPS17,RPS18,RPS19,RPS20,RPSA,RPS21,RPS23,RPL14,RPS24,RPS25,RPS27,RPS27A,RPS28,RPS29,RPL10A,RPL23,UBA52,FAU,RPL35,RPL13A,HSPA1A,RPL3,RPL4,RPL5,RPL6,RPL7,RPL7A,RPL8,RPL9,RPL10,RPL11,RPL12,HSP90AA1,RPL13,RPL15,RPL18,RPL19
	LIN52	1.43726e-70	1.11157e-68				MGAM	GS1	2.34888e-41				Coexpression Atlas	gudmap_developingGonad_P2_epididymis_1000	DevelopingGonad_P2_epididymis_emap-30199_top-relative-expression-ranked_1000	Gudmap Mouse MOE430.2	1.479e-06	0.005085	6.356e-05	0.0005543	21	798	PCSK5,LUC7L3,MYO6,ZC3H13,SRSF11,SLC16A12,TINAG,RBM25,NFIC,PRRC2C,SYNE2,SFXN2,TACC1,MGAM,SLC26A3,SAMD5,PRPF38B,THOC2,PNISR,RGN,TNS1		Coexpression Atlas	gudmap_kidney_P4_CapMesRenVes_Crym_1000	kidney_P4_CapMesRenVes_Crym_top-relative-expression-ranked_1000	Gudmap Mouse MOE430.2	1.013e-07	0.0003542	3.936e-06	3.439e-05	16	785	FNDC3B,DCDC2,ERBB4,ZBTB20,ESRRG,GLIS3,MECOM,FHOD3,SLIT2,PROM1,IGFBP7,VCAN,TNFAIP2,PLEKHH2,CDH6,BICC1		Pathway	1269108	Influenza Infection	BioSystems: REACTOME	4.646e-90	4.474e-87	2.485e-88	1.851e-87	65	158	RPL21,RPL24,RPL27,RPL27A,RPL31,RPL32,RPL34,RPL35A,RPL37,RPL37A,RPL38,RPL41,RPLP0,RPLP1,RPLP2,RPS2,RPS3A,RPS4X,RPS5,RPS7,RPS8,RPS9,RPS11,RPS12,RPS13,RPS14,RPS15,RPS16,RPS17,RPS18,RPS19,RPS20,RPSA,RPS21,RPS23,RPL14,RPS24,RPS25,RPS27,RPS27A,RPS28,RPS29,RPL10A,RPL23,UBA52,FAU,RPL35,RPL13A,HSPA1A,RPL3,RPL4,RPL5,RPL6,RPL7,RPL7A,RPL8,RPL9,RPL10,RPL11,RPL12,HSP90AA1,RPL13,RPL15,RPL18,RPL19
	SGOL1-AS1	1.54997e-70	1.19287e-68				SLC7A7	GS1	1.8032e-46				Coexpression Atlas	gudmap_developingLowerUrinaryTract_e15.5_ureteral tissue_1000	DevelopingLowerUrinaryTract_e15.5_ureteral tissue_emap-8234_top-relative-expression-ranked_1000	Gudmap Mouse MOE430.2	1.731e-06	0.005952	7.348e-05	0.0006408	21	806	ATP8B4,CYP3A5,MAPT,HNF4A,SLC16A12,SLC36A2,SORCS1,BNIP3L,AFM,HPN,PLG,BBOX1,SLC27A2,DMGDH,ANK1,KMO,AGXT2,RGN,EHHADH,PAH,HAO2		Coexpression Atlas	gudmap_dev gonad_e13.5_M_InterstitTestis_Sma_k4_500	dev gonad_e13.5_M_InterstitTestis_Sma_k-means-cluster#4_top-relative-expression-ranked_500	Gudmap Mouse ST 1.0	1.1e-07	0.0003848	4.229e-06	3.695e-05	7	94	TPM1,BNC2,KIF26B,IGFBP5,PRKG1,PLEKHH2,CDH6		Pathway	1268678	Translation	BioSystems: REACTOME	1.616e-88	1.556e-85	8.189e-87	6.099e-86	65	165	RPL21,RPL24,RPL27,RPL27A,RPL31,RPL32,RPL34,RPL35A,RPL37,RPL37A,RPL38,RPL41,RPLP0,RPLP1,RPLP2,RPS2,RPS3A,RPS4X,RPS5,RPS7,RPS8,RPS9,RPS11,RPS12,RPS13,RPS14,RPS15,RPS16,RPS17,RPS18,RPS19,RPS20,RPSA,RPS21,RPS23,RPL14,RPS24,RPS25,RPS27,RPS27A,RPS28,RPS29,PABPC1,EEF1A1,RPL10A,RPL23,UBA52,FAU,RPL35,RPL13A,RPL3,RPL4,RPL5,RPL6,RPL7,RPL7A,RPL8,RPL9,RPL10,RPL11,RPL12,RPL13,RPL15,RPL18,RPL19
	RORA	2.07219e-70	1.587e-68				PPP1R16B	GS1	1.62591e-72				Coexpression Atlas	gudmap_developingKidney_e15.5_stage III -IV renal corpusc_1000_k2	DevelopingKidney_e15.5_stage III -IV renal corpusc_emap-27945_k-means-cluster#2_top-relative-expression-ranked_1000	Gudmap Mouse MOE430.2	1.878e-06	0.006457	7.874e-05	0.0006866	8	105	HNF4A,PTH1R,GRAMD1B,AFM,SLC27A2,GPAT3,LRP2,ACSM2A		Coexpression Atlas	gudmap_kidney_e15.5_Podocyte_MafB_500	kidney_e15.5_Podocyte_MafB_top-relative-expression-ranked_500	Gudmap Mouse MOE430.2	1.119e-07	0.0003915	4.241e-06	3.705e-05	12	413	DCDC2,ERBB4,ESRRG,MECOM,XIST,ITGB6,PROM1,IGFBP7,VCAN,PLEKHH2,CDH6,BICC1		Pathway	83036	Ribosome	BioSystems: KEGG	7.212e-87	6.945e-84	3.473e-85	2.586e-84	63	154	RPL21,RPL24,RPL27,RPL27A,RPL31,RPL32,RPL34,RPL35A,RPL37,RPL37A,RPL38,RPL41,RPLP0,RPLP1,RPLP2,RPS2,RPS3A,RPS4X,RPS5,RPS7,RPS8,RPS9,RPS11,RPS12,RPS13,RPS14,RPS15,RPS16,RPS17,RPS18,RPS19,RPS20,RPSA,RPS21,RPS23,RPL14,RPS24,RPS25,RPS27,RPS27A,RPS28,RPS29,RPL10A,RPL23,UBA52,FAU,RPL35,RPL13A,RPL3,RPL4,RPL5,RPL6,RPL7,RPL7A,RPL8,RPL9,RPL10,RPL11,RPL12,RPL13,RPL15,RPL18,RPL19
	MSRA	3.62444e-70	2.76232e-68				RGN	GS1	1.45488e-44				Coexpression Atlas	gudmap_developingKidney_e14.5 whole kidney - wildtype_200_k4	DevelopingKidney_e14.5 whole kidney - wildtype_emap-6674_k-means-cluster#4_top-relative-expression-ranked_200	Gudmap Mouse MOE430.2	2.075e-06	0.007134	8.596e-05	0.0007495	6	48	CYP4A11,HNF4A,SLC16A12,TINAG,CUBN,SLC22A12		Coexpression Atlas	PCBC_ratio_EB_vs_SC_500	ratio_EmbryoidBody_vs_StemCell_top-relative-expression-ranked_500	PCBC	1.128e-07	0.0003944	4.241e-06	3.705e-05	13	499	PDE1A,ERBB4,KIF26B,GLIS3,MECOM,CLSTN2,DCC,ITGB6,MEIS2,SLIT2,IGFBP5,IGFBP7,RBMS3		Pathway	1383086	Major pathway of rRNA processing in the nucleolus and cytosol	BioSystems: REACTOME	2.073e-81	1.996e-78	9.504e-80	7.079e-79	63	181	RPL21,RPL24,RPL27,RPL27A,RPL31,RPL32,RPL34,RPL35A,RPL37,RPL37A,RPL38,RPL41,RPLP0,RPLP1,RPLP2,RPS2,RPS3A,RPS4X,RPS5,RPS7,RPS8,RPS9,RPS11,RPS12,RPS13,RPS14,RPS15,RPS16,RPS17,RPS18,RPS19,RPS20,RPSA,RPS21,RPS23,RPL14,RPS24,RPS25,RPS27,RPS27A,RPS28,RPS29,RPL10A,RPL23,UBA52,FAU,RPL35,RPL13A,RPL3,RPL4,RPL5,RPL6,RPL7,RPL7A,RPL8,RPL9,RPL10,RPL11,RPL12,RPL13,RPL15,RPL18,RPL19
	MTRNR2L8	3.99087e-70	3.02689e-68				G6PC	GS1	1.31249e-65				Coexpression Atlas	Lungmap Mouse Lung PND1 MatrixFB Subtype MatrixFB-C	Lungmap Mouse Lung PND1 MatrixFB Subtype MatrixFB-C	Lungmap CCHMC	2.401e-06	0.008254	9.826e-05	0.0008568	12	279	PCSK5,ZBTB16,LUC7L3,PPIG,BNIP3L,PRRC2C,TACC1,FKBP5,GOLGB1,PRPF38B,SRRM2,TNS1		Coexpression Atlas	gudmap_dev gonad_e13.5_M_InterstitFLeydig_MafB_k3_1000	dev gonad_e13.5_M_InterstitFLeydig_MafB_k-means-cluster#3_top-relative-expression-ranked_1000	Gudmap Mouse ST 1.0	1.193e-07	0.0004172	4.438e-06	3.878e-05	11	336	TPM1,BNC2,CALD1,KIF26B,ITGB8,SLIT2,STOX2,SLC8A1,IGFBP5,VCAN,BICC1		Pathway	1427846	rRNA processing in the nucleus and cytosol	BioSystems: REACTOME	2.626e-79	2.529e-76	1.15e-77	8.562e-77	63	193	RPL21,RPL24,RPL27,RPL27A,RPL31,RPL32,RPL34,RPL35A,RPL37,RPL37A,RPL38,RPL41,RPLP0,RPLP1,RPLP2,RPS2,RPS3A,RPS4X,RPS5,RPS7,RPS8,RPS9,RPS11,RPS12,RPS13,RPS14,RPS15,RPS16,RPS17,RPS18,RPS19,RPS20,RPSA,RPS21,RPS23,RPL14,RPS24,RPS25,RPS27,RPS27A,RPS28,RPS29,RPL10A,RPL23,UBA52,FAU,RPL35,RPL13A,RPL3,RPL4,RPL5,RPL6,RPL7,RPL7A,RPL8,RPL9,RPL10,RPL11,RPL12,RPL13,RPL15,RPL18,RPL19
	HSP90AA1	1.67357e-69	1.26322e-67				ESPN	GS1	7.08807e-39				Coexpression Atlas	gudmap_developingKidney_e14.5 whole kidney - wildtype_emap-6674_500	DevelopingKidney_e14.5 whole kidney - wildtype_emap-6674_top-relative-expression-ranked_500	Gudmap Mouse MOE430.2	2.479e-06	0.008523	0.0001003	0.0008743	14	385	CYP4A11,HNF4A,SLC16A12,TINAG,PRRC2C,HPN,SLC27A2,CUBN,SLC22A12,AGXT2,LRP2,ACSM2A,HAO2,FGGY		Coexpression Atlas	Lungmap Mouse Lung PND3 MatrixFB Subtype Pericyte-B	Lungmap Mouse Lung PND3 MatrixFB Subtype Pericyte-B	Lungmap CCHMC	1.341e-07	0.0004692	4.939e-06	4.316e-05	10	267	TPM1,COL4A1,CALD1,ARGLU1,CLSTN2,RBMS3,VCAN,PLCL1,EIF4G3,LRRFIP1		Pathway	1383085	rRNA processing	BioSystems: REACTOME	1.125e-77	1.083e-74	4.71e-76	3.508e-75	63	203	RPL21,RPL24,RPL27,RPL27A,RPL31,RPL32,RPL34,RPL35A,RPL37,RPL37A,RPL38,RPL41,RPLP0,RPLP1,RPLP2,RPS2,RPS3A,RPS4X,RPS5,RPS7,RPS8,RPS9,RPS11,RPS12,RPS13,RPS14,RPS15,RPS16,RPS17,RPS18,RPS19,RPS20,RPSA,RPS21,RPS23,RPL14,RPS24,RPS25,RPS27,RPS27A,RPS28,RPS29,RPL10A,RPL23,UBA52,FAU,RPL35,RPL13A,RPL3,RPL4,RPL5,RPL6,RPL7,RPL7A,RPL8,RPL9,RPL10,RPL11,RPL12,RPL13,RPL15,RPL18,RPL19
	RPS24	3.2316e-69	2.42756e-67				EBNA1BP2	GS1	1.94662e-166				Coexpression Atlas	gudmap_kidney_adult_CortVasc_Tie2_k1_100	kidney_adult_CortVasc_Tie2_k-means-cluster#1_top-relative-expression-ranked_100	Gudmap Mouse MOE430.2	2.952e-06	0.01015	0.000118	0.001029	5	29	SLC5A12,SLC27A2,MIOX,SLC17A1,ACSM2A		Coexpression Atlas	Lungmap Mouse Lung E16.5 Matrix fibroblast	Lungmap Mouse Lung E16.5 Matrix fibroblast	Lungmap CCHMC	1.376e-07	0.0004815	5.008e-06	4.376e-05	12	421	NFKBIZ,EXT1,MED13L,MEF2A,AKAP12,SLIT2,RBMS3,VCAN,MAML2,PLEKHH2,BICC1,GULP1		Pathway	1269056	Infectious disease	BioSystems: REACTOME	8.487e-67	8.173e-64	3.405e-65	2.536e-64	69	393	RPL21,NPM1,RPL24,RPL27,RPL27A,RPL31,RPL32,RPL34,RPL35A,RPL37,RPL37A,RPL38,RPL41,RPLP0,RPLP1,RPLP2,RPS2,RPS3A,RPS4X,RPS5,B2M,RPS7,RPS8,RPS9,RPS11,RPS12,RPS13,RPS14,RPS15,RPS16,RPS17,RPS18,RPS19,RPS20,RPSA,RPS21,RPS23,RPL14,RPS24,RPS25,RPS27,RPS27A,RPS28,RPS29,RPL10A,RPL23,UBA52,UBB,FAU,RPL35,RPL13A,HSPA1A,RPL3,RPL4,RPL5,RPL6,RPL7,RPL7A,RPL8,RPL9,RPL10,RPL11,RPL12,HSP90AA1,RPL13,RPL15,RPL18,HSP90AB…
	MACROD2	3.57896e-69	2.6757e-67				MME	GS1	8.66068e-275				Coexpression Atlas	gudmap_developingKidney_e15.5_early proxim tubul_1000_k1	DevelopingKidney_e15.5_early proxim tubul_emap-28005_k-means-cluster#1_top-relative-expression-ranked_1000	Gudmap Mouse MOE430.2	3.148e-06	0.01082	0.0001244	0.001085	10	192	SLC22A7,SLC36A2,SLC5A12,ABCC2,MGAM,SLC13A3,SLC7A7,MSRA,CRYL1,PAH		Coexpression Atlas	Lungmap Mouse Lung PND3 Epithelial Subtype AT2-A	Lungmap Mouse Lung PND3 Epithelial Subtype AT2-A	Lungmap CCHMC	1.389e-07	0.0004858	5.008e-06	4.376e-05	10	268	TPM1,COL4A1,CALD1,RTN4,MECOM,ITGB6,IGFBP7,UTRN,WWC1,NEAT1		Pathway	1270158	Metabolism of amino acids and derivatives	BioSystems: REACTOME	9.872e-63	9.507e-60	3.803e-61	2.832e-60	65	367	RPL21,RPL24,RPL27,RPL27A,RPL31,RPL32,RPL34,RPL35A,RPL37,RPL37A,RPL38,RPL41,RPLP0,RPLP1,RPLP2,RPS2,RPS3A,RPS4X,RPS5,RPS7,RPS8,RPS9,RPS11,RPS12,RPS13,RPS14,RPS15,GATM,RPS16,RPS17,RPS18,RPS19,RPS20,RPSA,RPS21,RPS23,RPL14,RPS24,RPS25,RPS27,RPS27A,RPS28,RPS29,RPL10A,RPL23,UBA52,FAU,RPL35,RPL13A,ALDH6A1,RPL3,RPL4,RPL5,RPL6,RPL7,RPL7A,RPL8,RPL9,RPL10,RPL11,RPL12,RPL13,RPL15,RPL18,RPL19
	CACNA1E	3.9095e-69	2.90897e-67				AGXT2	GS1	7.75259e-80				Coexpression Atlas	gudmap_developingKidney_e14.5 whole kidney - wildtype_emap-6674_200	DevelopingKidney_e14.5 whole kidney - wildtype_emap-6674_top-relative-expression-ranked_200	Gudmap Mouse MOE430.2	3.296e-06	0.01133	0.0001288	0.001123	9	151	CYP4A11,HNF4A,SLC16A12,TINAG,CUBN,SLC22A12,LRP2,ACSM2A,HAO2		Coexpression Atlas	gudmap_developingLowerUrinaryTract_e14.5_ bladder_1000	DevelopingLowerUrinaryTract_e14.5_ bladder_emap-30872_top-relative-expression-ranked_1000	Gudmap Mouse MOE430.2	1.575e-07	0.0005509	5.622e-06	4.912e-05	16	811	BNC2,PDE1A,PDE4D,CALD1,KLF6,ARGLU1,XIST,MEIS2,SLIT2,STOX2,VCAN,UGCG,PRKG1,UTRN,BICC1,GULP1		Pathway	1268854	Disease	BioSystems: REACTOME	7.103e-50	6.84e-47	2.631e-48	1.959e-47	75	867	RPL21,NPM1,RPL24,RPL27,RPL27A,RPL31,RPL32,RPL34,RPL35A,RPL37,RPL37A,RPL38,RPL41,RPLP0,RPLP1,RPLP2,ADAMTS1,RPS2,RPS3A,RPS4X,RPS5,B2M,RPS7,RPS8,RPS9,RPS11,RPS12,RPS13,RPS14,RPS15,RPS16,RPS17,RPS18,RPS19,RPS20,RPSA,RPS21,RPS23,RPL14,RPS24,RPS25,RPS27,RPS27A,RPS28,RPS29,RPL10A,RPL23,UBA52,UBB,FAU,PEBP1,PRDX1,FGB,RPL35,RPL13A,HSPA1A,RPL3,RPL4,RPL5,RPL6,SDC4,RPL7,RPL7A,RPL8,RPL9,RPL10,RPL11,SOD2,RPL12,…
	RPL9	4.62489e-69	3.42503e-67				HAO2	GS1	1.35289e-42				Coexpression Atlas	gudmap_developingKidney_e14.5 whole kidney - wildtype_500_k1	DevelopingKidney_e14.5 whole kidney - wildtype_emap-6674_k-means-cluster#1_top-relative-expression-ranked_500	Gudmap Mouse MOE430.2	4.261e-06	0.01465	0.0001646	0.001435	7	83	HNF4A,SLC27A2,AGXT2,LRP2,ACSM2A,HAO2,FGGY		Coexpression Atlas	gudmap_dev gonad_e11.5_M_GonadVasMes_Flk_k4_500	dev gonad_e11.5_M_GonadVasMes_Flk_k-means-cluster#4_top-relative-expression-ranked_500	Gudmap Mouse ST 1.0	1.742e-07	0.0006092	6.115e-06	5.343e-05	9	208	BNC2,CALD1,KALRN,MEIS2,SLIT2,IGFBP5,VCAN,PLEKHH2,CDH6		Pathway	1268682	Formation of the ternary complex, and subsequently, the 43S complex	BioSystems: REACTOME	4.996e-39	4.811e-36	1.782e-37	1.327e-36	27	55	RPS2,RPS3A,RPS4X,RPS5,RPS7,RPS8,RPS9,RPS11,RPS12,RPS13,RPS14,RPS15,RPS16,RPS17,RPS18,RPS19,RPS20,RPSA,RPS21,RPS23,RPS24,RPS25,RPS27,RPS27A,RPS28,RPS29,FAU
	RPL5	4.934e-68	3.6368e-66				LINC01277	GS1	4.18717e-38				Coexpression Atlas	gudmap_developingKidney_e15.5_S-shaped body_500	DevelopingKidney_e15.5_S-shaped body_emap-27855_top-relative-expression-ranked_500	Gudmap Mouse MOE430.2	4.572e-06	0.01572	0.0001747	0.001523	14	406	CYP4A11,HNF4A,NRP1,GRAMD1B,TINAG,SLC22A8,HPN,SLC27A2,SLC16A9,SLC17A1,LRP2,KCNK5,ACSM2A,HAO2		Coexpression Atlas	gudmap_kidney_P4_CapMesRenVes_Crym_k1_500	kidney_P4_CapMesRenVes_Crym_k-means-cluster#1_top-relative-expression-ranked_500	Gudmap Mouse MOE430.2	1.748e-07	0.0006115	6.115e-06	5.343e-05	6	61	FNDC3B,DCDC2,ZBTB20,MECOM,IGFBP7,TNFAIP2		Pathway	1268684	Translation initiation complex formation	BioSystems: REACTOME	1.242e-38	1.196e-35	4.27e-37	3.18e-36	28	64	RPS2,RPS3A,RPS4X,RPS5,RPS7,RPS8,RPS9,RPS11,RPS12,RPS13,RPS14,RPS15,RPS16,RPS17,RPS18,RPS19,RPS20,RPSA,RPS21,RPS23,RPS24,RPS25,RPS27,RPS27A,RPS28,RPS29,PABPC1,FAU
	RPS21	5.29616e-68	3.8855e-66				RP11-879F14.1	GS1	8.09737e-86				Coexpression Atlas	gudmap_developingKidney_e15.5_cortic collect duct_1000_k1	DevelopingKidney_e15.5_cortic collect duct_emap-28132_k-means-cluster#1_top-relative-expression-ranked_1000	Gudmap Mouse MOE430.2	5.786e-06	0.01989	0.0002186	0.001906	6	57	TINAG,AFM,HPN,SLC27A2,LRP2,HAO2		Coexpression Atlas	Facebase_RNAseq_e9.5_Olfactory Placode_1000_K2	FacebaseRNAseq_e9.5_Olfactory Placode_top-relative-expression-ranked_1000_k-means-cluster#2	FaceBase_RNAseq	1.889e-07	0.0006608	6.542e-06	5.716e-05	9	210	MECOM,CLSTN2,NLGN1,ITGB8,CREB5,MEIS2,BICD1,PROM1,NRG3		Pathway	1268683	Activation of the mRNA upon binding of the cap-binding complex and eIFs, and subsequent binding to 43S	BioSystems: REACTOME	2.162e-38	2.082e-35	7.18e-37	5.347e-36	28	65	RPS2,RPS3A,RPS4X,RPS5,RPS7,RPS8,RPS9,RPS11,RPS12,RPS13,RPS14,RPS15,RPS16,RPS17,RPS18,RPS19,RPS20,RPSA,RPS21,RPS23,RPS24,RPS25,RPS27,RPS27A,RPS28,RPS29,PABPC1,FAU
	CXCL14	1.6505e-67	1.20525e-65				HNF4A-AS1	GS1	7.24397e-80				Coexpression Atlas	gudmap_developingGonad_e12.5_epididymis_k3_1000	DevelopingGonad_e12.5_epididymis_emap-29139_k-means-cluster#3_top-relative-expression-ranked_1000	Gudmap Mouse MOE430.2	7.181e-06	0.02469	0.0002684	0.00234	11	259	PCSK5,LUC7L3,ZC3H13,SRSF11,PRRC2C,SYNE2,SFXN2,SAMD5,PRPF38B,PNISR,RGN		Coexpression Atlas	facebase_RNAseq_e14.5_palate_poster_distal_ERK2_WT_2500_K1	facebase_RNAseq_e14.5_palate_poster_distal_ERK2_WT_2500_K1	Gudmap RNAseq	1.908e-07	0.0006674	6.544e-06	5.717e-05	19	1168	FNDC3B,PDE4D,CALD1,PRICKLE1,KIF26B,FHOD3,EXT1,CLSTN2,NLGN1,FMNL2,CREB5,RBMS3,VCAN,PLEKHH2,IMMP2L,CDH6,BICC1,APBB1IP,SAMD4A		Pathway	1268685	Ribosomal scanning and start codon recognition	BioSystems: REACTOME	5.958e-37	5.737e-34	1.912e-35	1.424e-34	27	63	RPS2,RPS3A,RPS4X,RPS5,RPS7,RPS8,RPS9,RPS11,RPS12,RPS13,RPS14,RPS15,RPS16,RPS17,RPS18,RPS19,RPS20,RPSA,RPS21,RPS23,RPS24,RPS25,RPS27,RPS27A,RPS28,RPS29,FAU
	G6PC	1.80572e-67	1.31249e-65				AC002539.1	GS1	2.89775e-57				Coexpression Atlas	gudmap_developingLowerUrinaryTract_e15.5_ureteral tissue_1000_k4	DevelopingLowerUrinaryTract_e15.5_ureteral tissue_emap-8234_k-means-cluster#4_top-relative-expression-ranked_1000	Gudmap Mouse MOE430.2	1.069e-05	0.03674	0.000395	0.003445	13	379	ATP8B4,HNF4A,SLC36A2,AFM,HPN,PLG,SLC27A2,DMGDH,KMO,AGXT2,RGN,PAH,HAO2		Coexpression Atlas	ratio_DE_vs_SC_1000_K1	ratio_induced-DefinitiveEndoderm_vs_StemCell_top-relative-expression-ranked_1000_k-means-cluster#1	PCBC	1.956e-07	0.0006841	6.579e-06	5.748e-05	11	353	KLF6,KIF26B,PPFIBP1,GLIS3,MECOM,ITGAV,NTN4,IGFBP5,IGFBP7,RBMS3,CCSER1		Pathway	1268677	Metabolism of proteins	BioSystems: REACTOME	2.019e-31	1.944e-28	6.272e-30	4.671e-29	76	1631	RPL21,HSPD1,RPL24,RPL27,RPL27A,RPL31,HSP90B1,RPL32,RPL34,RPL35A,RPL37,RPL37A,RPL38,RPL41,RPLP0,RPLP1,RPLP2,ADAMTS1,RPS2,RPS3A,RPS4X,RPS5,B2M,RPS7,RPS8,RPS9,RPS11,RPS12,RPS13,RPS14,RPS15,RPS16,RPS17,RPS18,RPS19,RPS20,RPSA,RPS21,RPS23,PFDN5,RPL14,RPS24,RPS25,RPS27,RPS27A,RPS28,RPS29,PABPC1,EEF1A1,RPL10A,RPL23,UBA52,SERPINA1,UBB,FAU,UMOD,H3F3B,RPL35,RPL13A,ITM2B,RPL3,RPL4,RPL5,HSPA5,RPL6,RPL7,RPL7A,…
	ZBED3-AS1	2.03912e-67	1.47531e-65				RP11-556I14.1	GS1	0				Coexpression Atlas	gudmap_developingKidney_e15.5_Medullary collecting duct_1000_k2	DevelopingKidney_e15.5_Medullary collecting duct_emap-28063_k-means-cluster#2_top-relative-expression-ranked_1000	Gudmap Mouse MOE430.2	1.122e-05	0.03858	0.0004105	0.003579	7	96	MYO6,GALNT18,TINAG,AFM,HPN,LRP2,ACSM2A		Coexpression Atlas	Lungmap Mouse Lung E16-PND28 Fibroblast Subtype MyoFB-A	Lungmap Mouse Lung E16-PND28 Fibroblast Subtype MyoFB-A	Lungmap CCHMC	1.956e-07	0.0006842	6.579e-06	5.748e-05	12	435	PDE4D,CALD1,KLF6,NFKBIZ,XIST,EXT1,AKAP12,SLIT2,SLC8A1,IGFBP7,MAML2,GULP1		Pathway	1269649	Gene Expression	BioSystems: REACTOME	1.492e-29	1.437e-26	4.489e-28	3.343e-27	78	1844	RPL21,HSPD1,NPM1,RPL24,RPL27,RPL27A,RPL31,RPL32,RPL34,RPL35A,RPL37,RPL37A,RPL38,RPL41,RPLP0,RPLP1,RPLP2,RPS2,RPS3A,RPS4X,COX4I1,RPS5,RPS7,RPS8,RPS9,RPS11,RPS12,RPS13,RPS14,RPS15,COX7C,RPS16,RPS17,RPS18,RPS19,RPS20,RPSA,RPS21,RPS23,RPL14,RPS24,RPS25,RPS27,RPS27A,RPS28,RPS29,PABPC1,HNRNPA2B1,GADD45A,EEF1A1,RPL10A,RPL23,UBA52,UBB,FAU,ZFP36L1,PRDX1,H3F3B,RPL35,RPL13A,HSPA1A,RPL3,RPL4,RPL5,RPL6,RPL7,R…
	STOX2	3.41054e-67	2.45621e-65				PRLR	GS1	1.64964e-73				Coexpression Atlas	gudmap_kidney_adult_JuxtaGlom_Ren1_k1_100	kidney_adult_JuxtaGlom_Ren1_k-means-cluster#1_top-relative-expression-ranked_100	Gudmap Mouse MOE430.2	1.178e-05	0.04049	0.0004263	0.003717	5	38	TINAG,MIOX,CUBN,SLC17A1,PAH		Coexpression Atlas	Lungmap Mouse Lung PND1 MatrixFB Subtype MatrixFB-C	Lungmap Mouse Lung PND1 MatrixFB Subtype MatrixFB-C	Lungmap CCHMC	2.016e-07	0.0007051	6.652e-06	5.812e-05	10	279	TPM1,COL4A1,CALD1,KLF6,ARGLU1,XIST,MEF2A,PLCB4,BICC1,GULP1		Pathway	1270424	Attenuation phase	BioSystems: REACTOME	1.899e-05	0.01829	0.0005542	0.004127	4	15	DNAJB1,HSPA1A,HSP90AA1,HSP90AB1
	FHIT	4.29061e-67	3.07592e-65				KCNK5	GS1	5.37865e-60				Coexpression Atlas	gudmap_developingGonad_P2_epididymis_500_k2	DevelopingGonad_P2_epididymis_emap-30199_k-means-cluster#2_top-relative-expression-ranked_500	Gudmap Mouse MOE430.2	1.288e-05	0.04428	0.0004612	0.004022	8	136	ZC3H13,SRSF11,PRRC2C,SYNE2,SFXN2,MGAM,SAMD5,PNISR		Coexpression Atlas	Facebase_RNAseq_e10.5_Olfactory Pit_1000_K2	FacebaseRNAseq_e10.5_Olfactory Pit_top-relative-expression-ranked_1000_k-means-cluster#2	FaceBase_RNAseq	2.016e-07	0.0007051	6.652e-06	5.812e-05	10	279	MECOM,CLSTN2,NLGN1,ITGB8,CREB5,MEIS2,BICD1,SLIT2,PROM1,NRG3		Pathway	413342	Gluconeogenesis, oxaloacetate => fructose-6P	BioSystems: KEGG	3.254e-05	0.03133	0.0008849	0.00659	4	17	GAPDH,ALDOB,ENO1,PCK1
	AP000769.1	1.02176e-66	7.29165e-65				ACSF2	GS1	9.592e-46				Coexpression Atlas	gudmap_developingKidney_e15.5_500_k4	DevelopingKidney_e15.5_anlage of loop of Henle_emap-31283_k-means-cluster#4_top-relative-expression-ranked_500	Gudmap Mouse MOE430.2	1.366e-05	0.04696	0.0004841	0.004222	6	66	HNF4A,TINAG,AFM,SLC27A2,SLC17A1,ACSM2A		Coexpression Atlas	Facebase_RNAseq_e8.5_Paraxial Mesoderm_500_K2	FacebaseRNAseq_e8.5_Paraxial Mesoderm_top-relative-expression-ranked_500_k-means-cluster#2	FaceBase_RNAseq	2.067e-07	0.0007232	6.759e-06	5.905e-05	7	103	PDE1A,MECOM,CLSTN2,NLGN1,ITGB8,CREB5,NRG3		Pathway	PW:0000641	gluconeogenesis pathway	Pathway Ontology	3.254e-05	0.03133	0.0008849	0.00659	4	17	GAPDH,ALDOB,ENO1,PCK1
	CRYL1	2.12296e-66	1.50817e-64				HNF4A	GS1	3.06181e-32				Computational	M18034 CAR_IGFBP1	Neighborhood of IGFBP1	MSigDb: C4 - CGN: Cancer Gene Neighborhood (v6.0)	3.137e-05	0.01183	0.01183	0.07701	6	57	CYP4A11,AFM,PLG,SLC27A2,PAH,G6PC		Coexpression Atlas	Lungmap Mouse Lung PND1 MatrixFB Subtype MatrixFB-A	Lungmap Mouse Lung PND1 MatrixFB Subtype MatrixFB-A	Lungmap CCHMC	2.299e-07	0.0008041	7.446e-06	6.506e-05	10	283	TPM1,COL4A1,CALD1,KLF6,XIST,MED13L,MEF2A,PLCB4,BICC1,GULP1		Pathway	1269959	Glucose metabolism	BioSystems: REACTOME	3.4e-05	0.03274	0.0008849	0.00659	7	81	GAPDH,RPS27A,UBA52,UBB,ALDOB,ENO1,PCK1
	UTRN	2.63863e-66	1.86606e-64				AC011288.2	GS1	1.47875e-33				Computational	M10917 GNF2_HPN	Neighborhood of HPN	MSigDb: C4 - CGN: Cancer Gene Neighborhood (v6.0)	8.917e-05	0.03362	0.01681	0.1094	8	133	UPB1,CYP4A11,SLC22A7,PRODH2,HPN,PLG,ABCC6,ASS1		Coexpression Atlas	gudmap_dev gonad_e12.5_F_VasAssocMesStromOvary_Sma_200	dev gonad_e12.5_F_VasAssocMesStromOvary_Sma_top-relative-expression-ranked_200	Gudmap Mouse ST 1.0	2.765e-07	0.0009672	8.873e-06	7.753e-05	8	159	BNC2,PDE1A,RNF213,XIST,MAGI2,PRKD1,PRKG1,CDH6		Pathway	169351	Validated targets of C-MYC transcriptional activation	BioSystems: Pathway Interaction Database	3.4e-05	0.03274	0.0008849	0.00659	7	81	HSPD1,NPM1,GAPDH,PTMA,ENO1,RPL11,HSP90AA1
	MYO6	3.50314e-66	2.46634e-64				RTTN	GS1	1.286e-36				MicroRNA	hsa-miR-383:mirSVR_lowEffct	hsa-miR-383:mirSVR_conserved_lowEffect-0.1-0.5	MicroRNA.org	3.316e-18	1.47e-14	1.47e-14	1.319e-13	34	1766	ZBTB16,MYO6,MAPT,CYP4A11,ZC3H13,INSR,SLC22A11,TSPYL2,SLC30A8,TMEM214,BHMT,SORCS1,PTMS,RBM25,BNIP3L,PCDH15,DLG2,SPATA22,MME,GOLGA4,TMC1,DPP10,LINC00671,PCLO,RALYL,PRPF38B,PLEKHA6,PNISR,SNX29,PPP2R2B,LRP2,SLC4A4,UPP2,CDH9		Coexpression Atlas	gudmap_dev gonad_e12.5_M_InterstitTestis_Sma_500	dev gonad_e12.5_M_InterstitTestis_Sma_top-relative-expression-ranked_500	Gudmap Mouse ST 1.0	3.476e-07	0.001216	1.105e-05	9.657e-05	11	374	TPM1,BNC2,PDE1A,CALD1,KIF26B,ITGB8,STOX2,IGFBP5,IGFBP7,VCAN,PLEKHH2		Pathway	1269726	AUF1 (hnRNP D0) binds and destabilizes mRNA	BioSystems: REACTOME	5.014e-05	0.04828	0.001271	0.009463	6	59	RPS27A,PABPC1,UBA52,UBB,HSPA1A,HSPB1
	RPL10	7.70977e-66	5.40372e-64				PDZD2	GS1	9.52322e-300				MicroRNA	hsa-miR-26a-2*:mirSVR_highEffct	hsa-miR-26a-2*:mirSVR_nonconserved_highEffect-0.5	MicroRNA.org	2.065e-17	9.156e-14	4.578e-14	4.108e-13	31	1512	PCSK5,CLUAP1,ATP8B4,ANKS1B,NCKAP5,NXT2,BHMT,NRP1,SORCS1,GRAMD1B,TINAG,RBM25,TRPM3,NFE2L1,PRRC2C,SYNE2,PCDH15,DLG2,CACNA1E,DPP10,AOX1,RUNX1,NSUN6,SLC13A1,RRH,SNTG1,CYP4F3,SLC4A4,ACSM2A,TNS1,ACSM2B		Coexpression Atlas	54Dn_SubClass_54Dn_1SK_Top_500_All	54Dn_SubClass_54Dn_1SK_Top_500_All	Brain Map - Allen iN	3.634e-07	0.001271	1.145e-05	0.0001001	12	461	COL4A1,FNDC3B,BNC2,DCDC2,APP,CREB5,IGFBP5,RBMS3,VCAN,PLEKHH2,SLC14A2,NEAT1		Pubmed	8722009	Structure and evolution of mammalian ribosomal proteins.	Pubmed	1.452e-138	3.614e-134	3.614e-134	3.867e-133	62	80	RPL21,RPL24,RPL27,RPL27A,RPL31,RPL32,RPL34,RPL35A,RPL37,RPL37A,RPL38,RPL41,RPLP0,RPLP1,RPLP2,RPS2,RPS3A,RPS4X,RPS5,RPS7,RPS8,RPS9,RPS11,RPS12,RPS13,RPS14,RPS15,RPS16,RPS17,RPS18,RPS19,RPS20,RPS21,RPS23,RPL14,RPS24,RPS25,RPS27,RPS27A,RPS28,RPS29,RPL10A,RPL23,UBA52,FAU,RPL35,RPL13A,RPL3,RPL4,RPL5,RPL6,RPL7,RPL7A,RPL8,RPL9,RPL10,RPL11,RPL12,RPL13,RPL15,RPL18,RPL19
	COX4I1	1.50831e-65	1.05246e-63				RP11-798K3.2	GS1	4.84896e-69				MicroRNA	hsa-miR-92a:mirSVR_lowEffct	hsa-miR-92a:mirSVR_conserved_lowEffect-0.1-0.5	MicroRNA.org	3.442e-17	1.526e-13	5.087e-14	4.565e-13	32	1660	PCSK5,CLUAP1,HECW1,TSPYL2,SLC30A8,SREK1,EPB41L3,CDK14,PPIG,TRPM3,NFE2L1,SFXN2,SLC5A12,PRKAG2,FKBP5,MGAM,TMC1,RALYL,PPARA,PLEKHA6,RUNX1,PDHX,KMO,LINC00894,SLC13A1,MACROD2,LRP2,SLC4A4,G6PC,FGGY,CDH9,L3MBTL4		Coexpression Atlas	gudmap_dev gonad_e12.5_M_InterstitLeydig_MafB_k2_500	dev gonad_e12.5_M_InterstitLeydig_MafB_k-means-cluster#2_top-relative-expression-ranked_500	Gudmap Mouse ST 1.0	3.67e-07	0.001284	1.146e-05	0.0001001	8	165	TPM1,CALD1,ITGB8,SLIT2,STOX2,IGFBP5,VCAN,BICC1		Pubmed	15189156	The molecular mechanics of eukaryotic translation.	Pubmed	1.594e-137	3.967e-133	1.983e-133	2.122e-132	63	87	RPL21,RPL24,RPL27,RPL27A,RPL31,RPL32,RPL34,RPL35A,RPL37,RPL37A,RPL38,RPL41,RPLP0,RPLP1,RPLP2,RPS2,RPS3A,RPS4X,RPS5,RPS7,RPS8,RPS9,RPS11,RPS12,RPS13,RPS14,RPS15,RPS16,RPS17,RPS18,RPS19,RPS20,RPSA,RPS21,RPS23,RPL14,RPS24,RPS25,RPS27,RPS27A,RPS28,RPS29,EEF1A1,RPL10A,RPL23,UBA52,FAU,RPL35,RPL13A,RPL3,RPL4,RPL5,RPL7,RPL7A,RPL8,RPL9,RPL10,RPL11,RPL12,RPL13,RPL15,RPL18,RPL19
	RP11-384J4.2	3.66191e-65	2.54389e-63				BHMT	GS1	8.25451e-57				MicroRNA	hsa-miR-599:mirSVR_lowEffct	hsa-miR-599:mirSVR_conserved_lowEffect-0.1-0.5	MicroRNA.org	7.319e-17	3.244e-13	8.111e-14	7.279e-13	32	1705	ATP8B4,TSPYL2,CSMD2,PLPPR1,SLC22A7,BHMT,TINAG,RBM25,TRPM3,AFM,PCDH15,DLG2,MME,SLC5A12,PRKAG2,WDR72,DMGDH,FRAS1,RNF152,ANK1,PCLO,WDR60,PLEKHA6,GABBR2,PDHX,KMO,SLC17A1,RASGEF1B,MACROD2,RRH,SLC4A4,ACSM2A		Coexpression Atlas	MouseAtlasFACS Mouse Multiple tissue Adult pancreatic Subtype pancreatic ductal cell	MouseAtlasFACS Mouse Multiple tissue Adult pancreatic Subtype pancreatic ductal cell	MouseAtlasFACS	3.924e-07	0.001373	1.215e-05	0.0001061	9	229	DCDC2,ZBTB20,APP,PROM1,IGFBP7,RBMS3,PKHD1,BICC1,WWC1		Pubmed	9582194	A map of 75 human ribosomal protein genes.	Pubmed	2.792e-128	6.948e-124	2.316e-124	2.478e-123	56	67	RPL21,RPL24,RPL27A,RPL31,RPL32,RPL34,RPL35A,RPL37,RPL38,RPL41,RPLP0,RPS2,RPS3A,RPS4X,RPS5,RPS7,RPS8,RPS9,RPS11,RPS12,RPS13,RPS14,RPS15,RPS16,RPS17,RPS18,RPS19,RPS20,RPSA,RPS21,RPS23,RPS24,RPS25,RPS27,RPS27A,RPS28,RPS29,RPL10A,RPL23,UBA52,FAU,RPL13A,RPL3,RPL4,RPL5,RPL6,RPL7,RPL7A,RPL8,RPL9,RPL10,RPL11,RPL12,RPL13,RPL15,RPL18
	GALNT18	7.18809e-65	4.9715e-63				DMGDH	GS1	3.52027e-35				MicroRNA	hsa-miR-33b:mirSVR_lowEffct	hsa-miR-33b:mirSVR_conserved_lowEffect-0.1-0.5	MicroRNA.org	1.142e-16	5.063e-13	9.266e-14	8.315e-13	34	1989	GPHN,PCSK5,HECW1,CYP4A11,ACO1,SLC30A8,ANKS1B,CDK14,SLC22A7,NRP1,TINAG,RBM25,TRPM3,SYNE2,PCDH15,SFXN2,FKBP5,SHISA6,LINC01060,FRAS1,SLC16A9,LINC00671,PCLO,SAMD5,PDHX,KMO,ARSB,LINGO1,MACROD2,KCNK5,SRRM2,TNS1,FRMD3,PDZD2		Coexpression Atlas	ratio_EB_vs_SC_2500_K3	ratio_EmbryoidBody_vs_StemCell_top-relative-expression-ranked_2500_k-means-cluster#3	PCBC	3.97e-07	0.001389	1.218e-05	0.0001064	18	1102	COL4A1,PDE1A,DCDC2,ERBB4,KIF26B,GLIS3,CLSTN2,DCC,MEIS2,SLIT2,HAVCR1,NTN4,IGFBP5,KCTD16,KCNIP4,MAML2,CDH6,BICC1		Pubmed	23246001	SGTA recognizes a noncanonical ubiquitin-like domain in the Bag6-Ubl4A-Trc35 complex to promote endoplasmic reticulum-associated degradation.	Pubmed	6.487e-107	1.614e-102	4.035e-103	4.317e-102	66	239	RPL21,HSPD1,NPM1,RPL24,RPL27,RPL27A,RPL31,RPL32,RPL34,RPL37A,RPL38,RPLP0,RPLP1,RPLP2,RPS2,RPS3A,RPS4X,RPS5,RPS7,RPS8,RPS9,RPS11,RPS12,RPS14,ACTG1,RPS16,RPS17,RPS18,RPS19,RPS20,RPSA,RPS21,RPL14,RPS24,RPS25,RPS27,RPS27A,LDHB,PABPC1,HNRNPA2B1,EEF1A1,RPL10A,RPL23,UBA52,PRDX1,RPL13A,HSPA1A,RPL3,RPL4,RPL5,HSPA5,RPL6,RPL7,RPL7A,HSPB1,RPL8,RPL9,RPL10,RPL11,RPL12,HSP90AA1,RPL13,RPL15,RPL18,HSP90AB1,RPL19
	PDE1A	1.21664e-64	8.37774e-63				ACO1	GS1	1.67825e-37				MicroRNA	hsa-miR-25:mirSVR_lowEffct	hsa-miR-25:mirSVR_conserved_lowEffect-0.1-0.5	MicroRNA.org	1.254e-16	5.559e-13	9.266e-14	8.315e-13	32	1738	PCSK5,HECW1,ACO1,INSR,TSPYL2,SLC30A8,SREK1,EPB41L3,CDK14,PPIG,TRPM3,NFE2L1,SLC5A12,PRKAG2,FKBP5,MGAM,TMC1,SLC16A9,RALYL,PPARA,PLEKHA6,PDHX,KMO,LINC00894,SLC13A1,MACROD2,LRP2,SLC4A4,G6PC,FGGY,CDH9,L3MBTL4		Coexpression Atlas	gudmap_developingLowerUrinaryTract_P1_bladder_B_500_k1	DevelopingLowerUrinaryTract_P1_bladder_B_emap-30374_k-means-cluster#1_top-relative-expression-ranked_500	Gudmap Mouse MOE430.2	4.023e-07	0.001407	1.224e-05	0.0001069	8	167	TPM1,RBPMS,CALD1,KLF6,RTN4,PLCB4,WWC1,SAMD4A		Pubmed	23398456	The P-body component USP52/PAN2 is a novel regulator of HIF1A mRNA stability.	Pubmed	1.156e-96	2.877e-92	5.445e-93	5.825e-92	66	328	RPL21,HSPD1,CMBL,NPM1,VIM,RPL24,RPL27,RPL27A,RPL31,RPL32,RPL34,RPL35A,RPL37,RPL37A,RPL38,MYL6,RPLP0,KRT18,RPLP2,RPS2,RPS3A,RPS4X,RPS5,RPS7,RPS8,RPS9,RPS11,RPS12,RPS14,RPS16,RPS17,RPS18,RPS19,RPS23,RPL14,RPS24,RPS25,RPS27,RPS27A,PABPC1,HNRNPA2B1,PTMA,RPL10A,RPL23,RPL35,RPL13A,MYL12B,HSPA1A,RPL3,RPL4,RPL5,HSPA5,RPL6,RPL7,RPL7A,RPL8,RPL9,RPL10,RPL11,RPL12,HSP90AA1,RPL13,RPL15,RPL18,HSP90AB1,RPL19
	TACC1	5.61069e-64	3.84663e-62				MIOX	GS1	3.98712e-73				MicroRNA	hsa-miR-549:mirSVR_lowEffct	hsa-miR-549:mirSVR_nonconserved_lowEffect-0.1-0.5	MicroRNA.org	6.116e-16	2.711e-12	3.873e-13	3.476e-12	29	1466	ATP8B4,LUC7L3,SRSF11,NCKAP5,GALNT18,SLC16A12,NRP1,SORCS1,SYNE2,PCDH15,DLG2,MME,SLC5A12,PRKAG2,AP3D1,WDR72,CACNA1E,SLC26A3,DPP10,SLC16A9,SAMD5,GABBR2,THOC2,KMO,LINC00894,TNS1,PRLR,FRMD3,PDZD2		Coexpression Atlas	Lungmap Mouse Lung PND1 Epithelial Subtype AT1-D	Lungmap Mouse Lung PND1 Epithelial Subtype AT1-D	Lungmap CCHMC	4.071e-07	0.001424	1.228e-05	0.0001073	9	230	COL4A1,KLF6,RBMS1,APP,ITGB6,IGFBP7,UTRN,WWC1,LRRFIP1		Pubmed	21529712	Ribosome-mediated specificity in Hox mRNA translation and vertebrate tissue patterning.	Pubmed	1.313e-96	3.267e-92	5.445e-93	5.825e-92	48	82	RPL21,RPL24,RPL27,RPL27A,RPL31,RPL35A,RPL37,RPL37A,RPL38,RPLP0,RPS2,RPS5,RPS7,RPS8,RPS9,RPS11,RPS12,RPS13,RPS14,RPS15,RPS16,RPS17,RPS19,RPS20,RPS21,RPS23,RPL14,RPS24,RPS25,RPS28,RPS29,RPL10A,RPL23,RPL13A,RPL3,RPL4,RPL5,RPL6,RPL7,RPL7A,RPL8,RPL9,RPL10,RPL12,RPL13,RPL15,RPL18,RPL19
	RRH	7.14353e-64	4.87624e-62				EHHADH	GS1	8.80954e-50				MicroRNA	hsa-miR-1912:mirSVR_lowEffct	hsa-miR-1912:mirSVR_nonconserved_lowEffect-0.1-0.5	MicroRNA.org	7.464e-16	3.309e-12	4.136e-13	3.712e-12	31	1724	PCSK5,UPB1,ATP8B4,ACO1,TSPYL2,NCKAP5,TMEM214,CSMD2,CDK14,LIN52,SLC36A2,LINC01020,AFMID,GRAMD1B,TRPM3,CLTC,SFXN2,SLC5A12,PRKAG2,FKBP5,SHISA6,PCLO,RALYL,SLC13A3,PPARA,SNX29,MACROD2,PPP1R16B,UPP2,FRMD3,RAB11FIP3		Coexpression Atlas	gudmap_kidney_P4_CapMesRenVes_Crym_k4_1000	kidney_P4_CapMesRenVes_Crym_k-means-cluster#4_top-relative-expression-ranked_1000	Gudmap Mouse MOE430.2	4.141e-07	0.001449	1.238e-05	0.0001082	7	114	FNDC3B,DCDC2,ZBTB20,MECOM,IGFBP7,TNFAIP2,PLEKHH2		Pubmed	7821789	Construction of a human full-length cDNA bank.	Pubmed	4e-91	9.953e-87	1.422e-87	1.521e-86	49	108	RPL21,NPM1,RPL24,TPT1,RPL27,RPL31,RPL32,RPL34,RPL35A,RPL37A,RPL41,RPLP0,RPLP1,RPLP2,RPS3A,ANXA2,RPS5,RPS12,RPS13,RPS14,RPS16,RPS19,RPS20,RPSA,RPS21,RPS23,RPS24,RPS25,RPS27,LDHB,EEF1A1,S100A6,GSTP1,S100A10,UBA52,FAU,MT2A,FTH1,TMSB10,RPL35,ENO1,RPL3,RPL6,RPL10,RPL11,RPL12,RPL13,RPL18,HSP90AB1
	NTN4	8.73761e-64	5.93855e-62				NQO2	GS1	3.14608e-31				MicroRNA	hsa-miR-302f:mirSVR_lowEffct	hsa-miR-302f:mirSVR_nonconserved_lowEffect-0.1-0.5	MicroRNA.org	1.654e-15	7.332e-12	8.147e-13	7.311e-12	30	1648	ATP8B4,IL36B,ZC3H13,NCKAP5,TMEM214,EPB41L3,NXT2,AFMID,TRPM3,AFM,PRRC2C,DLG2,MME,PRKAG2,CACNA1E,MGAM,TMC1,DPP10,PCLO,AOX1,RALYL,SAMD5,RUNX1,KMO,WDR19,SLC7A8,NSUN6,ARSB,SLC13A1,LRP2		Coexpression Atlas	gudmap_developingLowerUrinaryTract_P1_bladder_500_B	DevelopingLowerUrinaryTract_P1_bladder_B_emap-30374_top-relative-expression-ranked_500	Gudmap Mouse MOE430.2	4.63e-07	0.00162	1.372e-05	0.0001199	11	385	TPM1,RBPMS,CALD1,KLF6,RTN4,PKHD1,PLCB4,TNFAIP2,WWC1,SAMD4A,NEAT1		Pubmed	19738201	Proteomic analysis of integrin-associated complexes identifies RCC2 as a dual regulator of Rac1 and Arf6.	Pubmed	8.628e-89	2.147e-84	2.684e-85	2.871e-84	75	707	RPL21,HSPD1,NPM1,VIM,RPL24,DNAJB1,RPL27A,RPL31,RPL38,MYL6,RPLP0,KRT18,RPLP2,GAPDH,RPS2,RPS3A,ANXA2,RPS4X,RPS5,RPS7,RPS8,NACA,RPS9,RPS11,RPS12,RPS13,RPS14,RPS15,RPS16,RPS17,RPS18,RPS19,RPS20,RPSA,RPS21,RPS23,RPL14,RPS24,RPS25,RPS27,RPS27A,RPS28,LDHB,PABPC1,HNRNPA2B1,EEF1A1,RPL10A,RPL23,GSTP1,UBB,FAU,PRDX1,RPL35,RPL13A,ENO1,HSPA1A,RPL3,RPL4,RPL5,HSPA5,RPL6,RPL7,RPL7A,HSPB1,VCAM1,RPL8,RPL9,RPL10,RPL…
	RNA5SP475	2.10876e-63	1.42705e-61				SLC22A6	GS1	3.63717e-81				MicroRNA	hsa-miR-181a-2*:mirSVR_lowEffct	hsa-miR-181a-2*:mirSVR_nonconserved_lowEffect-0.1-0.5	MicroRNA.org	3.072e-15	1.362e-11	1.32e-12	1.184e-11	31	1817	HECW1,LUC7L3,MYO6,MAPT,CYP4A11,ACO1,ZC3H13,TSPYL2,CDK14,TINAG,BNIP3L,CLTC,PCDH15,TACC1,MME,SHISA6,SLC27A2,FRAS1,TMC1,PRPF38B,GRIN2B,ABCC6,SNX29,KMO,SLC7A8,LINGO1,MACROD2,SNTG1,UPP2,L3MBTL4,RAB11FIP3		Coexpression Atlas	gudmap_developingKidney_e15.5_Proximal Tubules_500	DevelopingKidney_e15.5_Proximal Tubules_emap-28005_top-relative-expression-ranked_500	Gudmap Mouse MOE430.2	5.127e-07	0.001793	1.507e-05	0.0001317	11	389	DCDC2,SLC17A3,ESRRG,LRRK2,GLIS3,XIST,ITGB6,PKHD1,CDH6,NEAT1,CCSER1		Pubmed	27591049	SPATA2 Links CYLD to LUBAC, Activates CYLD, and Controls LUBAC Signaling.	Pubmed	4.52e-82	1.125e-77	1.25e-78	1.337e-77	67	559	RPL21,HSPD1,NPM1,VIM,RPL27,RPL27A,RPL31,RPL32,RPL34,RPL35A,RPL37A,RPLP1,RPLP2,GAPDH,RPS2,RPS3A,ANXA2,RPS4X,RPS5,RPS7,RPS8,RPS9,RPS11,RPS12,RPS13,RPS14,RPS15,RPS16,RPS17,RPS18,RPS19,RPS20,RPSA,RPS21,RPS23,RPL14,RPS24,RPS25,RPS27,RPS27A,RPS29,PABPC1,RPL10A,RPL23,FAU,PRDX1,RPL35,RPL13A,RPL3,RPL4,RPL5,HSPA5,RPL6,RPL7,RPL7A,HSPB1,RPL8,RPL9,RPL10,RPL11,RPL12,HSP90AA1,RPL13,RPL15,RPL18,HSP90AB1,RPL19
	NCKAP5	2.43303e-63	1.63942e-61				SLC6A13	GS1	4.67868e-45				MicroRNA	hsa-miR-485-3p:mirSVR_highEffct	hsa-miR-485-3p:mirSVR_nonconserved_highEffect-0.5	MicroRNA.org	3.275e-15	1.452e-11	1.32e-12	1.184e-11	27	1325	ZC3H13,SLC30A8,ANKS1B,SRSF11,NCKAP5,CSMD2,CDK14,PLPPR1,TENM2,SLC22A7,SORCS1,RBM25,PRRC2C,SYNE2,SLC5A12,NQO2,AP3D1,SLC26A3,DPP10,SLC16A9,LINC00671,PDHX,EHHADH,SAFB2,SLC4A4,ACSM2B,PDZD2		Coexpression Atlas	gudmap_developingLowerUrinaryTract_P1_bladder_1000_B	DevelopingLowerUrinaryTract_P1_bladder_B_emap-30374_top-relative-expression-ranked_1000	Gudmap Mouse MOE430.2	5.198e-07	0.001818	1.513e-05	0.0001322	15	776	TPM1,MACC1,RBPMS,CALD1,KLF6,RTN4,FHOD3,STOX2,PKHD1,PLCB4,TNFAIP2,WWC1,LRRFIP1,SAMD4A,NEAT1		Pubmed	25963833	Quantitative Proteomics Reveals Dynamic Interactions of the Minichromosome Maintenance Complex (MCM) in the Cellular Response to Etoposide Induced DNA Damage.	Pubmed	3.683e-81	9.164e-77	9.164e-78	9.805e-77	74	844	HSPD1,NPM1,VIM,RPL24,RPL27,RPL27A,RPL31,HSP90B1,RPL32,RPL34,RPL35A,RPL37A,RPL38,MYL6,RPLP0,KRT18,RPLP2,GAPDH,RPS3A,ANXA2,RPS4X,RPS5,RPS7,RPS8,NACA,RPS9,RPS11,RPS12,RPS13,RPS14,ACTG1,RPS16,RPS17,RPS18,RPS19,RPS20,RPSA,RPS23,RPS25,RPS27,RPS27A,RPS28,RPS29,LDHB,PABPC1,HNRNPA2B1,EEF1A1,RPL10A,RPL23,GSTP1,UBA52,UBB,CLU,PRDX1,H3F3B,RPL13A,MYL12B,ENO1,HSPA1A,RPL3,RPL5,HSPA5,RPL7,RPL7A,HSPB1,RPL9,RPL10,R…
	WDR60	4.4083e-63	2.9577e-61				NXT2	GS1	2.86571e-45				MicroRNA	hsa-miR-4299:mirSVR_lowEffct	hsa-miR-4299:mirSVR_nonconserved_lowEffect-0.1-0.5	MicroRNA.org	5.877e-15	2.605e-11	2.171e-12	1.948e-11	30	1730	UPB1,ATP8B4,MYO6,MAPT,INSR,TSPYL2,SLC36A2,AFMID,SYNE2,SFXN2,MME,PRKAG2,FHIT,BBOX1,SHISA6,ANK1,PCLO,POR,CUBN,GABBR2,SLC7A8,PARP10,LINC00894,SLC17A1,SLC28A1,PPP1R16B,SNTG1,RORA,G6PC,L3MBTL4		Coexpression Atlas	Lungmap Mouse Lung PND1 Epithelial Subtype AT1-B	Lungmap Mouse Lung PND1 Epithelial Subtype AT1-B	Lungmap CCHMC	5.234e-07	0.001831	1.513e-05	0.0001322	9	237	TPM1,COL4A1,KLF6,RBMS1,APP,IGFBP7,UTRN,WWC1,LRRFIP1		Pubmed	22623428	Proteomic analysis of ?4?1 integrin adhesion complexes reveals ?-subunit-dependent protein recruitment.	Pubmed	1.017e-78	2.532e-74	2.302e-75	2.462e-74	63	491	RPL21,HSPD1,NPM1,VIM,RPL27A,RPL38,MYL6,RPLP0,KRT18,GAPDH,RPS2,RPS3A,ANXA2,RPS4X,RPS5,RPS7,RPS8,RPS9,RPS11,RPS13,RPS14,ACTG1,RPS16,RPS17,RPS18,RPS19,RPS20,RPSA,RPS21,RPL14,RPS24,RPS25,RPS27A,RPS28,LDHB,PABPC1,HNRNPA2B1,EEF1A1,RPL10A,RPL23,GSTP1,UBA52,UBB,PRDX1,H3F3B,RPL35,RPL13A,MYL12B,ENO1,HSPA1A,RPL4,RPL5,RPL7A,HSPB1,VCAM1,RPL8,RPL9,RPL10,RPL11,RPL12,RPL13,RPL18,HSP90AB1
	MECOM	5.97329e-63	3.99067e-61				RP4-655C5.4	GS1	1.75877e-35				MicroRNA	hsa-miR-590-5p:mirSVR_lowEffct	hsa-miR-590-5p:mirSVR_conserved_lowEffect-0.1-0.5	MicroRNA.org	7.79e-15	3.453e-11	2.411e-12	2.164e-11	28	1495	HECW1,MYO6,ACO1,BNIP3L,TRPM3,CLTC,DLG2,PRKAG2,FHIT,FKBP5,GOLGA4,CACNA1E,TMC1,PCLO,RALYL,SLC13A3,GRIN2B,PLEKHA6,CUBN,SNX29,LINC00894,SLC13A1,RASGEF1B,MACROD2,SLC28A1,KCNK5,UPP2,L3MBTL4		Coexpression Atlas	Facebase_RNAseq_e10.5_Neural Epithelium Overlying Central Eminence_2500_K3	FacebaseRNAseq_e10.5_Neural Epithelium Overlying Central Eminence_top-relative-expression-ranked_2500_k-means-cluster#3	FaceBase_RNAseq	5.879e-07	0.002056	1.686e-05	0.0001473	16	895	ZBTB20,MECOM,XIST,FHOD3,CLSTN2,NLGN1,DCC,FMNL2,ITGB8,CREB5,BICD1,SLIT2,PROM1,STOX2,NRG3,TMEM178B		Pubmed	14567916	Regulated release of L13a from the 60S ribosomal subunit as a mechanism of transcript-specific translational control.	Pubmed	2.506e-78	6.235e-74	4.796e-75	5.131e-74	36	48	RPL21,RPL24,RPL27,RPL27A,RPL31,RPL32,RPL34,RPL35A,RPL37,RPL37A,RPL38,RPL41,RPLP0,RPLP1,RPLP2,RPL14,RPL10A,RPL23,UBA52,RPL35,RPL13A,RPL3,RPL4,RPL5,RPL6,RPL7,RPL7A,RPL8,RPL9,RPL10,RPL11,RPL12,RPL13,RPL15,RPL18,RPL19
	SLC8A1	9.98516e-63	6.64267e-61				MTRNR2L8	GS1	3.02689e-68				MicroRNA	hsa-miR-137:mirSVR_lowEffct	hsa-miR-137:mirSVR_conserved_lowEffect-0.1-0.5	MicroRNA.org	8.032e-15	3.561e-11	2.411e-12	2.164e-11	29	1622	GPHN,HECW1,LUC7L3,TSPYL2,EPB41L3,CSMD2,LINC01020,NRP1,PCDH15,PRKAG2,FKBP5,GOLGA4,SHISA6,WDR72,SLC16A9,PCLO,RTTN,AOX1,PRPF38B,THOC2,KMO,PPP2R2B,LINC00894,PAH,CGNL1,ACSM2A,G6PC,FRMD3,L3MBTL4		Coexpression Atlas	Facebase_RNAseq_ratio_e9.5_MandibularArch_vs_MaxillaryArch_500	FacebaseRNAseq_ratio_e9.5_MandibularArch_vs_MaxillaryArch_top-relative-expression-ranked_500	FaceBase_RNAseq	5.951e-07	0.002082	1.692e-05	0.0001479	12	483	BNC2,PDE1A,KIF26B,MECOM,CLSTN2,NLGN1,ITGB8,CREB5,IGFBP7,PLCL1,NRG3,CCSER1		Pubmed	12962325	Characterization and analysis of posttranslational modifications of the human large cytoplasmic ribosomal subunit proteins by mass spectrometry and Edman sequencing.	Pubmed	2.506e-78	6.235e-74	4.796e-75	5.131e-74	36	48	RPL21,RPL24,RPL27,RPL27A,RPL31,RPL32,RPL34,RPL35A,RPL37,RPL37A,RPL38,RPL41,RPLP0,RPLP1,RPLP2,RPL14,RPL10A,RPL23,UBA52,RPL35,RPL13A,RPL3,RPL4,RPL5,RPL6,RPL7,RPL7A,RPL8,RPL9,RPL10,RPL11,RPL12,RPL13,RPL15,RPL18,RPL19
	TMEM246-AS1	1.51928e-62	1.00644e-60				SNTG1	GS1	2.21968e-31				MicroRNA	hsa-miR-92b:mirSVR_lowEffct	hsa-miR-92b:mirSVR_conserved_lowEffect-0.1-0.5	MicroRNA.org	8.158e-15	3.616e-11	2.411e-12	2.164e-11	29	1623	PCSK5,CLUAP1,HECW1,TSPYL2,SLC30A8,SREK1,EPB41L3,CDK14,PPIG,TRPM3,SLC5A12,PRKAG2,MGAM,TMC1,RALYL,PPARA,PLEKHA6,RUNX1,PDHX,KMO,LINC00894,SLC13A1,MACROD2,LRP2,SLC4A4,G6PC,FGGY,CDH9,L3MBTL4		Coexpression Atlas	gudmap_kidney_P0_JuxtaGlom_Ren1_k3_500	kidney_P0_JuxtaGlom_Ren1_k-means-cluster#3_top-relative-expression-ranked_500	Gudmap Mouse MOE430.2	6.555e-07	0.002293	1.849e-05	0.0001616	6	76	CALD1,MECOM,SLC8A1,IGFBP5,IGFBP7,PRKG1		Pubmed	21319273	An important role for CDK2 in G1 to S checkpoint activation and DNA damage response in human embryonic stem cells.	Pubmed	2.4e-77	5.971e-73	4.265e-74	4.563e-73	59	397	HSPD1,VIM,TPT1,RPL27,RPL27A,RPL31,HSP90B1,RPL32,RPL34,MYL6,RPLP0,RPLP2,GAPDH,RPS2,RPS3A,ANXA2,RPS4X,RPS5,RPS7,RPS8,RPS9,RPS11,RPS12,RPS13,RPS14,RPS16,RPS17,RPS18,RPS19,RPS20,RPS21,RPS23,RPL14,RPS24,RPS27,RPS27A,RPS28,LDHB,EEF1A1,RPL10A,S100A6,RPL23,GSTP1,PRDX1,RPL35,MYL12B,ENO1,RPL3,HSPA5,RPL6,RPL7,RPL8,RPL11,RPL12,HSP90AA1,RPL13,RPL18,HSP90AB1,RPL19
	RASGEF1B	3.24209e-62	2.13869e-60				RP11-384J4.2	GS1	2.54389e-63				MicroRNA	hsa-miR-4329:mirSVR_lowEffct	hsa-miR-4329:mirSVR_nonconserved_lowEffect-0.1-0.5	MicroRNA.org	1.095e-14	4.854e-11	3.034e-12	2.723e-11	30	1772	PCSK5,HECW1,MYO6,ACO1,PLPPR1,TENM2,NRP1,PTMS,RBM25,BNIP3L,TRPM3,PRRC2C,PCDH15,PRKAG2,FHIT,CACNA1E,FRAS1,DPP10,PRPF38B,SLC13A3,SLC22A12,AGXT2,LINC00894,SNTG1,LRP2,RORA,SLC4A4,ACSM2A,UPP2,G6PC		Coexpression Atlas	gudmap_kidney_adult_Podocyte_MafB_200	kidney_adult_Podocyte_MafB_top-relative-expression-ranked_200	Gudmap Mouse MOE430.2	6.814e-07	0.002384	1.907e-05	0.0001666	8	179	DCDC2,ZBTB20,ITGAV,ITGB8,MAGI2,IGFBP7,PRKG1,PLEKHH2		Pubmed	23443559	LGALS3BP regulates centriole biogenesis and centrosome hypertrophy in cancer cells.	Pubmed	1.345e-74	3.347e-70	2.231e-71	2.387e-70	65	639	RPL21,HSPD1,NPM1,RPL24,RPL27,RPL31,RPL37A,RPL38,RPLP0,RPLP2,ADAMTS1,RPS2,RPS3A,RPS4X,RPS5,RPS7,RPS8,RPS9,RPS11,RPS12,RPS13,RPS14,RPS15,RPS16,RPS17,RPS18,RPS19,RPS20,RPS23,RPL14,RPS24,RPS25,RPS27,PABPC1,HNRNPA2B1,EEF1A1,RPL10A,RPL23,UBB,FAU,FTH1,FTL,UQCRB,RPL35,RPL13A,MYL12B,HSPA1A,RPL3,RPL4,RPL5,HSPA5,RPL6,RPL7,RPL7A,HSPB1,RPL8,RPL10,RPL11,RPL12,HSP90AA1,RPL13,RPL15,RPL18,HSP90AB1,RPL19
	PLEKHH2	5.38159e-62	3.53519e-60				GPAT3	GS1	3.53012e-39				MicroRNA	hsa-miR-361-5p:mirSVR_highEffct	hsa-miR-361-5p:mirSVR_conserved_highEffect-0.5	MicroRNA.org	1.555e-14	6.891e-11	4.054e-12	3.638e-11	26	1295	GPHN,ATP8B4,LUC7L3,SLC22A11,SRSF11,SREK1,SLC16A12,BHMT,SORCS1,TINAG,RBM25,BNIP3L,PCDH15,GOLGA4,GOLGB1,WDR72,P4HA2,DPP10,SLC16A9,PCLO,WDR60,GRIN2B,ARSB,SUGCT,MACROD2,PDZD2		Coexpression Atlas	gudmap_dev gonad_e13.5_F_VascAssocMesenchStromOvary_MafB_k3_500	dev gonad_e13.5_F_VascAssocMesenchStromOvary_MafB_k-means-cluster#3_top-relative-expression-ranked_500	Gudmap Mouse ST 1.0	6.94e-07	0.002427	1.927e-05	0.0001683	7	123	BNC2,CALD1,ITGB8,SLIT2,IGFBP5,VCAN,CDH6		Pubmed	11875025	The human ribosomal protein genes: sequencing and comparative analysis of 73 genes.	Pubmed	2.562e-73	6.374e-69	3.984e-70	4.262e-69	35	52	RPL21,RPL24,RPL27,RPL31,RPL32,RPL34,RPL35A,RPL37,RPL38,RPLP1,RPLP2,RPS5,RPS9,RPS11,RPS12,RPS16,RPS17,RPS18,RPS20,RPS21,RPL14,RPS25,RPS27,RPS27A,RPS28,RPS29,RPL23,UBA52,RPL13A,RPL4,RPL5,RPL8,RPL15,RPL18,RPL19
	RPL18	7.32344e-62	4.79075e-60				PAH	GS1	3.26867e-79				MicroRNA	hsa-miR-520f:mirSVR_lowEffct	hsa-miR-520f:mirSVR_nonconserved_lowEffect-0.1-0.5	MicroRNA.org	1.666e-14	7.386e-11	4.103e-12	3.682e-11	30	1801	ATP8B4,ZBTB16,SRSF11,EYA2,CDK14,HNF4A,SLC22A7,BHMT,SORCS1,AFMID,TRPM3,SYNE2,PLG,GNGT2,FKBP5,SLC26A3,TMC1,SLC16A9,PCLO,RALYL,PRPF38B,PDHX,AGXT2,LINC00894,RASGEF1B,SNTG1,LRP2,RORA,TNS1,PDZD2		Coexpression Atlas	gudmap_kidney_adult_JuxtaGlom_Ren1_1000	kidney_adult_JuxtaGlom_Ren1_top-relative-expression-ranked_1000	Gudmap Mouse MOE430.2	7.739e-07	0.002707	2.132e-05	0.0001862	15	801	PDE1A,ERBB4,ZBTB20,SLC17A3,ESRRG,LRRK2,MECOM,APP,ITGB6,ITGB8,SLC8A1,ACSM3,IGFBP7,PKHD1,BICC1		Pubmed	26831064	CHK2-BRCA1 tumor-suppressor axis restrains oncogenic Aurora-A kinase to ensure proper mitotic microtubule assembly.	Pubmed	1.928e-71	4.798e-67	2.822e-68	3.02e-67	59	494	RPL21,NPM1,RPL24,RPL27,RPL27A,RPL31,HSP90B1,RPL34,RPL37A,RPLP1,KRT18,RPLP2,GAPDH,RPS2,RPS3A,RPS5,RPS7,RPS8,NACA,RPS9,RPS11,RPS12,RPS13,RPS14,RPS16,RPS18,RPS19,RPSA,RPS23,RPL14,RPS24,RPS25,RPS27,LDHB,PABPC1,HNRNPA2B1,RPL10A,RPL23,FAU,PRDX1,RPL35,ENO1,RPL3,RPL4,RPL5,HSPA5,RPL6,RPL7,RPL7A,HSPB1,RPL8,RPL9,RPL10,RPL11,RPL12,HSP90AA1,RPL15,RPL18,HSP90AB1
	MACC1	8.17828e-62	5.32776e-60				EPB41L3	GS1	5.02235e-110				MicroRNA	hsa-miR-98:mirSVR_lowEffct	hsa-miR-98:mirSVR_conserved_lowEffect-0.1-0.5	MicroRNA.org	1.888e-14	8.369e-11	4.405e-12	3.953e-11	29	1678	UPB1,ZBTB16,INSR,TSPYL2,ANKS1B,CDK14,LIN52,SLC22A7,SORCS1,TINAG,ABCC2,GOLGA4,GOLGB1,FRAS1,TMC1,ANK1,SLC16A9,RTTN,GABBR2,SNX29,SLC7A8,AGXT2,LINC00894,LINGO1,KLHDC8A,PPP1R16B,PALM3,CGNL1,L3MBTL4		Coexpression Atlas	gudmap_developingGonad_e12.5_ovary_1000	DevelopingGonad_e12.5_ovary_emap-28876_top-relative-expression-ranked_1000	Gudmap Mouse MOE430.2	8.236e-07	0.002881	2.251e-05	0.0001967	15	805	TPM1,BNC2,PDE1A,CALD1,ARGLU1,RNF213,XIST,MEIS2,SLIT2,PTPRK,PRKD1,PRKG1,UTRN,CDH6,GULP1		Pubmed	21145461	Dynamics of cullin-RING ubiquitin ligase network revealed by systematic quantitative proteomics.	Pubmed	1.932e-68	4.807e-64	2.67e-65	2.857e-64	81	1696	RPL21,HSPD1,NPM1,VIM,RPL24,DNAJB1,RPL27,RPL27A,RPL31,HSP90B1,RPL32,RPL34,RPL35A,RPL37A,RPL38,MYL6,RPLP0,RPLP1,RPLP2,GAPDH,RPS2,RPS3A,ANXA2,RPS4X,RPS5,RPS7,RPS8,NACA,RPS9,RPS11,RPS12,RPS13,RPS14,RPS15,RPS16,RPS17,RPS18,RPS19,RPS20,RPSA,RPS21,RPS23,RPL14,RPS24,RPS25,RPS27,RPS28,LDHB,PABPC1,HNRNPA2B1,EEF1A1,RPL10A,RPL23,GSTP1,FAU,PRDX1,RPL35,RPL13A,MYL12B,ENO1,HSPA1A,RPL3,RPL4,RPL5,HSPA5,RPL6,RPL7,P…
	KCNK5	8.29066e-62	5.37865e-60				SGOL1-AS1	GS1	1.19287e-68				MicroRNA	hsa-miR-21:mirSVR_lowEffct	hsa-miR-21:mirSVR_conserved_lowEffect-0.1-0.5	MicroRNA.org	3.193e-14	1.415e-10	7.077e-12	6.351e-11	27	1458	HECW1,MYO6,ACO1,SORCS1,TRPM3,PRRC2C,CLTC,PCDH15,DLG2,PRKAG2,FKBP5,GOLGA4,VDR,WDR72,CACNA1E,TMC1,RALYL,SLC13A3,PLEKHA6,CUBN,SNX29,KMO,LINC00894,RASGEF1B,SLC28A1,UPP2,L3MBTL4		Coexpression Atlas	gudmap_developingGonad_e14.5_ epididymis_500	DevelopingGonad_e14.5_ epididymis_emap-29141_top-relative-expression-ranked_500	Gudmap Mouse MOE430.2	9.224e-07	0.003227	2.501e-05	0.0002185	11	413	TPM1,BNC2,CALD1,ARGLU1,MEIS2,SLIT2,PTPRK,RBMS3,PRKG1,UTRN,BICC1		Pubmed	27049334	Nuclear Functions of Nucleolin through Global Proteomics and Interactomic Approaches.	Pubmed	1.045e-67	2.6e-63	1.369e-64	1.464e-63	42	145	RPL21,RPL24,RPL27,RPL27A,RPL31,RPL35A,RPLP0,RPLP1,RPS3A,RPS4X,RPS7,RPS8,RPS9,RPS12,RPS13,RPS14,RPS15,RPS16,RPS17,RPS18,RPS20,RPS23,RPL14,RPS24,RPS25,RPS27,RPL23,RPL13A,RPL3,RPL4,RPL5,RPL6,RPL7,RPL7A,RPL8,RPL9,RPL11,RPL12,RPL13,RPL15,RPL18,RPL19
	CYP4F3	8.66528e-62	5.59855e-60				CYP4A11	GS1	6.09083e-34				MicroRNA	hsa-miR-589*:mirSVR_highEffct	hsa-miR-589*:mirSVR_nonconserved_highEffect-0.5	MicroRNA.org	4.148e-14	1.839e-10	8.756e-12	7.858e-11	30	1866	GPHN,HECW1,LUC7L3,ZC3H13,NCKAP5,CDK14,NRP1,TPCN1,SORCS1,TINAG,RBM25,HPN,SYNE2,SFXN2,SPATA22,PRKAG2,TMC1,RNF152,DPP10,PCLO,PNISR,AGXT2,SLC6A13,EHHADH,SAFB2,LRP2,TNS1,FGGY,CDH9,FRMD3		Coexpression Atlas	gudmap_developingKidney_e15.5_Proximal Tubules_500_k3	DevelopingKidney_e15.5_Proximal Tubules_emap-28005_k-means-cluster#3_top-relative-expression-ranked_500	Gudmap Mouse MOE430.2	9.399e-07	0.003288	2.529e-05	0.000221	5	44	DCDC2,ESRRG,GLIS3,XIST,CCSER1		Pubmed	23463506	The intracellular interactome of tetraspanin-enriched microdomains reveals their function as sorting machineries toward exosomes.	Pubmed	9.022e-66	2.245e-61	1.122e-62	1.201e-61	45	212	NPM1,RPL24,RPL27,RPL27A,RPL31,RPL35A,RPLP0,RPLP2,GAPDH,RPS2,RPS3A,RPS4X,RPS8,RPS9,RPS13,RPS14,RPS15,RPS16,RPS18,RPS19,RPS23,RPS25,RPS28,PABPC1,HNRNPA2B1,EEF1A1,FAU,FTH1,H3F3B,CD81,FTL,RPL35,RPL13A,RPL4,RPL5,RPL6,RPL7A,VCAM1,RPL8,RPL9,RPL11,RPL12,RPL13,RPL18,RPL19
	SLC14A2	9.23114e-62	5.93971e-60				SPATA22	GS1	5.166e-35				MicroRNA	hsa-miR-379:mirSVR_lowEffct	hsa-miR-379:mirSVR_conserved_lowEffect-0.1-0.5	MicroRNA.org	7.284e-14	3.229e-10	1.468e-11	1.317e-10	22	930	PCSK5,ATP8B4,ZBTB16,LUC7L3,CYP4A11,INSR,SLC30A8,SRSF11,GRAMD1B,TRPM3,TACC1,MME,ABCC2,PRKAG2,BBOX1,PRPF38B,THOC2,SLC5A11,PARP10,SAFB2,RORA,SLC4A4		Coexpression Atlas	MouseAtlas Mouse Multiple Adult muscle Subtype Heart_smooth muscle cell	MouseAtlas Mouse Multiple Adult muscle Subtype Heart_smooth muscle cell	MouseAtlas	9.481e-07	0.003316	2.532e-05	0.0002212	8	187	TPM1,RBPMS,CALD1,SLC8A1,IGFBP5,IGFBP7,PRKG1,UTRN		Pubmed	28378742	Fancd2 in vivo interaction network reveals a non-canonical role in mitochondrial function.	Pubmed	3.207e-65	7.979e-61	3.8e-62	4.065e-61	77	1577	RPL21,HSPD1,NPM1,VIM,RPL24,RPL27,RPL27A,HSP90B1,RPL35A,HINT1,RPL37A,RPL38,MYL6,RPLP0,RPLP2,GAPDH,RPS2,ANXA2,RPS5,B2M,RPS8,RPS9,RPS11,RPS12,GPX3,RPS13,RPS14,RPS16,RPS17,RPS18,RPS19,RPS20,RPSA,RPS23,RPL14,RPS24,RPS25,RPS28,RPS29,PABPC1,HNRNPA2B1,EEF1A1,RPL10A,CRYAB,RPL23,SERPINA1,PIGR,CLU,PEBP1,PRDX1,FGB,FTL,RPL35,RPL13A,ITM2B,ENO1,HSPA1A,RPL3,RPL4,RPL5,HSPA5,RPL6,RPL7,RPL7A,HSPB1,VCAM1,RPL8,RPL9,R…
	KIAA1919	9.76684e-62	6.25875e-60				RP11-622A1.2	GS1	3.84331e-33				MicroRNA	hsa-miR-217:mirSVR_lowEffct	hsa-miR-217:mirSVR_conserved_lowEffect-0.1-0.5	MicroRNA.org	9.601e-14	4.256e-10	1.851e-11	1.661e-10	29	1791	PCSK5,KMT2B,TSPYL2,EPB41L3,CSMD2,SLC22A7,SLC36A2,SORCS1,TINAG,TRPM3,DLG2,TACC1,AP3D1,SHISA6,MGAM,RALYL,SLC13A3,PPARA,PLEKHA6,RUNX1,GABBR2,ABCC6,PDHX,SAFB2,PPP1R16B,RORA,SLC4A4,SRRM2,UPP2		Coexpression Atlas	Lungmap Mouse Lung E16-PND28 Fibroblast all subtypes	Lungmap Mouse Lung E16-PND28 Fibroblast all subtypes	Lungmap CCHMC	9.705e-07	0.003395	2.572e-05	0.0002247	21	1568	TPM1,PDE4D,CALD1,KLF6,ARGLU1,RTN4,NFKBIZ,XIST,EXT1,MED13L,MEF2A,PICALM,AKAP12,SLIT2,IGFBP7,RBMS3,VCAN,MAML2,PLEKHH2,BICC1,GULP1		Pubmed	24457600	The central role of EED in the orchestration of polycomb group complexes.	Pubmed	3.708e-65	9.226e-61	4.194e-62	4.487e-61	79	1719	RPL21,HSPD1,NPM1,VIM,RPL24,TPT1,RPL27,RPL27A,RPL31,HSP90B1,RPL32,RPL34,RPL35A,RPL37A,RPL38,MYL6,RPLP0,RPLP1,KRT18,RPLP2,GAPDH,RPS2,RPS3A,RPS4X,RPS5,RPS7,RPS8,RPS9,RPS11,RPS12,RPS13,RPS14,RPS15,ACTG1,RPS16,RPS17,RPS18,RPS19,RPS20,RPSA,RPS23,RPL14,RPS24,RPS25,RPS27A,RPS28,LDHB,PABPC1,HNRNPA2B1,EEF1A1,RPL10A,RPL23,GSTP1,UBB,PIGR,PRDX1,FTL,RPL13A,ENO1,HSPA1A,RPL3,RPL4,RPL5,HSPA5,RPL6,RPL7,RPL7A,HSPB1…
	GLIS3	1.44368e-61	9.21376e-60				PRODH2	GS1	4.96341e-95				MicroRNA	hsa-miR-328:mirSVR_lowEffct	hsa-miR-328:mirSVR_conserved_lowEffect-0.1-0.5	MicroRNA.org	1.744e-13	7.732e-10	3.066e-11	2.752e-10	25	1316	TSPYL2,CSMD2,HNF4A,PLPPR1,SLC36A2,SORCS1,GRAMD1B,SLC22A8,TACC1,TMC1,PLEKHA6,ACSF2,RUNX1,SLC7A7,LINC00894,SLC13A1,SLC17A1,EHHADH,PPP1R16B,KCNK5,PALM3,G6PC,HAO2,PRLR,CFAP46		Coexpression Atlas	gudmap_dev gonad_e11.5_F_ReproVasc_Flk_1000	dev gonad_e11.5_F_ReproVasc_Flk_top-relative-expression-ranked_1000	Gudmap Mouse ST 1.0	9.905e-07	0.003465	2.605e-05	0.0002276	15	817	COL4A1,RBPMS,PDE4D,KLF6,PPFIBP1,RBMS1,MECOM,NFKBIZ,XIST,DGKH,MEF2A,TNFAIP2,MAML2,GULP1,CCSER1		Pubmed	23376485	Proteomic analysis of podocyte exosome-enriched fraction from normal human urine.	Pubmed	2.745e-63	6.83e-59	2.969e-60	3.177e-59	78	1744	CMBL,SMIM24,RPL24,DNAJB1,RPL27,RPL31,HINT1,PSAP,MYL6,RPLP0,RPLP1,RPLP2,GAPDH,SPP1,RPS2,ANXA2,RPS4X,COX4I1,RPS5,B2M,RPS7,RPS8,NACA,RPS9,GPX3,RPS13,RPS14,GATM,ACTG1,RPS17,RPS18,RPS19,RPS20,RPSA,RPS25,RPS27A,RPS28,AQP1,LDHB,EEF1A1,PTMA,CRYAB,S100A6,RPL23,GSTP1,S100A10,UBA52,SERPINA1,UBB,PIGR,CLU,IFITM3,PEBP1,PRDX1,FTH1,FGB,CD63,UMOD,CD81,FTL,MMP7,ITM2B,ALDOB,ENO1,ALDH6A1,HSPA5,SDC4,RPL7,PCK1,RPL7A,H…
	GADD45A	5.01793e-61	3.18954e-59				BBOX1	GS1	2.55483e-37				MicroRNA	hsa-miR-597:mirSVR_lowEffct	hsa-miR-597:mirSVR_nonconserved_lowEffect-0.1-0.5	MicroRNA.org	1.756e-13	7.783e-10	3.066e-11	2.752e-10	26	1440	ATP8B4,ACO1,ZC3H13,TSPYL2,SRSF11,EPB41L3,CDK14,NXT2,NRP1,TINAG,CLTC,MME,EBNA1BP2,SLC5A12,PRKAG2,FRAS1,SLC16A9,LINC00671,PPARA,CUBN,THOC2,WDR19,RASGEF1B,SNTG1,SLC4A4,UPP2		Coexpression Atlas	gudmap_kidney_P0_JuxtaGlom_Ren1_k4_1000	kidney_P0_JuxtaGlom_Ren1_k-means-cluster#4_top-relative-expression-ranked_1000	Gudmap Mouse MOE430.2	1.028e-06	0.003596	2.683e-05	0.0002345	9	257	PDE1A,ERBB4,PDE4D,SLC17A3,ESRRG,LRRK2,ITGB6,PROM1,PKHD1		Pubmed	22863883	A high-throughput approach for measuring temporal changes in the interactome.	Pubmed	3.775e-62	9.393e-58	3.914e-59	4.187e-58	73	1456	RPL21,HSPD1,NPM1,VIM,RPL24,DNAJB1,RPL27,RPL27A,HSP90B1,RPL38,PSAP,MYL6,RPLP0,RPLP1,KRT18,RPLP2,GAPDH,RPS2,RPS3A,ANXA2,RPS4X,RPS5,RPS7,RPS8,NACA,RPS9,RPS11,RPS12,RPS13,RPS14,RPS15,ACTG1,RPS16,RPS17,RPS18,RPS19,RPS20,RPSA,RPS21,RPS23,PFDN5,RPL14,RPS24,RPS25,RPS27,RPS27A,RPS28,RPS29,LDHB,PABPC1,HNRNPA2B1,EEF1A1,PTMA,RPL23,FAU,CLU,PRDX1,FTH1,FTL,RPL35,HSPA1A,RPL3,HSPA5,RPL7A,RPL8,RPL10,RPL11,HSP90AA1…
	RP5-887A10.1	1.02387e-60	6.48178e-59				CDH9	GS1	6.00092e-56				MicroRNA	hsa-miR-34b:mirSVR_lowEffct	hsa-miR-34b:mirSVR_nonconserved_lowEffect-0.1-0.5	MicroRNA.org	1.798e-13	7.972e-10	3.066e-11	2.752e-10	29	1837	PCSK5,CLUAP1,ATP8B4,MYO6,ACO1,INSR,PLPPR1,LIN52,SLC16A12,SPATA22,XYLB,SLC5A12,AP3D1,SLC27A2,WDR72,MGAM,FRAS1,DPP10,RALYL,POR,WDR60,SLC13A3,PNISR,AGXT2,CRYL1,ARSB,LINC00894,SLC17A1,SLC28A1		Coexpression Atlas	ratio_EB_vs_SC_1000_K1	ratio_EmbryoidBody_vs_StemCell_top-relative-expression-ranked_1000_k-means-cluster#1	PCBC	1.101e-06	0.003852	2.84e-05	0.0002482	10	336	PDE1A,GLIS3,MECOM,MEIS2,SLIT2,IGFBP5,IGFBP7,RBMS3,KCTD16,BICC1		Pubmed	8706699	Characterization of the human small-ribosomal-subunit proteins by N-terminal and internal sequencing, and mass spectrometry.	Pubmed	1.196e-61	2.976e-57	1.19e-58	1.274e-57	28	36	RPS2,RPS3A,RPS4X,RPS5,RPS7,RPS8,RPS9,RPS11,RPS12,RPS13,RPS14,RPS15,RPS16,RPS17,RPS18,RPS19,RPS20,RPSA,RPS21,RPS23,RPS24,RPS25,RPS27,RPS27A,RPS28,RPS29,FAU,FTL
	TIMM23B	1.40611e-60	8.86583e-59				PPP2R2B	GS1	6.7603e-50				MicroRNA	hsa-let-7e:mirSVR_lowEffct	hsa-let-7e:mirSVR_conserved_lowEffect-0.1-0.5	MicroRNA.org	2.005e-13	8.888e-10	3.175e-11	2.849e-10	30	1985	UPB1,ZBTB16,ACO1,INSR,TSPYL2,TMEM214,CDK14,SLC22A7,SORCS1,TINAG,SLC5A12,ABCC2,GOLGA4,GOLGB1,FRAS1,TMC1,SLC16A9,RTTN,GABBR2,SNX29,SLC7A8,AGXT2,LINC00894,LINGO1,KLHDC8A,PPP1R16B,PALM3,CGNL1,G6PC,L3MBTL4		Coexpression Atlas	JC_hmvEC_2500_K1	JC_hmvEC_top-relative-expression-ranked_2500_k-means-cluster#1	PCBC	1.104e-06	0.003863	2.84e-05	0.0002482	16	939	COL4A1,KLF6,TRIO,PPFIBP1,RTN4,GLIS3,MECOM,SULT1C4,ITGAV,AKAP12,NTN4,IGFBP7,RBMS3,TNFAIP2,NRG3,UTRN		Pubmed	21423176	Analysis of the myosin-II-responsive focal adhesion proteome reveals a role for ?-Pix in negative regulation of focal adhesion maturation.	Pubmed	2.559e-61	6.366e-57	2.449e-58	2.62e-57	46	285	NPM1,VIM,RPL27,RPL31,HSP90B1,RPL37A,RPL38,RPLP0,RPLP1,RPLP2,RPS2,RPS3A,RPS4X,RPS5,B2M,RPS7,RPS8,RPS9,RPS11,RPS13,RPS14,RPS15,RPS16,RPS17,RPS18,RPS19,RPS29,PABPC1,RPL10A,RPL23,CD81,RPL13A,HSPA1A,RPL3,RPL4,RPL5,HSPA5,RPL6,RPL7,RPL7A,HSPB1,RPL8,RPL9,RPL12,RPL18,RPL19
	RPS7	1.46474e-60	9.19857e-59				NEAT1	GS2	3.58055e-215				MicroRNA	hsa-miR-1255a:mirSVR_lowEffct	hsa-miR-1255a:mirSVR_nonconserved_lowEffect-0.1-0.5	MicroRNA.org	2.005e-13	8.89e-10	3.175e-11	2.849e-10	28	1709	GPHN,ATP8B4,MYO6,MAPT,INSR,SLC22A11,TSPYL2,SLC30A8,SRSF11,HNF4A,TENM2,TPCN1,GRAMD1B,PCDH15,XYLB,GOLGA4,SHISA6,WDR72,CACNA1E,TMC1,SLC2A9,PCLO,RUNX1,WDR19,ARSB,KCNK5,G6PC,PRLR		Coexpression Atlas	Facebase_RNAseq_e10.5_Medial Nasal Eminence_2500_K1	FacebaseRNAseq_e10.5_Medial Nasal Eminence_top-relative-expression-ranked_2500_k-means-cluster#1	FaceBase_RNAseq	1.2e-06	0.004196	3.063e-05	0.0002676	13	615	ZBTB20,MECOM,FHOD3,CLSTN2,NLGN1,DCC,ITGB8,CREB5,MEIS2,SLIT2,PROM1,NRG3,TMEM178B		Pubmed	20458337	MHC class II-associated proteins in B-cell exosomes and potential functional implications for exosome biogenesis.	Pubmed	3.045e-61	7.577e-57	2.806e-58	3.003e-57	55	565	HSPD1,VIM,RPL24,RPL27,RPL31,HSP90B1,RPL34,RPL35A,HINT1,RPL37A,MYL6,RPLP0,RPLP2,GAPDH,RPS2,RPS3A,ANXA2,RPS4X,RPS5,RPS8,NACA,RPS9,RPS13,RPS14,ACTG1,RPS16,RPS18,RPS19,RPS20,RPSA,RPL14,RPS25,RPS27A,RPS28,RPS29,LDHB,EEF1A1,RPL10A,RPL23,GSTP1,PEBP1,PRDX1,H3F3B,CD81,MYL12B,ENO1,HSPA1A,RPL3,RPL4,RPL5,HSPA5,RPL11,RPL12,HSP90AA1,HSP90AB1
	AFMID	1.67461e-60	1.04746e-58				IGFBP5	GS2	5.14666e-32				MicroRNA	hsa-miR-211:mirSVR_highEffct	hsa-miR-211:mirSVR_conserved_highEffect-0.5	MicroRNA.org	2.232e-13	9.895e-10	3.412e-11	3.062e-10	27	1584	IL36B,ZC3H13,CDK14,GALNT18,NRP1,AFM,CLTC,SFXN2,TACC1,MME,SLC27A2,WDR72,CACNA1E,LINC01060,FRAS1,SLC16A9,GPAT3,GRIN2B,GABBR2,PDHX,MACROD2,SNTG1,LRP2,ACSM2A,PRLR,ACSM2B,L3MBTL4		Coexpression Atlas	gudmap_kidney_adult_RenalCortexMixed_Std_500	kidney_adult_RenalCortexMixed_Std_top-relative-expression-ranked_500	Gudmap Mouse MOE430.2	1.219e-06	0.004265	3.091e-05	0.0002701	11	425	PDE1A,ZBTB20,SLC17A3,LRRK2,GLIS3,ITGB6,ITGB8,ACSM3,IGFBP7,PKHD1,BICC1		Pubmed	20020773	Global analysis of TDP-43 interacting proteins reveals strong association with RNA splicing and translation machinery.	Pubmed	8.576e-61	2.134e-56	7.622e-58	8.154e-57	43	223	RPL21,NPM1,RPL31,RPL32,RPLP0,RPS2,RPS3A,RPS4X,RPS7,NACA,RPS9,RPS11,RPS14,RPS16,RPS17,RPS18,RPS20,RPSA,RPS23,RPL14,RPS24,RPS25,PABPC1,HNRNPA2B1,RPL10A,RPL23,RPL35,RPL13A,RPL3,RPL4,RPL5,HSPA5,RPL6,RPL7,RPL7A,RPL8,RPL9,RPL10,RPL11,RPL12,RPL13,RPL15,RPL19
	XYLB	2.97224e-60	1.85175e-58				XIST	GS2	1.94239e-77				MicroRNA	hsa-miR-4309:mirSVR_lowEffct	hsa-miR-4309:mirSVR_nonconserved_lowEffect-0.1-0.5	MicroRNA.org	2.473e-13	1.096e-09	3.541e-11	3.178e-10	27	1591	PCSK5,SLC16A12,LINC01020,GRAMD1B,RBM25,TRPM3,SYNE2,CLTC,PCDH15,DLG2,XYLB,SLC5A12,VDR,FRAS1,SLC16A9,WDR60,RUNX1,CUBN,ABCC6,SLC22A12,AGXT2,ARSB,LINC00894,SUGCT,KLHDC8A,PAH,SLC4A4		Coexpression Atlas	gudmap_kidney_adult_RenalCapsule_k4_1000	kidney_adult_RenalCapsule_k-means-cluster#4_top-relative-expression-ranked_1000	Gudmap Mouse MOE430.2	1.366e-06	0.004779	3.415e-05	0.0002983	7	136	CALD1,IGFBP5,IGFBP7,RBMS3,PRKG1,PLEKHH2,GULP1		Pubmed	19946888	Defining the membrane proteome of NK cells.	Pubmed	2.959e-60	7.362e-56	2.539e-57	2.716e-56	67	1168	RPL21,HSPD1,NPM1,RPL24,RPL27,RPL27A,RPL31,HSP90B1,RPL32,RPL35A,MYL6,RPLP0,RPLP2,GAPDH,RPS2,ANXA2,RPS4X,COX4I1,RPS5,B2M,RPS7,RPS8,RPS9,RPS11,RPS12,RPS13,RPS14,RPS15,ACTG1,RPS16,RPS17,RPS18,RPS19,RPS20,RPSA,RPS23,RPL14,RPS24,RPS27A,TMBIM6,LDHB,PABPC1,HNRNPA2B1,EEF1A1,RPL10A,RPL23,CD81,FTL,RPL35,RPL13A,ITM2B,ENO1,RPL4,RPL5,HSPA5,RPL6,RPL7,RPL8,RPL9,RPL10,RPL11,RPL12,HSP90AA1,RPL13,RPL18,HSP90AB1,RPL…
	RPL32	1.32274e-59	8.20831e-58				AL353644.10	GS2	3.56226e-49				MicroRNA	hsa-miR-491-5p:mirSVR_lowEffct	hsa-miR-491-5p:mirSVR_conserved_lowEffect-0.1-0.5	MicroRNA.org	2.476e-13	1.098e-09	3.541e-11	3.178e-10	29	1861	LUC7L3,SLC22A11,SLC30A8,ANKS1B,CSMD2,PTMS,GRAMD1B,RBM25,SLC22A8,TRPM3,CLTC,PCDH15,DLG2,AP3D1,SHISA6,DMGDH,ANK1,SLC16A9,PCLO,PRPF38B,PPARA,MSRA,LINC00894,KLHDC8A,PAH,SLC28A1,CYP4F3,SRRM2,TNS1		Coexpression Atlas	gudmap_dev gonad_e13.5_F_VascAssocMesenchStromOvary_MafB_k2_1000	dev gonad_e13.5_F_VascAssocMesenchStromOvary_MafB_k-means-cluster#2_top-relative-expression-ranked_1000	Gudmap Mouse ST 1.0	1.367e-06	0.00478	3.415e-05	0.0002983	9	266	TPM1,BNC2,CALD1,ITGB8,SLIT2,IGFBP5,VCAN,PLEKHH2,CDH6		Pubmed	15883184	Mass spectrometric analysis of the human 40S ribosomal subunit: native and HCV IRES-bound complexes.	Pubmed	6.357e-59	1.582e-54	5.273e-56	5.642e-55	26	31	RPS2,RPS3A,RPS4X,RPS5,RPS7,RPS8,RPS9,RPS11,RPS12,RPS13,RPS14,RPS15,RPS16,RPS17,RPS18,RPS19,RPS20,RPS21,RPS23,RPS24,RPS25,RPS27,RPS27A,RPS28,RPS29,FAU
	COX7C	1.50871e-59	9.3255e-58				SLC17A3	GS2	1.25142e-40				MicroRNA	hsa-miR-1227:mirSVR_lowEffct	hsa-miR-1227:mirSVR_nonconserved_lowEffect-0.1-0.5	MicroRNA.org	2.672e-13	1.184e-09	3.701e-11	3.322e-10	26	1467	ENPP6,ATP8B4,SRSF11,TMEM214,HNF4A,TENM2,TRPM3,PRKAG2,BBOX1,SHISA6,HNF1A,FRAS1,TMC1,RNF152,WDR60,PLEKHA6,CRYL1,ARSB,SLC13A1,MACROD2,SNTG1,RORA,ACSM2A,UPP2,FRMD3,PDZD2		Coexpression Atlas	gudmap_dev gonad_e11.5_M_GonMes_Sma_500	dev gonad_e11.5_M_GonMes_Sma_top-relative-expression-ranked_500	Gudmap Mouse ST 1.0	1.461e-06	0.005112	3.625e-05	0.0003168	11	433	BNC2,PDE1A,CALD1,KLF6,RNF213,ITGB8,IGFBP5,VCAN,PRKD1,PRKG1,CDH6		Pubmed	21182205	Identification of proteins associated with ligand-activated estrogen receptor ? in human breast cancer cell nuclei by tandem affinity purification and nano LC-MS/MS.	Pubmed	5.156e-57	1.283e-52	4.138e-54	4.428e-53	42	245	RPL21,NPM1,RPL24,RPL27A,RPL37A,MYL6,RPLP0,GAPDH,RPS2,RPS3A,ANXA2,RPS4X,RPS8,RPS9,RPS12,RPS13,RPS14,RPS16,RPS18,RPS20,RPSA,RPS23,RPL14,RPS24,PABPC1,HNRNPA2B1,RPL10A,RPL13A,RPL3,RPL4,RPL5,RPL6,RPL7,RPL7A,RPL8,RPL9,RPL10,RPL11,RPL12,RPL13,RPL18,RPL19
	RPL8	2.12016e-59	1.30536e-57				CCSER1	GS2	2.19527e-40				MicroRNA	hsa-miR-204:mirSVR_highEffct	hsa-miR-204:mirSVR_conserved_highEffect-0.5	MicroRNA.org	2.946e-13	1.306e-09	3.957e-11	3.551e-10	27	1603	IL36B,ZC3H13,CSMD2,CDK14,GALNT18,TINAG,AFM,CLTC,SFXN2,TACC1,MME,SLC27A2,WDR72,CACNA1E,FRAS1,SLC16A9,GPAT3,GRIN2B,GABBR2,PDHX,MACROD2,SNTG1,LRP2,ACSM2A,PRLR,ACSM2B,L3MBTL4		Coexpression Atlas	Facebase_RNAseq_e8.5_Non-Floor Plate Neural Epithelium_2500_K5	FacebaseRNAseq_e8.5_Non-Floor Plate Neural Epithelium_top-relative-expression-ranked_2500_k-means-cluster#5	FaceBase_RNAseq	1.49e-06	0.005213	3.671e-05	0.0003208	14	733	ZBTB20,MECOM,FHOD3,CLSTN2,NLGN1,DCC,ITGB8,CREB5,MEIS2,BICD1,SLIT2,PROM1,NRG3,TMEM178B		Pubmed	11790298	Directed proteomic analysis of the human nucleolus.	Pubmed	1.684e-54	4.191e-50	1.31e-51	1.401e-50	39	208	HSPD1,NPM1,TPT1,RPL27,RPL27A,RPL31,RPLP0,RPS3A,ANXA2,RPS4X,RPS5,RPS8,RPS9,RPS11,RPS12,RPS13,RPS16,RPS18,RPSA,RPL14,HNRNPA2B1,RPL10A,UBB,RPL13A,HSPA1A,RPL3,RPL4,RPL5,HSPA5,RPL6,RPL7,RPL7A,RPL8,RPL9,RPL11,RPL12,RPL13,RPL15,RPL18
	PRPF38B	2.41001e-59	1.47801e-57				SLIT2	GS2	1.36926e-35				MicroRNA	hsa-miR-1255b:mirSVR_lowEffct	hsa-miR-1255b:mirSVR_nonconserved_lowEffect-0.1-0.5	MicroRNA.org	4.861e-13	2.155e-09	6.275e-11	5.631e-10	27	1638	GPHN,ATP8B4,MYO6,MAPT,INSR,SLC22A11,TSPYL2,SLC30A8,SRSF11,HNF4A,TENM2,TPCN1,GRAMD1B,PCDH15,XYLB,GOLGA4,SHISA6,WDR72,CACNA1E,TMC1,SLC2A9,LINC00671,PCLO,RUNX1,WDR19,KCNK5,PRLR		Coexpression Atlas	gudmap_developingLowerUrinaryTract_adult_bladder_1000	DevelopingLowerUrinaryTract_adult_bladder_emap-29457_top-relative-expression-ranked_1000	Gudmap Mouse MOE430.2	1.563e-06	0.005468	3.824e-05	0.0003341	14	736	TPM1,MACC1,PDE4D,ZBTB20,CALD1,FHOD3,NTN4,PKHD1,PLCB4,PLCL1,TNFAIP2,LRRFIP1,SAMD4A,NEAT1		Pubmed	25147182	Quantitative Lys-?-Gly-Gly (diGly) proteomics coupled with inducible RNAi reveals ubiquitin-mediated proteolysis of DNA damage-inducible transcript 4 (DDIT4) by the E3 ligase HUWE1.	Pubmed	1.921e-54	4.781e-50	1.449e-51	1.55e-50	46	395	HSPD1,NPM1,DNAJB1,RPL27,RPL27A,HSP90B1,RPLP0,GAPDH,RPS3A,RPS4X,RPS7,RPS8,NACA,RPS9,RPS13,RPS14,RPS16,RPS17,RPS18,RPS19,RPS20,RPS23,RPS24,RPS25,LDHB,HNRNPA2B1,RPL10A,RPL23,UBB,RPL13A,ENO1,RPL3,RPL4,RPL5,HSPA5,RPL6,RPL7A,HSPB1,RPL8,RPL9,RPL12,HSP90AA1,RPL13,RPL15,RPL18,HSP90AB1
	MT1E	3.65345e-59	2.23188e-57				NLGN1	GS2	6.52454e-51				MicroRNA	hsa-miR-19b:mirSVR_highEffct	hsa-miR-19b:mirSVR_conserved_highEffect-0.5	MicroRNA.org	4.97e-13	2.203e-09	6.275e-11	5.631e-10	26	1508	ENPP6,PCSK5,ACO1,ZC3H13,ANKS1B,SRSF11,NCKAP5,CDK14,PLPPR1,LIN52,GRAMD1B,RBM25,CLTC,PCDH15,TMC1,SLC16A9,THOC2,MSRA,AGXT2,SLC13A1,BRD9,MACROD2,LRP2,RORA,CGNL1,UPP2		Coexpression Atlas	Facebase_RNAseq_e10.5_Mandibular Arch_1000_K3	FacebaseRNAseq_e10.5_Mandibular Arch_top-relative-expression-ranked_1000_k-means-cluster#3	FaceBase_RNAseq	1.593e-06	0.005574	3.871e-05	0.0003382	9	271	PDE1A,FHOD3,CLSTN2,NLGN1,ITGB8,CREB5,IGFBP7,NRG3,TMEM178B		Pubmed	12588972	Transcript-selective translational silencing by gamma interferon is directed by a novel structural element in the ceruloplasmin mRNA 3' untranslated region.	Pubmed	3.388e-54	8.43e-50	2.479e-51	2.653e-50	28	53	RPS2,RPS3A,RPS4X,RPS5,RPS7,RPS8,RPS9,RPS11,RPS12,RPS13,RPS14,RPS15,RPS16,RPS17,RPS18,RPS19,RPS20,RPSA,RPS21,RPS23,RPS24,RPS25,RPS27A,RPS28,RPS29,PABPC1,FAU,RPL13A
	SLC22A8	4.75897e-59	2.89596e-57				ESRRG	GS2	5.91842e-40				MicroRNA	hsa-miR-367:mirSVR_lowEffct	hsa-miR-367:mirSVR_conserved_lowEffect-0.1-0.5	MicroRNA.org	5.096e-13	2.259e-09	6.275e-11	5.631e-10	28	1777	PCSK5,CLUAP1,HECW1,TSPYL2,SLC30A8,SREK1,EPB41L3,CDK14,PPIG,TRPM3,NFE2L1,SLC5A12,PRKAG2,MGAM,SLC16A9,RALYL,PPARA,PLEKHA6,PDHX,KMO,SLC13A1,MACROD2,LRP2,SLC4A4,G6PC,FGGY,CDH9,L3MBTL4		Coexpression Atlas	gudmap_kidney_adult_RenCorpuscGlomer_500	kidney_adult_RenCorpuscGlomer_top-relative-expression-ranked_500	Gudmap Mouse MOE430.2	1.633e-06	0.005713	3.94e-05	0.0003443	11	438	DCDC2,ZBTB20,MECOM,ITGB8,MAGI2,IGFBP5,IGFBP7,PLCL1,TNFAIP2,PRKG1,PLEKHH2		Pubmed	18457437	Identification of intracellular proteins associated with the EBV-encoded nuclear antigen 5 using an efficient TAP procedure and FT-ICR mass spectrometry.	Pubmed	2.142e-52	5.331e-48	1.523e-49	1.63e-48	35	151	HSPD1,RPL24,DNAJB1,RPL27A,RPL31,RPL34,RPS2,RPS3A,RPS4X,RPS8,RPS9,RPS11,RPS13,RPS14,RPS15,RPS16,RPS17,RPS18,RPS23,RPS25,LDHB,HNRNPA2B1,RPL23,HSPA5,RPL7,RPL7A,HSPB1,RPL8,RPL9,RPL10,RPL11,RPL12,HSP90AA1,RPL13,RPL18
	AC002539.1	4.78036e-59	2.89775e-57				PKHD1	GS2	7.30203e-34				MicroRNA	hsa-let-7f:mirSVR_lowEffct	hsa-let-7f:mirSVR_conserved_lowEffect-0.1-0.5	MicroRNA.org	6.061e-13	2.687e-09	7.261e-11	6.516e-10	28	1790	PCSK5,UPB1,ZBTB16,INSR,TSPYL2,CDK14,SLC22A7,SORCS1,TINAG,ABCC2,GOLGA4,GOLGB1,FRAS1,TMC1,ANK1,SLC16A9,RTTN,GABBR2,SNX29,SLC7A8,AGXT2,LINC00894,LINGO1,KLHDC8A,PPP1R16B,PALM3,CGNL1,L3MBTL4		Coexpression Atlas	Facebase_RNAseq_ratio_e9.5_MaxillaryArch_vs_Mandibular_2500_K5	FacebaseRNAseq_ratio_e9.5_MaxillaryArch_vs_Mandibular_top-relative-expression-ranked_2500_k-means-cluster#5	FaceBase_RNAseq	1.774e-06	0.006205	4.25e-05	0.0003713	14	744	PDE1A,ZBTB20,MECOM,XIST,FHOD3,CLSTN2,NLGN1,DCC,ITGB8,CREB5,MEIS2,SLIT2,NRG3,TMEM178B		Pubmed	17620599	Functional specialization of beta-arrestin interactions revealed by proteomic analysis.	Pubmed	5.129e-52	1.276e-47	3.545e-49	3.793e-48	42	317	RPL21,NPM1,VIM,RPL31,RPL35A,MYL6,RPLP0,RPLP1,RPLP2,GAPDH,RPS2,RPS3A,ANXA2,RPS4X,RPS7,RPS8,RPS13,RPS17,RPS19,RPL14,RPS27A,PABPC1,HNRNPA2B1,EEF1A1,UBA52,UBB,H3F3B,RPL35,MYL12B,RPL3,RPL4,HSPA5,RPL6,RPL7,RPL7A,RPL11,RPL12,HSP90AA1,RPL15,RPL18,HSP90AB1,RPL19
	MOGAT1	8.26128e-59	4.98854e-57				ZBTB20	GS2	1.45786e-53				MicroRNA	hsa-let-7a:mirSVR_lowEffct	hsa-let-7a:mirSVR_conserved_lowEffect-0.1-0.5	MicroRNA.org	6.307e-13	2.796e-09	7.357e-11	6.603e-10	28	1793	UPB1,ZBTB16,INSR,TSPYL2,CDK14,SLC22A7,SORCS1,TINAG,SLC5A12,ABCC2,GOLGA4,GOLGB1,FRAS1,TMC1,ANK1,SLC16A9,RTTN,GABBR2,SNX29,SLC7A8,AGXT2,LINC00894,LINGO1,KLHDC8A,PPP1R16B,PALM3,CGNL1,L3MBTL4		Coexpression Atlas	Facebase_RNAseq_e10.5_Medial Nasal Eminence_2500_K4	FacebaseRNAseq_e10.5_Medial Nasal Eminence_top-relative-expression-ranked_2500_k-means-cluster#4	FaceBase_RNAseq	1.802e-06	0.006303	4.288e-05	0.0003746	14	745	BNC2,PDE4D,CALD1,KIF26B,RBMS1,LRRK2,MECOM,RNF213,NFKBIZ,SLC8A1,PTPRK,KAZN,PLEKHH2,BICC1		Pubmed	26693507	The dynamic interactome of human Aha1 upon Y223 phosphorylation.	Pubmed	1.588e-51	3.952e-47	1.068e-48	1.143e-47	31	96	HSPD1,VIM,RPL31,RPL38,RPS2,RPS3A,RPS4X,RPS7,RPS11,RPS13,RPS14,RPS15,RPS16,RPS18,RPS20,RPS23,RPS25,LDHB,HNRNPA2B1,EEF1A1,RPL23,FAU,ENO1,HSPA1A,HSPA5,RPL6,RPL9,RPL11,HSP90AA1,RPL13,HSP90AB1
	BHMT	1.37225e-58	8.25451e-57				PLCL1	GS2	3.66114e-51				MicroRNA	hsa-miR-593:mirSVR_lowEffct	hsa-miR-593:mirSVR_nonconserved_lowEffect-0.1-0.5	MicroRNA.org	6.525e-13	2.893e-09	7.417e-11	6.656e-10	29	1936	GPHN,PCSK5,SLC22A11,ANKS1B,NCKAP5,CSMD2,CDK14,LIN52,SLC22A7,SLC16A12,SLC36A2,PPIG,TINAG,TRPM3,TACC1,AP3D1,VDR,PCLO,GRIN2B,XPNPEP2,RUNX1,GABBR2,THOC2,KMO,SLC6A13,LINC00894,ASS1,MACROD2,L3MBTL4		Coexpression Atlas	Facebase_RNAseq_ratio_e10.5_MandibularArch_vs_MaxillaryArch_1000	FacebaseRNAseq_ratio_e10.5_MandibularArch_vs_MaxillaryArch_top-relative-expression-ranked_1000	FaceBase_RNAseq	1.849e-06	0.006469	4.371e-05	0.0003819	16	977	BNC2,PDE1A,KIF26B,MECOM,RNF213,FHOD3,CLSTN2,NLGN1,ITGB8,CREB5,IGFBP7,VCAN,PLCL1,NRG3,BICC1,CCSER1		Pubmed	15635413	Nucleolar proteome dynamics.	Pubmed	2.443e-48	6.079e-44	1.6e-45	1.712e-44	43	419	RPL21,HSPD1,NPM1,RPL27,RPL34,RPL35A,RPLP2,GAPDH,RPS2,ANXA2,RPS5,RPS8,RPS9,RPS12,RPS16,RPS17,RPS18,RPS19,RPSA,RPS23,RPL14,RPS27,EEF1A1,RPL10A,FAU,PRDX1,RPL35,RPL13A,RPL3,RPL4,RPL5,HSPA5,RPL6,RPL7,RPL7A,RPL8,RPL9,RPL10,RPL12,RPL13,RPL15,RPL18,HSP90AB1
	ZC3H13	1.43803e-58	8.61722e-57				PDE4D	GS2	2.3532e-54				MicroRNA	hsa-miR-2053:mirSVR_highEffct	hsa-miR-2053:mirSVR_nonconserved_highEffect-0.5	MicroRNA.org	7.126e-13	3.159e-09	7.802e-11	7.002e-10	29	1943	GPHN,PCSK5,HECW1,ZC3H13,INSR,SRSF11,SREK1,EPB41L3,CSMD2,PLPPR1,NRP1,TINAG,PRRC2C,TMC1,DPP10,PCLO,RTTN,PRPF38B,CUBN,ABCC6,RGN,PPP2R2B,SLC13A1,MACROD2,SNTG1,SLC4A4,UPP2,PRLR,L3MBTL4		Coexpression Atlas	Lungmap Mouse Lung E16-PND28 Endothelial Subtype Endothelial-2	Lungmap Mouse Lung E16-PND28 Endothelial Subtype Endothelial-2	Lungmap CCHMC	1.904e-06	0.006659	4.469e-05	0.0003905	11	445	TPM1,PDE4D,CALD1,NFKBIZ,EXT1,AKAP12,SLIT2,RBMS3,VCAN,MAML2,GULP1		Pubmed	26170170	RC3H1 post-transcriptionally regulates A20 mRNA and modulates the activity of the IKK/NF-?B pathway.	Pubmed	6.348e-48	1.58e-43	4.05e-45	4.334e-44	33	156	HSPD1,NPM1,VIM,RPL24,RPL27A,RPL38,RPS2,RPS3A,RPS5,RPS7,RPS8,RPS11,RPS13,RPS14,ACTG1,RPS16,RPS17,RPS19,RPS20,RPS24,RPS25,HNRNPA2B1,RPL23,FAU,RPL4,HSPA5,RPL7,RPL8,RPL9,RPL11,RPL12,RPL13,RPL18
	MMP7	2.12679e-58	1.26961e-56				MAGI2	GS2	8.51046e-41				MicroRNA	hsa-let-7b:mirSVR_lowEffct	hsa-let-7b:mirSVR_conserved_lowEffect-0.1-0.5	MicroRNA.org	7.216e-13	3.199e-09	7.802e-11	7.002e-10	29	1944	UPB1,ZBTB16,INSR,TSPYL2,CDK14,SLC22A7,SORCS1,TINAG,XYLB,ABCC2,GOLGA4,GOLGB1,FRAS1,TMC1,ANK1,SLC16A9,RTTN,GABBR2,SNX29,SLC7A8,AGXT2,LINC00894,LINGO1,KLHDC8A,PPP1R16B,PALM3,CGNL1,G6PC,L3MBTL4		Coexpression Atlas	gudmap_kidney_adult_RenalCortexMixed_Std_1000	kidney_adult_RenalCortexMixed_Std_top-relative-expression-ranked_1000	Gudmap Mouse MOE430.2	1.923e-06	0.006726	4.484e-05	0.0003918	15	862	PDE1A,ERBB4,ZBTB20,SLC17A3,ESRRG,LRRK2,GLIS3,MECOM,ITGB6,ITGB8,PROM1,ACSM3,IGFBP7,PKHD1,BICC1		Pubmed	28416769	Nuclear organization of nucleotide excision repair is mediated by RING1B dependent H2A-ubiquitylation.	Pubmed	5.083e-47	1.265e-42	3.087e-44	3.303e-43	30	112	NPM1,VIM,RPL27,RPL35A,RPLP0,RPS3A,RPS4X,RPS7,RPS8,RPS9,RPS11,RPS13,RPS16,RPS18,RPS19,RPL14,HNRNPA2B1,EEF1A1,RPL10A,HSPA1A,RPL3,RPL4,RPL5,RPL7,RPL7A,RPL8,RPL10,RPL11,RPL15,RPL19
	RPS9	2.70802e-58	1.61045e-56				SLC14A2	GS2	5.93971e-60				MicroRNA	hsa-miR-374a*:mirSVR_highEffct	hsa-miR-374a*:mirSVR_nonconserved_highEffect-0.5	MicroRNA.org	7.618e-13	3.377e-09	8.029e-11	7.205e-10	26	1537	ATP8B4,LUC7L3,MYO6,SLC22A11,ANKS1B,SREK1,HNF4A,SLC22A7,BHMT,NRP1,PPIG,BNIP3L,PCDH15,GOLGA4,WDR72,DPP10,SLC16A9,PCLO,THOC2,PDHX,ARSB,PAH,MACROD2,RRH,ACSM2A,CDH9		Coexpression Atlas	Facebase_RNAseq_e10.5_Neural Epithelium Overlying Lateral Eminence_1000	FacebaseRNAseq_e10.5_Neural Epithelium Overlying Lateral Eminence_top-relative-expression-ranked_1000	FaceBase_RNAseq	2.028e-06	0.007094	4.698e-05	0.0004105	16	984	BNC2,ZBTB20,KIF26B,MECOM,FHOD3,NLGN1,FMNL2,ITGB8,CREB5,MEIS2,BICD1,PROM1,STOX2,IGFBP7,WWC1,CCSER1		Pubmed	12777385	Proteomic analysis of human Nop56p-associated pre-ribosomal ribonucleoprotein complexes. Possible link between Nop56p and the nucleolar protein treacle responsible for Treacher Collins syndrome.	Pubmed	5.086e-47	1.266e-42	3.087e-44	3.303e-43	27	72	RPL21,NPM1,RPL27A,RPL31,RPL35A,RPS4X,RPS8,RPS9,RPS16,RPL14,EEF1A1,RPL10A,RPL23,RPL13A,RPL3,RPL4,RPL5,RPL6,RPL7,RPL8,RPL9,RPL10,RPL11,RPL12,RPL13,RPL15,RPL18
	RPL24	3.63661e-58	2.15452e-56				AC013463.2	GS2	1.12943e-83				MicroRNA	hsa-let-7c:mirSVR_lowEffct	hsa-let-7c:mirSVR_conserved_lowEffect-0.1-0.5	MicroRNA.org	7.788e-13	3.452e-09	8.029e-11	7.205e-10	28	1809	UPB1,ZBTB16,INSR,TSPYL2,CDK14,SLC22A7,SORCS1,TINAG,XYLB,SLC5A12,ABCC2,GOLGA4,GOLGB1,FRAS1,TMC1,ANK1,SLC16A9,RTTN,GABBR2,SNX29,AGXT2,LINC00894,LINGO1,KLHDC8A,PPP1R16B,PALM3,CGNL1,L3MBTL4		Coexpression Atlas	gudmap_dev gonad_e12.5_F_VasAssocMesStromOvary_Sma_k1_200	dev gonad_e12.5_F_VasAssocMesStromOvary_Sma_k-means-cluster#1_top-relative-expression-ranked_200	Gudmap Mouse ST 1.0	2.192e-06	0.007669	5.046e-05	0.0004408	5	52	PDE1A,RNF213,XIST,MAGI2,PRKD1		Pubmed	22681889	The mRNA-bound proteome and its global occupancy profile on protein-coding transcripts.	Pubmed	6.332e-47	1.576e-42	3.751e-44	4.014e-43	51	806	RPL21,NPM1,RPL24,RPL27,RPL27A,RPL35A,RPL37A,RPLP0,RPS2,RPS3A,RPS4X,RPS5,RPS7,RPS8,RPS12,RPS13,RPS14,RPS15,RPS16,RPS17,RPS18,RPS19,RPS20,RPSA,RPS23,RPL14,RPS24,RPS25,RPS27,RPS27A,RPS28,PABPC1,HNRNPA2B1,EEF1A1,RPL10A,FAU,PRDX1,EIF1,HSPA1A,RPL3,RPL4,RPL5,RPL7,RPL7A,RPL8,RPL10,RPL11,RPL12,HSP90AA1,RPL15,HSP90AB1
	ATP5E	6.62025e-58	3.90744e-56				AP000769.1	GS2	7.29165e-65				MicroRNA	hsa-miR-3176:mirSVR_lowEffct	hsa-miR-3176:mirSVR_nonconserved_lowEffect-0.1-0.5	MicroRNA.org	7.995e-13	3.544e-09	8.055e-11	7.228e-10	28	1811	PCSK5,ATP8B4,LUC7L3,ZC3H13,TSPYL2,SRSF11,LIN52,LINC01020,GRAMD1B,TINAG,PRKAG2,NQO2,SHISA6,WDR72,TMC1,SAMD5,SLC13A3,RUNX1,CUBN,MSRA,EHHADH,MACROD2,PPP1R16B,KCNK5,PALM3,HSD17B14,G6PC,RAB11FIP3		Coexpression Atlas	endothelial-mural Subclass Peric	endothelial-mural Subclass Peric	BrainMap - Mouse Adult Brain - Linnarsson	2.26e-06	0.007906	5.168e-05	0.0004515	11	453	COL4A1,PDE1A,KLF6,ARGLU1,PPFIBP1,MED13L,PROM1,IGFBP5,IGFBP7,RBMS3,UTRN		Pubmed	26561776	Reversible oxidation of phosphatase and tensin homolog (PTEN) alters its interactions with signaling and regulatory proteins.	Pubmed	8.406e-45	2.092e-40	4.865e-42	5.205e-41	28	98	HSPD1,RPL27,RPL27A,RPL31,RPL38,RPLP0,RPLP2,RPS2,ANXA2,RPS4X,RPS9,RPS13,RPS17,RPS20,RPL14,RPS25,RPS27,RPS27A,LDHB,RPL10A,RPL23,PRDX1,RPL13A,SDC4,RPL7,RPL12,RPL13,HSP90AB1
	CDH9	1.02054e-57	6.00092e-56				PRKG1	GS2	1.13895e-39				MicroRNA	hsa-miR-363:mirSVR_lowEffct	hsa-miR-363:mirSVR_conserved_lowEffect-0.1-0.5	MicroRNA.org	8.256e-13	3.66e-09	8.133e-11	7.298e-10	27	1676	PCSK5,HECW1,SLC30A8,SREK1,EPB41L3,CDK14,PPIG,TRPM3,NFE2L1,DLG2,SLC5A12,PRKAG2,MGAM,FRAS1,SLC16A9,RALYL,PPARA,PLEKHA6,PDHX,KMO,LINC00894,SLC13A1,MACROD2,LRP2,G6PC,FGGY,CDH9		Coexpression Atlas	facebase_RNAseq_e14.5_palate_poster_oral_Tgfbr2_WT_2500	facebase_RNAseq_e14.5_palate_poster_oral_Tgfbr2_WT_2500	Gudmap RNAseq	2.476e-06	0.00866	5.623e-05	0.0004913	20	1522	BNC2,PDE1A,CALD1,PRICKLE1,KIF26B,RBMS1,ESRRG,LRRK2,XIST,CLSTN2,NLGN1,PTPRK,RBMS3,VCAN,PLCL1,PRKG1,PLEKHH2,NRG3,CDH6,BICC1		Pubmed	17361185	14-3-3sigma controls mitotic translation to facilitate cytokinesis.	Pubmed	2.401e-44	5.974e-40	1.358e-41	1.453e-40	27	87	VIM,RPL24,RPL27A,RPL34,RPL38,RPS2,RPS3A,RPS8,RPS9,RPS11,RPS13,ACTG1,RPS16,RPS18,RPS19,RPS20,RPSA,RPS21,RPS25,EEF1A1,RPL35,RPL4,RPL7A,RPL8,RPL10,RPL13,RPL18
	P4HA2	1.1506e-57	6.74048e-56				MEIS2	GS2	1.03717e-31				MicroRNA	hsa-miR-100*:mirSVR_lowEffct	hsa-miR-100*:mirSVR_nonconserved_lowEffect-0.1-0.5	MicroRNA.org	9.595e-13	4.254e-09	9.247e-11	8.298e-10	28	1825	GPHN,PCSK5,ZHX3,CLUAP1,ATP8B4,MYO6,ACO1,SLC30A8,CSMD2,HNF4A,PLPPR1,SLC22A7,PRRC2C,PCDH15,DLG2,PRKAG2,FKBP5,TMC1,DPP10,SLC2A9,RALYL,KMO,RGN,LINC00894,SLC13A1,ZNF91,G6PC,PDZD2		Coexpression Atlas	gudmap_dev gonad_e11.5_F_GonadVasMes_Flk_k4_500	dev gonad_e11.5_F_GonadVasMes_Flk_k-means-cluster#4_top-relative-expression-ranked_500	Gudmap Mouse ST 1.0	2.515e-06	0.008798	5.676e-05	0.0004959	7	149	BNC2,MEIS2,IGFBP5,RBMS3,PRKG1,PLEKHH2,CDH6		Pubmed	24965446	Host factors that interact with the pestivirus N-terminal protease, Npro, are components of the ribonucleoprotein complex.	Pubmed	3.616e-43	8.998e-39	2e-40	2.139e-39	26	81	RPL21,RPL24,RPL31,RPL35A,RPS2,RPS3A,RPS4X,RPS5,RPS7,RPS13,RPS14,RPS19,RPS23,RPS25,PABPC1,HNRNPA2B1,GSTP1,RPL3,RPL4,RPL7,RPL7A,RPL10,RPL11,RPL13,RPL15,RPL19
	EYA2	1.16314e-57	6.78861e-56				MECOM	GS2	3.99067e-61				MicroRNA	hsa-miR-139-5p:mirSVR_lowEffct	hsa-miR-139-5p:mirSVR_conserved_lowEffect-0.1-0.5	MicroRNA.org	1.195e-12	5.297e-09	1.127e-10	1.011e-09	28	1842	PCSK5,SLC30A8,SRSF11,EPB41L3,PLPPR1,LIN52,NRP1,SYNE2,TACC1,MME,PRKAG2,BBOX1,GOLGA4,GOLGB1,SHISA6,RNF152,DPP10,ANK1,SLC16A9,RALYL,PRPF38B,THOC2,PDHX,SLC13A1,LRP2,SLC4A4,TNS1,PDZD2		Coexpression Atlas	gudmap_developingKidney_e15.5_cortic collect duct_500_k1	DevelopingKidney_e15.5_cortic collect duct_emap-28132_k-means-cluster#1_top-relative-expression-ranked_500	Gudmap Mouse MOE430.2	2.651e-06	0.009273	5.944e-05	0.0005193	5	54	DCDC2,ESRRG,GLIS3,XIST,CCSER1		Pubmed	24711643	Identifying biological pathways that underlie primordial short stature using network analysis.	Pubmed	5.104e-43	1.27e-38	2.761e-40	2.954e-39	52	1024	RPL21,HSPD1,NPM1,RPL27A,HSP90B1,RPLP0,KRT18,RPLP2,GAPDH,RPS2,RPS3A,ANXA2,RPS4X,RPS5,RPS8,NACA,RPS9,RPS11,RPS13,RPS14,ACTG1,RPS18,RPS19,RPSA,RPL14,RPS25,PABPC1,HNRNPA2B1,EEF1A1,RPL10A,RPL23,GSTP1,PRDX1,RPL35,RPL13A,ENO1,RPL3,RPL5,HSPA5,RPL6,RPL7,RPL7A,RPL8,RPL9,RPL10,RPL11,RPL12,RPL13,RPL15,RPL18,HSP90AB1,RPL19
	EFCAB13	1.2609e-57	7.3319e-56				SLC8A1	GS2	6.64267e-61				MicroRNA	hsa-miR-454:mirSVR_highEffct	hsa-miR-454:mirSVR_conserved_highEffect-0.5	MicroRNA.org	1.224e-12	5.428e-09	1.131e-10	1.015e-09	26	1570	ENPP6,PCSK5,ATP8B4,LUC7L3,ZC3H13,NCKAP5,CDK14,PLPPR1,NRP1,TINAG,RBM25,CLTC,PCDH15,SFXN2,PRKAG2,SLC16A9,GPAT3,RUNX1,GABBR2,SLC13A1,KLHDC8A,MACROD2,LRP2,RORA,TNS1,G6PC		Coexpression Atlas	gudmap_dev gonad_e13.5_F_VascAssocMesenchStromOvary_Sma_500	dev gonad_e13.5_F_VascAssocMesenchStromOvary_Sma_top-relative-expression-ranked_500	Gudmap Mouse ST 1.0	2.806e-06	0.009816	6.201e-05	0.0005418	10	373	BNC2,PDE1A,CALD1,RNF213,XIST,ITGB8,MAGI2,IGFBP5,PRKD1,CDH6		Pubmed	26549023	The scaffold protein KSR1, a novel therapeutic target for the treatment of Merlin-deficient tumors.	Pubmed	6.136e-42	1.527e-37	3.248e-39	3.476e-38	37	350	DNAJB1,RPL27,RPL27A,RPL31,RPL32,MYL6,RPS2,RPS3A,RPS4X,RPS5,RPS7,RPS8,RPS9,RPS11,RPS13,RPS14,RPS16,RPS20,RPL14,EEF1A1,RPL23,PRDX1,RPL13A,RPL3,RPL4,HSPA5,RPL7A,RPL8,RPL9,RPL10,RPL12,HSP90AA1,RPL13,RPL15,RPL18,HSP90AB1,RPL19
	KLHDC8A	1.77771e-57	1.02989e-55				RBMS1	GS2	2.57117e-38				MicroRNA	hsa-miR-16:mirSVR_highEffct	hsa-miR-16:mirSVR_conserved_highEffect-0.5	MicroRNA.org	1.259e-12	5.58e-09	1.139e-10	1.022e-09	25	1441	IL36B,ACO1,ZC3H13,TSPYL2,NCKAP5,CSMD2,TENM2,LINC01020,PRRC2C,SYNE2,DLG2,PLG,PRKAG2,SHISA6,ESPN,CACNA1E,PCLO,GRIN2B,PNISR,SLC13A1,RASGEF1B,SLC28A1,LRP2,SLC4A4,FRMD3		Coexpression Atlas	gudmap_developingLowerUrinaryTract_P1_bladder_1000_J	DevelopingLowerUrinaryTract_P1_bladder_J_emap-30374_top-relative-expression-ranked_1000	Gudmap Mouse MOE430.2	2.808e-06	0.009823	6.201e-05	0.0005418	14	774	TPM1,MACC1,PDE4D,ZBTB20,CALD1,KLF6,FHOD3,PKHD1,PLCB4,TNFAIP2,LRRFIP1,SAMD4A,NEAT1,CCSER1		Pubmed	21630459	Proteomic characterization of the human sperm nucleus.	Pubmed	2.559e-41	6.367e-37	1.326e-38	1.419e-37	39	437	NPM1,DNAJB1,RPL27,HSP90B1,RPL37A,GAPDH,RPS2,RPS3A,ANXA2,RPS7,RPS8,RPS9,ACTG1,RPS18,RPS24,RPS25,RPS27A,EEF1A1,RPL10A,UBA52,UBB,PEBP1,PRDX1,FTH1,H3F3B,RPL13A,ENO1,RPL3,RPL4,HSPA5,RPL6,RPL7,RPL7A,RPL9,SOD1,HSP90AA1,RPL13,RPL15,RPL18
	APP	2.97146e-57	1.71514e-55				RP11-123O10.4	GS2	4.98925e-54				MicroRNA	hsa-miR-145*:mirSVR_highEffct	hsa-miR-145*:mirSVR_nonconserved_highEffect-0.5	MicroRNA.org	1.447e-12	6.414e-09	1.267e-10	1.137e-09	21	969	ENPP6,NCKAP5,CSMD2,PLPPR1,TINAG,TRPM3,PRRC2C,PCDH15,MME,FRAS1,DPP10,RTTN,RALYL,WDR60,GRIN2B,THOC2,AGXT2,MACROD2,SNTG1,UPP2,PRLR		Coexpression Atlas	JC_fibro_1000_K1	JC_fibro_top-relative-expression-ranked_1000_k-means-cluster#1	PCBC	2.846e-06	0.009954	6.201e-05	0.0005418	11	464	PDE1A,CALD1,KIF26B,CLSTN2,SLIT2,NTN4,IGFBP5,IGFBP7,KCTD16,PLEKHH2,BICC1		Pubmed	25315684	Repression of rRNA transcription by PARIS contributes to Parkinson's disease.	Pubmed	4.617e-41	1.149e-36	2.344e-38	2.508e-37	34	272	RPL21,NPM1,RPL27A,HSP90B1,RPL34,RPLP0,RPLP2,RPS2,RPS9,RPS11,RPS12,RPS15,RPS16,RPS17,RPSA,RPS23,RPL14,RPS24,LDHB,RPL10A,RPL23,RPL35,RPL13A,RPL3,RPL4,RPL5,RPL6,RPL7,RPL7A,RPL8,RPL10,RPL13,RPL18,HSP90AB1
	KIF26B	1.26057e-56	7.24941e-55				PTPRK	GS2	5.66359e-40				MicroRNA	hsa-miR-3198:mirSVR_lowEffct	hsa-miR-3198:mirSVR_nonconserved_lowEffect-0.1-0.5	MicroRNA.org	1.518e-12	6.729e-09	1.267e-10	1.137e-09	27	1721	PCSK5,EYA2,SLC22A7,SLC16A12,LINC01020,GRAMD1B,RBM25,TRPM3,SYNE2,CLTC,PCDH15,DLG2,XYLB,SLC5A12,VDR,DMGDH,HNF1A,FRAS1,SLC16A9,WDR60,RUNX1,CUBN,SLC22A12,LINC00894,SUGCT,KLHDC8A,PAH		Coexpression Atlas	gudmap_developingKidney_e15.5_cortic collect duct_1000	DevelopingKidney_e15.5_cortic collect duct_emap-28132_top-relative-expression-ranked_1000	Gudmap Mouse MOE430.2	2.85e-06	0.009971	6.201e-05	0.0005418	14	775	DCDC2,ZBTB20,ESRRG,GLIS3,MECOM,XIST,SLIT2,SLC8A1,PKHD1,KCNIP4,WWC1,GULP1,NEAT1,CCSER1		Pubmed	23979707	SILAC-based proteomics of human primary endothelial cell morphogenesis unveils tumor angiogenic markers.	Pubmed	8.243e-41	2.051e-36	4.102e-38	4.389e-37	28	131	HSPD1,VIM,RPL27,HSP90B1,RPL35A,MYL6,GAPDH,RPS3A,RPS4X,RPS5,RPS7,RPS11,RPS13,RPS14,ACTG1,RPS16,RPS17,RPS18,RPS19,RPS20,RPS25,RPL23,PRDX1,HSPA5,HSPB1,RPL9,RPL11,RPL12
	S100A10	2.36714e-56	1.35636e-54				UTRN	GS2	1.86606e-64				MicroRNA	hsa-miR-15b:mirSVR_highEffct	hsa-miR-15b:mirSVR_conserved_highEffect-0.5	MicroRNA.org	1.528e-12	6.774e-09	1.267e-10	1.137e-09	25	1454	GPHN,IL36B,ACO1,ZC3H13,TSPYL2,ANKS1B,NCKAP5,CSMD2,TENM2,LINC01020,PRRC2C,SYNE2,DLG2,PRKAG2,ESPN,CACNA1E,LINC01060,RNF152,GRIN2B,PNISR,SLC13A1,RASGEF1B,SLC28A1,LRP2,FRMD3		Coexpression Atlas	PCBC_ratio_EB_vs_SC_cfr-2X-p05	Embryoid Body Cells_vs_Pluripotent Stem Cells-Confounder_removed-fold2.0_adjp0.05	PCBC_AltAnalyze	2.859e-06	0.01	6.201e-05	0.0005418	22	1823	TPM1,COL4A1,FNDC3B,CALD1,OXR1,KLF6,KIF26B,PPFIBP1,EXT1,CLSTN2,ANKRD36C,MED13L,ITGAV,ITGB6,MEIS2,SLIT2,IGFBP5,IGFBP7,MAML2,CDH6,SAMD4A,NEAT1		Pubmed	24657165	Transcriptional repressor ZBTB1 promotes chromatin remodeling and translesion DNA synthesis.	Pubmed	6.627e-39	1.649e-34	3.233e-36	3.459e-35	24	81	RPL24,RPL27,RPL27A,RPL34,RPLP0,RPS4X,RPS8,RPS9,RPS11,RPS13,RPS14,RPS16,RPSA,RPS23,RPL14,RPS25,RPS27,RPS29,RPL13A,RPL3,HSPB1,RPL8,RPL11,RPL18
	GULP1	2.55469e-56	1.4585e-54				FNDC3B	GS2	9.44403e-42				MicroRNA	hsa-miR-15a:mirSVR_highEffct	hsa-miR-15a:mirSVR_conserved_highEffect-0.5	MicroRNA.org	1.67e-12	7.403e-09	1.267e-10	1.137e-09	25	1460	IL36B,ACO1,ZC3H13,TSPYL2,ANKS1B,NCKAP5,CSMD2,TENM2,LINC01020,PRRC2C,SYNE2,DLG2,PLG,ESPN,CACNA1E,PCLO,GRIN2B,PNISR,SLC13A1,RASGEF1B,MACROD2,SLC28A1,LRP2,SLC4A4,FRMD3		Coexpression Atlas	gudmap_dev gonad_e12.5_F_VasAssMesen_MafB_200	dev gonad_e12.5_F_VasAssMesen_MafB_top-relative-expression-ranked_200	Gudmap Mouse ST 1.0	2.872e-06	0.01005	6.201e-05	0.0005418	7	152	BNC2,PDE1A,RNF213,XIST,MAGI2,IGFBP5,PRKD1		Pubmed	24244333	Profiling of Parkin-binding partners using tandem affinity purification.	Pubmed	1.627e-38	4.049e-34	7.787e-36	8.332e-35	30	203	HSPD1,NPM1,VIM,HSP90B1,RPLP0,GAPDH,RPS2,ANXA2,RPS8,NACA,RPS14,RPS16,RPS19,RPS20,RPS25,RPS27A,HNRNPA2B1,EEF1A1,PRDX1,HSPA1A,RPL4,HSPA5,RPL6,RPL7,RPL7A,RPL8,RPL12,HSP90AA1,RPL13,HSP90AB1
	RPS17	2.86445e-56	1.62941e-54				PDE1A	GS2	8.37774e-63				MicroRNA	hsa-miR-3171:mirSVR_lowEffct	hsa-miR-3171:mirSVR_nonconserved_lowEffect-0.1-0.5	MicroRNA.org	1.728e-12	7.658e-09	1.267e-10	1.137e-09	28	1871	ENPP6,GPHN,CLUAP1,ATP8B4,TSPYL2,SRSF11,CSMD2,NRP1,PRRC2C,DLG2,MME,SLC5A12,GOLGA4,LINC01060,SLC26A3,TMC1,MIOX,PCLO,PRPF38B,GRIN2B,PNISR,PDHX,PAH,SLC28A1,ACSM2A,CDH9,FRMD3,PDZD2		Coexpression Atlas	gudmap_kidney_adult_RenalCapsule_1000	kidney_adult_RenalCapsule_top-relative-expression-ranked_1000	Gudmap Mouse MOE430.2	3.07e-06	0.01074	6.589e-05	0.0005757	14	780	BNC2,ZBTB20,CALD1,PPFIBP1,NFKBIZ,APP,NTN4,IGFBP5,IGFBP7,RBMS3,PRKG1,PLEKHH2,BICC1,GULP1		Pubmed	11401437	A complete map of the human ribosomal protein genes: assignment of 80 genes to the cytogenetic map and implications for human disorders.	Pubmed	9.697e-38	2.413e-33	4.553e-35	4.871e-34	18	27	RPL21,RPL24,RPL27,RPL37,RPL37A,RPL38,RPL41,RPLP0,RPLP1,RPLP2,RPS4X,RPL14,RPL35,RPL3,RPL4,RPL6,RPL7A,RPL19
	RPL27	3.97677e-56	2.25398e-54				PICALM	GS2	1.4599e-49				MicroRNA	hsa-miR-1305:mirSVR_highEffct	hsa-miR-1305:mirSVR_nonconserved_highEffect-0.5	MicroRNA.org	1.728e-12	7.658e-09	1.267e-10	1.137e-09	28	1871	ENPP6,ATP8B4,SLC30A8,EYA2,CSMD2,NXT2,NRP1,RBM25,BNIP3L,PCDH15,SFXN2,ABCC2,PRKAG2,SLC26A3,SLC16A9,RTTN,WDR60,RUNX1,SLC7A7,PNISR,RGN,LINGO1,SLC13A1,MACROD2,PALM3,CYP4F3,ACSM2A,FGGY		Coexpression Atlas	gudmap_dev gonad_e11.5_F_GonadVasMes_Flk_k4_200	dev gonad_e11.5_F_GonadVasMes_Flk_k-means-cluster#4_top-relative-expression-ranked_200	Gudmap Mouse ST 1.0	3.181e-06	0.01113	6.786e-05	0.0005929	5	56	BNC2,PDE1A,XIST,IGFBP5,CDH6		Pubmed	6188845	Immunochemical accessibility of ribosomal protein S4 in the 30 S ribosome. The interaction of S4 with S5 and S12.	Pubmed	1.568e-37	3.901e-33	7.224e-35	7.73e-34	17	22	RPS2,RPS4X,RPS5,RPS7,RPS8,RPS9,RPS11,RPS12,RPS13,RPS14,RPS15,RPS16,RPS17,RPS18,RPS19,RPS20,RPS21
	PDE4D	4.16681e-56	2.3532e-54				NTN4	GS2	5.93855e-62				MicroRNA	hsa-miR-567:mirSVR_lowEffct	hsa-miR-567:mirSVR_nonconserved_lowEffect-0.1-0.5	MicroRNA.org	1.78e-12	7.89e-09	1.267e-10	1.137e-09	27	1733	LUC7L3,IL36B,ACO1,INSR,SRSF11,LIN52,TENM2,NRP1,TACC1,EBNA1BP2,ABCC2,WDR72,FRAS1,PCLO,RALYL,XPNPEP2,CUBN,PNISR,SNX29,MSRA,PPP2R2B,LINC00893,LINC00894,LINGO1,RORA,SLC4A4,FRMD3		Coexpression Atlas	gudmap_developingLowerUrinaryTract_P1_bladder_B_1000_k2	DevelopingLowerUrinaryTract_P1_bladder_B_emap-30374_k-means-cluster#2_top-relative-expression-ranked_1000	Gudmap Mouse MOE430.2	3.233e-06	0.01131	6.854e-05	0.0005988	10	379	TPM1,RBPMS,CALD1,KLF6,RTN4,STOX2,PLCB4,WWC1,LRRFIP1,SAMD4A		Pubmed	25324306	hnRNPA1 couples nuclear export and translation of specific mRNAs downstream of FGF-2/S6K2 signalling.	Pubmed	2.129e-37	5.297e-33	9.63e-35	1.03e-33	34	346	HSPD1,NPM1,RPL24,DNAJB1,GAPDH,RPS2,RPS3A,ANXA2,RPS4X,RPS5,RPS7,RPS8,RPS14,ACTG1,RPS17,RPS18,RPS19,RPL14,RPS25,PABPC1,HNRNPA2B1,GADD45A,EEF1A1,GSTP1,PRDX1,ENO1,HSPA1A,HSPA5,HSPB1,RPL8,HSP90AA1,RPL13,HSP90AB1,RPL19
	ABCC6	4.3886e-56	2.46957e-54				MEF2A	GS2	2.14929e-44				MicroRNA	hsa-let-7f-5p:TargetScan	hsa-let-7f-5p	TargetScan	1.866e-12	8.272e-09	1.267e-10	1.137e-09	20	873	ATP8B4,LUC7L3,INSR,CDK14,NXT2,GRAMD1B,GOLGA4,CACNA1E,P4HA2,FRAS1,RNF152,PRPF38B,ADAMTS8,GRIN2B,GABBR2,LINGO1,PPP1R16B,PALM3,CGNL1,PRLR		Coexpression Atlas	gudmap_dev gonad_e13.5_F_gudmap_devVascOvary_Flk_k3_1000	dev gonad_e13.5_F_DevVascOvary_Flk_k-means-cluster#3_top-relative-expression-ranked_1000	Gudmap Mouse ST 1.0	3.325e-06	0.01163	7.007e-05	0.0006123	12	570	COL4A1,RBPMS,PDE4D,MECOM,NFKBIZ,DGKH,PROM1,PLCB4,PLCL1,MAML2,LRRFIP1,CCSER1		Pubmed	23184937	Deubiquitinase FAM/USP9X interacts with the E3 ubiquitin ligase SMURF1 protein and protects it from ligase activity-dependent self-degradation.	Pubmed	3.26e-37	8.111e-33	1.448e-34	1.55e-33	28	172	HSPD1,CMBL,VIM,RPL24,RPL31,RPS3A,RPS4X,RPS5,RPS8,RPS9,RPS11,RPS12,RPS13,RPS14,RPS15,RPS16,RPS17,RPS18,RPS19,RPS20,RPS24,RPS25,LDHB,HNRNPA2B1,EEF1A1,RPL23,HSPA1A,HSPA5
	RP11-123O10.4	8.89802e-56	4.98925e-54				FHOD3	GS2	5.30958e-39				MicroRNA	hsa-let-7i-5p:TargetScan	hsa-let-7i-5p	TargetScan	1.866e-12	8.272e-09	1.267e-10	1.137e-09	20	873	ATP8B4,LUC7L3,INSR,CDK14,NXT2,GRAMD1B,GOLGA4,CACNA1E,P4HA2,FRAS1,RNF152,PRPF38B,ADAMTS8,GRIN2B,GABBR2,LINGO1,PPP1R16B,PALM3,CGNL1,PRLR		Coexpression Atlas	JC_iEC_2500_K1	JC_iEC_top-relative-expression-ranked_2500_k-means-cluster#1	PCBC	3.447e-06	0.01206	7.191e-05	0.0006283	13	677	DCDC2,PDE4D,TRIO,RBMS1,NLGN1,DCC,IGFBP5,PRKD1,TNFAIP2,PRKG1,MAML2,NRG3,UTRN		Pubmed	22145905	A cohesin-RAD21 interactome.	Pubmed	1.832e-36	4.559e-32	7.998e-34	8.557e-33	29	208	RPL35A,RPS2,RPS3A,RPS4X,RPS5,RPS7,NACA,RPS11,RPS13,RPS14,RPS16,RPS17,RPS18,RPS19,RPS20,RPS25,RPS27A,RPL23,UBA52,PIGR,CLU,TMSB4X,RPL5,RPL6,RPL10,RPL11,HSP90AA1,RPL13,HSP90AB1
	SERF2	9.05964e-56	5.06179e-54				DCC	GS2	3.79381e-50				MicroRNA	hsa-let-7g-5p:TargetScan	hsa-let-7g-5p	TargetScan	1.866e-12	8.272e-09	1.267e-10	1.137e-09	20	873	ATP8B4,LUC7L3,INSR,CDK14,NXT2,GRAMD1B,GOLGA4,CACNA1E,P4HA2,FRAS1,RNF152,PRPF38B,ADAMTS8,GRIN2B,GABBR2,LINGO1,PPP1R16B,PALM3,CGNL1,PRLR		Coexpression Atlas	Lungmap Mouse Lung E16-PND28 Pericyte all subtypes	Lungmap Mouse Lung E16-PND28 Pericyte all subtypes	Lungmap CCHMC	3.454e-06	0.01208	7.191e-05	0.0006283	14	788	TPM1,COL4A1,CALD1,ARGLU1,PPFIBP1,DGKH,CLSTN2,MED13L,APP,AKAP12,IGFBP7,PTPRK,RBMS3,MAML2		Pubmed	23125841	Characterization of staufen1 ribonucleoproteins by mass spectrometry and biochemical analyses reveal the presence of diverse host proteins associated with human immunodeficiency virus type 1.	Pubmed	3.61e-36	8.982e-32	1.549e-33	1.657e-32	30	241	HSPD1,NPM1,VIM,RPL24,RPLP0,GAPDH,RPS2,RPS4X,RPS8,RPS9,RPL14,LDHB,PABPC1,HNRNPA2B1,EEF1A1,ENO1,HSPA1A,RPL3,RPL4,RPL5,HSPA5,RPL6,RPL7,RPL7A,RPL8,RPL9,RPL10,RPL13,RPL18,RPL19
	ZBTB20	2.61858e-55	1.45786e-53				GLIS3	GS2	9.21376e-60				MicroRNA	hsa-let-7a-5p:TargetScan	hsa-let-7a-5p	TargetScan	1.866e-12	8.272e-09	1.267e-10	1.137e-09	20	873	ATP8B4,LUC7L3,INSR,CDK14,NXT2,GRAMD1B,GOLGA4,CACNA1E,P4HA2,FRAS1,RNF152,PRPF38B,ADAMTS8,GRIN2B,GABBR2,LINGO1,PPP1R16B,PALM3,CGNL1,PRLR		Coexpression Atlas	gudmap_developingKidney_e15.5_Proximal Tubules_1000_k1	DevelopingKidney_e15.5_Proximal Tubules_emap-28005_k-means-cluster#1_top-relative-expression-ranked_1000	Gudmap Mouse MOE430.2	3.503e-06	0.01225	7.251e-05	0.0006335	6	101	DCDC2,ESRRG,GLIS3,FHOD3,WWC1,CCSER1		Pubmed	16169070	A human protein-protein interaction network: a resource for annotating the proteome.	Pubmed	1.822e-33	4.534e-29	7.685e-31	8.223e-30	53	1678	RPL21,VIM,LAPTM4A,RPL35A,RPL37A,PSAP,MYL6,RPLP0,RPLP1,GAPDH,TNFSF10,SPP1,RPS2,RPS3A,RPS4X,B2M,NACA,ACTG1,RPSA,RPS21,RPS25,RPS27,RPS27A,RPS28,GADD45A,EEF1A1,GSTP1,S100A10,UBB,FAU,ZFP36L1,PEBP1,SERF2,PRDX1,FTH1,TMSB4X,CD81,FTL,RPL13A,EIF1,HSPA5,RPL6,RPL7,RPL7A,HSPB1,RPL8,RPL9,RPL10,SOD2,RPL12,HSP90AA1,RPL15,HSP90AB1
	SRSF11	6.52372e-55	3.61917e-53				OXR1	GS2	3.48088e-100				MicroRNA	hsa-let-7d-5p:TargetScan	hsa-let-7d-5p	TargetScan	1.866e-12	8.272e-09	1.267e-10	1.137e-09	20	873	ATP8B4,LUC7L3,INSR,CDK14,NXT2,GRAMD1B,GOLGA4,CACNA1E,P4HA2,FRAS1,RNF152,PRPF38B,ADAMTS8,GRIN2B,GABBR2,LINGO1,PPP1R16B,PALM3,CGNL1,PRLR		Coexpression Atlas	gudmap_developingKidney_e15.5_ureter tip_flank cortic collct_100_k1	DevelopingKidney_e15.5_ureter tip_flank cortic collct_emap-27752_k-means-cluster#1_top-relative-expression-ranked_100	Gudmap Mouse MOE430.2	3.551e-06	0.01242	7.307e-05	0.0006384	3	8	DCDC2,XIST,PKHD1		Pubmed	27129302	HEY1 functions are regulated by its phosphorylation at Ser-68.	Pubmed	4.92e-33	1.224e-28	2.041e-30	2.183e-29	22	95	VIM,RPS5,RPS7,RPS14,RPS16,RPS17,RPS18,RPS19,RPS20,RPS25,RPS29,HNRNPA2B1,RPL23,FAU,HSPA1A,HSPA5,RPL8,RPL9,RPL11,RPL12,RPL15,HSP90AB1
	HSPA5	7.90263e-55	4.36871e-53				RP5-887A10.1	GS2	6.48178e-59				MicroRNA	hsa-let-7b-5p:TargetScan	hsa-let-7b-5p	TargetScan	1.866e-12	8.272e-09	1.267e-10	1.137e-09	20	873	ATP8B4,LUC7L3,INSR,CDK14,NXT2,GRAMD1B,GOLGA4,CACNA1E,P4HA2,FRAS1,RNF152,PRPF38B,ADAMTS8,GRIN2B,GABBR2,LINGO1,PPP1R16B,PALM3,CGNL1,PRLR		Coexpression Atlas	gudmap_developingKidney_e14.5 whole kidney - Wnt4 KO_1000	DevelopingKidney_e14.5 whole kidney - Wnt4 KO_emap-6674_top-relative-expression-ranked_1000	Gudmap Mouse MOE430.2	3.608e-06	0.01262	7.381e-05	0.0006449	14	791	TPM1,BNC2,PDE1A,CALD1,TRIO,PRICKLE1,RTN4,CLSTN2,MEIS2,AKAP12,STOX2,RBMS3,PRKD1,GULP1		Pubmed	26527279	Analysis of the Histone H3.1 Interactome: A Suitable Chaperone for the Right Event.	Pubmed	5.094e-33	1.268e-28	2.078e-30	2.223e-29	26	182	HSPD1,NPM1,RPL24,RPL27,RPL27A,RPL31,RPL32,RPL37A,KRT18,RPS7,RPS12,RPS14,ACTG1,RPS17,RPS18,RPS20,RPS21,RPL14,RPS27A,RPS28,PABPC1,EEF1A1,RPL35,HSPA5,RPL7A,RPL19
	RPS25	1.10971e-54	6.11315e-53				ANKRD36C	GS2	2.98548e-32				MicroRNA	hsa-let-7c-5p:TargetScan	hsa-let-7c-5p	TargetScan	1.866e-12	8.272e-09	1.267e-10	1.137e-09	20	873	ATP8B4,LUC7L3,INSR,CDK14,NXT2,GRAMD1B,GOLGA4,CACNA1E,P4HA2,FRAS1,RNF152,PRPF38B,ADAMTS8,GRIN2B,GABBR2,LINGO1,PPP1R16B,PALM3,CGNL1,PRLR		Coexpression Atlas	gudmap_developingKidney_e15.5_anlage of loop of Henle_1000	DevelopingKidney_e15.5_anlage of loop of Henle_emap-31283_top-relative-expression-ranked_1000	Gudmap Mouse MOE430.2	3.879e-06	0.01357	7.89e-05	0.0006894	14	796	DCDC2,ZBTB20,ESRRG,GLIS3,MECOM,XIST,FHOD3,PROM1,PKHD1,UTRN,CDH6,BICC1,WWC1,NEAT1		Pubmed	25957688	Structural snapshots of actively translating human ribosomes.	Pubmed	2.538e-32	6.314e-28	1.018e-29	1.09e-28	15	21	RPL24,RPL31,RPL32,RPL38,RPL41,RPS21,RPS23,RPS28,RPS29,RPL10A,RPL6,RPL8,RPL11,RPL18,RPL19
	CTD-2378E12.1	2.44404e-54	1.34166e-52				EXT1	GS2	7.32657e-42				MicroRNA	hsa-let-7e-5p:TargetScan	hsa-let-7e-5p	TargetScan	1.866e-12	8.272e-09	1.267e-10	1.137e-09	20	873	ATP8B4,LUC7L3,INSR,CDK14,NXT2,GRAMD1B,GOLGA4,CACNA1E,P4HA2,FRAS1,RNF152,PRPF38B,ADAMTS8,GRIN2B,GABBR2,LINGO1,PPP1R16B,PALM3,CGNL1,PRLR		Coexpression Atlas	gudmap_dev gonad_e11.5_F_GonadVasMes_Flk_200	dev gonad_e11.5_F_GonadVasMes_Flk_top-relative-expression-ranked_200	Gudmap Mouse ST 1.0	4.204e-06	0.0147	8.499e-05	0.0007426	7	161	BNC2,PDE1A,RNF213,XIST,IGFBP5,VCAN,CDH6		Pubmed	26643866	HDAC6 activity is not required for basal autophagic flux in metastatic prostate cancer cells.	Pubmed	8.126e-31	2.022e-26	3.21e-28	3.434e-27	18	52	RPL21,HSPD1,NPM1,MYL6,KRT18,RPLP2,GAPDH,RPS5,RPS7,RPS15,ACTG1,RPS17,RPS18,RPSA,EEF1A1,ENO1,RPL3,HSP90AB1
	CD63	5.6098e-54	3.06878e-52				PRKD1	GS2	1.55815e-41				MicroRNA	hsa-miR-98-5p:TargetScan	hsa-miR-98-5p	TargetScan	1.866e-12	8.272e-09	1.267e-10	1.137e-09	20	873	ATP8B4,LUC7L3,INSR,CDK14,NXT2,GRAMD1B,GOLGA4,CACNA1E,P4HA2,FRAS1,RNF152,PRPF38B,ADAMTS8,GRIN2B,GABBR2,LINGO1,PPP1R16B,PALM3,CGNL1,PRLR		Coexpression Atlas	gudmap_developingLowerUrinaryTract_e14.5_ bladder_1000_k5	DevelopingLowerUrinaryTract_e14.5_ bladder_emap-30872_k-means-cluster#5_top-relative-expression-ranked_1000	Gudmap Mouse MOE430.2	4.87e-06	0.01704	9.722e-05	0.0008495	10	397	BNC2,ARGLU1,XIST,MEIS2,STOX2,VCAN,UGCG,PRKG1,UTRN,GULP1		Pubmed	15047060	Analysis of proteins copurifying with the CD4/lck complex using one-dimensional polyacrylamide gel electrophoresis and mass spectrometry: comparison with affinity-tag based protein detection and evaluation of different solubilization methods.	Pubmed	1.226e-30	3.052e-26	4.769e-28	5.102e-27	18	53	HSPD1,NPM1,VIM,RPLP0,RPLP1,GAPDH,RPS3A,ANXA2,RPS9,RPS12,RPS19,RPSA,HNRNPA2B1,ENO1,RPL7,HSP90AA1,RPL18,HSP90AB1
	RPL4	1.93745e-53	1.05618e-51				RBPMS	GS2	9.20842e-46				MicroRNA	hsa-miR-558:mirSVR_lowEffct	hsa-miR-558:mirSVR_nonconserved_lowEffect-0.1-0.5	MicroRNA.org	1.892e-12	8.387e-09	1.267e-10	1.137e-09	26	1601	CLUAP1,ZBTB16,LUC7L3,SRSF11,TMEM214,LIN52,NXT2,NRP1,PCDH15,DLG2,FRAS1,DPP10,RTTN,GPAT3,PLEKHA6,GABBR2,AGXT2,PARP10,EHHADH,KLHDC8A,BRD9,MACROD2,PALM3,CYP4F3,TNS1,G6PC		Coexpression Atlas	Facebase_RNAseq_e10.5_Neural Epithelium Overlying Lateral Eminence_500_K5	FacebaseRNAseq_e10.5_Neural Epithelium Overlying Lateral Eminence_top-relative-expression-ranked_500_k-means-cluster#5	FaceBase_RNAseq	4.876e-06	0.01706	9.722e-05	0.0008495	8	233	ZBTB20,FHOD3,NLGN1,ITGB8,CREB5,MEIS2,BICD1,PROM1		Pubmed	23084401	The cellular EJC interactome reveals higher-order mRNP structure and an EJC-SR protein nexus.	Pubmed	1.853e-30	4.61e-26	7.092e-28	7.588e-27	24	169	RPL21,VIM,RPL24,RPL27A,RPS2,RPS8,RPS9,RPS11,RPS24,EEF1A1,PRDX1,RPL13A,HSPA1A,RPL3,RPL4,RPL6,RPL7,RPL7A,RPL8,RPL10,RPL13,RPL15,RPL18,RPL19
	PQLC1	2.6128e-53	1.41941e-51				PARD3	GS2	2.125e-44				MicroRNA	hsa-miR-452*:mirSVR_highEffct	hsa-miR-452*:mirSVR_nonconserved_highEffect-0.5	MicroRNA.org	1.915e-12	8.487e-09	1.267e-10	1.137e-09	24	1341	GPHN,ATP8B4,LUC7L3,GALNT18,SLC16A12,TINAG,PRRC2C,CLTC,PCDH15,MME,PRKAG2,GNGT2,MGAM,AOX1,GPAT3,PRPF38B,SLC13A3,PNISR,SUGCT,MACROD2,SNTG1,LRP2,CYP4F3,ACSM2A		Coexpression Atlas	Facebase_RNAseq_ratio_e10.5_MandibularArch_vs_MaxillaryArch_2500_K4	FacebaseRNAseq_ratio_e10.5_MandibularArch_vs_MaxillaryArch_top-relative-expression-ranked_2500_k-means-cluster#4	FaceBase_RNAseq	4.892e-06	0.01711	9.722e-05	0.0008495	12	592	PDE1A,PDE4D,KIF26B,LRRK2,MECOM,RNF213,NFKBIZ,SLC8A1,IGFBP7,PTPRK,KAZN,BICC1		Pubmed	22944692	A catalogue of putative HIV-1 protease host cell substrates.	Pubmed	1.89e-28	4.702e-24	7.124e-26	7.622e-25	21	124	HSPD1,VIM,RPS3A,RPS7,RPS17,RPS19,RPS23,RPS24,HNRNPA2B1,RPL23,PRDX1,RPL35,ENO1,RPL3,RPL5,RPL6,RPL7,RPL9,RPL10,HSP90AA1,HSP90AB1
	GSTP1	5.11732e-53	2.77041e-51				BICC1	GS2	1.63809e-175				MicroRNA	hsa-miR-19a:mirSVR_highEffct	hsa-miR-19a:mirSVR_conserved_highEffect-0.5	MicroRNA.org	2.028e-12	8.989e-09	1.322e-10	1.186e-09	26	1606	ENPP6,PCSK5,ACO1,ZC3H13,ANKS1B,SRSF11,NCKAP5,CDK14,PLPPR1,LIN52,GRAMD1B,RBM25,CLTC,PCDH15,TMC1,SLC16A9,GABBR2,THOC2,MSRA,SLC13A1,BRD9,MACROD2,LRP2,RORA,CGNL1,UPP2		Coexpression Atlas	gudmap_developingGonad_e11.5_ovary + mesonephros_1000	DevelopingGonad_e11.5_ovary + mesonephros_emap-3226_top-relative-expression-ranked_1000	Gudmap Mouse MOE430.2	5.083e-06	0.01778	0.0001005	0.0008778	14	815	TPM1,BNC2,CALD1,ARGLU1,XIST,CLSTN2,ITGB8,MEIS2,SLIT2,RBMS3,PRKG1,UTRN,CDH6,GULP1		Pubmed	9507200	Isolation of genes identified in mouse renal proximal tubule by comparing different gene expression profiles.	Pubmed	3.261e-28	8.113e-24	1.211e-25	1.296e-24	19	86	RPL27A,RPLP0,SPP1,RPS2,RPS8,RPS15,RPS18,RPS24,RPS28,AQP1,LDHB,PRDX1,FTH1,RPL13A,ENO1,RPL10,HSP90AA1,HSP90AB1,RPL19
	H3F3B	6.23996e-53	3.36658e-51				RBMS3	GS2	2.58475e-86				MicroRNA	hsa-miR-183:mirSVR_lowEffct	hsa-miR-183:mirSVR_conserved_lowEffect-0.1-0.5	MicroRNA.org	2.084e-12	9.239e-09	1.339e-10	1.202e-09	27	1745	GPHN,ZHX3,ATP8B4,LUC7L3,IL36B,CYP3A5,ACO1,SLC30A8,EPB41L3,CSMD2,NRP1,TRPM3,SYNE2,GOLGB1,SHISA6,CACNA1E,P4HA2,FRAS1,SLC16A9,RUNX1,PNISR,PDHX,LINC00894,SAFB2,RORA,G6PC,FGGY		Coexpression Atlas	Facebase_RNAseq_e10.5_Neural Epithelium Overlying Lateral Eminence_500	FacebaseRNAseq_e10.5_Neural Epithelium Overlying Lateral Eminence_top-relative-expression-ranked_500	FaceBase_RNAseq	5.17e-06	0.01808	0.0001016	0.0008876	11	494	ZBTB20,MECOM,FHOD3,NLGN1,ITGB8,CREB5,MEIS2,BICD1,PROM1,WWC1,CCSER1		Pubmed	22586326	Functional proteomics establishes the interaction of SIRT7 with chromatin remodeling complexes and expands its role in regulation of RNA polymerase I transcription.	Pubmed	4.501e-28	1.12e-23	1.647e-25	1.762e-24	34	653	RPL21,NPM1,RPL38,RPLP0,RPLP1,RPLP2,RPS2,RPS3A,RPS4X,RPS5,RPS7,RPS12,RPS14,RPS15,RPS16,RPS19,RPSA,RPS23,RPL14,RPS24,PABPC1,RPL10A,GSTP1,RPL3,RPL4,RPL5,RPL6,RPL7,RPL7A,RPL8,RPL9,RPL10,RPL15,RPL19
	PLCL1	6.80926e-53	3.66114e-51				MED13L	GS2	6.39908e-35				MicroRNA	hsa-miR-590-3p:PITA	hsa-miR-590-3p:PITA_TOP	PITA	2.143e-12	9.499e-09	1.357e-10	1.218e-09	25	1477	GPHN,MYO6,ZC3H13,INSR,TSPYL2,SREK1,EPB41L3,NXT2,RBM25,BNIP3L,DLG2,GOLGB1,PRPF38B,PPARA,RUNX1,THOC2,PNISR,SNX29,PDHX,WDR19,SLC7A8,ARSB,MACROD2,PPP1R16B,SLC4A4		Coexpression Atlas	gudmap_developingLowerUrinaryTract_e14.5_ urogenital sinus_1000	DevelopingLowerUrinaryTract_e14.5_ urogenital sinus_emap-5517_top-relative-expression-ranked_1000	Gudmap Mouse MOE430.2	5.376e-06	0.0188	0.0001051	0.0009179	14	819	KALRN,ARGLU1,KIF26B,XIST,STOX2,IGFBP5,PTPRK,VCAN,KCNIP4,PLCB4,PRKG1,TMEM178B,GULP1,CCSER1		Pubmed	18697920	The role of human ribosomal proteins in the maturation of rRNA and ribosome production.	Pubmed	9.022e-28	2.245e-23	3.253e-25	3.481e-24	12	14	RPL35A,RPS7,RPS15,RPS16,RPS17,RPS19,RPL14,RPS24,RPS28,RPL5,RPL7,RPL11
	RPSA	7.32717e-53	3.92616e-51				MAML2	GS2	3.40167e-70				MicroRNA	hsa-miR-4255:mirSVR_lowEffct	hsa-miR-4255:mirSVR_nonconserved_lowEffect-0.1-0.5	MicroRNA.org	2.233e-12	9.899e-09	1.394e-10	1.251e-09	26	1613	CYP3A5,TSPYL2,SREK1,SLC22A7,AFMID,GRAMD1B,BNIP3L,NFE2L1,XYLB,PRKAG2,GOLGA4,SLC27A2,LINC01060,DPP10,PCLO,AOX1,RALYL,SLC13A3,ABCC6,AGXT2,CRYL1,LINGO1,RASGEF1B,PPP1R16B,RRH,ACSM2B		Coexpression Atlas	GSM605883_500	Myeloid Cells, Mo.6C-II-.Bl, CD115+ B220- CD43- Ly6C- MHCII-, Blood, avg-3	Immgen.org, GSE15907	5.437e-06	0.01902	0.0001057	0.0009231	10	402	FNDC3B,RBPMS,LRRK2,NFKBIZ,DGKH,APP,ITGAV,MEF2A,SLC8A1,TNFAIP2		Pubmed	23533145	In-depth proteomic analyses of exosomes isolated from expressed prostatic secretions in urine.	Pubmed	1.229e-27	3.058e-23	4.368e-25	4.674e-24	40	1068	TPT1,PSAP,MYL6,GAPDH,SPP1,ANXA2,B2M,GPX3,GATM,ACTG1,RPS27A,AQP1,LDHB,PABPC1,CRYAB,GSTP1,UBA52,SERPINA1,UBB,PIGR,CLU,PEBP1,PRDX1,FTH1,FGB,CD63,UMOD,CD81,FTL,MMP7,ITM2B,ALDOB,ENO1,HSPA1A,HSPB1,VCAM1,SOD1,SOD2,HSP90AA1,HSP90AB1
	ATP8B4	1.12473e-52	6.00623e-51				IMMP2L	GS2	2.97956e-48				MicroRNA	hsa-miR-10a*:mirSVR_lowEffct	hsa-miR-10a*:mirSVR_nonconserved_lowEffect-0.1-0.5	MicroRNA.org	2.406e-12	1.067e-08	1.48e-10	1.328e-09	27	1756	ZC3H13,ANKS1B,SRSF11,SREK1,EPB41L3,PLPPR1,TENM2,SLC16A12,NFE2L1,PRRC2C,TACC1,SLC5A12,AP3D1,FRAS1,RNF152,GPAT3,GRIN2B,THOC2,PNISR,PDHX,MSRA,SLC13A1,SLC17A1,RRH,SNTG1,UPP2,L3MBTL4		Coexpression Atlas	Facebase_RNAseq_e10.5_Neural Epithelium Overlying Central Eminence_500	FacebaseRNAseq_e10.5_Neural Epithelium Overlying Central Eminence_top-relative-expression-ranked_500	FaceBase_RNAseq	5.475e-06	0.01915	0.0001058	0.0009244	11	497	ZBTB20,MECOM,XIST,FHOD3,DCC,FMNL2,ITGB8,BICD1,SLIT2,PROM1,WWC1		Pubmed	25192599	Interaction of amyotrophic lateral sclerosis/frontotemporal lobar degeneration-associated fused-in-sarcoma with proteins involved in metabolic and protein degradation pathways.	Pubmed	5.684e-27	1.414e-22	1.992e-24	2.131e-23	23	201	HSPD1,NPM1,HSP90B1,GAPDH,RPS5,RPS8,RPS9,RPS14,RPL14,LDHB,EEF1A1,GSTP1,PRDX1,H3F3B,ENO1,RPL4,HSPA5,RPL9,RPL11,RPL12,HSP90AA1,RPL18,HSP90AB1
	NLGN1	1.22595e-52	6.52454e-51				ERBB4	GS2	3.99192e-103				MicroRNA	hsa-miR-129-5p:mirSVR_highEffct	hsa-miR-129-5p:mirSVR_conserved_highEffect-0.5	MicroRNA.org	2.437e-12	1.081e-08	1.48e-10	1.328e-09	27	1757	GPHN,PCSK5,ATP8B4,CYP3A5,ANKS1B,NCKAP5,TENM2,NXT2,SLC16A12,SLC36A2,NRP1,RBM25,TRPM3,PCDH15,MME,PRKAG2,FKBP5,TMC1,PCLO,RUNX1,GABBR2,PNISR,SLC13A1,MACROD2,LRP2,FGGY,FRMD3		Coexpression Atlas	Facebase_RNAseq_ratio_e10.5_MandibularArch_vs_MaxillaryArch_1000_K3	FacebaseRNAseq_ratio_e10.5_MandibularArch_vs_MaxillaryArch_top-relative-expression-ranked_1000_k-means-cluster#3	FaceBase_RNAseq	5.565e-06	0.01947	0.000107	0.0009345	7	168	MECOM,FHOD3,CLSTN2,NLGN1,ITGB8,CREB5,NRG3		Pubmed	22174317	Host cell interactome of HIV-1 Rev includes RNA helicases involved in multiple facets of virus production.	Pubmed	1.017e-26	2.531e-22	3.516e-24	3.761e-23	23	206	NPM1,RPL27,HSP90B1,RPL32,RPL35A,GAPDH,RPS2,RPS3A,RPS4X,RPS5,RPS17,RPSA,RPS23,RPS25,RPS27A,PABPC1,HNRNPA2B1,EEF1A1,RPL23,FAU,H3F3B,RPL3,RPL6
	VCAM1	1.24956e-52	6.62772e-51				BNC2	GS2	1.0188e-32				MicroRNA	hsa-miR-1246:mirSVR_lowEffct	hsa-miR-1246:mirSVR_nonconserved_lowEffect-0.1-0.5	MicroRNA.org	2.561e-12	1.135e-08	1.529e-10	1.372e-09	26	1623	PCSK5,LUC7L3,ANKS1B,NCKAP5,RBM25,SYNE2,TACC1,FKBP5,GOLGA4,SLC27A2,CACNA1E,FRAS1,DPP10,ANK1,AOX1,PPARA,KMO,SLC6A13,LINC00894,EHHADH,MACROD2,PPP1R16B,SNTG1,SLC4A4,UPP2,PDZD2		Coexpression Atlas	MouseAtlasFACS Mouse Multiple tissue Adult muscle Subtype smooth muscle cell of Fat	MouseAtlasFACS Mouse Multiple tissue Adult muscle Subtype smooth muscle cell of Fat	MouseAtlasFACS	5.877e-06	0.02056	0.0001123	0.0009815	8	239	TPM1,COL4A1,RBPMS,CALD1,NFKBIZ,IGFBP5,IGFBP7,UTRN		Pubmed	27462432	A genome-wide IR-induced RAD51 foci RNAi screen identifies CDC73 involved in chromatin remodeling for DNA repair.	Pubmed	2.027e-26	5.045e-22	6.91e-24	7.394e-23	21	153	HSPD1,VIM,HSP90B1,RPLP0,GAPDH,ANXA2,RPS5,RPS17,RPSA,RPS27A,EEF1A1,UBA52,UBB,PRDX1,ENO1,HSPA5,RPL7,HSPB1,RPL11,HSP90AA1,HSP90AB1
	DCC	7.17963e-52	3.79381e-50				STOX2	GS2	2.45621e-65				MicroRNA	hsa-miR-424:mirSVR_highEffct	hsa-miR-424:mirSVR_conserved_highEffect-0.5	MicroRNA.org	2.587e-12	1.147e-08	1.529e-10	1.372e-09	25	1490	CLUAP1,IL36B,ACO1,ZC3H13,TSPYL2,ANKS1B,NCKAP5,SREK1,CSMD2,TENM2,LINC01020,NRP1,PRRC2C,SYNE2,ESPN,RNF152,PCLO,GRIN2B,PNISR,SLC13A1,RASGEF1B,SLC28A1,LRP2,SLC4A4,FRMD3		Coexpression Atlas	JC_fibro_2500_K5	JC_fibro_top-relative-expression-ranked_2500_k-means-cluster#5	PCBC	5.923e-06	0.02072	0.0001126	0.0009839	14	826	PDE1A,CALD1,KIF26B,LRRK2,GLIS3,CLSTN2,SLIT2,IGFBP5,IGFBP7,KCTD16,PRKD1,MAML2,PLEKHH2,BICC1		Pubmed	26460568	Kelch Domain of Gigaxonin Interacts with Intermediate Filament Proteins Affected in Giant Axonal Neuropathy.	Pubmed	4.173e-26	1.038e-21	1.403e-23	1.501e-22	22	187	HSPD1,NPM1,VIM,RPLP0,RPS2,RPS3A,RPS4X,RPS5,RPS8,RPS9,RPS13,ACTG1,RPSA,RPS27A,PABPC1,PRDX1,HSPA1A,RPL4,RPL8,HSP90AA1,RPL13,HSP90AB1
	SHISA6	7.20099e-52	3.79381e-50				PPFIBP1	GS2	4.18472e-153				MicroRNA	hsa-miR-497:mirSVR_highEffct	hsa-miR-497:mirSVR_conserved_highEffect-0.5	MicroRNA.org	2.77e-12	1.228e-08	1.615e-10	1.45e-09	24	1365	GPHN,IL36B,ACO1,ZC3H13,TSPYL2,ANKS1B,NCKAP5,CSMD2,TENM2,LINC01020,PRRC2C,SYNE2,DLG2,GOLGA4,ESPN,LINC01060,GRIN2B,PNISR,SLC13A1,RASGEF1B,MACROD2,SLC28A1,LRP2,FRMD3		Coexpression Atlas	facebase_RNAseq_e14.5_palate_poster_proximal_ERK2_WT_2500_K3	facebase_RNAseq_e14.5_palate_poster_proximal_ERK2_WT_2500_K3	Gudmap RNAseq	6.06e-06	0.0212	0.0001146	0.001001	8	240	COL4A1,PDE1A,GLIS3,RNF213,SLC8A1,IGFBP7,PLCL1,PRKG1		Pubmed	21565611	Mapping the NPHP-JBTS-MKS protein network reveals ciliopathy disease genes and pathways.	Pubmed	5.581e-26	1.389e-21	1.851e-23	1.981e-22	30	524	HSPD1,VIM,HSP90B1,RPLP0,KRT18,GAPDH,ANXA2,RPS7,NACA,RPS14,ACTG1,RPS16,RPS19,RPSA,RPS27A,RPS28,LDHB,HNRNPA2B1,EEF1A1,CRYAB,UBB,PEBP1,PRDX1,ENO1,HSPA5,HSPB1,RPL11,SOD1,HSP90AA1,HSP90AB1
	HINT1	7.63228e-52	4.00759e-50				TRIO	GS2	1.43585e-44				MicroRNA	hsa-miR-493*:mirSVR_highEffct	hsa-miR-493*:mirSVR_nonconserved_highEffect-0.5	MicroRNA.org	2.806e-12	1.244e-08	1.615e-10	1.45e-09	28	1910	GPHN,PCSK5,CYP3A5,ZC3H13,SLC30A8,SRSF11,NCKAP5,SLC16A12,AFMID,GRAMD1B,TINAG,SYNE2,DLG2,MME,SLC5A12,DMGDH,SLC5A10,RTTN,PRPF38B,THOC2,PDHX,SLC13A1,EHHADH,RORA,ZNF91,ACSM2A,CDH9,PDZD2		Coexpression Atlas	gudmap_dev gonad_e13.5_F_VascAssocMesenchStromOvary_Sma_k1_1000	dev gonad_e13.5_F_VascAssocMesenchStromOvary_Sma_k-means-cluster#1_top-relative-expression-ranked_1000	Gudmap Mouse ST 1.0	6.247e-06	0.02185	0.0001175	0.001026	8	241	BNC2,KALRN,EXT1,IGFBP5,RBMS3,PRKG1,PLEKHH2,CDH6		Pubmed	20301769	Diamond-Blackfan Anemia	Pubmed	6.073e-26	1.511e-21	1.988e-23	2.127e-22	12	17	RPL31,RPL35A,RPS7,RPS17,RPS19,RPS24,RPS27,RPS28,RPS29,RPL5,RPL11,RPL15
	RPL12	8.27198e-52	4.329e-50				EFCAB13	GS2	7.3319e-56				MicroRNA	hsa-let-7a-2*:mirSVR_highEffct	hsa-let-7a-2*:mirSVR_nonconserved_highEffect-0.5	MicroRNA.org	2.875e-12	1.274e-08	1.634e-10	1.466e-09	23	1242	GPHN,PCSK5,CYP4A11,ZC3H13,SRSF11,EPB41L3,TENM2,RBM25,TRPM3,PCDH15,MME,SHISA6,VDR,RNF152,ANK1,RALYL,PRPF38B,PLEKHA6,LINGO1,LRP2,RORA,SRRM2,PDZD2		Coexpression Atlas	GSM854302_500	Stromal Cells, Ep.MEChi.Th, CD45-EpCAm+Ly51-MHCIIhi, Thymus, avg-1	Immgen.org, GSE15907	6.601e-06	0.02309	0.0001235	0.001079	10	411	APP,FMNL2,ITGB8,MEIS2,BICD1,STOX2,IGFBP5,PTPRK,PLCB4,TNFAIP2		Pubmed	22673621	Identification of atrogin-1-targeted proteins during the myostatin-induced skeletal muscle wasting.	Pubmed	7.821e-26	1.946e-21	2.527e-23	2.704e-22	20	136	HSPD1,VIM,MYL6,RPLP0,RPLP2,GAPDH,ANXA2,NACA,RPS13,ACTG1,RPS19,RPL14,HNRNPA2B1,EEF1A1,ENO1,RPL6,RPL7,SOD1,HSP90AA1,RPL18
	RPL38	8.98341e-52	4.6857e-50				SAMD4A	GS2	1.08945e-42				MicroRNA	hsa-let-7d:mirSVR_lowEffct	hsa-let-7d:mirSVR_conserved_lowEffect-0.1-0.5	MicroRNA.org	3.036e-12	1.346e-08	1.704e-10	1.529e-09	27	1774	UPB1,ZBTB16,INSR,TSPYL2,CDK14,SLC22A7,SORCS1,TINAG,ABCC2,GOLGA4,GOLGB1,FRAS1,TMC1,ANK1,SLC16A9,RTTN,GABBR2,SNX29,SLC7A8,AGXT2,LINC00894,LINGO1,KLHDC8A,PPP1R16B,PALM3,CGNL1,L3MBTL4		Coexpression Atlas	Facebase_RNAseq_e9.5_Facial Mesenchyne_2500_K5	FacebaseRNAseq_e9.5_Facial Mesenchyne_top-relative-expression-ranked_2500_k-means-cluster#5	FaceBase_RNAseq	7.011e-06	0.02452	0.0001304	0.00114	13	723	PDE1A,ZBTB20,MECOM,FHOD3,CLSTN2,NLGN1,DCC,ITGB8,CREB5,MEIS2,SLIT2,NRG3,TMEM178B		Pubmed	28561026	R2TP/Prefoldin-like component RUVBL1/RUVBL2 directly interacts with ZNHIT2 to regulate assembly of U5 small nuclear ribonucleoprotein.	Pubmed	9.336e-26	2.323e-21	2.978e-23	3.186e-22	25	300	RPL21,NPM1,RPL24,RPL27,RPL27A,RPL31,RPLP0,RPLP2,RPS2,RPS3A,RPS8,RPS16,RPL3,RPL4,RPL6,RPL7,RPL7A,RPL8,RPL11,RPL12,HSP90AA1,RPL13,RPL18,HSP90AB1,RPL19
	PPP2R2B	1.30039e-51	6.7603e-50				DGKH	GS2	8.40018e-75				MicroRNA	hsa-miR-499-5p:mirSVR_lowEffct	hsa-miR-499-5p:mirSVR_conserved_lowEffect-0.1-0.5	MicroRNA.org	3.097e-12	1.373e-08	1.716e-10	1.54e-09	26	1637	ATP8B4,ZBTB16,MYO6,SLC30A8,ANKS1B,SREK1,EPB41L3,AFMID,PRODH2,PPIG,RBM25,SLC22A8,PRRC2C,CLTC,DLG2,SLC5A12,DMGDH,FRAS1,PCLO,RTTN,GPAT3,WDR19,RGN,SLC28A1,RORA,G6PC		Coexpression Atlas	Arv_EB-LF_2500_K2	AravindRamakr_EmbryoidBody-LF_top-relative-expression-ranked_2500_k-means-cluster#2	PCBC	7.096e-06	0.02482	0.0001313	0.001148	15	960	COL4A1,BNC2,PDE1A,DCDC2,KIF26B,GLIS3,CLSTN2,DCC,HAVCR1,IGFBP5,IGFBP7,KCTD16,KCNIP4,CDH6,BICC1		Pubmed	22268729	Proteomic identification of common SCF ubiquitin ligase FBXO6-interacting glycoproteins in three kinds of cells.	Pubmed	3.215e-25	7.999e-21	1.012e-22	1.083e-21	31	613	HSPD1,NPM1,VIM,HSP90B1,RPL32,PSAP,RPLP2,GAPDH,RPS4X,RPS5,RPS7,RPS9,ACTG1,RPS20,PABPC1,HNRNPA2B1,EEF1A1,RPL23,UBA52,CLU,ENO1,HSPA1A,RPL4,RPL5,HSPA5,RPL6,RPL7A,RPL8,HSP90AA1,RPL18,HSP90AB1
	EHHADH	1.70019e-51	8.80954e-50				AGBL4	GS2	3.6083e-146				MicroRNA	hsa-miR-519c-3p:mirSVR_lowEffct	hsa-miR-519c-3p:mirSVR_nonconserved_lowEffect-0.1-0.5	MicroRNA.org	3.321e-12	1.472e-08	1.796e-10	1.612e-09	27	1781	MAPT,CYP4A11,INSR,TSPYL2,SLC30A8,SREK1,EPB41L3,CDK14,PLPPR1,BHMT,SORCS1,TINAG,CLTC,PCDH15,DLG2,TACC1,GOLGA4,SHISA6,CACNA1E,PCLO,GABBR2,SNX29,KMO,SLC6A13,LRP2,RORA,PDZD2		Coexpression Atlas	PCBC_ratio_Lung Fibroblast_vs_SC_cfr-2X-p05	Lung Fibroblast_vs_Pluripotent Stem Cells-Confounder_removed-fold2.0_adjp0.05	PCBC_AltAnalyze	7.236e-06	0.02531	0.0001332	0.001164	22	1931	FNDC3B,CALD1,KLF6,TRIO,PPFIBP1,RTN4,MECOM,RNF213,EXT1,MEF2A,PICALM,MEIS2,SLIT2,NTN4,SLC8A1,IGFBP5,IGFBP7,UGCG,PRKD1,BICC1,SAMD4A,NEAT1		Pubmed	19167051	Importin 8 is a gene silencing factor that targets argonaute proteins to distinct mRNAs.	Pubmed	6.039e-25	1.503e-20	1.878e-22	2.01e-21	18	101	RPL24,RPL27,RPL27A,RPL38,RPS5,RPS9,RPS11,RPS18,RPS20,EEF1A1,RPL23,PRDX1,RPL35,HSPA1A,HSPA5,RPL11,HSP90AA1,HSP90AB1
	NFKBIZ	1.98657e-51	1.02596e-49				FMNL2	GS2	2.72789e-32				MicroRNA	hsa-miR-26a-1*:mirSVR_highEffct	hsa-miR-26a-1*:mirSVR_nonconserved_highEffect-0.5	MicroRNA.org	3.322e-12	1.473e-08	1.796e-10	1.612e-09	24	1377	PCSK5,CLUAP1,LUC7L3,ANKS1B,NCKAP5,NXT2,BHMT,NRP1,SORCS1,GRAMD1B,RBM25,NFE2L1,SYNE2,DLG2,CACNA1E,DPP10,AOX1,NSUN6,SLC13A1,EHHADH,RRH,SLC4A4,TNS1,FGGY		Coexpression Atlas	gudmap_developingGonad_e11.5_ovary + mesonephros_500	DevelopingGonad_e11.5_ovary + mesonephros_emap-3226_top-relative-expression-ranked_500	Gudmap Mouse MOE430.2	7.492e-06	0.02621	0.0001372	0.001199	10	417	TPM1,BNC2,CALD1,XIST,CLSTN2,ITGB8,MEIS2,SLIT2,PRKG1,GULP1		Pubmed	21081666	Nuclear import of histone deacetylase 5 by requisite nuclear localization signal phosphorylation.	Pubmed	1.985e-24	4.939e-20	6.097e-22	6.523e-21	23	258	HSPD1,NPM1,HSP90B1,RPLP0,RPS3A,RPS4X,RPS8,RPS11,RPSA,PABPC1,HNRNPA2B1,RPL10A,HSPA1A,RPL3,RPL4,RPL5,HSPA5,RPL7,RPL7A,RPL9,HSP90AA1,RPL13,HSP90AB1
	PICALM	2.83611e-51	1.4599e-49				WWC1	GS2	2.28045e-32				MicroRNA	hsa-miR-216a:mirSVR_lowEffct	hsa-miR-216a:mirSVR_conserved_lowEffect-0.1-0.5	MicroRNA.org	3.496e-12	1.55e-08	1.867e-10	1.676e-09	28	1928	ATP8B4,MYO6,INSR,SRSF11,CSMD2,TENM2,NXT2,SLC16A12,PPIG,NFE2L1,SYNE2,DLG2,SPATA22,TACC1,SLC27A2,MGAM,SLC26A3,PCLO,RALYL,PRPF38B,PLEKHA6,RUNX1,ARSB,LINC00894,LINGO1,EHHADH,SLC4A4,L3MBTL4		Coexpression Atlas	Lungmap Mouse Lung PND1 MyoFB Subtype MyoFB-C	Lungmap Mouse Lung PND1 MyoFB Subtype MyoFB-C	Lungmap CCHMC	7.701e-06	0.02694	0.0001403	0.001226	8	248	TPM1,COL4A1,CALD1,MEF2A,NTN4,IGFBP5,VCAN,SAMD4A		Pubmed	25921289	Temporal proteomics of NGF-TrkA signaling identifies an inhibitory role for the E3 ligase Cbl-b in neuroblastoma cell differentiation.	Pubmed	1.024e-23	2.548e-19	3.108e-21	3.325e-20	46	1922	HSPD1,NPM1,VIM,DNAJB1,HSP90B1,RPLP0,GAPDH,RPS2,RPS3A,ANXA2,RPS4X,RPS5,RPS8,NACA,RPS9,RPS13,RPSA,RPL14,RPS25,LDHB,PABPC1,HNRNPA2B1,EEF1A1,RPL10A,GSTP1,PRDX1,RPL13A,ENO1,HSPA1A,RPL3,RPL4,RPL5,HSPA5,RPL6,RPL7,RPL7A,HSPB1,RPL8,RPL9,RPL10,HSP90AA1,RPL13,RPL15,RPL18,HSP90AB1,RPL19
	ADAMTS8	2.97199e-51	1.52485e-49				KALRN	GS2	1.0738e-31				MicroRNA	hsa-miR-632:mirSVR_lowEffct	hsa-miR-632:mirSVR_nonconserved_lowEffect-0.1-0.5	MicroRNA.org	4.105e-12	1.82e-08	2.158e-10	1.936e-09	26	1658	ENPP6,ATP8B4,HECW1,CYP4A11,ACO1,CSMD2,SLC36A2,LINC01020,TINAG,PCDH15,XYLB,SLC5A12,PRKAG2,NQO2,PCLO,WDR60,ADAMTS8,RUNX1,GABBR2,KMO,ARSB,MACROD2,SNTG1,RORA,CYP4F3,CFAP46		Coexpression Atlas	gudmap_kidney_adult_CortVasc_Tie2_1000	kidney_adult_CortVasc_Tie2_top-relative-expression-ranked_1000	Gudmap Mouse MOE430.2	7.876e-06	0.02755	0.000141	0.001232	14	847	ZBTB20,CALD1,SLC17A3,LRRK2,MECOM,APP,ITGB6,MEIS2,PROM1,ACSM3,IGFBP5,IGFBP7,TNFAIP2,UTRN		Pubmed	19805454	Quantitative nanoproteomics for protein complexes (QNanoPX) related to estrogen transcriptional action.	Pubmed	6.456e-23	1.607e-18	1.936e-20	2.071e-19	15	64	RPLP0,GAPDH,RPS2,RPS3A,ANXA2,RPS13,RPS14,RPS16,RPS18,RPS24,PABPC1,RPL7,RPL11,RPL13,RPL18
	PARP10	6.72507e-51	3.4392e-49				RP11-281P23.2	GS2	1.32719e-34				MicroRNA	hsa-miR-634:mirSVR_lowEffct	hsa-miR-634:mirSVR_nonconserved_lowEffect-0.1-0.5	MicroRNA.org	4.138e-12	1.834e-08	2.158e-10	1.936e-09	25	1523	PCSK5,IL36B,ZC3H13,INSR,SRSF11,TMEM214,EYA2,NRP1,AFMID,WDR72,CACNA1E,FRAS1,TMC1,SLC16A9,PCLO,SAMD5,MSRA,SLC7A8,RASGEF1B,MACROD2,SLC28A1,KCNK5,CGNL1,ACSM2A,FRMD3		Coexpression Atlas	Facebase_RNAseq_e8.5_Paraxial Mesoderm_2500_K3	FacebaseRNAseq_e8.5_Paraxial Mesoderm_top-relative-expression-ranked_2500_k-means-cluster#3	FaceBase_RNAseq	7.887e-06	0.02759	0.000141	0.001232	13	731	PDE1A,ZBTB20,MECOM,FHOD3,CLSTN2,NLGN1,DCC,ITGB8,CREB5,MEIS2,SLIT2,NRG3,TMEM178B		Pubmed	24725412	Ribosomal protein s15 phosphorylation mediates LRRK2 neurodegeneration in Parkinson's disease.	Pubmed	1.993e-22	4.96e-18	5.905e-20	6.318e-19	11	19	RPS2,RPS11,RPS15,RPS16,RPS20,RPS23,RPL14,RPS27,LDHB,RPL10A,RPL13
	AL353644.10	6.98839e-51	3.56226e-49				HAVCR1	GS2	1.65228e-70				MicroRNA	hsa-let-7i:mirSVR_lowEffct	hsa-let-7i:mirSVR_conserved_lowEffect-0.1-0.5	MicroRNA.org	4.397e-12	1.949e-08	2.266e-10	2.034e-09	28	1947	UPB1,ZBTB16,INSR,TSPYL2,CDK14,SLC22A7,SORCS1,TINAG,ABCC2,GOLGA4,GOLGB1,FRAS1,TMC1,ANK1,SLC16A9,RTTN,GABBR2,SNX29,SLC7A8,AGXT2,LINC00894,LINGO1,KLHDC8A,PPP1R16B,PALM3,CGNL1,G6PC,L3MBTL4		Coexpression Atlas	PCBC_ratio_MESO-30 fibroblast_vs_MESO-30 blastocyst_cfr-2X-p05	MESO-30 fibroblast_vs_MESO-30 blastocyst-Confounder_removed-fold2.0_adjp0.05	PCBC_AltAnalyze	7.941e-06	0.02778	0.000141	0.001232	11	517	TPM1,COL4A1,PRICKLE1,KIF26B,PPFIBP1,FHOD3,CLSTN2,MEF2A,SLC8A1,IGFBP5,PLCB4		Pubmed	26584622	Elf5-centered transcription factor hub controls trophoblast stem cell self-renewal and differentiation through stoichiometry-sensitive shifts in target gene networks.	Pubmed	7.227e-22	1.798e-17	2.116e-19	2.264e-18	16	95	RPL27,RPL31,RPL37A,RPS15,RPL14,RPL10A,RPL23,RPL3,RPL4,RPL5,HSPA5,RPL7A,RPL9,RPL13,RPL15,RPL19
	FAU	7.63312e-51	3.87831e-49				TMEM178B	GS2	5.2248e-80				MicroRNA	hsa-miR-942:mirSVR_highEffct	hsa-miR-942:mirSVR_nonconserved_highEffect-0.5	MicroRNA.org	5.999e-12	2.66e-08	3.027e-10	2.717e-09	27	1828	PCSK5,IL36B,ANKS1B,SRSF11,NCKAP5,SREK1,PLPPR1,LIN52,TENM2,NXT2,SLC16A12,TINAG,NFIC,PCDH15,XYLB,NQO2,GOLGB1,CACNA1E,PPARA,ARSB,LINC00894,LINGO1,MACROD2,SLC4A4,ACSM2A,ACSM2B,PDZD2		Coexpression Atlas	PCBC_ratio_MESO-30_from-plasmid_vs_MESO-30_from-ESC_cfr-2X-p05	Mesoderm Day 30-method_plasmid_vs_Mesoderm Day 30-method_NA-Confounder_removed-fold2.0_adjp0.05	PCBC_AltAnalyze	7.941e-06	0.02778	0.000141	0.001232	11	517	TPM1,COL4A1,PRICKLE1,KIF26B,PPFIBP1,FHOD3,CLSTN2,MEF2A,SLC8A1,IGFBP5,PLCB4		Pubmed	23665500	Phosphoinositide-specific phospholipase C ? 1b (PI-PLC?1b) interactome: affinity purification-mass spectrometry analysis of PI-PLC?1b with nuclear protein.	Pubmed	8.549e-22	2.127e-17	2.473e-19	2.646e-18	18	148	NPM1,TPT1,RPL27,RPL31,RPLP2,NACA,RPS15,RPS17,RPS20,RPS23,RPL14,RPS24,PRDX1,RPL3,RPL4,RPL9,RPL10,RPL15
	FAM134B	9.68386e-51	4.90441e-49				CLSTN2	GS2	1.80143e-117				MicroRNA	hsa-miR-302b*:mirSVR_highEffct	hsa-miR-302b*:mirSVR_nonconserved_highEffect-0.5	MicroRNA.org	6.009e-12	2.664e-08	3.027e-10	2.717e-09	24	1417	GPHN,ACO1,ZC3H13,SRSF11,SLC16A12,NRP1,CLTC,PCDH15,DLG2,XYLB,FHIT,DMGDH,LINC01060,RNF152,ANK1,SLC16A9,RALYL,PRPF38B,XPNPEP2,ABCC6,CRYL1,ZNF91,TNS1,UPP2		Coexpression Atlas	PCBC_ratio_MESO-30_from-OSKM - NLT_vs_MESO-30_from-ESC_cfr-2X-p05	Mesoderm Day 30-reprogram_OSKM - NLT_vs_Mesoderm Day 30-reprogram_NA-Confounder_removed-fold2.0_adjp0.05	PCBC_AltAnalyze	7.941e-06	0.02778	0.000141	0.001232	11	517	TPM1,COL4A1,PRICKLE1,KIF26B,PPFIBP1,FHOD3,CLSTN2,MEF2A,SLC8A1,IGFBP5,PLCB4		Pubmed	15952740	Protein profiling of human pancreatic islets by two-dimensional gel electrophoresis and mass spectrometry.	Pubmed	1.158e-21	2.882e-17	3.313e-19	3.545e-18	14	58	HSPD1,HSP90B1,KRT18,GAPDH,ANXA2,EEF1A1,GSTP1,ENO1,HSPA1A,HSPA5,HSPB1,SOD1,SOD2,HSP90AB1
	LINC01020	1.08662e-50	5.4855e-49				PLCB4	GS2	2.92923e-86				MicroRNA	hsa-miR-532-5p:mirSVR_lowEffct	hsa-miR-532-5p:mirSVR_nonconserved_lowEffect-0.1-0.5	MicroRNA.org	7.69e-12	3.409e-08	3.83e-10	3.437e-09	26	1706	GPHN,SLC30A8,ANKS1B,SRSF11,HNF4A,PLPPR1,TENM2,SLC22A7,SLC16A12,LINC01020,NRP1,RBM25,SPATA22,XYLB,PCLO,AOX1,PRPF38B,RUNX1,GABBR2,PNISR,SNX29,KMO,RGN,BRD9,KCNK5,ACSM2A		Coexpression Atlas	Lungmap Mouse Lung E16-PND28 Fibroblast Subtype MatrixFB-A	Lungmap Mouse Lung E16-PND28 Fibroblast Subtype MatrixFB-A	Lungmap CCHMC	8.485e-06	0.02968	0.0001499	0.00131	10	423	ARGLU1,NFKBIZ,XIST,PICALM,MEIS2,AKAP12,SLIT2,SLC8A1,PLCB4,GULP1		Pubmed	24189400	Perturbation of the mutated EGFR interactome identifies vulnerabilities and resistance mechanisms.	Pubmed	1.298e-21	3.231e-17	3.672e-19	3.928e-18	21	256	HSPD1,GAPDH,RPS2,ANXA2,B2M,RPS14,RPS15,ACTG1,RPS16,RPS27,RPS27A,HNRNPA2B1,EEF1A1,RPL23,S100A10,MYL12B,HSPA1A,HSPA5,HSPB1,HSP90AA1,HSP90AB1
	LDHB	3.10648e-50	1.5632e-48				ACSM3	GS2	2.10281e-275				MicroRNA	hsa-miR-150*:mirSVR_lowEffct	hsa-miR-150*:mirSVR_nonconserved_lowEffect-0.1-0.5	MicroRNA.org	8.741e-12	3.875e-08	4.274e-10	3.836e-09	24	1443	MYO6,SREK1,CSMD2,TENM2,SLC16A12,SORCS1,NFE2L1,PRRC2C,PCDH15,FKBP5,FRAS1,DPP10,PCLO,RTTN,PPARA,PLEKHA6,RUNX1,SNX29,SLC7A8,AGXT2,CRYL1,LINC00893,PAH,SNTG1		Coexpression Atlas	gudmap_dev gonad_e12.5_M_gudmap_devVasTestis_Flk_k4_1000	dev gonad_e12.5_M_DevVasTestis_Flk_k-means-cluster#4_top-relative-expression-ranked_1000	Gudmap Mouse ST 1.0	8.849e-06	0.03096	0.0001556	0.001359	11	523	COL4A1,RBPMS,PDE4D,MECOM,NFKBIZ,DGKH,PROM1,PLCB4,PLCL1,LRRFIP1,CCSER1		Pubmed	9811942	Genome-wide mapping of unselected transcripts from extraembryonic tissue of 7.5-day mouse embryos reveals enrichment in the t-complex and under-representation on the X chromosome.	Pubmed	2.741e-21	6.82e-17	7.663e-19	8.199e-18	20	226	NPM1,HSP90B1,RPL37A,RPLP0,KRT18,GAPDH,RPS15,ACTG1,RPS18,RPSA,PABPC1,FTL,ENO1,RPL5,HSPA5,RPL6,RPL9,HSP90AA1,HSP90AB1,RPL19
	UGCG	5.69249e-50	2.85534e-48				LINC00621	GS2	4.81912e-41				MicroRNA	hsa-miR-448:mirSVR_lowEffct	hsa-miR-448:mirSVR_conserved_lowEffect-0.1-0.5	MicroRNA.org	8.774e-12	3.889e-08	4.274e-10	3.836e-09	27	1859	PCSK5,ATP8B4,HECW1,LUC7L3,ACO1,ZC3H13,SLC30A8,NCKAP5,SREK1,PLPPR1,TPCN1,SYNE2,DLG2,SLC5A12,GOLGA4,WDR72,ANK1,SLC13A3,ADAMTS8,PLEKHA6,ABCC6,KMO,MACROD2,CYP4F3,SLC4A4,ACSM2A,G6PC		Coexpression Atlas	Facebase_RNAseq_e10.5_Medial Nasal Eminence_1000	FacebaseRNAseq_e10.5_Medial Nasal Eminence_top-relative-expression-ranked_1000	FaceBase_RNAseq	9.183e-06	0.03212	0.0001606	0.001403	15	981	DCDC2,RBPMS,PDE4D,ZBTB20,CALD1,RBMS1,ESRRG,ITGAV,ITGB6,ITGB8,CREB5,SLIT2,PROM1,HAVCR1,IGFBP7		Pubmed	18307411	The tumour suppressor PTEN mediates a negative regulation of the E3 ubiquitin-protein ligase Nedd4.	Pubmed	2.863e-21	7.124e-17	7.916e-19	8.469e-18	16	103	HSPD1,NPM1,HSP90B1,RPLP0,RPS7,RPS17,HNRNPA2B1,EEF1A1,RPL23,ENO1,RPL3,HSPA5,RPL11,HSP90AA1,RPL18,HSP90AB1
	IMMP2L	5.95912e-50	2.97956e-48				KCNIP4	GS2	5.69627e-240				MicroRNA	hsa-miR-4268:mirSVR_lowEffct	hsa-miR-4268:mirSVR_nonconserved_lowEffect-0.1-0.5	MicroRNA.org	8.967e-12	3.975e-08	4.321e-10	3.878e-09	26	1718	ENPP6,PCSK5,CLUAP1,ZBTB16,TSPYL2,NCKAP5,TENM2,BHMT,TPCN1,AFMID,GRAMD1B,NFE2L1,LINC01060,PCLO,GPAT3,POR,PRPF38B,XPNPEP2,PPARA,SLC7A7,SLC7A8,PAH,MACROD2,CYP4F3,SLC4A4,RAB11FIP3		Coexpression Atlas	Facebase_RNAseq_ratio_e10.5_MaxillaryArch_vs_Mandibular_1000_K1	FacebaseRNAseq_ratio_e10.5_MaxillaryArch_vs_Mandibular_top-relative-expression-ranked_1000_k-means-cluster#1	FaceBase_RNAseq	9.432e-06	0.03299	0.0001636	0.001429	8	255	ZBTB20,MECOM,CLSTN2,NLGN1,ITGB8,CREB5,MEIS2,NRG3		Pubmed	25796446	Aerobic glycolysis tunes YAP/TAZ transcriptional activity.	Pubmed	4.574e-21	1.138e-16	1.251e-18	1.338e-17	18	162	RPL21,NPM1,RPL24,HSP90B1,RPS4X,RPS8,RPL14,HNRNPA2B1,EEF1A1,RPL10A,RPL13A,RPL6,RPL7A,HSPB1,RPL9,RPL15,RPL18,RPL19
	RPL23	7.2607e-50	3.61882e-48				GULP1	GS2	1.4585e-54				MicroRNA	hsa-miR-4267:mirSVR_lowEffct	hsa-miR-4267:mirSVR_nonconserved_lowEffect-0.1-0.5	MicroRNA.org	9.435e-12	4.182e-08	4.497e-10	4.036e-09	27	1865	INSR,NCKAP5,PLPPR1,AFMID,SYNE2,SFXN2,XYLB,FHIT,SHISA6,VDR,DPP10,ANK1,MIOX,CUBN,KMO,MSRA,SLC7A8,SLC6A13,LINC00894,ASS1,SLC28A1,SNTG1,RORA,HSD17B14,TNS1,G6PC,PRLR		Coexpression Atlas	gudmap_kidney_P1_CapMes_Crym_200	kidney_P1_CapMes_Crym_top-relative-expression-ranked_200	Gudmap Mouse MOE430.2	9.492e-06	0.0332	0.0001636	0.001429	6	120	ZBTB20,KIF26B,XIST,MEIS2,VCAN,BICC1		Pubmed	15303970	Characterization of Staufen 1 ribonucleoprotein complexes.	Pubmed	1.152e-20	2.867e-16	3.116e-18	3.334e-17	11	25	RPL21,RPLP0,RPS2,RPS3A,RPS8,RPL14,PABPC1,RPL6,RPL7A,RPL10,RPL15
	ZHX3	8.5986e-50	4.27209e-48				EIF4G3	GS2	3.25829e-32				MicroRNA	hsa-miR-548c-3p:PITA	hsa-miR-548c-3p:PITA_TOP	PITA	9.995e-12	4.431e-08	4.713e-10	4.23e-09	22	1196	HECW1,EPB41L3,PPIG,RBM25,NFE2L1,SYNE2,CLTC,DLG2,GOLGA4,FRAS1,RNF152,ANK1,RUNX1,GABBR2,PNISR,SNX29,SLC7A8,LINGO1,SLC4A4,CDH9,PRLR,RAB11FIP3		Coexpression Atlas	gudmap_developingKidney_e15.5_cortic collect duct_1000_k5	DevelopingKidney_e15.5_cortic collect duct_emap-28132_k-means-cluster#5_top-relative-expression-ranked_1000	Gudmap Mouse MOE430.2	9.492e-06	0.0332	0.0001636	0.001429	6	120	DCDC2,ESRRG,GLIS3,PKHD1,WWC1,CCSER1		Pubmed	25144556	Autophagic degradation of the inhibitory p53 isoform ?133p53? as a regulatory mechanism for p53-mediated senescence.	Pubmed	1.185e-20	2.948e-16	3.17e-18	3.392e-17	15	88	VIM,RPL27,RPLP0,RPS2,RPS3A,RPS4X,RPS13,RPS16,RPS17,RPS18,RPS19,PABPC1,HSPA1A,RPL7A,RPL8
	RPS13	1.158e-49	5.73519e-48				CASC15	GS2	1.0955e-44				MicroRNA	hsa-miR-3116:mirSVR_lowEffct	hsa-miR-3116:mirSVR_nonconserved_lowEffect-0.1-0.5	MicroRNA.org	1.085e-11	4.808e-08	5.061e-10	4.542e-09	26	1733	GPHN,PCSK5,CYP4A11,ACO1,INSR,SLC22A11,SRSF11,TMEM214,SLC22A7,SLC16A12,NRP1,TRPM3,NFE2L1,DLG2,SHISA6,CACNA1E,TMC1,ANK1,LINC00671,ADAMTS8,PPARA,RUNX1,SNTG1,LRP2,ACSM2A,PDZD2		Coexpression Atlas	gudmap_kidney_adult_Mesangium_Meis_500	kidney_adult_Mesangium_Meis_top-relative-expression-ranked_500	Gudmap Mouse MOE430.2	9.591e-06	0.03355	0.0001645	0.001437	10	429	ZBTB20,CALD1,MECOM,APP,PICALM,SLC8A1,IGFBP5,IGFBP7,PLCL1,PRKG1		Pubmed	24332808	PRP19 transforms into a sensor of RPA-ssDNA after DNA damage and drives ATR activation via a ubiquitin-mediated circuitry.	Pubmed	2.359e-20	5.87e-16	6.244e-18	6.681e-17	22	340	NPM1,RPLP0,GAPDH,RPS3A,ANXA2,RPS5,RPS7,RPS8,RPS9,PABPC1,HNRNPA2B1,EEF1A1,PRDX1,RPL13A,HSPA5,RPL6,RPL7,HSPB1,RPL9,RPL15,RPL18,RPL19
	ANK1	1.82059e-49	8.98845e-48				CREB5	GS2	2.87441e-74				MicroRNA	hsa-miR-3184:mirSVR_lowEffct	hsa-miR-3184:mirSVR_nonconserved_lowEffect-0.1-0.5	MicroRNA.org	1.289e-11	5.712e-08	5.95e-10	5.34e-09	27	1891	CLUAP1,KMT2B,TSPYL2,TMEM214,CSMD2,LIN52,NRP1,TINAG,NFIC,SLC5A12,GOLGA4,GOLGB1,PQLC1,LINC00671,PCLO,POR,RUNX1,GABBR2,KMO,SLC7A8,SLC6A13,CRYL1,ARSB,LINC00894,PALM3,CGNL1,SLC4A4		Coexpression Atlas	gudmap_developingGonad_e14.5_ epididymis_1000_k4	DevelopingGonad_e14.5_ epididymis_emap-29141_k-means-cluster#4_top-relative-expression-ranked_1000	Gudmap Mouse MOE430.2	9.704e-06	0.03395	0.0001656	0.001447	8	256	DCDC2,ZBTB20,MEIS2,PTPRK,RBMS3,PKHD1,PLCL1,PRKG1		Pubmed	23455922	Interlaboratory reproducibility of large-scale human protein-complex analysis by standardized AP-MS.	Pubmed	3.079e-20	7.661e-16	8.063e-18	8.626e-17	24	447	HSPD1,VIM,RPL27A,RPL31,RPS3A,RPS4X,RPS11,RPS14,RPS17,RPS18,RPS19,RPS23,RPS27,RPS27A,HNRNPA2B1,RPL23,PRDX1,RPL35,HSPA1A,HSPA5,HSP90AA1,RPL13,HSP90AB1,RPL19
	PCSK5	4.8375e-49	2.38084e-47				KAZN	GS2	1.72588e-70				MicroRNA	hsa-miR-135a:mirSVR_lowEffct	hsa-miR-135a:mirSVR_conserved_lowEffect-0.1-0.5	MicroRNA.org	1.304e-11	5.78e-08	5.959e-10	5.348e-09	27	1892	ATP8B4,LUC7L3,NCKAP5,SREK1,SLC36A2,TRPM3,PRRC2C,DLG2,MME,SHISA6,CACNA1E,ANK1,PCLO,RALYL,SAMD5,POR,WDR60,SLC13A3,GRIN2B,RUNX1,KMO,SLC13A1,EHHADH,PPP1R16B,TNS1,G6PC,CDH9		Coexpression Atlas	brainmap/Mixed Age_intermediate_Subclass_intermediate1.5	brainmap/Mixed Age_intermediate_Subclass_intermediate1.5	GEO:GSE75140	9.803e-06	0.03429	0.0001665	0.001454	9	339	TPM1,COL4A1,BNC2,KLF6,PRICKLE1,MECOM,SLIT2,RBMS3,BICC1		Pubmed	15064750	EBP1 is a nucleolar growth-regulating protein that is part of pre-ribosomal ribonucleoprotein complexes.	Pubmed	3.111e-20	7.74e-16	8.063e-18	8.626e-17	10	18	RPL21,RPL27,RPLP0,RPLP2,RPL4,RPL8,RPL11,RPL12,RPL15,RPL18
	LINC01239	5.08927e-49	2.49692e-47				BICD1	GS2	2.5751e-37				MicroRNA	hsa-let-7g:mirSVR_lowEffct	hsa-let-7g:mirSVR_conserved_lowEffect-0.1-0.5	MicroRNA.org	1.384e-11	6.133e-08	6.258e-10	5.616e-09	27	1897	UPB1,ZBTB16,INSR,TSPYL2,CDK14,SLC22A7,SORCS1,TINAG,ABCC2,GOLGA4,GOLGB1,FRAS1,ANK1,SLC16A9,RTTN,GABBR2,SNX29,SLC7A8,AGXT2,LINC00894,LINGO1,KLHDC8A,PPP1R16B,PALM3,CGNL1,G6PC,L3MBTL4		Coexpression Atlas	Facebase_RNAseq_e10.5_Neural Epithelium Overlying Central Eminence_1000	FacebaseRNAseq_e10.5_Neural Epithelium Overlying Central Eminence_top-relative-expression-ranked_1000	FaceBase_RNAseq	9.992e-06	0.03495	0.0001688	0.001475	15	988	PDE4D,ZBTB20,MECOM,XIST,FHOD3,CLSTN2,DCC,FMNL2,ITGB8,BICD1,SLIT2,PROM1,STOX2,TMEM178B,WWC1		Pubmed	16130169	Proteomics of human umbilical vein endothelial cells applied to etoposide-induced apoptosis.	Pubmed	6.047e-20	1.505e-15	1.551e-17	1.66e-16	14	75	HSPD1,NPM1,VIM,TPT1,HSP90B1,ACTG1,RPSA,PFDN5,LDHB,S100A6,GSTP1,HSPA1A,HSPA5,HSPB1
	DPP10	6.6171e-49	3.2364e-47				DCDC2	GS2	2.04679e-284				MicroRNA	hsa-miR-616:mirSVR_lowEffct	hsa-miR-616:mirSVR_nonconserved_lowEffect-0.1-0.5	MicroRNA.org	1.501e-11	6.655e-08	6.722e-10	6.033e-09	26	1759	PCSK5,CLUAP1,HECW1,ACO1,ANKS1B,NRP1,SORCS1,TRPM3,CLTC,PCDH15,PRKAG2,TMC1,ANK1,RALYL,SAMD5,THOC2,SNX29,PDHX,KMO,AGXT2,RGN,KLHDC8A,ASS1,SNTG1,CDH9,L3MBTL4		Coexpression Atlas	Facebase_RNAseq_e9.5_Maxillary Arch_2500_K2	FacebaseRNAseq_e9.5_Maxillary Arch_top-relative-expression-ranked_2500_k-means-cluster#2	FaceBase_RNAseq	1.022e-05	0.03576	0.0001719	0.001502	13	749	PDE1A,ZBTB20,MECOM,FHOD3,CLSTN2,NLGN1,DCC,ITGB8,CREB5,MEIS2,SLIT2,NRG3,TMEM178B		Pubmed	19056867	Large-scale proteomics and phosphoproteomics of urinary exosomes.	Pubmed	8.172e-19	2.033e-14	2.075e-16	2.22e-15	31	1017	HSPD1,CMBL,DNAJB1,HINT1,PSAP,GAPDH,ANXA2,B2M,RPS11,RPS18,AQP1,LDHB,EEF1A1,CRYAB,S100A6,GSTP1,S100A10,SERPINA1,PIGR,CLU,PEBP1,FTH1,CD63,UMOD,CD81,FTL,ITM2B,HSPA5,PCK1,HSPB1,SOD1
	GNB2L1	8.75746e-49	4.26994e-47				KIF26B	GS2	7.24941e-55				MicroRNA	hsa-miR-1228:mirSVR_lowEffct	hsa-miR-1228:mirSVR_nonconserved_lowEffect-0.1-0.5	MicroRNA.org	1.518e-11	6.729e-08	6.729e-10	6.039e-09	25	1619	CLUAP1,MYO6,CYP4A11,ZC3H13,INSR,ANKS1B,SRSF11,TMEM214,CSMD2,TPCN1,GRAMD1B,SYNE2,CLTC,PCDH15,FHIT,MGAM,FRAS1,MIOX,GRIN2B,PPARA,PNISR,BRD9,SLC28A1,CYP4F3,CGNL1		Coexpression Atlas	gudmap_kidney_P3_CapMes_Crym_1000	kidney_P3_CapMes_Crym_top-relative-expression-ranked_1000	Gudmap Mouse MOE430.2	1.037e-05	0.03627	0.0001728	0.001509	13	750	ZBTB20,KIF26B,GLIS3,MECOM,XIST,MEIS2,SLIT2,PROM1,IGFBP5,VCAN,TNFAIP2,PLEKHH2,CDH6		Pubmed	19199708	Proteomic analysis of human parotid gland exosomes by multidimensional protein identification technology (MudPIT).	Pubmed	1.772e-18	4.409e-14	4.454e-16	4.765e-15	22	416	HSP90B1,KRT18,GAPDH,TNFSF10,ANXA2,B2M,GPX3,RPS27A,EEF1A1,S100A6,PIGR,CLU,PEBP1,PRDX1,CD81,ITM2B,ENO1,HSPA1A,HSPA5,SDC4,HSPB1,HSP90AA1
	RPL15	1.70291e-48	8.27731e-47				NRG3	GS2	1.02735e-33				MicroRNA	hsa-miR-1278:mirSVR_lowEffct	hsa-miR-1278:mirSVR_nonconserved_lowEffect-0.1-0.5	MicroRNA.org	1.758e-11	7.793e-08	7.715e-10	6.924e-09	24	1493	GPHN,UPB1,ZC3H13,SLC30A8,EPB41L3,CSMD2,CDK14,PLPPR1,NRP1,TRPM3,DLG2,SPATA22,XYLB,BBOX1,FKBP5,GOLGA4,FRAS1,RALYL,PRPF38B,ADAMTS8,MSRA,MACROD2,ZNF91,PDZD2		Coexpression Atlas	gudmap_developingKidney_e15.5_cortic collect duct_100_k2	DevelopingKidney_e15.5_cortic collect duct_emap-28132_k-means-cluster#2_top-relative-expression-ranked_100	Gudmap Mouse MOE430.2	1.037e-05	0.03628	0.0001728	0.001509	3	11	DCDC2,XIST,PKHD1		Pubmed	21942715	Proteomic dissection of the von Hippel-Lindau (VHL) interactome.	Pubmed	3.256e-18	8.103e-14	8.103e-16	8.669e-15	14	98	RPLP0,RPS2,RPS3A,RPS5,RPS11,RPS14,RPS17,RPSA,RPL14,RPS27,HNRNPA2B1,RPL10A,RPL7A,RPL12
	PALM3	2.77582e-48	1.34507e-46				CDH6	GS2	2.41534e-136				MicroRNA	hsa-miR-1914*:mirSVR_lowEffct	hsa-miR-1914*:mirSVR_nonconserved_lowEffect-0.1-0.5	MicroRNA.org	1.807e-11	8.009e-08	7.852e-10	7.046e-09	24	1495	KMT2B,MAPT,CYP4A11,ZC3H13,ANKS1B,NRP1,TPCN1,TINAG,HPN,PCDH15,SLC5A12,GNGT2,GOLGB1,ESPN,ANK1,GPAT3,POR,WDR60,ADAMTS8,WDR19,SLC7A8,MACROD2,KCNK5,SRRM2		Coexpression Atlas	MouseAtlas Mouse Multiple Adult mesenchymal Subtype Kidney_fibroblast	MouseAtlas Mouse Multiple Adult mesenchymal Subtype Kidney_fibroblast	MouseAtlas	1.046e-05	0.03657	0.0001733	0.001515	7	185	TPM1,CALD1,APP,AKAP12,IGFBP7,SLC14A2,BICC1		Pubmed	15592455	Immunoaffinity profiling of tyrosine phosphorylation in cancer cells.	Pubmed	3.932e-18	9.785e-14	9.688e-16	1.037e-14	20	326	HSPD1,VIM,RPL31,RPLP0,GAPDH,RPS3A,RPS13,RPSA,LDHB,PABPC1,EEF1A1,RPL23,PRDX1,EIF1,ENO1,RPL3,RPL7,RPL8,RPL12,HSP90AB1
	SLC7A7	3.73273e-48	1.8032e-46				MACC1	GS2	5.32776e-60				MicroRNA	hsa-miR-27a:mirSVR_highEffct	hsa-miR-27a:mirSVR_conserved_highEffect-0.5	MicroRNA.org	1.961e-11	8.692e-08	8.439e-10	7.573e-09	24	1501	ATP8B4,NCKAP5,SREK1,PLPPR1,NXT2,SLC36A2,LINC01020,NRP1,AFMID,GRAMD1B,TINAG,TRPM3,SFXN2,TACC1,AP3D1,FRAS1,DPP10,SLC16A9,AOX1,RALYL,SLC13A3,PNISR,PDHX,SLC13A1		Coexpression Atlas	gudmap_developingGonad_e16.5_epididymis_1000_k1	DevelopingGonad_e16.5_epididymis_emap-29702_k-means-cluster#1_top-relative-expression-ranked_1000	Gudmap Mouse MOE430.2	1.145e-05	0.04007	0.0001881	0.001644	6	124	TPM1,BNC2,CALD1,TRIO,IGFBP5,SAMD4A		Pubmed	16263121	A proteomic snapshot of the human heat shock protein 90 interactome.	Pubmed	5.679e-18	1.413e-13	1.385e-15	1.482e-14	11	40	RPLP0,GAPDH,RPS3A,RPS4X,ACTG1,RPSA,HSPA1A,RPL5,RPL7,HSP90AA1,HSP90AB1
	TMSB4X	1.2048e-47	5.80224e-46				AKAP12	GS2	6.07069e-160				MicroRNA	hsa-miR-362-3p:mirSVR_lowEffct	hsa-miR-362-3p:mirSVR_conserved_lowEffect-0.1-0.5	MicroRNA.org	2.332e-11	1.034e-07	9.942e-10	8.922e-09	26	1795	ENPP6,GPHN,ZC3H13,EPB41L3,HNF4A,TENM2,AFMID,PCDH15,ABCC2,PRKAG2,FKBP5,HNF1A,FRAS1,TMC1,DPP10,MIOX,PCLO,RTTN,GPAT3,PRPF38B,ABCC6,SLC6A13,KLHDC8A,RASGEF1B,MACROD2,L3MBTL4		Coexpression Atlas	gudmap_kidney_P0_CapMes_Crym_200	kidney_P0_CapMes_Crym_top-relative-expression-ranked_200	Gudmap Mouse MOE430.2	1.145e-05	0.04007	0.0001881	0.001644	6	124	ZBTB20,KIF26B,XIST,MEIS2,VCAN,BICC1		Pubmed	23438482	Proteomic analysis of the NOS2 interactome in human airway epithelial cells.	Pubmed	1.375e-17	3.421e-13	3.321e-15	3.553e-14	15	138	HSPD1,NPM1,RPL31,KRT18,RPS3A,RPS4X,RPS17,RPS18,RPL23,RPL5,HSPA5,RPL7,HSPB1,HSP90AA1,HSP90AB1
	LRP2	1.42074e-47	6.82127e-46				C1orf186	GS2	0				MicroRNA	hsa-miR-499-3p:mirSVR_highEffct	hsa-miR-499-3p:mirSVR_nonconserved_highEffect-0.5	MicroRNA.org	2.396e-11	1.062e-07	1.012e-09	9.08e-09	22	1252	UPB1,SRSF11,SREK1,PLPPR1,RBM25,BNIP3L,TRPM3,PRRC2C,SPATA22,SLC5A12,PRKAG2,RTTN,AOX1,POR,CUBN,PNISR,WDR19,AGXT2,EHHADH,LRP2,SLC4A4,FGGY		Coexpression Atlas	GSM777059_500	Stromal Cells, LEC.MLN, gp38+ CD31+, Lymph Node, avg-4	Immgen.org, GSE15907	1.171e-05	0.04096	0.0001914	0.001672	10	439	COL4A1,FNDC3B,PPFIBP1,APP,FMNL2,MEIS2,SLIT2,IGFBP5,IGFBP7,PTPRK		Pubmed	18809582	Nucleophosmin serves as a rate-limiting nuclear export chaperone for the Mammalian ribosome.	Pubmed	3.017e-17	7.508e-13	7.219e-15	7.724e-14	10	31	NPM1,RPL27,RPS3A,RPS5,RPS7,RPL13A,RPL4,RPL5,RPL7,SOD1
	RBPMS	1.9238e-47	9.20842e-46				PROM1	GS2	5.8869e-33				MicroRNA	hsa-miR-2113:mirSVR_highEffct	hsa-miR-2113:mirSVR_nonconserved_highEffect-0.5	MicroRNA.org	2.592e-11	1.149e-07	1.084e-09	9.729e-09	21	1132	PCSK5,ATP8B4,INSR,EPB41L3,LIN52,NRP1,SORCS1,AFMID,TINAG,RBM25,MME,CACNA1E,DPP10,LINC00671,GABBR2,MSRA,AGXT2,SLC13A1,RORA,ACSM2A,ACSM2B		Coexpression Atlas	BM Top 100 - cerebral cortex	BM Top 100 - cerebral cortex	Body Map	1.185e-05	0.04145	0.0001928	0.001684	5	73	DLGAP1,PDE1A,KALRN,XIST,SLC8A1		Pubmed	20308691	Identification of a hormone-regulated dynamic nuclear actin network associated with estrogen receptor alpha in human breast cancer cell nuclei.	Pubmed	3.163e-17	7.87e-13	7.495e-15	8.02e-14	9	20	NPM1,MYL6,RPLP0,RPS4X,RPS8,RPS9,RPL7,RPL7A,RPL18
	ACSF2	2.01004e-47	9.592e-46				PRICKLE1	GS2	1.17416e-40				MicroRNA	hsa-miR-101:mirSVR_lowEffct	hsa-miR-101:mirSVR_conserved_lowEffect-0.1-0.5	MicroRNA.org	2.746e-11	1.217e-07	1.138e-09	1.021e-08	27	1956	ENPP6,ZC3H13,NCKAP5,SREK1,EPB41L3,NXT2,AFMID,PPIG,BNIP3L,TRPM3,SYNE2,PCDH15,AP3D1,GOLGA4,WDR72,RALYL,WDR60,PRPF38B,SLC13A3,PLEKHA6,GABBR2,SNX29,AGXT2,SLC28A1,RORA,CYP4F3,SLC4A4		Coexpression Atlas	gudmap_dev gonad_e11.5_M_GonMes_Sma_k1_500	dev gonad_e11.5_M_GonMes_Sma_k-means-cluster#1_top-relative-expression-ranked_500	Gudmap Mouse ST 1.0	1.255e-05	0.04391	0.0002033	0.001776	6	126	BNC2,CALD1,ITGB8,IGFBP5,VCAN,CDH6		Pubmed	22810585	Viral immune modulators perturb the human molecular network by common and unique strategies.	Pubmed	3.802e-17	9.462e-13	8.926e-15	9.55e-14	14	116	HSPD1,NPM1,RPS16,RPS17,RPS18,RPS27,HNRNPA2B1,EEF1A1,RPL23,PRDX1,ENO1,HSPA5,HSP90AA1,HSP90AB1
	LINC00635	2.08225e-47	9.90645e-46				APBB1IP	GS2	6.61096e-43				MicroRNA	hsa-miR-570:PITA	hsa-miR-570:PITA_TOP	PITA	2.788e-11	1.236e-07	1.144e-09	1.027e-08	20	1016	ZHX3,HECW1,INSR,SRSF11,SREK1,EYA2,EPB41L3,CDK14,SLC16A12,SORCS1,PPIG,PRRC2C,PRKAG2,DPP10,RALYL,POR,PRPF38B,MACROD2,CDH9,L3MBTL4		Coexpression Atlas	MouseAtlas Mouse Multiple Adult mesenchymal Subtype Heart_fibroblast	MouseAtlas Mouse Multiple Adult mesenchymal Subtype Heart_fibroblast	MouseAtlas	1.331e-05	0.04655	0.0002145	0.001874	7	192	ZBTB20,CALD1,XIST,AKAP12,IGFBP7,RBMS3,VCAN		Pubmed	23402259	Quantitative study of the interactome of PKC? involved in the EGF-induced tumor cell chemotaxis.	Pubmed	4.098e-17	1.02e-12	9.529e-15	1.02e-13	16	184	NPM1,RPLP0,RPLP1,GAPDH,ANXA2,RPS5,RPS12,RPS28,EEF1A1,S100A10,ENO1,HSPA5,HSPB1,RPL10,HSP90AA1,HSP90AB1
	RPL14	3.06603e-47	1.45428e-45				PLEKHH2	GS2	3.53519e-60				MicroRNA	hsa-miR-27b:mirSVR_highEffct	hsa-miR-27b:mirSVR_conserved_highEffect-0.5	MicroRNA.org	3.136e-11	1.39e-07	1.27e-09	1.14e-08	24	1536	ATP8B4,SRSF11,NCKAP5,SREK1,PLPPR1,NXT2,SLC36A2,LINC01020,NRP1,AFMID,GRAMD1B,TINAG,TRPM3,SFXN2,TACC1,AP3D1,FRAS1,SLC16A9,AOX1,RALYL,SLC13A3,PNISR,PDHX,SLC13A1		Coexpression Atlas	endothelial_Top_500_Cluster_0	endothelial_Top_500_Cluster_0	Brain Map - Barres	1.373e-05	0.04804	0.0002204	0.001925	6	128	PPFIBP1,RBMS1,IGFBP7,PLCB4,UTRN,CDH6		Pubmed	18495661	The nuclear transcription factor RARalpha associates with neuronal RNA granules and suppresses translation.	Pubmed	4.179e-17	1.04e-12	9.628e-15	1.03e-13	11	47	VIM,RPS5,RPS12,RPS13,RPS16,RPS17,RPS19,RPSA,RPS25,PABPC1,RPL23
	SLC16A12	3.29865e-47	1.55991e-45				SULT1C4	GS2	2.18585e-33				MicroRNA	hsa-miR-130b:mirSVR_highEffct	hsa-miR-130b:mirSVR_conserved_highEffect-0.5	MicroRNA.org	3.152e-11	1.397e-07	1.27e-09	1.14e-08	23	1401	ENPP6,PCSK5,LUC7L3,ZC3H13,NCKAP5,SREK1,PLPPR1,NRP1,RBM25,CLTC,PCDH15,SFXN2,PRKAG2,RUNX1,SNX29,WDR19,SLC13A1,KLHDC8A,MACROD2,LRP2,RORA,TNS1,G6PC		MicroRNA	hsa-miR-1305:mirSVR_highEffct	hsa-miR-1305:mirSVR_nonconserved_highEffect-0.5	MicroRNA.org	2.997e-25	1.186e-21	1.186e-21	1.051e-20	31	1871	TPM1,FNDC3B,RBPMS,CALD1,KALRN,PRICKLE1,ARGLU1,PPFIBP1,RBMS1,ESRRG,NFKBIZ,DGKH,EXT1,CLSTN2,MEIS2,SLIT2,PROM1,NTN4,STOX2,RBMS3,KCTD16,PKHD1,UGT2B7,KCNIP4,PLCB4,PLCL1,MAML2,PLEKHH2,NRG3,UTRN,GULP1		Pubmed	17267499	NFX1-123 and poly(A) binding proteins synergistically augment activation of telomerase in human papillomavirus type 16 E6-expressing cells.	Pubmed	4.374e-17	1.088e-12	9.985e-15	1.068e-13	10	32	RPS3A,RPS19,PABPC1,HNRNPA2B1,RPL13A,HSPA1A,RPL3,RPL6,RPL7A,RPL13
	PTMA	5.38532e-47	2.53902e-45				RP11-290H9.2	GS2	2.12657e-156				MicroRNA	hsa-miR-1979:mirSVR_lowEffct	hsa-miR-1979:mirSVR_nonconserved_lowEffect-0.1-0.5	MicroRNA.org	3.293e-11	1.46e-07	1.315e-09	1.18e-08	27	1972	UPB1,INSR,SREK1,CSMD2,SLC36A2,AFMID,GRAMD1B,NFE2L1,SFXN2,DLG2,SLC5A12,AP3D1,FKBP5,SHISA6,VDR,CACNA1E,FRAS1,PCLO,PRPF38B,RUNX1,PDHX,SUGCT,RASGEF1B,SNTG1,SLC4A4,SRRM2,PRLR		MicroRNA	hsa-miR-129-5p:mirSVR_highEffct	hsa-miR-129-5p:mirSVR_conserved_highEffect-0.5	MicroRNA.org	8.692e-25	3.44e-21	1.72e-21	1.524e-20	30	1757	BNC2,PDE1A,ZBTB20,OXR1,TRIO,RBMS1,ESRRG,GLIS3,RNF213,DGKH,EXT1,NLGN1,MED13L,MEF2A,CREB5,MEIS2,BICD1,STOX2,RBMS3,VCAN,PKHD1,KCNIP4,PLCB4,PLCL1,EIF4G3,IMMP2L,BICC1,APBB1IP,LRRFIP1,SAMD4A		Pubmed	19423573	A protein interaction network for the large conductance Ca(2+)-activated K(+) channel in the mouse cochlea.	Pubmed	4.445e-17	1.106e-12	1.006e-14	1.076e-13	15	149	HSPD1,VIM,TPT1,GAPDH,ACTG1,LDHB,CRYAB,SERPINA1,PEBP1,FGB,ENO1,ALDH6A1,HSPA5,SOD2,RPL12
	NXT2	6.09648e-47	2.86571e-45				DLGAP1	GS2	3.53747e-298				MicroRNA	hsa-miR-205:mirSVR_lowEffct	hsa-miR-205:mirSVR_conserved_lowEffect-0.1-0.5	MicroRNA.org	3.644e-11	1.615e-07	1.442e-09	1.294e-08	27	1981	ATP8B4,HECW1,TSPYL2,SLC30A8,NCKAP5,EPB41L3,PTMS,NFE2L1,SYNE2,DLG2,SLC5A12,PRKAG2,FHIT,DMGDH,LINC00671,SAMD5,SLC7A7,ARSB,RASGEF1B,LRP2,RORA,CYP4F3,SLC4A4,ACSM2A,CDH9,ACSM2B,L3MBTL4		MicroRNA	hsa-miR-299-5p:mirSVR_lowEffct	hsa-miR-299-5p:mirSVR_nonconserved_lowEffect-0.1-0.5	MicroRNA.org	1.043e-22	4.128e-19	1.376e-19	1.219e-18	27	1521	TPM1,COL4A1,BNC2,DLGAP1,OXR1,KALRN,PRICKLE1,PPFIBP1,RTN4,RNF213,DGKH,CLSTN2,NLGN1,DCC,PICALM,ITGB8,NTN4,SLC8A1,PTPRK,RBMS3,KCNIP4,PRKD1,PRKG1,PLEKHH2,LRRFIP1,GULP1,CCSER1		Pubmed	16009940	Human ISG15 conjugation targets both IFN-induced and constitutively expressed proteins functioning in diverse cellular pathways.	Pubmed	6.023e-17	1.499e-12	1.35e-14	1.445e-13	15	152	HSPD1,VIM,RPL24,DNAJB1,RPL27A,ANXA2,NACA,RPS27A,HNRNPA2B1,GSTP1,PRDX1,ENO1,HSPA1A,HSP90AA1,HSP90AB1
	ZFP36L1	6.28881e-47	2.94729e-45				ARGLU1	GS2	5.91814e-35				MicroRNA	hsa-miR-767-5p:mirSVR_lowEffct	hsa-miR-767-5p:mirSVR_nonconserved_lowEffect-0.1-0.5	MicroRNA.org	3.722e-11	1.65e-07	1.46e-09	1.31e-08	24	1549	ENPP6,HECW1,ACO1,SLC30A8,SREK1,LIN52,TENM2,SLC22A7,NRP1,SORCS1,GRAMD1B,TRPM3,CLTC,PCDH15,SFXN2,NQO2,DMGDH,FRAS1,RUNX1,PNISR,SLC22A12,PARP10,SAFB2,CFAP46		MicroRNA	hsa-miR-493*:mirSVR_highEffct	hsa-miR-493*:mirSVR_nonconserved_highEffect-0.5	MicroRNA.org	2.379e-21	9.417e-18	2.354e-18	2.086e-17	28	1910	TPM1,BNC2,PDE4D,CALD1,OXR1,KALRN,RBMS1,ESRRG,EFCAB13,RNF213,FHOD3,EXT1,NLGN1,MED13L,APP,ITGAV,FMNL2,MEF2A,BICD1,NTN4,STOX2,IGFBP7,PTPRK,PKHD1,KCNIP4,PRKG1,APBB1IP,LRRFIP1		Pubmed	17353931	Large-scale mapping of human protein-protein interactions by mass spectrometry.	Pubmed	6.825e-17	1.698e-12	1.516e-14	1.622e-13	32	1284	RPL21,CMBL,NPM1,RPL24,TPT1,RPL31,RPL32,RPL34,RPL35A,RPL37,RPL37A,RPL38,MYL6,KRT18,GAPDH,RPS3A,ANXA2,COX4I1,RPS9,RPS11,RPS14,RPS16,RPS19,RPS28,RPS29,PABPC1,PIGR,PEBP1,RPL35,RPL3,HSPB1,SOD2
	SLC6A13	1.0013e-46	4.67868e-45				CALD1	GS2	8.62234e-37				MicroRNA	hsa-miR-1275:mirSVR_lowEffct	hsa-miR-1275:mirSVR_nonconserved_lowEffect-0.1-0.5	MicroRNA.org	3.848e-11	1.706e-07	1.496e-09	1.343e-08	26	1837	PCSK5,UPB1,LUC7L3,MYO6,SLC30A8,SLC16A12,PTMS,AFMID,RBM25,SLC22A8,SFXN2,TACC1,XYLB,FHIT,GOLGB1,WDR72,DPP10,SLC2A9,WDR60,SLC13A3,ACSF2,SLC7A8,LINC00894,SLC28A1,SRRM2,PRLR		MicroRNA	hsa-miR-410:mirSVR_highEffct	hsa-miR-410:mirSVR_conserved_highEffect-0.5	MicroRNA.org	6.666e-21	2.638e-17	4.351e-18	3.856e-17	27	1789	TPM1,FNDC3B,DCDC2,KLF6,KALRN,ARGLU1,PPFIBP1,RTN4,LRRK2,GLIS3,NFKBIZ,NLGN1,FMNL2,MEF2A,CREB5,NTN4,IGFBP7,UGCG,PRKD1,PLCL1,PRKG1,PLEKHH2,UTRN,CDH6,LRRFIP1,GULP1,CCSER1		Pubmed	24980433	MDM2 mediates nonproteolytic polyubiquitylation of the DEAD-Box RNA helicase DDX24.	Pubmed	8.871e-17	2.207e-12	1.954e-14	2.09e-13	11	50	NPM1,RPS2,RPS3A,RPS7,RPS9,RPS14,RPS19,RPS25,RPL3,RPL9,RPL11
	FRMD3	1.37361e-46	6.39932e-45				COL4A1	GS2	8.01285e-36				MicroRNA	hsa-miR-578:mirSVR_highEffct	hsa-miR-578:mirSVR_nonconserved_highEffect-0.5	MicroRNA.org	3.893e-11	1.726e-07	1.501e-09	1.347e-08	26	1838	ENPP6,ATP8B4,LUC7L3,SRSF11,SREK1,CDK14,SLC16A12,SLC36A2,LINC01020,TRPM3,PCDH15,EBNA1BP2,FKBP5,WDR72,LINC01060,TMC1,WDR60,SLC13A3,RUNX1,CUBN,WDR19,MACROD2,LRP2,ACSM2A,FGGY,ACSM2B		MicroRNA	hsa-miR-30e:mirSVR_highEffct	hsa-miR-30e:mirSVR_conserved_highEffect-0.5	MicroRNA.org	7.101e-21	2.811e-17	4.351e-18	3.856e-17	28	1991	TPM1,DLGAP1,DCDC2,PDE4D,CALD1,OXR1,PRICKLE1,LRRK2,RNF213,FHOD3,DGKH,CASC15,NLGN1,SULT1C4,MEF2A,PICALM,MEIS2,AGBL4,MAGI2,STOX2,PTPRK,KCTD16,UGCG,KCNIP4,PRKG1,PLEKHH2,NRG3,SAMD4A		Pubmed	19287380	Protein kinase DYRK2 is a scaffold that facilitates assembly of an E3 ligase.	Pubmed	1.232e-16	3.066e-12	2.689e-14	2.878e-13	10	35	NPM1,RPLP0,RPS2,HSPA1A,RPL4,HSPA5,RPL7,RPL7A,HSP90AA1,RPL18
	SLC5A10	1.5542e-46	7.21923e-45				UGCG	GS2	2.85534e-48				MicroRNA	hsa-miR-195:mirSVR_highEffct	hsa-miR-195:mirSVR_conserved_highEffect-0.5	MicroRNA.org	4.107e-11	1.82e-07	1.569e-09	1.408e-08	23	1420	IL36B,ACO1,ZC3H13,TSPYL2,NCKAP5,CSMD2,TENM2,LINC01020,PRRC2C,SYNE2,DLG2,PLG,PRKAG2,SHISA6,ESPN,PCLO,GRIN2B,PNISR,SLC13A1,RASGEF1B,SLC28A1,LRP2,FRMD3		MicroRNA	hsa-miR-19a-3p:TargetScan	hsa-miR-19a-3p	TargetScan	8.795e-21	3.481e-17	4.351e-18	3.856e-17	22	970	FNDC3B,BNC2,ERBB4,CALD1,KLF6,KALRN,RBMS1,MECOM,EXT1,MED13L,MEF2A,ITGB8,BICD1,MAGI2,HAVCR1,RBMS3,KCTD16,PLCL1,KAZN,BICC1,SAMD4A,GULP1		Pubmed	24337577	Protein interaction screening for the ankyrin repeats and suppressor of cytokine signaling (SOCS) box (ASB) family identify Asb11 as a novel endoplasmic reticulum resident ubiquitin ligase.	Pubmed	1.327e-16	3.302e-12	2.871e-14	3.072e-13	16	198	HSPD1,VIM,RPL35A,RPL38,GAPDH,ANXA2,RPS16,RPS27,HNRNPA2B1,CRYAB,RPL23,FTH1,FGB,HSPA1A,HSPB1,RPL15
	CASC15	2.36545e-46	1.0955e-44				IGFBP7	GS2	1.44747e-156				MicroRNA	hsa-miR-582-5p:mirSVR_highEffct	hsa-miR-582-5p:mirSVR_nonconserved_highEffect-0.5	MicroRNA.org	4.326e-11	1.918e-07	1.639e-09	1.471e-08	26	1847	PCSK5,ATP8B4,LUC7L3,MYO6,TSPYL2,SRSF11,EPB41L3,NRP1,GRAMD1B,BNIP3L,TRPM3,SYNE2,PCDH15,XYLB,GOLGA4,GOLGB1,CACNA1E,RNF152,ANK1,PRPF38B,PLEKHA6,PDHX,SLC17A1,KLHDC8A,MACROD2,FGGY		MicroRNA	hsa-miR-19b-3p:TargetScan	hsa-miR-19b-3p	TargetScan	8.795e-21	3.481e-17	4.351e-18	3.856e-17	22	970	FNDC3B,BNC2,ERBB4,CALD1,KLF6,KALRN,RBMS1,MECOM,EXT1,MED13L,MEF2A,ITGB8,BICD1,MAGI2,HAVCR1,RBMS3,KCTD16,PLCL1,KAZN,BICC1,SAMD4A,GULP1		Pubmed	20000738	Proteomic dissection of cell type-specific H2AX-interacting protein complex associated with hepatocellular carcinoma.	Pubmed	2.527e-16	6.289e-12	5.421e-14	5.8e-13	13	102	CMBL,HSP90B1,RPLP2,ANXA2,NACA,LDHB,PABPC1,HNRNPA2B1,CLU,ENO1,HSPA1A,SOD2,HSP90AA1
	AP3D1	2.60273e-46	1.20185e-44				LRRFIP1	GS2	2.97333e-38				MicroRNA	hsa-miR-519b-3p:mirSVR_lowEffct	hsa-miR-519b-3p:mirSVR_nonconserved_lowEffect-0.1-0.5	MicroRNA.org	5.03e-11	2.23e-07	1.89e-09	1.696e-08	25	1714	MAPT,CYP4A11,INSR,TSPYL2,SLC30A8,SREK1,EPB41L3,CDK14,SORCS1,CLTC,PCDH15,DLG2,TACC1,MME,GOLGA4,SHISA6,CACNA1E,PCLO,GABBR2,SNX29,KMO,SLC6A13,LRP2,RORA,PDZD2		MicroRNA	hsa-miR-380:mirSVR_highEffct	hsa-miR-380:mirSVR_nonconserved_highEffect-0.5	MicroRNA.org	5.637e-20	2.231e-16	2.479e-17	2.196e-16	27	1946	DCDC2,PDE4D,ZBTB20,CALD1,KALRN,RBMS1,RTN4,ESRRG,LRRK2,RNF213,NLGN1,MED13L,APP,SULT1C4,ITGAV,FMNL2,PICALM,MEIS2,STOX2,SLC8A1,KAZN,PRKG1,PLEKHH2,IMMP2L,APBB1IP,LRRFIP1,CCSER1		Pubmed	23874603	HIV-1 Vpr modulates macrophage metabolic pathways: a SILAC-based quantitative analysis.	Pubmed	3.359e-16	8.358e-12	7.144e-14	7.643e-13	14	135	HSPD1,NPM1,VIM,RPLP0,GAPDH,ACTG1,GSTP1,UBA52,FTH1,FTL,HSPA5,RPL11,RPL13,HSP90AB1
	TRIO	3.11862e-46	1.43585e-44				UGT2B7	GS2	2.61596e-94				MicroRNA	hsa-miR-1281:mirSVR_lowEffct	hsa-miR-1281:mirSVR_nonconserved_lowEffect-0.1-0.5	MicroRNA.org	5.608e-11	2.486e-07	2.089e-09	1.875e-08	16	618	PCSK5,LUC7L3,CYP3A5,ACO1,SLC22A11,TSPYL2,AFMID,TRPM3,SYNE2,DLG2,HNF1A,TMC1,GABBR2,PARP10,SLC28A1,UPP2		MicroRNA	hsa-miR-582-5p:mirSVR_highEffct	hsa-miR-582-5p:mirSVR_nonconserved_highEffect-0.5	MicroRNA.org	2.181e-19	8.632e-16	8.632e-17	7.649e-16	26	1847	FNDC3B,DCDC2,TRIO,KALRN,PRICKLE1,PPFIBP1,RBMS1,RTN4,LRRK2,MECOM,NFKBIZ,DGKH,CASC15,SULT1C4,ITGAV,MEF2A,PTPRK,RBMS3,VCAN,KCTD16,KCNIP4,EIF4G3,BICC1,SAMD4A,GULP1,CCSER1		Pubmed	11741941	A subtractive gene expression screen suggests a role of transcription factor AP-2 alpha in control of proliferation and differentiation.	Pubmed	3.783e-16	9.413e-12	7.977e-14	8.535e-13	9	25	PSAP,RPLP0,RPS5,TMBIM6,PRDX1,RPL5,RPL6,RPL7,RPL18
	RGN	3.16924e-46	1.45488e-44				NFKBIZ	GS2	1.02596e-49				MicroRNA	hsa-miR-541*:mirSVR_highEffct	hsa-miR-541*:mirSVR_nonconserved_highEffect-0.5	MicroRNA.org	5.779e-11	2.562e-07	2.135e-09	1.916e-08	23	1445	CYP3A5,ANKS1B,SRSF11,NCKAP5,RBM25,NFE2L1,PRRC2C,PCDH15,MME,FKBP5,WDR72,MGAM,TMC1,RTTN,PRPF38B,RUNX1,KMO,BRD9,PAH,LRP2,ZNF91,UPP2,FRMD3		MicroRNA	hsa-miR-466:mirSVR_highEffct	hsa-miR-466:mirSVR_nonconserved_highEffect-0.5	MicroRNA.org	5.889e-19	2.331e-15	1.931e-16	1.711e-15	26	1924	COL4A1,FNDC3B,DCDC2,RBPMS,OXR1,KLF6,PPFIBP1,RBMS1,RTN4,ESRRG,LRRK2,MECOM,MED13L,DCC,FMNL2,MEF2A,BICD1,NTN4,VCAN,KCNIP4,PLCB4,PLCL1,MAML2,APBB1IP,LRRFIP1,SAMD4A		Pubmed	11751223	Differential expression of genes coding for ribosomal proteins in different human tissues.	Pubmed	4.897e-16	1.219e-11	1.024e-13	1.096e-12	7	9	RPL21,RPL27A,RPS2,RPS5,RPS9,RPS29,RPL5
	PARD3	4.64252e-46	2.125e-44				KLF6	GS2	2.75061e-103				MicroRNA	hsa-miR-1272:mirSVR_highEffct	hsa-miR-1272:mirSVR_nonconserved_highEffect-0.5	MicroRNA.org	5.926e-11	2.627e-07	2.171e-09	1.948e-08	24	1585	GPHN,HECW1,CYP4A11,ZC3H13,HNF4A,SLC22A7,TINAG,RBM25,BNIP3L,SYNE2,PCDH15,FKBP5,GOLGA4,ESPN,MGAM,SLC26A3,DPP10,PCLO,GABBR2,SLC13A1,EHHADH,FGGY,CDH9,PDZD2		MicroRNA	hsa-miR-1259:mirSVR_lowEffct	hsa-miR-1259:mirSVR_nonconserved_lowEffect-0.1-0.5	MicroRNA.org	6.194e-19	2.452e-15	1.931e-16	1.711e-15	26	1928	DLGAP1,DCDC2,PDE4D,CALD1,KLF6,ARGLU1,RBMS1,RTN4,EFCAB13,MECOM,CASC15,ITGB8,AKAP12,STOX2,SLC8A1,IGFBP7,PTPRK,UGCG,PKHD1,PRKG1,NRG3,IMMP2L,UTRN,LRRFIP1,SAMD4A,GULP1		Pubmed	25756610	DNA damage shifts circadian clock time via Hausp-dependent Cry1 stabilization.	Pubmed	5.083e-16	1.265e-11	1.054e-13	1.128e-12	15	175	HSPD1,NPM1,RPS2,RPS14,RPS17,RPS27A,PABPC1,EEF1A1,UBB,PRDX1,HSPA1A,HSPA5,RPL10,HSP90AA1,HSP90AB1
	MEF2A	4.70928e-46	2.14929e-44				TNFAIP2	GS2	6.80336e-42				MicroRNA	hsa-miR-562:mirSVR_lowEffct	hsa-miR-562:mirSVR_nonconserved_lowEffect-0.1-0.5	MicroRNA.org	6.728e-11	2.982e-07	2.415e-09	2.168e-08	24	1595	ENPP6,ATP8B4,LUC7L3,SORCS1,TINAG,PRRC2C,SYNE2,DLG2,SPATA22,MGAM,FRAS1,RNF152,SLC16A9,RALYL,RUNX1,KMO,EHHADH,PAH,RASGEF1B,ACSM2A,G6PC,FRMD3,ACSM2B,PDZD2		MicroRNA	hsa-miR-374a*:mirSVR_highEffct	hsa-miR-374a*:mirSVR_nonconserved_highEffect-0.5	MicroRNA.org	6.343e-19	2.51e-15	1.931e-16	1.711e-15	24	1537	TPM1,COL4A1,PDE4D,CALD1,OXR1,KALRN,PRICKLE1,ARGLU1,PPFIBP1,RBMS1,ESRRG,LRRK2,MECOM,DGKH,NLGN1,MED13L,DCC,SULT1C4,ITGAV,MEF2A,ITGB8,PLEKHH2,IMMP2L,CCSER1		Pubmed	25670202	Ski regulates Hippo and TAZ signaling to suppress breast cancer progression.	Pubmed	8.841e-16	2.2e-11	1.818e-13	1.945e-12	12	84	HSPD1,RPLP0,RPS4X,RPS16,RPL14,PABPC1,PRDX1,RPL4,HSPA5,RPL12,RPL18,HSP90AB1
	LINC00671	5.43376e-46	2.47275e-44				RTN4	GS2	5.58311e-33				MicroRNA	hsa-miR-3130-3p:mirSVR_lowEffct	hsa-miR-3130-3p:mirSVR_nonconserved_lowEffect-0.1-0.5	MicroRNA.org	6.728e-11	2.982e-07	2.415e-09	2.168e-08	24	1595	ENPP6,LUC7L3,NCKAP5,SREK1,CSMD2,SLC22A7,NRP1,TPCN1,XYLB,FRAS1,PQLC1,DPP10,WDR60,ADAMTS8,PLEKHA6,RUNX1,CUBN,PDHX,WDR19,PARP10,RASGEF1B,LRP2,SLC4A4,G6PC		MicroRNA	hsa-miR-3182:mirSVR_highEffct	hsa-miR-3182:mirSVR_nonconserved_highEffect-0.5	MicroRNA.org	4.26e-18	1.686e-14	1.204e-15	1.067e-14	22	1301	TPM1,FNDC3B,ZBTB20,CALD1,KLF6,KALRN,MECOM,CASC15,BICD1,SLIT2,STOX2,IGFBP7,KCTD16,KCNIP4,PRKD1,PRKG1,MAML2,PLEKHH2,EIF4G3,UTRN,LRRFIP1,CCSER1		Pubmed	26673895	A deep proteomics perspective on CRM1-mediated nuclear export and nucleocytoplasmic partitioning.	Pubmed	1.082e-15	2.692e-11	2.207e-13	2.361e-12	28	1038	RPL21,VIM,RPL24,RPS2,RPS3A,RPS4X,RPS5,RPS7,RPS8,RPS9,RPS11,RPS13,RPS14,RPS16,RPS17,RPS18,RPSA,RPS23,RPS25,PABPC1,RPL10A,ZFP36L1,RPL4,RPL5,RPL6,RPL7A,RPL8,RPL18
	VIM	7.16791e-46	3.25249e-44				RP11-124N19.3	GS2	3.12492e-33				MicroRNA	hsa-miR-152:mirSVR_highEffct	hsa-miR-152:mirSVR_conserved_highEffect-0.5	MicroRNA.org	6.757e-11	2.995e-07	2.415e-09	2.168e-08	21	1193	IL36B,ZC3H13,SRSF11,EPB41L3,CDK14,SLC36A2,NRP1,DLG2,SLC5A12,PRKAG2,FKBP5,RNF152,PCLO,WDR19,LINC00894,BRD9,PAH,RASGEF1B,LRP2,RORA,TNS1		MicroRNA	hsa-miR-200c-3p:TargetScan	hsa-miR-200c-3p	TargetScan	1.089e-17	4.311e-14	2.536e-15	2.247e-14	19	874	FNDC3B,BNC2,DCDC2,ERBB4,OXR1,KLF6,ARGLU1,KIF26B,PPFIBP1,ESRRG,DGKH,CREB5,KCTD16,PLCL1,PRKG1,IMMP2L,CDH6,BICC1,CCSER1		Pubmed	20434207	Transmembrane receptor DCC associates with protein synthesis machinery and regulates translation.	Pubmed	1.266e-15	3.15e-11	2.561e-13	2.74e-12	9	28	RPL38,RPS4X,RPS13,RPS23,RPS24,RPL10A,RPL23,RPL5,RPL13
	CLU	8.09511e-46	3.66263e-44				ITGB6	GS2	2.89076e-168				MicroRNA	hsa-miR-579:mirSVR_highEffct	hsa-miR-579:mirSVR_nonconserved_highEffect-0.5	MicroRNA.org	7.259e-11	3.218e-07	2.574e-09	2.31e-08	26	1892	ENPP6,GPHN,PCSK5,ATP8B4,MOGAT1,MYO6,IL36B,MAPT,ACO1,ZC3H13,NCKAP5,CDK14,SLC22A7,DLG2,BBOX1,AP3D1,SLC27A2,FRAS1,TMC1,DPP10,RALYL,SLC22A12,NSUN6,ARSB,MACROD2,CYP4F3		MicroRNA	hsa-miR-200b-3p:TargetScan	hsa-miR-200b-3p	TargetScan	1.089e-17	4.311e-14	2.536e-15	2.247e-14	19	874	FNDC3B,BNC2,DCDC2,ERBB4,OXR1,KLF6,ARGLU1,KIF26B,PPFIBP1,ESRRG,DGKH,CREB5,KCTD16,PLCL1,PRKG1,IMMP2L,CDH6,BICC1,CCSER1		Pubmed	17220478	Proteomics analysis of the interactome of N-myc downstream regulated gene 1 and its interactions with the androgen response program in prostate cancer cells.	Pubmed	1.4e-15	3.483e-11	2.809e-13	3.005e-12	11	63	RPL24,RPS8,RPS9,ACTG1,RPS16,RPS20,PABPC1,RPL3,RPL4,HSPA5,HSP90AA1
	VDR	9.4496e-46	4.26318e-44				KCTD16	GS2	2.05019e-39				MicroRNA	hsa-miR-219-5p:mirSVR_lowEffct	hsa-miR-219-5p:mirSVR_conserved_lowEffect-0.1-0.5	MicroRNA.org	7.628e-11	3.382e-07	2.681e-09	2.406e-08	21	1201	PCSK5,SLC30A8,ANKS1B,SREK1,GALNT18,NRP1,TPCN1,SORCS1,AFMID,GRAMD1B,PRRC2C,TACC1,DMGDH,SLC2A9,RTTN,SLC13A3,SLC7A7,GABBR2,PNISR,ASS1,PDZD2		MicroRNA	hsa-miR-429:TargetScan	hsa-miR-429	TargetScan	1.089e-17	4.311e-14	2.536e-15	2.247e-14	19	874	FNDC3B,BNC2,DCDC2,ERBB4,OXR1,KLF6,ARGLU1,KIF26B,PPFIBP1,ESRRG,DGKH,CREB5,KCTD16,PLCL1,PRKG1,IMMP2L,CDH6,BICC1,CCSER1		Pubmed	16791210	Dynamic proteomics in individual human cells uncovers widespread cell-cycle dependence of nuclear proteins.	Pubmed	2.636e-15	6.56e-11	5.206e-13	5.57e-12	10	46	RPS3A,RPS11,RPS27A,RPL13A,RPL3,RPL4,RPL5,RPL7,RPL7A,RPL11
	SLC30A8	1.38811e-45	6.24449e-44				TPM1	GS2	4.02332e-265				MicroRNA	hsa-miR-3074:mirSVR_lowEffct	hsa-miR-3074:mirSVR_nonconserved_lowEffect-0.1-0.5	MicroRNA.org	7.681e-11	3.405e-07	2.681e-09	2.406e-08	26	1897	ATP8B4,HECW1,INSR,SLC22A11,TMEM214,SREK1,PLPPR1,NXT2,GALNT18,SLC16A12,SORCS1,SYNE2,SFXN2,FKBP5,GOLGA4,P4HA2,DPP10,PCLO,RALYL,PRPF38B,ABCC6,SLC7A8,MACROD2,G6PC,CDH9,PDZD2		MicroRNA	hsa-let-7g*:mirSVR_highEffct	hsa-let-7g*:mirSVR_nonconserved_highEffect-0.5	MicroRNA.org	1.523e-17	6.03e-14	3.35e-15	2.968e-14	21	1207	COL4A1,RBPMS,TRIO,KALRN,PRICKLE1,RBMS1,GLIS3,RNF213,NFKBIZ,EXT1,MED13L,APP,ITGAV,MEF2A,PICALM,AKAP12,MAGI2,RBMS3,PLEKHH2,CDH6,CCSER1		Pubmed	27751915	Defining the Na(+)/H(+) exchanger NHE1 interactome in triple-negative breast cancer cells.	Pubmed	2.636e-15	6.56e-11	5.206e-13	5.57e-12	10	46	HSPD1,HSP90B1,GAPDH,RPSA,ENO1,HSPA1A,HSPA5,RPL9,HSP90AA1,HSP90AB1
	HSD17B14	1.57826e-45	7.07964e-44				VCAN	GS2	6.06649e-43				MicroRNA	hsa-miR-302d*:mirSVR_highEffct	hsa-miR-302d*:mirSVR_nonconserved_highEffect-0.5	MicroRNA.org	7.85e-11	3.48e-07	2.719e-09	2.44e-08	22	1333	GPHN,ACO1,ZC3H13,SRSF11,SLC16A12,NRP1,PCDH15,DLG2,FHIT,DMGDH,LINC01060,RNF152,ANK1,SLC16A9,RALYL,XPNPEP2,ABCC6,CRYL1,KLHDC8A,ZNF91,TNS1,UPP2		MicroRNA	hsa-let-7a-2*:mirSVR_highEffct	hsa-let-7a-2*:mirSVR_nonconserved_highEffect-0.5	MicroRNA.org	2.692e-17	1.065e-13	5.607e-15	4.968e-14	21	1242	COL4A1,RBPMS,TRIO,KALRN,PRICKLE1,RBMS1,GLIS3,RNF213,NFKBIZ,EXT1,MED13L,APP,ITGAV,MEF2A,PICALM,AKAP12,MAGI2,RBMS3,PLEKHH2,CDH6,CCSER1		Pubmed	19773262	Diamond-Blackfan anemia: genotype-phenotype correlations in Italian patients with RPL5 and RPL11 mutations.	Pubmed	3.6e-15	8.958e-11	6.998e-13	7.488e-12	6	6	RPL35A,RPS14,RPS16,RPS24,RPL5,RPL11
	SNX29	4.11163e-45	1.8391e-43				LTF	GS2	2.41574e-87				MicroRNA	hsa-let-7g*:mirSVR_highEffct	hsa-let-7g*:mirSVR_nonconserved_highEffect-0.5	MicroRNA.org	8.35e-11	3.702e-07	2.869e-09	2.575e-08	21	1207	GPHN,PCSK5,CYP4A11,SRSF11,SREK1,EPB41L3,TENM2,RBM25,TRPM3,SHISA6,VDR,RNF152,ANK1,RALYL,PRPF38B,PLEKHA6,LINGO1,LRP2,RORA,SRRM2,PDZD2		MicroRNA	hsa-miR-4289:mirSVR_highEffct	hsa-miR-4289:mirSVR_nonconserved_highEffect-0.5	MicroRNA.org	4.288e-17	1.697e-13	8.487e-15	7.52e-14	18	796	FNDC3B,RBPMS,CALD1,SLC17A3,TRIO,KALRN,LRRK2,RNF213,DGKH,DCC,MEIS2,NTN4,PTPRK,VCAN,PLCL1,UTRN,LRRFIP1,GULP1		Pubmed	20378560	Mutations in the ribosomal protein genes in Japanese patients with Diamond-Blackfan anemia.	Pubmed	3.6e-15	8.958e-11	6.998e-13	7.488e-12	6	6	RPL35A,RPS17,RPS19,RPS24,RPL5,RPL11
	RPL41	4.81533e-45	2.14774e-43				RNF213	GS2	5.43883e-38				MicroRNA	hsa-miR-432*:mirSVR_lowEffct	hsa-miR-432*:mirSVR_nonconserved_lowEffect-0.1-0.5	MicroRNA.org	9.096e-11	4.032e-07	3.102e-09	2.783e-08	23	1479	PCSK5,CLUAP1,KMT2B,ACO1,SLC30A8,TMEM214,CSMD2,HNF4A,LIN52,BHMT,XYLB,SLC5A12,GOLGA4,SHISA6,SLC26A3,SLC16A9,PPARA,GABBR2,SLC22A12,SLC7A8,SNTG1,UPP2,G6PC		MicroRNA	hsa-miR-182-5p:TargetScan	hsa-miR-182-5p	TargetScan	6.378e-17	2.524e-13	1.162e-14	1.03e-13	19	963	FNDC3B,BNC2,ERBB4,PDE4D,RTN4,ESRRG,MECOM,EXT1,CLSTN2,ITGB8,MEIS2,BICD1,NTN4,KCTD16,PRKD1,PLCB4,PLCL1,SAMD4A,CCSER1		Pubmed	17634366	Proteolipid protein is required for transport of sirtuin 2 into CNS myelin.	Pubmed	4.068e-15	1.012e-10	7.847e-13	8.396e-12	14	161	HSPD1,GAPDH,ACTG1,RPS27A,LDHB,EEF1A1,CRYAB,PEBP1,PRDX1,ENO1,HSPA5,SOD1,SOD2,HSP90AA1
	KRT18	8.56919e-45	3.81122e-43				LRRK2	GS2	4.01067e-31				MicroRNA	hsa-miR-373:mirSVR_highEffct	hsa-miR-373:mirSVR_conserved_highEffect-0.5	MicroRNA.org	9.461e-11	4.194e-07	3.202e-09	2.873e-08	23	1482	ZC3H13,TENM2,BHMT,TINAG,BNIP3L,SYNE2,PCDH15,SFXN2,SLC5A12,SLC27A2,VDR,CACNA1E,SLC16A9,PCLO,RUNX1,GABBR2,KMO,SLC6A13,LINC00894,SLC17A1,LRP2,PALM3,TNS1		MicroRNA	hsa-miR-19b-1*:mirSVR_highEffct	hsa-miR-19b-1*:mirSVR_nonconserved_highEffect-0.5	MicroRNA.org	6.461e-17	2.557e-13	1.162e-14	1.03e-13	21	1298	FNDC3B,RBPMS,PDE4D,ZBTB20,KALRN,RBMS1,ESRRG,RNF213,EXT1,APP,FMNL2,AGBL4,MAGI2,STOX2,IGFBP5,RBMS3,KCNIP4,PRKD1,PLCB4,EIF4G3,LRRFIP1		Pubmed	15703188	Gene expression in pharyngeal arch 1 during human embryonic development.	Pubmed	5.073e-15	1.262e-10	9.709e-13	1.039e-11	9	32	RPL21,ACTG1,RPS18,RPS19,RPS27A,RPS29,EEF1A1,RPL23,HSP90AA1
	SLC27A2	8.91555e-45	3.95407e-43				APP	GS2	1.71514e-55				MicroRNA	hsa-miR-34b:mirSVR_highEffct	hsa-miR-34b:mirSVR_nonconserved_highEffect-0.5	MicroRNA.org	9.842e-11	4.363e-07	3.305e-09	2.966e-08	21	1218	LUC7L3,CYP4A11,ZC3H13,NCKAP5,HNF4A,NXT2,RBM25,BNIP3L,TRPM3,PCDH15,GOLGA4,SLC16A9,PCLO,PDHX,WDR19,SAFB2,CYP4F3,ZNF91,FGGY,FRMD3,L3MBTL4		MicroRNA	hsa-miR-30b-5p:TargetScan	hsa-miR-30b-5p	TargetScan	8.918e-17	3.53e-13	1.307e-14	1.158e-13	20	1144	FNDC3B,BNC2,DLGAP1,PDE4D,CALD1,OXR1,PRICKLE1,ESRRG,DGKH,NLGN1,PICALM,MEIS2,MAGI2,PROM1,PTPRK,KCTD16,PKHD1,NRG3,SAMD4A,CCSER1		Pubmed	26426291	Comprehensive interactome of Otx2 in the adult mouse neural retina.	Pubmed	6.554e-15	1.631e-10	1.245e-12	1.332e-11	10	50	RPL38,RPS21,RPS29,PABPC1,EEF1A1,RPL13A,RPL3,RPL4,RPL6,RPL8
	VCAN	1.37172e-44	6.06649e-43				FAM134B	GS2	4.90441e-49				MicroRNA	hsa-miR-26b:mirSVR_highEffct	hsa-miR-26b:mirSVR_conserved_highEffect-0.5	MicroRNA.org	1.004e-10	4.449e-07	3.345e-09	3.002e-08	24	1627	ZC3H13,ANKS1B,SRSF11,SREK1,EPB41L3,NRP1,SORCS1,AFMID,SYNE2,CLTC,DLG2,MME,AP3D1,ANK1,AOX1,RALYL,PRPF38B,PNISR,PDHX,PPP2R2B,LINGO1,LRP2,PALM3,SLC4A4		MicroRNA	hsa-miR-30d-5p:TargetScan	hsa-miR-30d-5p	TargetScan	8.918e-17	3.53e-13	1.307e-14	1.158e-13	20	1144	FNDC3B,BNC2,DLGAP1,PDE4D,CALD1,OXR1,PRICKLE1,ESRRG,DGKH,NLGN1,PICALM,MEIS2,MAGI2,PROM1,PTPRK,KCTD16,PKHD1,NRG3,SAMD4A,CCSER1		Pubmed	15161933	Comprehensive proteomic analysis of interphase and mitotic 14-3-3-binding proteins.	Pubmed	6.799e-15	1.692e-10	1.282e-12	1.371e-11	14	167	NPM1,VIM,RPLP0,RPLP2,GAPDH,ANXA2,EEF1A1,RPL10A,PRDX1,ENO1,RPL7,HSPB1,RPL15,RPL19
	APBB1IP	1.49904e-44	6.61096e-43				ITGAV	GS2	6.26437e-75				MicroRNA	hsa-miR-29b:mirSVR_highEffct	hsa-miR-29b:mirSVR_conserved_highEffect-0.5	MicroRNA.org	1.044e-10	4.629e-07	3.455e-09	3.1e-08	21	1222	HECW1,NCKAP5,SREK1,EYA2,TENM2,NXT2,SLC22A7,BHMT,GRAMD1B,TINAG,TRPM3,PRRC2C,NQO2,WDR72,DPP10,PCLO,PDHX,PARP10,NSUN6,ARSB,RASGEF1B		MicroRNA	hsa-miR-30c-5p:TargetScan	hsa-miR-30c-5p	TargetScan	8.918e-17	3.53e-13	1.307e-14	1.158e-13	20	1144	FNDC3B,BNC2,DLGAP1,PDE4D,CALD1,OXR1,PRICKLE1,ESRRG,DGKH,NLGN1,PICALM,MEIS2,MAGI2,PROM1,PTPRK,KCTD16,PKHD1,NRG3,SAMD4A,CCSER1		Pubmed	16159877	Proteomic analysis of SRm160-containing complexes reveals a conserved association with cohesin.	Pubmed	8.724e-15	2.171e-10	1.632e-12	1.746e-11	14	170	HSPD1,VIM,MYL6,RPS2,RPS3A,RPS5,RPS7,RPS13,RPS19,HNRNPA2B1,EEF1A1,HSPA1A,RPL7A,HSPB1
	PCAT29	2.11712e-44	9.31059e-43				ITGB8	GS2	4.21298e-208				MicroRNA	hsa-miR-138-1*:mirSVR_lowEffct	hsa-miR-138-1*:mirSVR_nonconserved_lowEffect-0.1-0.5	MicroRNA.org	1.067e-10	4.731e-07	3.489e-09	3.131e-08	24	1632	CLUAP1,MYO6,ACO1,SLC30A8,ANKS1B,SREK1,LIN52,NXT2,SLC36A2,BNIP3L,TRPM3,PCDH15,SPATA22,TACC1,FRAS1,RNF152,SLC16A9,SAMD5,RUNX1,PDHX,MSRA,AGXT2,NSUN6,RASGEF1B		MicroRNA	hsa-miR-30e-5p:TargetScan	hsa-miR-30e-5p	TargetScan	8.918e-17	3.53e-13	1.307e-14	1.158e-13	20	1144	FNDC3B,BNC2,DLGAP1,PDE4D,CALD1,OXR1,PRICKLE1,ESRRG,DGKH,NLGN1,PICALM,MEIS2,MAGI2,PROM1,PTPRK,KCTD16,PKHD1,NRG3,SAMD4A,CCSER1		Pubmed	8076819	The addition of 5'-coding information to a 3'-directed cDNA library improves analysis of gene expression.	Pubmed	2.212e-14	5.505e-10	4.108e-12	4.395e-11	9	37	RPLP2,RPS3A,RPS4X,B2M,RPS14,SERPINA1,RPL35,RPL3,RPL10
	SAMD4A	2.48423e-44	1.08945e-42				ZFP36L1	GS3	2.94729e-45				MicroRNA	hsa-miR-920:mirSVR_lowEffct	hsa-miR-920:mirSVR_nonconserved_lowEffect-0.1-0.5	MicroRNA.org	1.075e-10	4.763e-07	3.489e-09	3.131e-08	26	1927	MYO6,INSR,SRSF11,TMEM214,CSMD2,HNF4A,LIN52,SLC36A2,NRP1,SORCS1,AFMID,GRAMD1B,SFXN2,DLG2,FHIT,SHISA6,SAMD5,POR,XPNPEP2,PPARA,SNX29,KMO,ARSB,BRD9,MACROD2,CGNL1		MicroRNA	hsa-miR-30a-5p:TargetScan	hsa-miR-30a-5p	TargetScan	8.918e-17	3.53e-13	1.307e-14	1.158e-13	20	1144	FNDC3B,BNC2,DLGAP1,PDE4D,CALD1,OXR1,PRICKLE1,ESRRG,DGKH,NLGN1,PICALM,MEIS2,MAGI2,PROM1,PTPRK,KCTD16,PKHD1,NRG3,SAMD4A,CCSER1		Pubmed	19061985	Ribosomal protein L5 and L11 mutations are associated with cleft palate and abnormal thumbs in Diamond-Blackfan anemia patients.	Pubmed	2.502e-14	6.226e-10	4.612e-12	4.934e-11	6	7	RPS7,RPS15,RPS17,RPS27A,RPL5,RPL11
	RPL27A	2.69183e-44	1.17721e-42				SDC4	GS3	3.68158e-40				MicroRNA	hsa-miR-595:mirSVR_lowEffct	hsa-miR-595:mirSVR_nonconserved_lowEffect-0.1-0.5	MicroRNA.org	1.078e-10	4.78e-07	3.489e-09	3.131e-08	25	1778	ZBTB16,SREK1,SLC36A2,SLC22A8,TRPM3,DLG2,XYLB,GOLGA4,CACNA1E,FRAS1,ANK1,PCLO,PRPF38B,GRIN2B,PPARA,ABCC6,PDHX,KMO,WDR19,LINC00894,RASGEF1B,RRH,ZNF91,UPP2,PDZD2		MicroRNA	hsa-miR-323b-3p:mirSVR_lowEffct	hsa-miR-323b-3p:mirSVR_nonconserved_lowEffect-0.1-0.5	MicroRNA.org	9.348e-17	3.7e-13	1.321e-14	1.171e-13	22	1510	TPM1,FNDC3B,DLGAP1,PDE4D,SLC17A3,OXR1,KLF6,RTN4,EFCAB13,GLIS3,NFKBIZ,SULT1C4,MEF2A,BICD1,STOX2,PTPRK,PKHD1,PLCL1,KAZN,PRKG1,IMMP2L,SAMD4A		Pubmed	21900206	A directed protein interaction network for investigating intracellular signal transduction.	Pubmed	5.878e-14	1.463e-09	1.075e-11	1.151e-10	27	1123	VIM,TPT1,HSP90B1,RPL35A,PSAP,RPLP1,GAPDH,RPS2,ACTG1,RPL14,RPS27,RPS28,HNRNPA2B1,GADD45A,EEF1A1,TXNIP,UBA52,FGB,TMSB4X,RPL35,EIF1,RPL5,RPL7,RPL8,RPL10,RPL13,HSP90AB1
	HAO2	3.10216e-44	1.35289e-42				TXNIP	GS3	7.96595e-70				MicroRNA	hsa-miR-1267:mirSVR_lowEffct	hsa-miR-1267:mirSVR_nonconserved_lowEffect-0.1-0.5	MicroRNA.org	1.135e-10	5.031e-07	3.646e-09	3.272e-08	24	1637	GPHN,CDK14,NRP1,BNIP3L,PCDH15,TACC1,FHIT,VDR,WDR72,FRAS1,TMC1,RTTN,AOX1,RALYL,SLC13A3,XPNPEP2,GABBR2,PNISR,ABCC6,PPP2R2B,SAFB2,RRH,RORA,FRMD3		MicroRNA	hsa-miR-1284:mirSVR_highEffct	hsa-miR-1284:mirSVR_nonconserved_highEffect-0.5	MicroRNA.org	1.142e-16	4.519e-13	1.558e-14	1.381e-13	20	1159	COL4A1,FNDC3B,OXR1,KLF6,KALRN,RTN4,ESRRG,GLIS3,MED13L,FMNL2,HAVCR1,STOX2,PTPRK,VCAN,KCTD16,PRKD1,PLEKHH2,WWC1,SAMD4A,CCSER1		Pubmed	9150948	A two-dimensional gel database of human colon carcinoma proteins.	Pubmed	8.58e-14	2.135e-09	1.556e-11	1.665e-10	7	15	HSPD1,NPM1,KRT18,GSTP1,ENO1,HSPA5,HSP90AB1
	AOX1	4.08679e-44	1.77736e-42				HNRNPA2B1	GS3	5.60731e-31				MicroRNA	hsa-miR-520d-3p:mirSVR_highEffct	hsa-miR-520d-3p:mirSVR_conserved_highEffect-0.5	MicroRNA.org	1.26e-10	5.584e-07	4.017e-09	3.605e-08	22	1367	ZC3H13,TENM2,BHMT,TINAG,BNIP3L,SYNE2,SLC5A12,SLC27A2,VDR,CACNA1E,SLC16A9,PCLO,RALYL,XPNPEP2,RUNX1,GABBR2,SLC6A13,LINC00894,SLC17A1,LRP2,PALM3,TNS1		MicroRNA	hsa-miR-4277:mirSVR_highEffct	hsa-miR-4277:mirSVR_nonconserved_highEffect-0.5	MicroRNA.org	1.512e-16	5.986e-13	1.995e-14	1.768e-13	21	1355	DCDC2,RBPMS,ZBTB20,CALD1,KLF6,TRIO,KALRN,KIF26B,PPFIBP1,MEF2A,PICALM,AKAP12,MAGI2,STOX2,ACSM3,PKHD1,PRKD1,PLCL1,MAML2,SAMD4A,CCSER1		Pubmed	23151878	Cleavage and polyadenylation specificity factor 1 (CPSF1) regulates alternative splicing of interleukin 7 receptor (IL7R) exon 6.	Pubmed	8.631e-14	2.148e-09	1.556e-11	1.665e-10	11	90	RPL31,RPS20,RPSA,PABPC1,PTMA,FAU,RPL6,RPL7,RPL8,RPL15,RPL18
	SLC5A11	5.9667e-44	2.58777e-42				SPP1	GS3	0				MicroRNA	hsa-miR-605:mirSVR_lowEffct	hsa-miR-605:mirSVR_nonconserved_lowEffect-0.1-0.5	MicroRNA.org	1.31e-10	5.808e-07	4.149e-09	3.723e-08	26	1945	CYP3A5,SLC30A8,SLC16A12,PPIG,RBM25,AFM,TACC1,MME,GOLGA4,DMGDH,CACNA1E,P4HA2,FRAS1,SLC16A9,WDR60,SLC13A3,XPNPEP2,RUNX1,KMO,WDR19,SLC7A8,CRYL1,MACROD2,ACSM2A,G6PC,PRLR		MicroRNA	hsa-miR-29a:mirSVR_highEffct	hsa-miR-29a:mirSVR_conserved_highEffect-0.5	MicroRNA.org	1.685e-16	6.67e-13	2.152e-14	1.907e-13	19	1016	TPM1,COL4A1,FNDC3B,RBPMS,OXR1,ARGLU1,KIF26B,RNF213,DGKH,CASC15,PICALM,PROM1,HAVCR1,STOX2,PTPRK,PRKG1,IMMP2L,SAMD4A,CCSER1		Pubmed	7772601	Cloning, sequencing and expression of the L5, L21, L27a, L28, S5, S9, S10 and S29 human ribosomal protein mRNAs.	Pubmed	9.976e-14	2.482e-09	1.786e-11	1.911e-10	6	8	RPL21,RPL27A,RPS5,RPS9,RPS29,RPL5
	COL6A4P2	8.26159e-44	3.57319e-42				SOD2	GS3	3.74282e-133				MicroRNA	hsa-miR-22:mirSVR_lowEffct	hsa-miR-22:mirSVR_conserved_lowEffect-0.1-0.5	MicroRNA.org	1.379e-10	6.114e-07	4.336e-09	3.891e-08	24	1653	LUC7L3,ACO1,SLC22A11,SLC30A8,SRSF11,TMEM214,CSMD2,CDK14,SORCS1,NFE2L1,SFXN2,SLC5A12,FRAS1,TMC1,DPP10,RTTN,SAMD5,WDR60,PLEKHA6,SLC7A8,EHHADH,KLHDC8A,MACROD2,RORA		MicroRNA	hsa-miR-4302:mirSVR_lowEffct	hsa-miR-4302:mirSVR_nonconserved_lowEffect-0.1-0.5	MicroRNA.org	1.766e-16	6.99e-13	2.184e-14	1.936e-13	24	1976	TPM1,MACC1,KLF6,EFCAB13,GLIS3,NFKBIZ,DGKH,MED13L,DCC,APP,BICD1,MAGI2,PROM1,STOX2,PKHD1,KCNIP4,PRKD1,PRKG1,PLEKHH2,NRG3,UTRN,APBB1IP,LRRFIP1,GULP1		Pubmed	24999758	Proteomic Analysis of the EWS-Fli-1 Interactome Reveals the Role of the Lysosome in EWS-Fli-1 Turnover.	Pubmed	1.221e-13	3.039e-09	2.171e-11	2.322e-10	18	425	NPM1,DNAJB1,RPL31,HINT1,RPLP0,RPLP2,GAPDH,ANXA2,NACA,RPS19,RPSA,RPS25,RPS27A,LDHB,RPL7A,RPL8,SOD1,RPL12
	PPIG	8.68226e-44	3.74482e-42				RPL13	GS3	6.49232e-305				MicroRNA	hsa-miR-544:mirSVR_highEffct	hsa-miR-544:mirSVR_conserved_highEffect-0.5	MicroRNA.org	1.446e-10	6.408e-07	4.513e-09	4.05e-08	26	1954	ATP8B4,IL36B,ACO1,SREK1,EPB41L3,CSMD2,CDK14,LIN52,LINC01020,SORCS1,AFMID,RBM25,BNIP3L,FHIT,FKBP5,DPP10,LINC00671,PCLO,WDR60,PRPF38B,RUNX1,GABBR2,PNISR,SLC7A8,MACROD2,UPP2		MicroRNA	hsa-miR-21*:mirSVR_highEffct	hsa-miR-21*:mirSVR_nonconserved_highEffect-0.5	MicroRNA.org	1.974e-16	7.813e-13	2.368e-14	2.098e-13	20	1193	FNDC3B,RBPMS,PDE4D,KLF6,TRIO,KALRN,PPFIBP1,GLIS3,MECOM,DCC,APP,MEF2A,NTN4,PTPRK,VCAN,PRKD1,NRG3,UTRN,WWC1,CCSER1		Pubmed	26381412	ATDC (Ataxia Telangiectasia Group D Complementing) Promotes Radioresistance through an Interaction with the RNF8 Ubiquitin Ligase.	Pubmed	1.509e-13	3.755e-09	2.663e-11	2.849e-10	8	28	VIM,RPS4X,RPS18,RPS19,EEF1A1,HSPA1A,HSPA5,RPL13
	SNHG14	1.28343e-43	5.52049e-42				PTMA	GS3	2.53902e-45				MicroRNA	hsa-miR-548b-3p:mirSVR_lowEffct	hsa-miR-548b-3p:mirSVR_nonconserved_lowEffect-0.1-0.5	MicroRNA.org	1.493e-10	6.621e-07	4.63e-09	4.155e-08	26	1957	PCSK5,ATP8B4,TMEM214,SREK1,CSMD2,CDK14,NRP1,SLC22A8,TRPM3,PCDH15,SFXN2,TACC1,GOLGB1,FRAS1,SLC16A9,PRPF38B,PPARA,THOC2,KMO,CRYL1,PPP2R2B,MACROD2,SAFB2,PPP1R16B,UPP2,FRMD3		MicroRNA	hsa-miR-520f:mirSVR_lowEffct	hsa-miR-520f:mirSVR_nonconserved_lowEffect-0.1-0.5	MicroRNA.org	2.854e-16	1.13e-12	3.323e-14	2.944e-13	23	1801	OXR1,KLF6,TRIO,KALRN,RBMS1,ESRRG,MECOM,FHOD3,MED13L,CREB5,PROM1,PTPRK,KCTD16,PRKD1,PLCB4,PLCL1,PRKG1,NRG3,EIF4G3,UTRN,CDH6,APBB1IP,GULP1		Pubmed	22779921	A yeast two-hybrid screen reveals that osteopontin associates with MAP1A and MAP1B in addition to other proteins linked to microtubule stability, apoptosis and protein degradation in the human brain.	Pubmed	1.746e-13	4.344e-09	3.059e-11	3.273e-10	10	68	DNAJB1,TPT1,SPP1,NACA,RPS13,EEF1A1,FTH1,RPL5,RPL13,RPL15
	SLC17A1	1.35206e-43	5.79983e-42				PIGR	GS3	2.37354e-33				MicroRNA	hsa-miR-32:mirSVR_lowEffct	hsa-miR-32:mirSVR_conserved_lowEffect-0.1-0.5	MicroRNA.org	1.577e-10	6.991e-07	4.855e-09	4.357e-08	25	1811	PCSK5,HECW1,SLC30A8,SREK1,CDK14,PPIG,TRPM3,SLC5A12,PRKAG2,FHIT,MGAM,SLC16A9,RALYL,PPARA,PLEKHA6,PDHX,KMO,LINC00894,SLC13A1,MACROD2,LRP2,SLC4A4,G6PC,FGGY,CDH9		MicroRNA	hsa-miR-26b-5p:TargetScan	hsa-miR-26b-5p	TargetScan	3.032e-16	1.2e-12	3.333e-14	2.953e-13	17	746	DCDC2,ERBB4,PDE4D,RBMS1,ESRRG,RNF213,DGKH,EXT1,NLGN1,MED13L,APP,ITGB8,NTN4,KCTD16,PLCL1,KAZN,PRKG1		Pubmed	19380743	Charting the molecular network of the drug target Bcr-Abl.	Pubmed	2.479e-13	6.167e-09	4.313e-11	4.614e-10	15	266	HSPD1,RPLP0,GAPDH,ANXA2,RPS5,RPS7,RPS19,RPS20,RPS25,EEF1A1,RPL23,PRDX1,HSPA5,HSP90AA1,HSP90AB1
	TNFAIP2	1.59034e-43	6.80336e-42				ANXA2	GS3	1.55024e-40				MicroRNA	hsa-miR-192*:mirSVR_lowEffct	hsa-miR-192*:mirSVR_nonconserved_lowEffect-0.1-0.5	MicroRNA.org	1.631e-10	7.228e-07	4.985e-09	4.474e-08	22	1386	ENPP6,ATP8B4,HECW1,SRSF11,SORCS1,RBM25,CLTC,PCDH15,DLG2,SPATA22,SLC5A12,FHIT,CACNA1E,LINC01060,FRAS1,DPP10,PRPF38B,PLEKHA6,GABBR2,SLC22A12,RRH,FRMD3		MicroRNA	hsa-miR-26a-5p:TargetScan	hsa-miR-26a-5p	TargetScan	3.032e-16	1.2e-12	3.333e-14	2.953e-13	17	746	DCDC2,ERBB4,PDE4D,RBMS1,ESRRG,RNF213,DGKH,EXT1,NLGN1,MED13L,APP,ITGB8,NTN4,KCTD16,PLCL1,KAZN,PRKG1		Pubmed	20085233	Identification of DeltaNp63alpha protein interactions by mass spectrometry.	Pubmed	2.874e-13	7.151e-09	4.966e-11	5.313e-10	9	48	RPL24,RPLP0,RPSA,EEF1A1,RPL13A,RPL3,HSPA5,RPL12,HSP90AB1
	HSP90B1	1.60588e-43	6.85115e-42				TNFSF10	GS3	5.85848e-71				MicroRNA	hsa-miR-1233:mirSVR_lowEffct	hsa-miR-1233:mirSVR_nonconserved_lowEffect-0.1-0.5	MicroRNA.org	1.698e-10	7.526e-07	5.155e-09	4.626e-08	22	1389	LUC7L3,CYP4A11,SLC30A8,ANKS1B,HNF4A,NRP1,SORCS1,NFIC,FHIT,LINC00671,POR,GRIN2B,CUBN,PNISR,KMO,WDR19,AGXT2,EHHADH,KCNK5,SRRM2,G6PC,FRMD3		MicroRNA	hsa-miR-1265:mirSVR_highEffct	hsa-miR-1265:mirSVR_nonconserved_highEffect-0.5	MicroRNA.org	3.382e-16	1.339e-12	3.618e-14	3.206e-13	18	897	PDE1A,DCDC2,PDE4D,CALD1,PPFIBP1,CASC15,NLGN1,MED13L,SULT1C4,AKAP12,KCTD16,PKHD1,MAML2,PLEKHH2,NRG3,CDH6,GULP1,CCSER1		Pubmed	22304920	PKC? promotes oncogenic functions of ATF2 in the nucleus while blocking its apoptotic function at mitochondria.	Pubmed	3.328e-13	8.282e-09	5.712e-11	6.111e-10	12	136	HSPD1,VIM,HSP90B1,KRT18,GAPDH,NACA,LDHB,GSTP1,S100A10,ENO1,HSPB1,HSP90AA1
	EXT1	1.72198e-43	7.32657e-42				VCAM1	GS3	6.62772e-51				MicroRNA	hsa-miR-1254:mirSVR_lowEffct	hsa-miR-1254:mirSVR_nonconserved_lowEffect-0.1-0.5	MicroRNA.org	1.894e-10	8.395e-07	5.711e-09	5.125e-08	26	1979	PCSK5,CYP4A11,ACO1,INSR,SRSF11,TMEM214,SLC22A7,SLC16A12,NRP1,TRPM3,NFE2L1,DLG2,SHISA6,CACNA1E,ANK1,LINC00671,WDR60,SLC13A3,ADAMTS8,PPARA,RUNX1,SLC28A1,SNTG1,LRP2,ACSM2A,PDZD2		MicroRNA	hsa-miR-455-5p:mirSVR_lowEffct	hsa-miR-455-5p:mirSVR_conserved_lowEffect-0.1-0.5	MicroRNA.org	3.917e-16	1.55e-12	4.08e-14	3.615e-13	21	1422	TPM1,BNC2,PDE4D,KLF6,KALRN,GLIS3,MECOM,EXT1,NLGN1,MED13L,FMNL2,MEF2A,AKAP12,SLC8A1,PTPRK,VCAN,NRG3,PARD3,BICC1,GULP1,CCSER1		Pubmed	18624398	Protein interaction data set highlighted with human Ras-MAPK/PI3K signaling pathways.	Pubmed	4.147e-13	1.032e-08	7.067e-11	7.562e-10	13	179	DNAJB1,TPT1,RPL41,GAPDH,B2M,RPS20,RPSA,EEF1A1,SERPINA1,CLU,PRDX1,FTL,ENO1
	FNDC3B	2.22566e-43	9.44403e-42				FTL	GS3	8.47025e-271				MicroRNA	hsa-miR-219-2-3p:mirSVR_lowEffct	hsa-miR-219-2-3p:mirSVR_nonconserved_lowEffect-0.1-0.5	MicroRNA.org	1.955e-10	8.669e-07	5.857e-09	5.256e-08	25	1830	PCSK5,MYO6,IL36B,TSPYL2,ANKS1B,TMEM214,BHMT,DLG2,SLC5A12,SHISA6,WDR72,DPP10,SLC2A9,RALYL,SAMD5,RUNX1,THOC2,WDR19,PPP2R2B,LINC00894,ASS1,MACROD2,ZNF91,SLC4A4,CDH9		MicroRNA	hsa-miR-578:mirSVR_highEffct	hsa-miR-578:mirSVR_nonconserved_highEffect-0.5	MicroRNA.org	4.401e-16	1.742e-12	4.354e-14	3.858e-13	23	1838	PDE1A,PDE4D,CALD1,KALRN,KIF26B,PPFIBP1,RTN4,FHOD3,DGKH,PICALM,MEIS2,AKAP12,RBMS3,VCAN,KCTD16,PLCL1,KAZN,PRKG1,NRG3,IMMP2L,SAMD4A,GULP1,CCSER1		Pubmed	19338310	Streamline proteomic approach for characterizing protein-protein interaction network in a RAD52 protein complex.	Pubmed	5.039e-13	1.254e-08	8.471e-11	9.064e-10	8	32	HSPD1,GAPDH,RPS19,LDHB,EEF1A1,PRDX1,ENO1,HSP90AA1
	CGNL1	3.20935e-43	1.35814e-41				HSPD1	GS3	1.64527e-81				MicroRNA	hsa-miR-642:mirSVR_lowEffct	hsa-miR-642:mirSVR_nonconserved_lowEffect-0.1-0.5	MicroRNA.org	2.019e-10	8.952e-07	6.008e-09	5.392e-08	26	1985	LUC7L3,MAPT,SLC30A8,HNF4A,TENM2,SLC16A12,TPCN1,SORCS1,RBM25,TRPM3,DLG2,SLC5A12,FKBP5,GOLGA4,SLC27A2,ANK1,PCLO,GRIN2B,THOC2,PARP10,RGN,NSUN6,LINC00893,SLC17A1,L3MBTL4,PDZD2		MicroRNA	hsa-miR-633:mirSVR_lowEffct	hsa-miR-633:mirSVR_nonconserved_lowEffect-0.1-0.5	MicroRNA.org	4.401e-16	1.742e-12	4.354e-14	3.858e-13	23	1838	MACC1,PDE1A,RBPMS,OXR1,KLF6,TRIO,KALRN,PRICKLE1,PPFIBP1,RBMS1,RTN4,EFCAB13,LRRK2,GLIS3,MECOM,ITGAV,FMNL2,MEIS2,MAGI2,VCAN,PRKG1,UTRN,CDH6		Pubmed	27158335	DCAF4L2 promotes colorectal cancer invasion and metastasis via mediating degradation of NF?b negative regulator PPM1B.	Pubmed	5.039e-13	1.254e-08	8.471e-11	9.064e-10	8	32	HSPD1,MYL6,ANXA2,PABPC1,HNRNPA2B1,GSTP1,PRDX1,HSPA5
	PRKD1	3.69192e-43	1.55815e-41				TMBIM6	GS3	2.20991e-38				MicroRNA	hsa-miR-888:mirSVR_lowEffct	hsa-miR-888:mirSVR_nonconserved_lowEffect-0.1-0.5	MicroRNA.org	2.041e-10	9.048e-07	6.032e-09	5.413e-08	26	1986	PCSK5,LUC7L3,IL36B,ZC3H13,SLC30A8,ANKS1B,PPIG,BNIP3L,NFE2L1,CLTC,PCDH15,DLG2,TACC1,XYLB,GOLGA4,WDR72,CACNA1E,TMC1,PCLO,RTTN,GRIN2B,PDHX,CRYL1,RASGEF1B,SNTG1,CGNL1		MicroRNA	hsa-miR-135a:mirSVR_lowEffct	hsa-miR-135a:mirSVR_conserved_lowEffect-0.1-0.5	MicroRNA.org	8.14e-16	3.222e-12	7.757e-14	6.873e-13	23	1892	TPM1,PDE1A,RBPMS,CALD1,OXR1,PPFIBP1,EFCAB13,CASC15,NLGN1,FMNL2,PICALM,ITGB8,CREB5,MEIS2,AGBL4,UGT2B7,KCNIP4,MAML2,PLEKHH2,IMMP2L,APBB1IP,LRRFIP1,SAMD4A		Pubmed	23166591	Nucleolar protein trafficking in response to HIV-1 Tat: rewiring the nucleolus.	Pubmed	6.389e-13	1.59e-08	1.067e-10	1.142e-09	10	77	RPL27,RPL35A,HINT1,MYL6,RPS2,RPL14,LDHB,HNRNPA2B1,RPL13,HSP90AB1
	NPM1	4.03053e-43	1.6965e-41				B2M	GS3	1.31096e-78				MicroRNA	hsa-miR-219-1-3p:mirSVR_lowEffct	hsa-miR-219-1-3p:mirSVR_nonconserved_lowEffect-0.1-0.5	MicroRNA.org	2.071e-10	9.181e-07	6.08e-09	5.457e-08	24	1687	UPB1,LUC7L3,CSMD2,TPCN1,AFMID,TRPM3,SYNE2,CLTC,SFXN2,MME,SLC5A12,BBOX1,GOLGB1,FRAS1,AOX1,PPARA,ABCC6,SNX29,KMO,RASGEF1B,RRH,SLC4A4,G6PC,FRMD3		MicroRNA	hsa-miR-205-5p:TargetScan	hsa-miR-205-5p	TargetScan	8.231e-16	3.258e-12	7.757e-14	6.873e-13	14	419	DCDC2,ERBB4,KIF26B,RBMS1,ESRRG,LRRK2,GLIS3,RNF213,MED13L,PICALM,MAGI2,PLCL1,KAZN,BICC1		Pubmed	7671812	Isolation of novel tissue-specific genes from cDNA libraries representing the individual tissue constituents of the gastrulating mouse embryo.	Pubmed	6.756e-13	1.681e-08	1.121e-10	1.199e-09	17	404	COX4I1,NACA,RPS9,RPS14,ACTG1,RPS20,RPSA,RPL14,RPS25,S100A10,FTH1,ENO1,HSPA5,SDC4,RPL8,HSP90AA1,HSP90AB1
	MGAM	5.59542e-43	2.34888e-41				MT1G	GS3	5.13728e-198				MicroRNA	hsa-miR-107:mirSVR_highEffct	hsa-miR-107:mirSVR_conserved_highEffect-0.5	MicroRNA.org	2.178e-10	9.655e-07	6.236e-09	5.596e-08	20	1143	ATP8B4,IL36B,ACO1,NCKAP5,SREK1,CDK14,LINC01020,TPCN1,PRRC2C,SYNE2,BBOX1,GOLGA4,ESPN,CACNA1E,ANK1,SLC16A9,GRIN2B,PNISR,SNTG1,LRP2		MicroRNA	hsa-miR-30c:mirSVR_highEffct	hsa-miR-30c:mirSVR_conserved_highEffect-0.5	MicroRNA.org	1.51e-15	5.976e-12	1.39e-13	1.231e-12	23	1948	FNDC3B,DLGAP1,PDE4D,CALD1,OXR1,PRICKLE1,LRRK2,RNF213,FHOD3,DGKH,NLGN1,PICALM,MEIS2,AGBL4,MAGI2,STOX2,PTPRK,KCTD16,UGCG,KCNIP4,PRKG1,NRG3,SAMD4A		Pubmed	14499622	Yeast two-hybrid screens imply involvement of Fanconi anemia proteins in transcription regulation, cell signaling, oxidative metabolism, and cellular transport.	Pubmed	7.467e-13	1.858e-08	1.231e-10	1.317e-09	9	53	DNAJB1,TPT1,HSP90B1,RPS3A,GSTP1,ENO1,HSPA1A,HSP90AA1,RPL18
	GAS5	8.11569e-43	3.39777e-41				EEF1A1	GS3	6.29291e-206				MicroRNA	hsa-miR-103:mirSVR_highEffct	hsa-miR-103:mirSVR_conserved_highEffect-0.5	MicroRNA.org	2.178e-10	9.655e-07	6.236e-09	5.596e-08	20	1143	ATP8B4,IL36B,ACO1,NCKAP5,SREK1,CDK14,LINC01020,TPCN1,PRRC2C,SYNE2,BBOX1,GOLGA4,ESPN,CACNA1E,ANK1,SLC16A9,GRIN2B,PNISR,SNTG1,LRP2		MicroRNA	hsa-miR-520c-3p:TargetScan	hsa-miR-520c-3p	TargetScan	4.15e-15	1.643e-11	2.997e-13	2.656e-12	16	727	BNC2,MACC1,DCDC2,ERBB4,OXR1,KIF26B,GLIS3,APP,MEF2A,ITGB8,CREB5,NTN4,KCTD16,PLCL1,CDH6,BICC1		Pubmed	15231747	A protein interaction framework for human mRNA degradation.	Pubmed	8.36e-13	2.08e-08	1.369e-10	1.464e-09	16	347	RPL24,KRT18,RPS7,RPS15,RPS20,RPSA,RPS25,EEF1A1,SERF2,CD81,FTL,ENO1,RPL5,RPL8,HSP90AA1,RPL13
	PCLO	8.28009e-43	3.45738e-41				FTH1	GS3	6.32396e-147				MicroRNA	hsa-miR-346:mirSVR_lowEffct	hsa-miR-346:mirSVR_conserved_lowEffect-0.1-0.5	MicroRNA.org	2.178e-10	9.655e-07	6.236e-09	5.596e-08	20	1143	ATP8B4,HECW1,LUC7L3,TMEM214,EPB41L3,HNF4A,NRP1,AFMID,RBM25,SLC22A8,PCDH15,DLG2,FHIT,FRAS1,TMC1,ADAMTS8,CUBN,ABCC6,RGN,PPP1R16B		MicroRNA	hsa-miR-520b:TargetScan	hsa-miR-520b	TargetScan	4.15e-15	1.643e-11	2.997e-13	2.656e-12	16	727	BNC2,MACC1,DCDC2,ERBB4,OXR1,KIF26B,GLIS3,APP,MEF2A,ITGB8,CREB5,NTN4,KCTD16,PLCL1,CDH6,BICC1		Pubmed	6993285	Construction and identification of cDNA clones for mouse ribosomal proteins: application for the study of r-protein gene expression.	Pubmed	9.363e-13	2.33e-08	1.523e-10	1.629e-09	5	5	RPS16,RPL7,RPL13,RPL18,RPL19
	GNGT2	1.03811e-42	4.32315e-41				CXCL14	GS3	1.20525e-65				MicroRNA	hsa-miR-4284:mirSVR_lowEffct	hsa-miR-4284:mirSVR_nonconserved_lowEffect-0.1-0.5	MicroRNA.org	2.187e-10	9.697e-07	6.236e-09	5.596e-08	25	1840	ZBTB16,MYO6,CYP4A11,INSR,SRSF11,TMEM214,LIN52,SLC16A12,SLC36A2,AFMID,CLTC,FKBP5,GOLGB1,FRAS1,DPP10,LINC00671,GPAT3,WDR60,GABBR2,KMO,WDR19,ARSB,MACROD2,RRH,PDZD2		MicroRNA	hsa-miR-520d-3p:TargetScan	hsa-miR-520d-3p	TargetScan	4.15e-15	1.643e-11	2.997e-13	2.656e-12	16	727	BNC2,MACC1,DCDC2,ERBB4,OXR1,KIF26B,GLIS3,APP,MEF2A,ITGB8,CREB5,NTN4,KCTD16,PLCL1,CDH6,BICC1		Pubmed	26641092	The Activation-Induced Assembly of an RNA/Protein Interactome Centered on the Splicing Factor U2AF2 Regulates Gene Expression in Human CD4 T Cells.	Pubmed	9.576e-13	2.383e-08	1.547e-10	1.656e-09	14	239	HSPD1,NPM1,HSP90B1,HINT1,ANXA2,PABPC1,HNRNPA2B1,EEF1A1,S100A6,PRDX1,HSPA1A,HSPA5,HSP90AA1,HSP90AB1
	LINC00621	1.16027e-42	4.81912e-41				PSAP	GS3	3.13794e-40				MicroRNA	hsa-miR-155:mirSVR_lowEffct	hsa-miR-155:mirSVR_conserved_lowEffect-0.1-0.5	MicroRNA.org	2.212e-10	9.805e-07	6.236e-09	5.596e-08	25	1841	PCSK5,ZBTB16,EYA2,EPB41L3,CDK14,SORCS1,BNIP3L,PCDH15,SFXN2,FKBP5,GOLGA4,SLC27A2,VDR,TMC1,DPP10,PCLO,SAMD5,PPARA,THOC2,PAH,RRH,SNTG1,RORA,SLC4A4,PDZD2		MicroRNA	hsa-miR-373-3p:TargetScan	hsa-miR-373-3p	TargetScan	4.15e-15	1.643e-11	2.997e-13	2.656e-12	16	727	BNC2,MACC1,DCDC2,ERBB4,OXR1,KIF26B,GLIS3,APP,MEF2A,ITGB8,CREB5,NTN4,KCTD16,PLCL1,CDH6,BICC1		Pubmed	26990986	Glutamine Triggers Acetylation-Dependent Degradation of Glutamine Synthetase via the Thalidomide Receptor Cereblon.	Pubmed	1.079e-12	2.686e-08	1.733e-10	1.854e-09	10	81	CMBL,RPL27,RPS3A,RPS8,RPSA,RPS25,HNRNPA2B1,RPL35,HSP90AA1,HSP90AB1
	GABBR2	1.29338e-42	5.35779e-41				TPT1	GS3	1.18049e-171				MicroRNA	hsa-miR-3175:mirSVR_lowEffct	hsa-miR-3175:mirSVR_nonconserved_lowEffect-0.1-0.5	MicroRNA.org	2.212e-10	9.805e-07	6.236e-09	5.596e-08	25	1841	ATP8B4,CYP4A11,SLC36A2,LINC01020,NRP1,GRAMD1B,RBM25,DLG2,TACC1,XYLB,SLC5A12,FHIT,GOLGB1,ESPN,DMGDH,TMC1,LINC00671,PCLO,PPARA,GABBR2,MSRA,SLC7A8,ASS1,SLC28A1,LRP2		MicroRNA	hsa-miR-520a-3p:TargetScan	hsa-miR-520a-3p	TargetScan	4.15e-15	1.643e-11	2.997e-13	2.656e-12	16	727	BNC2,MACC1,DCDC2,ERBB4,OXR1,KIF26B,GLIS3,APP,MEF2A,ITGB8,CREB5,NTN4,KCTD16,PLCL1,CDH6,BICC1		Pubmed	17289661	Molecular composition of IMP1 ribonucleoprotein granules.	Pubmed	1.43e-12	3.559e-08	2.281e-10	2.441e-09	8	36	RPLP0,RPS3A,RPS4X,RPS8,RPS9,PABPC1,HNRNPA2B1,HSPA1A
	PLPPR1	1.49226e-42	6.16538e-41				AQP1	GS3	1.01322e-40				MicroRNA	hsa-miR-370:mirSVR_lowEffct	hsa-miR-370:mirSVR_conserved_lowEffect-0.1-0.5	MicroRNA.org	2.223e-10	9.852e-07	6.236e-09	5.596e-08	26	1994	CLUAP1,UPB1,LUC7L3,MYO6,IL36B,ACO1,ZC3H13,SRSF11,NCKAP5,TMEM214,SLC16A12,AFMID,PCDH15,SFXN2,DLG2,SLC5A12,GOLGB1,TMC1,RALYL,WDR60,ACSF2,KLHDC8A,RASGEF1B,SLC28A1,PALM3,RAB11FIP3		MicroRNA	hsa-miR-302c-3p.1:TargetScan	hsa-miR-302c-3p.1	TargetScan	4.15e-15	1.643e-11	2.997e-13	2.656e-12	16	727	BNC2,MACC1,DCDC2,ERBB4,OXR1,KIF26B,GLIS3,APP,MEF2A,ITGB8,CREB5,NTN4,KCTD16,PLCL1,CDH6,BICC1		Pubmed	18259216	The nucleolar SUMO-specific protease SENP3 reverses SUMO modification of nucleophosmin and is required for rRNA processing.	Pubmed	1.63e-12	4.056e-08	2.583e-10	2.764e-09	6	11	NPM1,RPLP0,RPS4X,RPS8,RPS11,RPS18
	MAGI2	2.06528e-42	8.51046e-41				KRT18	GS3	3.81122e-43				MicroRNA	hsa-miR-623:mirSVR_lowEffct	hsa-miR-623:mirSVR_nonconserved_lowEffect-0.1-0.5	MicroRNA.org	2.287e-10	1.014e-06	6.377e-09	5.723e-08	25	1844	PCSK5,CLUAP1,ZBTB16,HECW1,SLC30A8,ANKS1B,LIN52,SLC22A7,SLC16A12,TINAG,TRPM3,NFIC,FHIT,DMGDH,FRAS1,DPP10,LINC00671,RALYL,XPNPEP2,GABBR2,SNX29,PDHX,MACROD2,SLC4A4,G6PC		MicroRNA	hsa-miR-302e:TargetScan	hsa-miR-302e	TargetScan	4.15e-15	1.643e-11	2.997e-13	2.656e-12	16	727	BNC2,MACC1,DCDC2,ERBB4,OXR1,KIF26B,GLIS3,APP,MEF2A,ITGB8,CREB5,NTN4,KCTD16,PLCL1,CDH6,BICC1		Pubmed	16502470	Human colostrum: identification of minor proteins in the aqueous phase by proteomics.	Pubmed	2.509e-12	6.243e-08	3.951e-10	4.227e-09	12	161	PSAP,SPP1,B2M,ACTG1,RPS27A,UBA52,SERPINA1,UBB,PIGR,CLU,FGB,ENO1
	RP4-543J13.1	2.22694e-42	9.15262e-41				MYL6	GS3	2.4167e-76				MicroRNA	hsa-miR-513c:mirSVR_highEffct	hsa-miR-513c:mirSVR_nonconserved_highEffect-0.5	MicroRNA.org	2.313e-10	1.026e-06	6.41e-09	5.752e-08	20	1147	CYP4A11,ANKS1B,LIN52,LINC01020,AFMID,BNIP3L,NFE2L1,SFXN2,DLG2,ABCC2,MGAM,SAMD5,PRPF38B,SLC13A3,PNISR,AGXT2,ARSB,RASGEF1B,ZNF91,ACSM2A		MicroRNA	hsa-miR-372-3p:TargetScan	hsa-miR-372-3p	TargetScan	4.239e-15	1.678e-11	2.997e-13	2.656e-12	16	728	BNC2,MACC1,DCDC2,ERBB4,OXR1,KIF26B,GLIS3,APP,MEF2A,ITGB8,CREB5,NTN4,KCTD16,PLCL1,CDH6,BICC1		Pubmed	18172692	The Opitz syndrome gene product MID1 assembles a microtubule-associated ribonucleoprotein complex.	Pubmed	3.249e-12	8.085e-08	5.085e-10	5.44e-09	6	12	NPM1,ANXA2,RPS8,RPSA,EEF1A1,HSP90AA1
	AQP1	2.47174e-42	1.01322e-40				RPL19	GS3	1.07591e-99				MicroRNA	hsa-miR-487a:mirSVR_highEffct	hsa-miR-487a:mirSVR_nonconserved_highEffect-0.5	MicroRNA.org	2.427e-10	1.076e-06	6.682e-09	5.996e-08	19	1025	GPHN,ANKS1B,SRSF11,NCKAP5,GALNT18,SYNE2,PCDH15,AP3D1,LINC01060,SLC16A9,PNISR,PDHX,EHHADH,MACROD2,RRH,ZNF91,SLC4A4,ACSM2B,PDZD2		MicroRNA	hsa-miR-302a-3p:TargetScan	hsa-miR-302a-3p	TargetScan	4.239e-15	1.678e-11	2.997e-13	2.656e-12	16	728	BNC2,MACC1,DCDC2,ERBB4,OXR1,KIF26B,GLIS3,APP,MEF2A,ITGB8,CREB5,NTN4,KCTD16,PLCL1,CDH6,BICC1		Pubmed	1602151	Treatment of Haemophilus aphrophilus endocarditis with ciprofloxacin.	Pubmed	3.57e-12	8.884e-08	5.552e-10	5.941e-09	10	91	HSPD1,RPLP0,GAPDH,ANXA2,ACTG1,HNRNPA2B1,SERPINA1,ENO1,HSPA5,HSPB1
	PRICKLE1	2.87182e-42	1.17416e-40				RPL37A	GS3	6.77534e-89				MicroRNA	hsa-miR-135b:mirSVR_lowEffct	hsa-miR-135b:mirSVR_conserved_lowEffect-0.1-0.5	MicroRNA.org	2.761e-10	1.224e-06	7.555e-09	6.78e-08	25	1861	ATP8B4,LUC7L3,NCKAP5,SREK1,SLC36A2,TRPM3,PRRC2C,DLG2,SHISA6,CACNA1E,ANK1,PCLO,RALYL,SAMD5,POR,WDR60,SLC13A3,GRIN2B,RUNX1,KMO,SLC13A1,EHHADH,TNS1,G6PC,CDH9		MicroRNA	hsa-miR-302b-3p:TargetScan	hsa-miR-302b-3p	TargetScan	4.239e-15	1.678e-11	2.997e-13	2.656e-12	16	728	BNC2,MACC1,DCDC2,ERBB4,OXR1,KIF26B,GLIS3,APP,MEF2A,ITGB8,CREB5,NTN4,KCTD16,PLCL1,CDH6,BICC1		Pubmed	21151833	Transcriptional regulation of Oct4 by a long non-coding RNA antisense to Oct4-pseudogene 5.	Pubmed	4.441e-12	1.105e-07	6.864e-10	7.344e-09	8	41	RPL24,RPL31,GAPDH,ACTG1,RPS19,RPS23,RPS25,EEF1A1
	SLC17A3	3.06878e-42	1.25142e-40				RPL11	GS3	1.07917e-78				MicroRNA	hsa-miR-1182:mirSVR_lowEffct	hsa-miR-1182:mirSVR_nonconserved_lowEffect-0.1-0.5	MicroRNA.org	2.957e-10	1.311e-06	8.041e-09	7.216e-08	23	1572	MYO6,ZC3H13,SRSF11,TMEM214,PCDH15,TACC1,PRKAG2,SHISA6,VDR,CACNA1E,FRAS1,PPARA,CUBN,ABCC6,KMO,SLC7A8,LINC00893,LINC00894,PAH,RASGEF1B,SLC28A1,CYP4F3,PDZD2		MicroRNA	hsa-miR-520e:TargetScan	hsa-miR-520e	TargetScan	4.239e-15	1.678e-11	2.997e-13	2.656e-12	16	728	BNC2,MACC1,DCDC2,ERBB4,OXR1,KIF26B,GLIS3,APP,MEF2A,ITGB8,CREB5,NTN4,KCTD16,PLCL1,CDH6,BICC1		Pubmed	24583282	A systems wide mass spectrometric based linear motif screen to identify dominant in-vivo interacting proteins for the ubiquitin ligase MDM2.	Pubmed	5.468e-12	1.361e-07	8.296e-10	8.876e-09	8	42	NPM1,TPT1,GAPDH,RPS20,RPS23,RPS27A,EEF1A1,RPL6
	SERPINA1	3.24521e-42	1.31994e-40				RPL31	GS3	6.1289e-76				MicroRNA	hsa-miR-330-3p:mirSVR_highEffct	hsa-miR-330-3p:mirSVR_nonconserved_highEffect-0.5	MicroRNA.org	3.081e-10	1.366e-06	8.307e-09	7.455e-08	25	1871	GPHN,ZBTB16,ZC3H13,ANKS1B,SRSF11,EPB41L3,NRP1,TINAG,TRPM3,SYNE2,PCDH15,TACC1,MGAM,PQLC1,DPP10,GRIN2B,PNISR,MSRA,CRYL1,SLC13A1,PAH,MACROD2,SNTG1,LRP2,CDH9		MicroRNA	hsa-miR-302d-3p:TargetScan	hsa-miR-302d-3p	TargetScan	4.239e-15	1.678e-11	2.997e-13	2.656e-12	16	728	BNC2,MACC1,DCDC2,ERBB4,OXR1,KIF26B,GLIS3,APP,MEF2A,ITGB8,CREB5,NTN4,KCTD16,PLCL1,CDH6,BICC1		Pubmed	26362536	Proteomic analysis of HIV-1 Gag interacting partners using proximity-dependent biotinylation.	Pubmed	5.468e-12	1.361e-07	8.296e-10	8.876e-09	8	42	RPL27A,RPL34,RPL37A,RPS2,RPS5,RPS16,RPL35,RPL11
	RP11-708B6.2	3.31701e-42	1.34566e-40				RPL9	GS3	3.42503e-67				MicroRNA	hsa-miR-500:mirSVR_highEffct	hsa-miR-500:mirSVR_nonconserved_highEffect-0.5	MicroRNA.org	3.092e-10	1.371e-06	8.307e-09	7.455e-08	21	1298	LUC7L3,CYP3A5,ZC3H13,NCKAP5,CSMD2,NRP1,AFM,DLG2,PRKAG2,GOLGB1,SHISA6,SLC16A9,AGXT2,SLC6A13,NSUN6,LINC00894,EHHADH,MACROD2,SAFB2,SLC4A4,PRLR		MicroRNA	hsa-miR-19a:mirSVR_highEffct	hsa-miR-19a:mirSVR_conserved_highEffect-0.5	MicroRNA.org	4.241e-15	1.678e-11	2.997e-13	2.656e-12	21	1606	FNDC3B,BNC2,PDE4D,CALD1,KALRN,RBMS1,LRRK2,GLIS3,MECOM,NLGN1,MED13L,ITGB8,AGBL4,MAGI2,STOX2,SLC8A1,RBMS3,KAZN,PARD3,LRRFIP1,GULP1		Pubmed	16289162	The identification of myocilin-associated proteins in the human trabecular meshwork.	Pubmed	5.468e-12	1.361e-07	8.296e-10	8.876e-09	8	42	VIM,GAPDH,ANXA2,ACTG1,EEF1A1,CD81,FTL,ENO1
	ANXA2	3.83116e-42	1.55024e-40				RPL14	GS3	1.45428e-45				MicroRNA	hsa-miR-640:mirSVR_lowEffct	hsa-miR-640:mirSVR_nonconserved_lowEffect-0.1-0.5	MicroRNA.org	3.222e-10	1.428e-06	8.605e-09	7.722e-08	21	1301	ATP8B4,MYO6,CYP4A11,ZC3H13,TSPYL2,SLC30A8,SRSF11,CDK14,SLC36A2,SORCS1,RBM25,SYNE2,SFXN2,SHISA6,PCLO,RALYL,PDHX,SLC7A8,CRYL1,ARSB,ACSM2A		MicroRNA	hsa-miR-153:mirSVR_lowEffct	hsa-miR-153:mirSVR_conserved_lowEffect-0.1-0.5	MicroRNA.org	4.451e-15	1.762e-11	3.091e-13	2.739e-12	21	1610	PDE4D,KLF6,TRIO,RTN4,EFCAB13,NFKBIZ,MED13L,DCC,SULT1C4,FMNL2,PICALM,STOX2,SLC8A1,PTPRK,PLCB4,MAML2,PLEKHH2,CDH6,APBB1IP,GULP1,CCSER1		Pubmed	12031506	Cloning of mouse genomic ribosomal protein L6 gene and analysis of its promoter.	Pubmed	5.578e-12	1.388e-07	8.412e-10	9e-09	5	6	RPS15,RPS17,RPS19,RPL23,RPL6
	UPP2	5.23717e-42	2.11372e-40				RPS20	GS3	4.10371e-111				MicroRNA	hsa-miR-1290:mirSVR_highEffct	hsa-miR-1290:mirSVR_nonconserved_highEffect-0.5	MicroRNA.org	3.299e-10	1.463e-06	8.707e-09	7.814e-08	23	1581	GPHN,SRSF11,NCKAP5,CSMD2,SLC16A12,PRRC2C,PCDH15,DLG2,SLC5A12,FKBP5,GOLGA4,WDR72,RTTN,PRPF38B,ADAMTS8,RUNX1,SLC13A1,EHHADH,KLHDC8A,BRD9,RASGEF1B,ZNF91,SLC4A4		MicroRNA	hsa-miR-485-3p:mirSVR_lowEffct	hsa-miR-485-3p:mirSVR_nonconserved_lowEffect-0.1-0.5	MicroRNA.org	4.59e-15	1.817e-11	3.133e-13	2.776e-12	22	1827	PDE4D,CALD1,KALRN,RBMS1,RTN4,RNF213,NLGN1,DCC,MEF2A,PICALM,BICD1,IGFBP7,PTPRK,UGCG,PKHD1,KCNIP4,NRG3,UTRN,CDH6,APBB1IP,LRRFIP1,SAMD4A		Pubmed	17661394	Insights into function and regulation of small heat shock protein 25 (HSPB1) in a mouse model with targeted gene disruption.	Pubmed	6.014e-12	1.497e-07	8.962e-10	9.588e-09	6	13	HSPD1,DNAJB1,CRYAB,HSPA1A,HSPB1,HSP90AA1
	CCSER1	5.45321e-42	2.19527e-40				RPL21	GS3	1.54029e-89				MicroRNA	hsa-miR-924:mirSVR_lowEffct	hsa-miR-924:mirSVR_nonconserved_lowEffect-0.1-0.5	MicroRNA.org	3.3e-10	1.463e-06	8.707e-09	7.814e-08	24	1727	GPHN,SLC22A11,TSPYL2,SRSF11,NCKAP5,CDK14,NXT2,LINC01020,SLC5A12,PRKAG2,FHIT,FKBP5,GOLGA4,SHISA6,FRAS1,PCLO,POR,WDR60,PNISR,SLC22A12,LINC00893,RASGEF1B,MACROD2,PPP1R16B		MicroRNA	hsa-miR-4295:mirSVR_lowEffct	hsa-miR-4295:mirSVR_nonconserved_lowEffect-0.1-0.5	MicroRNA.org	4.671e-15	1.849e-11	3.134e-13	2.777e-12	21	1614	PDE1A,DCDC2,PDE4D,ZBTB20,CALD1,OXR1,KLF6,RTN4,ESRRG,CASC15,MEF2A,ITGB8,CREB5,MAGI2,IGFBP5,KCTD16,KAZN,PARD3,UTRN,SAMD4A,GULP1		Pubmed	8631027	Identification of genes differentially expressed in B16 murine melanoma sublines with different metastatic potentials.	Pubmed	6.014e-12	1.497e-07	8.962e-10	9.588e-09	6	13	RPLP0,RPSA,RPS27A,EEF1A1,FTL,HSPA5
	XPNPEP2	6.69645e-42	2.68886e-40				RPL5	GS3	3.6368e-66				MicroRNA	hsa-miR-216b:mirSVR_highEffct	hsa-miR-216b:mirSVR_conserved_highEffect-0.5	MicroRNA.org	3.32e-10	1.472e-06	8.709e-09	7.816e-08	22	1440	ZC3H13,NCKAP5,EPB41L3,CSMD2,BHMT,TINAG,BNIP3L,HPN,TACC1,MME,SLC27A2,CACNA1E,SLC26A3,PCLO,SAMD5,PPARA,KMO,SLC7A8,SLC13A1,SAFB2,CYP4F3,RAB11FIP3		MicroRNA	hsa-miR-30a:mirSVR_highEffct	hsa-miR-30a:mirSVR_conserved_highEffect-0.5	MicroRNA.org	6.382e-15	2.526e-11	4.21e-13	3.731e-12	22	1857	DLGAP1,RBPMS,PDE4D,CALD1,OXR1,PRICKLE1,LRRK2,RNF213,FHOD3,DGKH,NLGN1,PICALM,MEIS2,AGBL4,MAGI2,STOX2,PTPRK,KCTD16,UGCG,KCNIP4,NRG3,SAMD4A		Pubmed	18247557	A targeted proteomic analysis of the ubiquitin-like modifier nedd8 and associated proteins.	Pubmed	6.695e-12	1.666e-07	9.916e-10	1.061e-08	8	43	HSPD1,RPLP0,RPLP2,GAPDH,RPS3A,RPL4,HSPA5,HSP90AA1
	TSPYL2	6.75075e-42	2.70375e-40				RPL3	GS3	2.8627e-123				MicroRNA	hsa-miR-876-5p:mirSVR_highEffct	hsa-miR-876-5p:mirSVR_conserved_highEffect-0.5	MicroRNA.org	3.355e-10	1.487e-06	8.748e-09	7.85e-08	20	1172	SRSF11,NXT2,SLC36A2,LINC01020,SORCS1,TRPM3,PRRC2C,DLG2,WDR72,MGAM,DPP10,ANK1,PCLO,RTTN,PNISR,MSRA,PAH,ZNF91,ACSM2A,UPP2		MicroRNA	hsa-miR-30b:mirSVR_highEffct	hsa-miR-30b:mirSVR_conserved_highEffect-0.5	MicroRNA.org	9.608e-15	3.803e-11	6.234e-13	5.524e-12	22	1895	DLGAP1,PDE4D,CALD1,OXR1,PRICKLE1,LRRK2,RNF213,FHOD3,DGKH,NLGN1,PICALM,MEIS2,AGBL4,MAGI2,STOX2,PTPRK,KCTD16,UGCG,KCNIP4,NRG3,UTRN,SAMD4A		Pubmed	29128334	A Map of Human Mitochondrial Protein Interactions Linked to Neurodegeneration Reveals New Mechanisms of Redox Homeostasis and NF-?B Signaling.	Pubmed	6.842e-12	1.702e-07	1.007e-09	1.078e-08	21	786	RPL27,HSP90B1,RPL32,RPL35A,HINT1,PSAP,ANXA2,COX4I1,NACA,CXCL14,LDHB,PABPC1,PTMA,RPL10A,GSTP1,H3F3B,RPL35,RPL13A,HSPB1,SOD1,RPL12
	BNIP3L	7.2808e-42	2.90862e-40				MT2A	GS3	8.9165e-136				MicroRNA	hsa-miR-4325:mirSVR_highEffct	hsa-miR-4325:mirSVR_nonconserved_highEffect-0.5	MicroRNA.org	3.414e-10	1.513e-06	8.851e-09	7.943e-08	18	925	LUC7L3,IL36B,SREK1,CSMD2,SORCS1,BNIP3L,NFE2L1,CLTC,PRKAG2,GOLGA4,DPP10,PCLO,ADAMTS8,KMO,MSRA,RRH,UPP2,PDZD2		MicroRNA	hsa-miR-548k:mirSVR_highEffct	hsa-miR-548k:mirSVR_nonconserved_highEffect-0.5	MicroRNA.org	1.128e-14	4.466e-11	7.203e-13	6.383e-12	21	1689	COL4A1,FNDC3B,RBPMS,CALD1,SLC17A3,KALRN,PPFIBP1,LRRK2,MECOM,FMNL2,MEF2A,ITGB8,BICD1,ACSM3,RBMS3,VCAN,PRKG1,BICC1,LRRFIP1,GULP1,CCSER1		Pubmed	11387227	RNomics: an experimental approach that identifies 201 candidates for novel, small, non-messenger RNAs in mouse.	Pubmed	9.048e-12	2.252e-07	1.324e-09	1.417e-08	9	69	TPT1,RPL27A,RPL37,PSAP,RPS12,RPS16,RPL23,RPL3,RPL13
	PSAP	7.87483e-42	3.13794e-40				RPS28	GS3	9.92256e-88				MicroRNA	hsa-miR-3159:mirSVR_lowEffct	hsa-miR-3159:mirSVR_nonconserved_lowEffect-0.1-0.5	MicroRNA.org	3.451e-10	1.53e-06	8.893e-09	7.981e-08	22	1443	HECW1,LUC7L3,NCKAP5,HNF4A,SLC36A2,CLTC,PCDH15,DLG2,TACC1,SLC27A2,PCLO,PRPF38B,SLC13A3,PPARA,PNISR,AGXT2,CRYL1,RASGEF1B,LRP2,RORA,G6PC,PDZD2		MicroRNA	hsa-miR-129-5p:TargetScan	hsa-miR-129-5p	TargetScan	1.425e-14	5.639e-11	8.951e-13	7.931e-12	14	516	FNDC3B,BNC2,ERBB4,OXR1,RBMS1,ESRRG,GLIS3,DGKH,EXT1,MED13L,MEF2A,RBMS3,PKHD1,EIF4G3		Pubmed	26465331	Characterization of the Cardiac Overexpression of HSPB2 Reveals Mitochondrial and Myogenic Roles Supported by a Cardiac HspB2 Interactome.	Pubmed	1.188e-11	2.955e-07	1.715e-09	1.835e-08	11	140	VIM,GAPDH,B2M,NACA,RPS11,ACTG1,EEF1A1,CRYAB,TXNIP,ENO1,RPL11
	ALDH6A1	8.12814e-42	3.23068e-40				RPS9	GS3	1.61045e-56				MicroRNA	hsa-let-7f-2*:mirSVR_highEffct	hsa-let-7f-2*:mirSVR_nonconserved_highEffect-0.5	MicroRNA.org	3.7e-10	1.64e-06	9.48e-09	8.508e-08	24	1737	GPHN,SRSF11,CSMD2,NXT2,SORCS1,RBM25,BNIP3L,PCDH15,PRKAG2,WDR72,DPP10,RTTN,RALYL,GPAT3,WDR60,PRPF38B,SLC13A3,PDHX,KMO,PPP2R2B,PAH,PPP1R16B,ACSM2A,CDH9		MicroRNA	hsa-miR-2053:mirSVR_highEffct	hsa-miR-2053:mirSVR_nonconserved_highEffect-0.5	MicroRNA.org	1.59e-14	6.295e-11	9.703e-13	8.598e-12	22	1943	FNDC3B,DCDC2,PDE4D,PRICKLE1,RBMS1,EFCAB13,LRRK2,NFKBIZ,FHOD3,NLGN1,MED13L,SULT1C4,FMNL2,MEF2A,PTPRK,RBMS3,PRKD1,PLCL1,PLEKHH2,NRG3,APBB1IP,CCSER1		Pubmed	24755837	Characterization of LGALS3 (galectin-3) as a player in DNA damage response.	Pubmed	1.193e-11	2.968e-07	1.715e-09	1.835e-08	8	46	VIM,MYL6,RPS20,RPL35,MYL12B,RPL7A,RPL12,HSP90AB1
	SDC4	9.28602e-42	3.68158e-40				RPL27	GS3	2.25398e-54				MicroRNA	hsa-miR-548s:mirSVR_lowEffct	hsa-miR-548s:mirSVR_nonconserved_lowEffect-0.1-0.5	MicroRNA.org	3.742e-10	1.659e-06	9.534e-09	8.556e-08	24	1738	ENPP6,SLC36A2,LINC01020,PTMS,AFMID,NFE2L1,SYNE2,CLTC,PCDH15,TACC1,XYLB,SLC5A12,GOLGB1,WDR72,SLC16A9,PCLO,SLC13A3,ADAMTS8,GABBR2,SNX29,ARSB,EHHADH,SLC4A4,ACSM2A		MicroRNA	hsa-miR-19b:mirSVR_highEffct	hsa-miR-19b:mirSVR_conserved_highEffect-0.5	MicroRNA.org	1.594e-14	6.307e-11	9.703e-13	8.598e-12	20	1508	FNDC3B,PDE4D,CALD1,KALRN,RBMS1,LRRK2,GLIS3,MECOM,MED13L,ITGB8,AGBL4,MAGI2,STOX2,SLC8A1,RBMS3,PLCL1,KAZN,IMMP2L,LRRFIP1,GULP1		Pubmed	19190083	Characterization of exosome-like vesicles released from human tracheobronchial ciliated epithelium: a possible role in innate defense.	Pubmed	1.193e-11	2.968e-07	1.715e-09	1.835e-08	8	46	MYL6,GAPDH,ANXA2,RPS27A,GSTP1,UBA52,UBB,HSPA1A
	TPCN1	1.30726e-41	5.16976e-40				RPS18	GS3	8.28792e-103				MicroRNA	hsa-miR-4253:mirSVR_lowEffct	hsa-miR-4253:mirSVR_nonconserved_lowEffect-0.1-0.5	MicroRNA.org	3.774e-10	1.673e-06	9.56e-09	8.58e-08	22	1450	LUC7L3,SLC22A11,TSPYL2,EPB41L3,CSMD2,NXT2,SORCS1,TINAG,TRPM3,NFE2L1,SYNE2,DLG2,RTTN,SAMD5,GPAT3,SLC13A3,RUNX1,PNISR,ABCC6,SLC28A1,CYP4F3,SLC4A4		MicroRNA	hsa-miR-19b-2*:mirSVR_highEffct	hsa-miR-19b-2*:mirSVR_nonconserved_highEffect-0.5	MicroRNA.org	1.941e-14	7.682e-11	1.164e-12	1.031e-11	19	1324	FNDC3B,RBPMS,PDE4D,ZBTB20,KALRN,RBMS1,ESRRG,RNF213,EXT1,APP,MAGI2,STOX2,IGFBP5,RBMS3,KCNIP4,PRKD1,PLCB4,EIF4G3,LRRFIP1		Pubmed	25468996	E-cadherin interactome complexity and robustness resolved by quantitative proteomics.	Pubmed	1.41e-11	3.509e-07	2.016e-09	2.157e-08	18	565	RPL24,DNAJB1,RPL34,RPL37,KRT18,RPS2,ANXA2,RPL14,EEF1A1,PRDX1,FTH1,ENO1,HSPA1A,HSPA5,RPL6,RPL7A,RPL15,HSP90AB1
	RPS27	1.31563e-41	5.1898e-40				RPLP0	GS3	3.35887e-126				MicroRNA	hsa-miR-607:PITA	hsa-miR-607:PITA_TOP	PITA	3.979e-10	1.764e-06	1.002e-08	8.994e-08	18	934	GPHN,ZHX3,ATP8B4,ACO1,SRSF11,CSMD2,RBM25,BNIP3L,PRRC2C,CLTC,PCDH15,DPP10,PCLO,PRPF38B,RUNX1,KMO,MACROD2,G6PC		MicroRNA	hsa-miR-145-5p:TargetScan	hsa-miR-145-5p	TargetScan	2.137e-14	8.459e-11	1.263e-12	1.119e-11	15	663	FNDC3B,ERBB4,RBPMS,GLIS3,EXT1,CLSTN2,NLGN1,FMNL2,ITGB8,CREB5,AKAP12,MAGI2,NTN4,PKHD1,BICC1		Pubmed	21832049	Interactions of pathological hallmark proteins: tubulin polymerization promoting protein/p25, beta-amyloid, and alpha-synuclein.	Pubmed	1.444e-11	3.594e-07	2.054e-09	2.197e-08	31	1891	HSPD1,NPM1,VIM,DNAJB1,TPT1,RPL31,RPL34,RPL37,RPL37A,RPL41,GAPDH,ANXA2,COX4I1,RPS9,RPS11,RPS12,RPS14,RPS16,CXCL14,RPS18,RPS19,RPS20,RPS21,RPS25,RPS27A,RPL23,EIF1,ALDOB,PCK1,SOD2,RPL12
	PTPRK	1.43935e-41	5.66359e-40				RPS23	GS3	1.22975e-117				MicroRNA	hsa-miR-3128:mirSVR_highEffct	hsa-miR-3128:mirSVR_nonconserved_highEffect-0.5	MicroRNA.org	4.034e-10	1.788e-06	1.01e-08	9.067e-08	19	1057	CLUAP1,ATP8B4,NCKAP5,PLPPR1,SORCS1,RBM25,SFXN2,VDR,WDR72,CACNA1E,DPP10,SLC16A9,RALYL,RUNX1,SNX29,RGN,PPP2R2B,RASGEF1B,ZNF91		MicroRNA	hsa-miR-3161:mirSVR_lowEffct	hsa-miR-3161:mirSVR_nonconserved_lowEffect-0.1-0.5	MicroRNA.org	2.368e-14	9.372e-11	1.378e-12	1.221e-11	21	1755	DCDC2,RBPMS,ZBTB20,CALD1,SLC17A3,OXR1,ESRRG,EFCAB13,RNF213,CLSTN2,APP,PICALM,ITGB8,MAGI2,IGFBP7,PTPRK,UGCG,PKHD1,KCNIP4,PLCL1,SAMD4A		Pubmed	20195357	A comprehensive resource of interacting protein regions for refining human transcription factor networks.	Pubmed	1.565e-11	3.895e-07	2.213e-09	2.368e-08	12	188	RPL27A,HSP90B1,RPL34,RPS24,CLU,FTH1,TMSB4X,RPL35,RPL13A,HSPA1A,SOD1,HSP90AA1
	ESRRG	1.50788e-41	5.91842e-40				CD63	GS3	3.06878e-52				MicroRNA	hsa-miR-297:mirSVR_lowEffct	hsa-miR-297:mirSVR_nonconserved_lowEffect-0.1-0.5	MicroRNA.org	4.403e-10	1.952e-06	1.096e-08	9.84e-08	23	1605	PCSK5,INSR,SLC22A11,SRSF11,CDK14,LIN52,SLC22A7,GRAMD1B,TRPM3,DLG2,SHISA6,WDR72,FRAS1,SLC26A3,PCLO,RALYL,ABCC6,KMO,PPP2R2B,ARSB,SLC13A1,CGNL1,FRMD3		MicroRNA	hsa-miR-297:PITA	hsa-miR-297:PITA_TOP	PITA	2.843e-14	1.125e-10	1.631e-12	1.445e-11	11	234	TPM1,FNDC3B,FHOD3,MED13L,MEF2A,PICALM,ITGB8,CREB5,NTN4,IGFBP5,EIF4G3		Pubmed	16916647	Substrate and functional diversity of lysine acetylation revealed by a proteomics survey.	Pubmed	1.884e-11	4.689e-07	2.649e-09	2.834e-08	12	191	NPM1,EEF1A1,RPL10A,MT2A,SERF2,TMSB10,UQCRB,ENO1,HSPB1,SOD1,SOD2,HSP90AB1
	RP11-96H19.1	1.69255e-41	6.6267e-40				RPS21	GS3	3.8855e-66				MicroRNA	hsa-miR-198:mirSVR_lowEffct	hsa-miR-198:mirSVR_nonconserved_lowEffect-0.1-0.5	MicroRNA.org	4.536e-10	2.011e-06	1.117e-08	1.003e-07	24	1755	CLUAP1,SLC30A8,SRSF11,LIN52,PPIG,NFE2L1,DLG2,SLC5A12,FHIT,SHISA6,CACNA1E,RALYL,SAMD5,RUNX1,THOC2,ABCC6,PDHX,KMO,SLC6A13,CRYL1,NSUN6,LINGO1,MACROD2,LRP2		MicroRNA	hsa-miR-30d:mirSVR_highEffct	hsa-miR-30d:mirSVR_conserved_highEffect-0.5	MicroRNA.org	2.914e-14	1.154e-10	1.648e-12	1.46e-11	21	1774	DLGAP1,PDE4D,CALD1,OXR1,PRICKLE1,LRRK2,RNF213,FHOD3,DGKH,NLGN1,PICALM,MEIS2,AGBL4,MAGI2,STOX2,PTPRK,KCTD16,UGCG,KCNIP4,NRG3,SAMD4A		Pubmed	1577483	The mapping of seven intron-containing ribosomal protein genes shows they are unlinked in the human genome.	Pubmed	1.946e-11	4.842e-07	2.72e-09	2.911e-08	5	7	RPL35A,RPS11,RPS17,RPL7A,RPL19
	DNAJB1	2.05943e-41	8.04305e-40				GSTP1	GS3	2.77041e-51				MicroRNA	hsa-miR-574-5p:mirSVR_lowEffct	hsa-miR-574-5p:mirSVR_nonconserved_lowEffect-0.1-0.5	MicroRNA.org	4.536e-10	2.011e-06	1.117e-08	1.003e-07	24	1755	LUC7L3,ZC3H13,TSPYL2,SLC30A8,TMEM214,CSMD2,LIN52,NXT2,SLC22A7,PCDH15,DLG2,TACC1,SLC5A12,MGAM,FRAS1,ANK1,RUNX1,GABBR2,PDHX,RGN,RRH,LRP2,ACSM2A,UPP2		MicroRNA	hsa-miR-519c-3p:mirSVR_lowEffct	hsa-miR-519c-3p:mirSVR_nonconserved_lowEffect-0.1-0.5	MicroRNA.org	3.144e-14	1.245e-10	1.753e-12	1.553e-11	21	1781	DCDC2,ERBB4,RBPMS,PDE4D,OXR1,KALRN,RBMS1,GLIS3,ITGB8,CREB5,AKAP12,BICD1,MAGI2,STOX2,SLC8A1,PTPRK,PKHD1,CDH6,SAMD4A,GULP1,CCSER1		Pubmed	23000965	Systems-wide analysis of ubiquitylation dynamics reveals a key role for PAF15 ubiquitylation in DNA-damage bypass.	Pubmed	2.71e-11	6.742e-07	3.767e-09	4.03e-08	11	151	DNAJB1,RPLP0,RPLP2,RPS8,NACA,RPS11,RPS12,RPS20,HNRNPA2B1,HSPB1,RPL9
	UBA52	2.88617e-41	1.12439e-39				RPL10A	GS3	7.36062e-39				MicroRNA	hsa-miR-190:mirSVR_highEffct	hsa-miR-190:mirSVR_conserved_highEffect-0.5	MicroRNA.org	4.617e-10	2.047e-06	1.131e-08	1.015e-07	20	1194	ENPP6,GPHN,ATP8B4,ZBTB16,HECW1,CYP3A5,NXT2,TINAG,BNIP3L,PCDH15,AP3D1,WDR72,FRAS1,SLC26A3,PCLO,PAH,MACROD2,RORA,G6PC,PRLR		MicroRNA	hsa-miR-1272:mirSVR_highEffct	hsa-miR-1272:mirSVR_nonconserved_highEffect-0.5	MicroRNA.org	4.005e-14	1.585e-10	2.202e-12	1.951e-11	20	1585	CALD1,OXR1,KALRN,RTN4,ESRRG,GLIS3,CASC15,SULT1C4,ITGAV,MEIS2,HAVCR1,PTPRK,VCAN,KCNIP4,PLEKHH2,NRG3,UTRN,CDH6,LRRFIP1,CCSER1		Pubmed	25015289	Proteomic analysis reveals a FANCA-modulated neddylation pathway involved in CXCR5 membrane targeting and cell mobility.	Pubmed	3.957e-11	9.847e-07	5.471e-09	5.853e-08	8	53	RPLP0,RPLP2,RPS8,NACA,RPS12,RPS20,HNRNPA2B1,RPL9
	PRKG1	2.93079e-41	1.13895e-39				RPL32	GS3	8.20831e-58				MicroRNA	hsa-miR-744*:mirSVR_lowEffct	hsa-miR-744*:mirSVR_nonconserved_lowEffect-0.1-0.5	MicroRNA.org	4.728e-10	2.096e-06	1.152e-08	1.033e-07	23	1611	HECW1,ACO1,TSPYL2,ANKS1B,CSMD2,NRP1,AFMID,SYNE2,DLG2,SPATA22,FHIT,FRAS1,PRPF38B,PPARA,CUBN,PNISR,MSRA,ARSB,LINC00894,EHHADH,MACROD2,G6PC,PDZD2		MicroRNA	hsa-miR-580:mirSVR_highEffct	hsa-miR-580:mirSVR_nonconserved_highEffect-0.5	MicroRNA.org	4.201e-14	1.663e-10	2.278e-12	2.018e-11	21	1808	FNDC3B,PDE1A,OXR1,KALRN,PPFIBP1,ESRRG,LRRK2,FHOD3,CLSTN2,NLGN1,MED13L,SULT1C4,ITGAV,AKAP12,STOX2,PKHD1,PLCB4,PLCL1,PLEKHH2,CDH6,GULP1		Pubmed	23798571	Novel, gel-free proteomics approach identifies RNF5 and JAMP as modulators of GPCR stability.	Pubmed	5.077e-11	1.263e-06	6.979e-09	7.467e-08	11	160	HSPD1,HSP90B1,RPLP1,GAPDH,RPS5,ACTG1,HNRNPA2B1,EEF1A1,UBB,HSPA1A,HSPA5
	EIF1	3.20061e-41	1.24073e-39				RPL35A	GS3	1.93274e-71				MicroRNA	hsa-miR-1243:mirSVR_lowEffct	hsa-miR-1243:mirSVR_nonconserved_lowEffect-0.1-0.5	MicroRNA.org	4.784e-10	2.121e-06	1.159e-08	1.04e-07	23	1612	ZBTB16,CYP4A11,CDK14,TENM2,SORCS1,BNIP3L,DLG2,MME,PRKAG2,WDR72,TMC1,DPP10,LINC00671,PCLO,WDR60,XPNPEP2,RUNX1,AGXT2,LINC00894,PAH,SLC4A4,ACSM2A,UPP2		MicroRNA	hsa-miR-301b:mirSVR_lowEffct	hsa-miR-301b:mirSVR_conserved_lowEffect-0.1-0.5	MicroRNA.org	4.622e-14	1.829e-10	2.472e-12	2.19e-11	21	1817	PDE1A,DCDC2,PDE4D,ZBTB20,CALD1,OXR1,KLF6,RTN4,ESRRG,CASC15,MEF2A,ITGB8,CREB5,MAGI2,IGFBP5,KCTD16,KAZN,PARD3,UTRN,SAMD4A,GULP1		Pubmed	12882984	Nucleophosmin interacts with and inhibits the catalytic function of eukaryotic initiation factor 2 kinase PKR.	Pubmed	5.173e-11	1.287e-06	7.072e-09	7.567e-08	5	8	NPM1,RPLP0,RPS2,RPS3A,RPL6
	ENO1	3.21526e-41	1.24334e-39				S100A10	GS3	1.35636e-54				MicroRNA	hsa-miR-376a:mirSVR_lowEffct	hsa-miR-376a:mirSVR_conserved_lowEffect-0.1-0.5	MicroRNA.org	4.899e-10	2.172e-06	1.18e-08	1.059e-07	23	1614	PCSK5,KMT2B,TPCN1,DLG2,SPATA22,TACC1,FHIT,CACNA1E,FRAS1,SLC26A3,PQLC1,RTTN,RALYL,SAMD5,PPARA,GABBR2,WDR19,MSRA,LINGO1,PAH,RASGEF1B,SLC4A4,CDH9		MicroRNA	hsa-miR-301a:mirSVR_lowEffct	hsa-miR-301a:mirSVR_conserved_lowEffect-0.1-0.5	MicroRNA.org	4.977e-14	1.97e-10	2.626e-12	2.327e-11	21	1824	PDE1A,DCDC2,PDE4D,ZBTB20,CALD1,OXR1,KLF6,RTN4,ESRRG,MEF2A,ITGB8,CREB5,MAGI2,IGFBP5,KCTD16,KAZN,PARD3,UTRN,LRRFIP1,SAMD4A,GULP1		Pubmed	19135240	Regulation of PKD by the MAPK p38delta in insulin secretion and glucose homeostasis.	Pubmed	5.588e-11	1.391e-06	7.599e-09	8.13e-08	9	84	HSP90B1,RPLP2,GAPDH,RPS14,LDHB,PABPC1,EEF1A1,ENO1,HSPA5
	BRD9	4.00813e-41	1.54613e-39				RPL4	GS3	1.05618e-51				MicroRNA	hsa-miR-378*:mirSVR_lowEffct	hsa-miR-378*:mirSVR_nonconserved_lowEffect-0.1-0.5	MicroRNA.org	5.005e-10	2.219e-06	1.193e-08	1.07e-07	25	1916	CLUAP1,ZBTB16,LUC7L3,SLC30A8,HNF4A,SLC36A2,TRPM3,SYNE2,PCDH15,DMGDH,CACNA1E,HNF1A,FRAS1,TMC1,SLC2A9,RALYL,SLC13A3,SNX29,EHHADH,PAH,CGNL1,ACSM2A,UPP2,ACSM2B,L3MBTL4		MicroRNA	hsa-miR-500b:mirSVR_lowEffct	hsa-miR-500b:mirSVR_nonconserved_lowEffect-0.1-0.5	MicroRNA.org	5.285e-14	2.092e-10	2.752e-12	2.439e-11	20	1609	FNDC3B,OXR1,TRIO,KALRN,KIF26B,PPFIBP1,LRRK2,GLIS3,DGKH,APP,CREB5,AGBL4,PROM1,STOX2,PTPRK,KAZN,EIF4G3,CDH6,APBB1IP,GULP1		Pubmed	20391533	Proteomic analysis reveals novel binding partners of MIP-T3 in human cells.	Pubmed	6.735e-11	1.676e-06	9.107e-09	9.744e-08	7	34	RPL24,ACTG1,EEF1A1,HSPA1A,RPL7,HSP90AA1,HSP90AB1
	TMC1	4.22648e-41	1.62636e-39				RPL37	GS3	6.63775e-38				MicroRNA	hsa-miR-3174:mirSVR_lowEffct	hsa-miR-3174:mirSVR_nonconserved_lowEffect-0.1-0.5	MicroRNA.org	5.016e-10	2.224e-06	1.193e-08	1.07e-07	23	1616	PCSK5,ATP8B4,LUC7L3,CYP4A11,SREK1,SLC36A2,SORCS1,TINAG,HPN,SYNE2,DLG2,TACC1,XYLB,MGAM,PCLO,SLC13A3,GABBR2,KMO,AGXT2,RGN,ARSB,SNTG1,UPP2		MicroRNA	hsa-miR-34a*:mirSVR_lowEffct	hsa-miR-34a*:mirSVR_nonconserved_lowEffect-0.1-0.5	MicroRNA.org	6.2e-14	2.454e-10	3.182e-12	2.819e-11	21	1845	DLGAP1,MACC1,RBPMS,PRICKLE1,ARGLU1,ESRRG,EFCAB13,GLIS3,MECOM,APP,ITGAV,BICD1,AGBL4,PTPRK,PKHD1,PLCL1,TNFAIP2,IMMP2L,APBB1IP,LRRFIP1,GULP1		Pubmed	22354994	Biochemical and phosphoproteomic analysis of the helix-loop-helix protein E47.	Pubmed	7.48e-11	1.861e-06	1.006e-08	1.076e-07	10	123	NPM1,RPL24,RPL27A,RPL31,RPS13,RPSA,RPL14,RPL4,RPL7A,RPL13
	KMT2B	4.49271e-41	1.72459e-39				MYL12B	GS3	1.65946e-33				MicroRNA	hsa-miR-129-5p:TargetScan	hsa-miR-129-5p	TargetScan	5.043e-10	2.236e-06	1.193e-08	1.07e-07	14	516	ANKS1B,CSMD2,HNF4A,NXT2,NFIC,CLTC,FKBP5,P4HA2,GRIN2B,RUNX1,GABBR2,ASS1,RORA,FRMD3		MicroRNA	hsa-miR-1304:mirSVR_lowEffct	hsa-miR-1304:mirSVR_nonconserved_lowEffect-0.1-0.5	MicroRNA.org	6.27e-14	2.482e-10	3.182e-12	2.819e-11	20	1624	PDE4D,ZBTB20,CALD1,OXR1,RBMS1,LRRK2,GLIS3,RNF213,DGKH,ITGB8,BICD1,MAGI2,STOX2,RBMS3,KCTD16,TNFAIP2,PLEKHH2,CDH6,APBB1IP,LRRFIP1		Pubmed	24113185	Translational control in the stress adaptive response of cancer cells: a novel role for the heat shock protein TRAP1.	Pubmed	1.16e-10	2.887e-06	1.536e-08	1.643e-07	5	9	GAPDH,RPS19,EEF1A1,HSPA5,RPL7A
	AC026188.1	4.51953e-41	1.73065e-39				UQCRB	GS3	2.9118e-32				MicroRNA	hsa-miR-324-3p:mirSVR_lowEffct	hsa-miR-324-3p:mirSVR_nonconserved_lowEffect-0.1-0.5	MicroRNA.org	5.059e-10	2.243e-06	1.193e-08	1.07e-07	25	1917	ATP8B4,ACO1,TMEM214,CSMD2,SLC22A7,TPCN1,SORCS1,AFMID,SHISA6,HNF1A,SLC5A10,SLC16A9,POR,WDR60,PLEKHA6,CUBN,SLC22A12,KMO,WDR19,KLHDC8A,ASS1,MACROD2,SRRM2,UPP2,PDZD2		MicroRNA	hsa-miR-182:mirSVR_highEffct	hsa-miR-182:mirSVR_conserved_highEffect-0.5	MicroRNA.org	7.18e-14	2.842e-10	3.597e-12	3.188e-11	20	1636	COL4A1,FNDC3B,PDE1A,PDE4D,CALD1,OXR1,RTN4,MECOM,SULT1C4,CREB5,MEIS2,STOX2,PKHD1,PRKD1,PLCB4,PLEKHH2,NRG3,UTRN,LRRFIP1,CCSER1		Pubmed	9150946	Two-dimensional electrophoretic analysis of human breast carcinoma proteins: mapping of proteins that bind to the SH3 domain of mixed lineage kinase MLK2.	Pubmed	1.16e-10	2.887e-06	1.536e-08	1.643e-07	5	9	HSPD1,VIM,TPT1,HSPA5,SOD2
	KCTD16	5.37935e-41	2.05019e-39				H3F3B	GS3	3.36658e-51				MicroRNA	hsa-miR-600:mirSVR_highEffct	hsa-miR-600:mirSVR_nonconserved_highEffect-0.5	MicroRNA.org	5.202e-10	2.306e-06	1.22e-08	1.095e-07	18	950	ATP8B4,LUC7L3,CYP3A5,ZC3H13,ANKS1B,SRSF11,EYA2,SLC16A12,AFMID,SYNE2,PCDH15,RUNX1,SLC6A13,KLHDC8A,CYP4F3,ACSM2A,TNS1,ACSM2B		MicroRNA	hsa-miR-4261:mirSVR_highEffct	hsa-miR-4261:mirSVR_nonconserved_highEffect-0.5	MicroRNA.org	7.681e-14	3.04e-10	3.8e-12	3.367e-11	20	1642	RBPMS,PDE4D,ZBTB20,CALD1,SLC17A3,KALRN,RBMS1,GLIS3,FHOD3,MED13L,FMNL2,AGBL4,MAGI2,PTPRK,PLCB4,TNFAIP2,PLEKHH2,UTRN,SAMD4A,GULP1		Pubmed	27555600	Protein RS1 (RSC1A1) Downregulates the Exocytotic Pathway of Glucose Transporter SGLT1 at Low Intracellular Glucose via Inhibition of Ornithine Decarboxylase.	Pubmed	1.16e-10	2.887e-06	1.536e-08	1.643e-07	5	9	HSPD1,SPP1,ANXA2,UMOD,SOD2
	UBB	5.38011e-41	2.05019e-39				ADAMTS1	GS3	4.46241e-31				MicroRNA	hsa-miR-143:mirSVR_highEffct	hsa-miR-143:mirSVR_conserved_highEffect-0.5	MicroRNA.org	5.402e-10	2.395e-06	1.26e-08	1.131e-07	20	1205	MYO6,SLC30A8,SRSF11,TMEM214,SREK1,HNF4A,TENM2,SLC16A12,TRPM3,FHIT,GOLGA4,MGAM,TMC1,PCLO,RASGEF1B,RRH,SNTG1,CYP4F3,ACSM2A,G6PC		MicroRNA	hsa-miR-591:mirSVR_lowEffct	hsa-miR-591:mirSVR_nonconserved_lowEffect-0.1-0.5	MicroRNA.org	8.609e-14	3.407e-10	4.207e-12	3.728e-11	18	1242	COL4A1,BNC2,CALD1,KLF6,KALRN,PRICKLE1,RBMS1,ESRRG,DGKH,PICALM,MEIS2,PROM1,IGFBP7,PTPRK,RBMS3,PLCL1,KAZN,UTRN		Pubmed	25277244	The functional landscape of Hsp27 reveals new cellular processes such as DNA repair and alternative splicing and proposes novel anticancer targets.	Pubmed	1.266e-10	3.151e-06	1.667e-08	1.784e-07	12	225	VIM,TPT1,KRT18,RPSA,HNRNPA2B1,FTH1,UQCRB,MYL12B,HSPA5,HSPB1,HSP90AA1,HSP90AB1
	AC009120.6	6.87452e-41	2.61332e-39				FAU	GS3	3.87831e-49				MicroRNA	hsa-miR-197:mirSVR_lowEffct	hsa-miR-197:mirSVR_conserved_lowEffect-0.1-0.5	MicroRNA.org	6.053e-10	2.683e-06	1.405e-08	1.261e-07	23	1632	CYP3A5,MAPT,TSPYL2,SLC30A8,HNF4A,SLC36A2,NRP1,PTMS,AFMID,XYLB,SLC5A12,MGAM,DPP10,ADAMTS8,GRIN2B,XPNPEP2,PLEKHA6,SLC7A8,SLC6A13,EHHADH,SLC28A1,SNTG1,FRMD3		MicroRNA	hsa-miR-1279:mirSVR_highEffct	hsa-miR-1279:mirSVR_nonconserved_highEffect-0.5	MicroRNA.org	8.83e-14	3.495e-10	4.262e-12	3.777e-11	16	888	TPM1,COL4A1,BNC2,CALD1,KALRN,RBMS1,ESRRG,LRRK2,DGKH,CASC15,NLGN1,SULT1C4,ITGB8,BICD1,PLCL1,IMMP2L		Pubmed	22505724	Methods for quantification of in vivo changes in protein ubiquitination following proteasome and deubiquitinase inhibition.	Pubmed	1.297e-10	3.228e-06	1.699e-08	1.818e-07	10	130	DNAJB1,RPLP0,RPLP2,RPS8,NACA,RPS11,RPS12,RPS20,HNRNPA2B1,RPL9
	GPAT3	9.30872e-41	3.53012e-39				RPS2	GS3	6.64903e-87				MicroRNA	hsa-miR-136:mirSVR_highEffct	hsa-miR-136:mirSVR_conserved_highEffect-0.5	MicroRNA.org	6.313e-10	2.799e-06	1.457e-08	1.308e-07	22	1491	PCSK5,HECW1,ACO1,SRSF11,NXT2,SORCS1,RBM25,PRRC2C,PCDH15,XYLB,GOLGA4,WDR72,DMGDH,CACNA1E,SLC16A9,RALYL,GPAT3,PRPF38B,PDHX,NSUN6,EHHADH,KLHDC8A		MicroRNA	hsa-miR-4318:mirSVR_lowEffct	hsa-miR-4318:mirSVR_nonconserved_lowEffect-0.1-0.5	MicroRNA.org	9.282e-14	3.674e-10	4.426e-12	3.922e-11	20	1659	FNDC3B,CALD1,TRIO,KALRN,RBMS1,RTN4,GLIS3,FHOD3,NLGN1,MED13L,PICALM,AKAP12,MAGI2,NTN4,IGFBP5,VCAN,KCTD16,KAZN,PLEKHH2,GULP1		Pubmed	22079093	Proteomic analysis of the 20S proteasome (PSMA3)-interacting proteins reveals a functional link between the proteasome and mRNA metabolism.	Pubmed	1.416e-10	3.525e-06	1.845e-08	1.974e-07	9	93	HSPD1,HSP90B1,GAPDH,HNRNPA2B1,EEF1A1,ENO1,HSPA5,HSP90AA1,HSP90AB1
	FHOD3	1.40349e-40	5.30958e-39				RPS15	GS3	1.46274e-73				MicroRNA	hsa-miR-7110-3p:Functional MTI (Weak)	Functional MTI (Weak)	miRTarbase	6.345e-10	2.813e-06	1.457e-08	1.308e-07	12	349	CLUAP1,GRAMD1B,NFE2L1,SLC5A12,SHISA6,RNF152,GRIN2B,PLEKHA6,ACSM2A,TNS1,PRLR,FRMD3		MicroRNA	hsa-miR-183*:mirSVR_highEffct	hsa-miR-183*:mirSVR_nonconserved_highEffect-0.5	MicroRNA.org	1.048e-13	4.148e-10	4.938e-12	4.376e-11	20	1670	COL4A1,FNDC3B,OXR1,KLF6,RBMS1,NFKBIZ,FHOD3,CASC15,NLGN1,MED13L,MEIS2,BICD1,MAGI2,VCAN,PKHD1,KCNIP4,PLCB4,UTRN,CDH6,GULP1		Pubmed	18554416	Identification of transcripts with enriched expression in the developing and adult pancreas.	Pubmed	1.702e-10	4.235e-06	2.206e-08	2.36e-07	17	575	RPL37A,KRT18,ADAMTS1,SPP1,RPS7,NACA,RPS11,RPL14,AQP1,TXNIP,SERPINA1,CLU,FGB,ITM2B,HSPA5,RPL8,HSP90AA1
	ESPN	1.87811e-40	7.08807e-39				RPL8	GS3	1.30536e-57				MicroRNA	hsa-miR-571:mirSVR_lowEffct	hsa-miR-571:mirSVR_nonconserved_lowEffect-0.1-0.5	MicroRNA.org	6.391e-10	2.833e-06	1.46e-08	1.311e-07	21	1352	LUC7L3,ACO1,NCKAP5,GRAMD1B,NFIC,SYNE2,DLG2,FHIT,FKBP5,SHISA6,SLC27A2,DPP10,PCLO,AOX1,SLC5A11,SLC7A8,ARSB,LINC00894,ACSM2A,G6PC,FRMD3		MicroRNA	hsa-miR-323a-3p:TargetScan	hsa-miR-323a-3p	TargetScan	1.153e-13	4.564e-10	5.369e-12	4.758e-11	12	362	BNC2,MACC1,ERBB4,PDE4D,KALRN,PRICKLE1,KIF26B,PPFIBP1,GLIS3,DGKH,APP,CDH6		Pubmed	17373842	HDM2-binding partners: interaction with translation elongation factor EF1alpha.	Pubmed	1.853e-10	4.61e-06	2.389e-08	2.556e-07	6	21	VIM,GAPDH,RPS20,EEF1A1,RPL5,RPL11
	RPL10A	1.95502e-40	7.36062e-39				RPS4X	GS3	2.44501e-89				MicroRNA	hsa-miR-128:mirSVR_highEffct	hsa-miR-128:mirSVR_conserved_highEffect-0.5	MicroRNA.org	6.489e-10	2.877e-06	1.475e-08	1.324e-07	19	1088	ZC3H13,SRSF11,SREK1,NXT2,TPCN1,SYNE2,SFXN2,MME,SLC5A12,PRKAG2,GPAT3,GABBR2,PNISR,PDHX,SLC13A1,KLHDC8A,PAH,RASGEF1B,LRP2		MicroRNA	hsa-miR-1264:mirSVR_highEffct	hsa-miR-1264:mirSVR_nonconserved_highEffect-0.5	MicroRNA.org	1.29e-13	5.105e-10	5.937e-12	5.26e-11	20	1689	PDE1A,RBPMS,KALRN,PPFIBP1,RBMS1,RTN4,GLIS3,MECOM,FHOD3,NLGN1,MED13L,APP,ITGAV,FMNL2,PICALM,MEIS2,SLIT2,PLCB4,PLCL1,CCSER1		Pubmed	25948554	Disruption of the lamin A and matrin-3 interaction by myopathic LMNA mutations.	Pubmed	1.89e-10	4.703e-06	2.412e-08	2.581e-07	9	96	NPM1,RPS2,RPS3A,RPS7,RPS25,HNRNPA2B1,RPL5,RPL6,RPL11
	SYNE2	2.24632e-40	8.43714e-39				RPL7	GS3	2.534e-83				MicroRNA	hsa-miR-769-3p:mirSVR_lowEffct	hsa-miR-769-3p:mirSVR_nonconserved_lowEffect-0.1-0.5	MicroRNA.org	7.189e-10	3.187e-06	1.626e-08	1.459e-07	21	1361	CLUAP1,ATP8B4,ZBTB16,ACO1,INSR,NCKAP5,NRP1,SORCS1,PTMS,PCDH15,DLG2,PRKAG2,GOLGA4,RNF152,PPARA,PLEKHA6,KMO,LINC00894,SLC28A1,SNTG1,UPP2		MicroRNA	hsa-miR-190:mirSVR_lowEffct	hsa-miR-190:mirSVR_conserved_lowEffect-0.1-0.5	MicroRNA.org	1.333e-13	5.274e-10	6.062e-12	5.372e-11	20	1692	TPM1,FNDC3B,PDE4D,CALD1,KLF6,TRIO,KALRN,RBMS1,RTN4,LRRK2,APP,MEF2A,PICALM,ITGB8,CREB5,SLC8A1,PTPRK,IMMP2L,UTRN,CDH6		Pubmed	23580065	Shotgun proteomics reveals specific modulated protein patterns in tears of patients with primary open angle glaucoma naïve to therapy.	Pubmed	1.89e-10	4.703e-06	2.412e-08	2.581e-07	9	96	B2M,ACTG1,EEF1A1,GSTP1,SERPINA1,PIGR,PRDX1,ENO1,HSPB1
	PABPC1	2.76271e-40	1.03519e-38				RPS3A	GS3	5.24057e-77				MicroRNA	hsa-miR-202*:mirSVR_highEffct	hsa-miR-202*:mirSVR_nonconserved_highEffect-0.5	MicroRNA.org	7.305e-10	3.238e-06	1.636e-08	1.468e-07	16	738	PCSK5,SREK1,EPB41L3,CDK14,SLC16A12,TINAG,RBM25,RTTN,XPNPEP2,ARSB,MACROD2,SNTG1,RORA,ZNF91,FGGY,PDZD2		MicroRNA	hsa-miR-802:mirSVR_highEffct	hsa-miR-802:mirSVR_nonconserved_highEffect-0.5	MicroRNA.org	1.498e-13	5.931e-10	6.739e-12	5.972e-11	21	1932	DCDC2,CALD1,OXR1,PRICKLE1,PPFIBP1,LRRK2,DGKH,NLGN1,MED13L,APP,FMNL2,MAGI2,STOX2,SLC8A1,IGFBP5,IMMP2L,UTRN,WWC1,SAMD4A,GULP1,CCSER1		Pubmed	17244347	Pathways and genes differentially expressed in the motor cortex of patients with sporadic amyotrophic lateral sclerosis.	Pubmed	2.313e-10	5.755e-06	2.936e-08	3.142e-07	5	10	ANXA2,B2M,MT1E,MT2A,RPL19
	TMBIM6	5.91186e-40	2.20991e-38				RPS17	GS3	1.62941e-54				MicroRNA	hsa-miR-624:mirSVR_lowEffct	hsa-miR-624:mirSVR_nonconserved_lowEffect-0.1-0.5	MicroRNA.org	7.307e-10	3.239e-06	1.636e-08	1.468e-07	24	1798	LUC7L3,CYP3A5,ACO1,SLC22A11,NCKAP5,EPB41L3,SLC16A12,AFMID,NFE2L1,SYNE2,DLG2,SHISA6,WDR72,ANK1,PCLO,SLC13A3,THOC2,PDHX,WDR19,ARSB,LINC00893,SLC13A1,SLC4A4,PDZD2		MicroRNA	hsa-miR-23b-3p:TargetScan	hsa-miR-23b-3p	TargetScan	1.666e-13	6.596e-10	7.248e-12	6.422e-11	16	926	COL4A1,BNC2,DLGAP1,ERBB4,ESRRG,EXT1,NLGN1,MED13L,MEF2A,PICALM,MEIS2,AKAP12,KCTD16,KCNIP4,MAML2,PLEKHH2		Pubmed	1554502	Expression of ribosomal protein genes in mouse oocytes and early embryos.	Pubmed	2.418e-10	6.017e-06	3.023e-08	3.235e-07	4	4	RPS15,RPL7,RPL7A,RPL18
	RBMS1	6.89467e-40	2.57117e-38				RPL27A	GS3	1.17721e-42				MicroRNA	hsa-miR-1274a:mirSVR_lowEffct	hsa-miR-1274a:mirSVR_nonconserved_lowEffect-0.1-0.5	MicroRNA.org	7.475e-10	3.314e-06	1.665e-08	1.494e-07	21	1364	CLUAP1,INSR,TSPYL2,CDK14,LIN52,NRP1,TRPM3,PRRC2C,SYNE2,PCDH15,WDR72,HNF1A,FRAS1,PRPF38B,PNISR,SNX29,EHHADH,BRD9,PALM3,ACSM2A,ACSM2B		MicroRNA	hsa-miR-23c:TargetScan	hsa-miR-23c	TargetScan	1.666e-13	6.596e-10	7.248e-12	6.422e-11	16	926	COL4A1,BNC2,DLGAP1,ERBB4,ESRRG,EXT1,NLGN1,MED13L,MEF2A,PICALM,MEIS2,AKAP12,KCTD16,KCNIP4,MAML2,PLEKHH2		Pubmed	8318536	Structural arrangement of the codon-anticodon interaction area in human placenta ribosomes. Affinity labelling of the 40S subunits by derivatives of oligoribonucleotides containing the AUG codon.	Pubmed	2.418e-10	6.017e-06	3.023e-08	3.235e-07	4	4	RPS5,RPS7,RPS9,RPS17
	LRRFIP1	7.99202e-40	2.97333e-38				HSP90B1	GS3	6.85115e-42				MicroRNA	hsa-miR-628-5p:mirSVR_highEffct	hsa-miR-628-5p:mirSVR_nonconserved_highEffect-0.5	MicroRNA.org	7.657e-10	3.394e-06	1.697e-08	1.523e-07	17	854	ATP8B4,ANKS1B,SRSF11,NXT2,TINAG,BNIP3L,TRPM3,PRRC2C,DMGDH,MGAM,SLC5A10,RUNX1,ARSB,LINC00894,BRD9,SRRM2,UPP2		MicroRNA	hsa-miR-23a-3p:TargetScan	hsa-miR-23a-3p	TargetScan	1.666e-13	6.596e-10	7.248e-12	6.422e-11	16	926	COL4A1,BNC2,DLGAP1,ERBB4,ESRRG,EXT1,NLGN1,MED13L,MEF2A,PICALM,MEIS2,AKAP12,KCTD16,KCNIP4,MAML2,PLEKHH2		Pubmed	22262766	Extensive gene deletions in Japanese patients with Diamond-Blackfan anemia.	Pubmed	2.418e-10	6.017e-06	3.023e-08	3.235e-07	4	4	RPL35A,RPS17,RPS19,RPL5
	LINC01277	1.12814e-39	4.18717e-38				ACTG1	GS3	1.98526e-85				MicroRNA	hsa-miR-362-5p:mirSVR_lowEffct	hsa-miR-362-5p:mirSVR_nonconserved_lowEffect-0.1-0.5	MicroRNA.org	7.854e-10	3.481e-06	1.725e-08	1.548e-07	25	1959	ZHX3,CLUAP1,IL36B,ACO1,TSPYL2,ANKS1B,NCKAP5,SREK1,CSMD2,LIN52,LINC01020,RBM25,AFM,SFXN2,SLC5A12,ABCC2,SLC16A9,LINC00671,POR,SLC13A3,PPARA,PDHX,RGN,RORA,G6PC		MicroRNA	hsa-miR-3123:mirSVR_highEffct	hsa-miR-3123:mirSVR_nonconserved_highEffect-0.5	MicroRNA.org	1.859e-13	7.356e-10	7.996e-12	7.085e-11	19	1505	FNDC3B,ZBTB20,CALD1,OXR1,TRIO,ESRRG,LRRK2,MECOM,APP,SULT1C4,MEF2A,ITGB8,BICD1,PTPRK,LTF,SLC14A2,SAMD4A,GULP1,CCSER1		Pubmed	16226712	Proteomic analysis of human O6-methylguanine-DNA methyltransferase by affinity chromatography and tandem mass spectrometry.	Pubmed	2.779e-10	6.915e-06	3.457e-08	3.699e-07	8	67	VIM,RPLP1,ANXA2,HNRNPA2B1,EEF1A1,UBB,HSP90AA1,HSP90AB1
	RNF213	1.46883e-39	5.43883e-38				TMSB4X	GS3	5.80224e-46				MicroRNA	hsa-miR-4305:mirSVR_lowEffct	hsa-miR-4305:mirSVR_nonconserved_lowEffect-0.1-0.5	MicroRNA.org	7.884e-10	3.495e-06	1.725e-08	1.548e-07	19	1101	ATP8B4,LUC7L3,EPB41L3,SLC22A8,TRPM3,PRRC2C,HPN,MME,EBNA1BP2,SLC5A12,BBOX1,P4HA2,FRAS1,DPP10,WDR60,PRPF38B,GRIN2B,ARSB,PPP1R16B		MicroRNA	hsa-miR-142-3p:mirSVR_highEffct	hsa-miR-142-3p:mirSVR_conserved_highEffect-0.5	MicroRNA.org	1.941e-13	7.681e-10	8.222e-12	7.286e-11	15	773	TPM1,BNC2,RBPMS,OXR1,ESRRG,LRRK2,ITGAV,FMNL2,ITGB8,PROM1,STOX2,UGT2B7,KCNIP4,UTRN,CCSER1		Pubmed	8125298	Oligo-capping: a simple method to replace the cap structure of eukaryotic mRNAs with oligoribonucleotides.	Pubmed	3.169e-10	7.885e-06	3.923e-08	4.197e-07	29	1883	VIM,PSAP,RPLP0,KRT18,ANXA2,RPS4X,RPS5,NACA,GATM,RPL14,RPS27A,TMBIM6,EEF1A1,PTMA,PIGR,PEBP1,MMP7,RPL13A,ENO1,HSPA1A,ALDH6A1,RPL4,RPL5,SDC4,RPL7,RPL7A,VCAM1,RPL10,RPL19
	RP1-154K9.2	1.62383e-39	5.99863e-38				ITM2B	GS3	4.37078e-97				MicroRNA	hsa-miR-3136:mirSVR_lowEffct	hsa-miR-3136:mirSVR_nonconserved_lowEffect-0.1-0.5	MicroRNA.org	7.899e-10	3.502e-06	1.725e-08	1.548e-07	23	1655	MYO6,MAPT,CYP4A11,EPB41L3,CSMD2,LIN52,LINC01020,TRPM3,SFXN2,GOLGA4,ESPN,DPP10,PCLO,RALYL,RUNX1,SLC6A13,ARSB,RASGEF1B,RRH,SNTG1,CYP4F3,SLC4A4,SRRM2		MicroRNA	hsa-miR-362-5p:mirSVR_lowEffct	hsa-miR-362-5p:mirSVR_nonconserved_lowEffect-0.1-0.5	MicroRNA.org	1.953e-13	7.729e-10	8.222e-12	7.286e-11	21	1959	OXR1,TRIO,KALRN,KIF26B,PPFIBP1,LRRK2,GLIS3,DGKH,APP,ITGB8,CREB5,BICD1,AGBL4,PROM1,STOX2,PTPRK,KAZN,EIF4G3,CDH6,APBB1IP,GULP1		Pubmed	21907836	Interactome study suggests multiple cellular functions of hepatoma-derived growth factor (HDGF).	Pubmed	3.399e-10	8.457e-06	4.166e-08	4.458e-07	11	191	RPL32,RPL34,RPL35A,NACA,RPS11,RPS23,HNRNPA2B1,UBA52,RPL35,RPL10,RPL19
	RPL37	1.80107e-39	6.63775e-38				PABPC1	GS3	1.03519e-38				MicroRNA	hsa-miR-651:mirSVR_lowEffct	hsa-miR-651:mirSVR_nonconserved_lowEffect-0.1-0.5	MicroRNA.org	7.967e-10	3.532e-06	1.731e-08	1.554e-07	22	1510	GPHN,MYO6,NCKAP5,NXT2,PCDH15,DLG2,MME,PRKAG2,SHISA6,WDR72,FRAS1,SLC26A3,RTTN,WDR60,PRPF38B,PPARA,PNISR,ARSB,MACROD2,LRP2,ACSM2A,G6PC		MicroRNA	hsa-miR-144:mirSVR_highEffct	hsa-miR-144:mirSVR_conserved_highEffect-0.5	MicroRNA.org	2.634e-13	1.042e-09	1.097e-11	9.723e-11	21	1990	RBPMS,CALD1,OXR1,TRIO,PRICKLE1,RTN4,ESRRG,LRRK2,GLIS3,ITGAV,MEF2A,MEIS2,AKAP12,STOX2,RBMS3,PRKG1,PLEKHH2,IMMP2L,CDH6,GULP1,CCSER1		Pubmed	21906983	Systematic and quantitative assessment of the ubiquitin-modified proteome.	Pubmed	3.399e-10	8.457e-06	4.166e-08	4.458e-07	11	191	DNAJB1,RPLP0,RPLP2,RPS8,NACA,RPS11,RPS12,RPS20,HNRNPA2B1,HSPB1,RPL9
[truncated: 5,289 more rows]
