# Supplementary material for: A single-nucleus RNA-sequencing pipeline to decipher the molecular anatomy and pathophysiology of human kidneys
Source: Nat Commun. 2019 Jun 27;10:2832. doi: 10.1038/s41467-019-10861-2 (PMC6597610; doi:10.1038/s41467-019-10861-2)
Supplement: Supplementary file 13 — Supplementary Data 11 [file 41467_2019_10861_MOESM13_ESM.xlsx]

## Sheet: Supplementary Data 11
	Supplementary Data 11. Differentially expressed genes between CD-IC clusters
	DEGs Between IC Populations									GO Analysis on CL19												GO Analysis on CL20												GO Analysis on CL21
	Gene	p Value	Adjusted p Value	Fold Change (log value)	Proportion of Cells in Cluster that are Expressing Gene	Proportion of Cells outside Cluster that are Expressing Gene	Cluster			Category	ID	Name	Source	p-value	q-value Bonferroni	q-value FDR B&H	q-value FDR B&Y	Hit Count in Query List	Hit Count in Genome	Hit in Query List		Category	ID	Name	Source	p-value	q-value Bonferroni	q-value FDR B&H	q-value FDR B&Y	Hit Count in Query List	Hit Count in Genome	Hit in Query List		Category	ID	Name	Source	p-value	q-value Bonferroni	q-value FDR B&H	q-value FDR B&Y	Hit Count in Query List	Hit Count in Genome	Hit in Query List
	HSP90AA1	1.85956e-151	5.86171e-147	1.74699	0.976	0.562	19			GO: Molecular Function	GO:0003735	structural constituent of ribosome		2.148e-60	1.963e-57	1.963e-57	1.452e-56	62	216	RPL21,RPL24,RPL30,RPL31,RPL32,RPL34,RPL35A,RPL37A,RPL41,RPLP0,RPLP1,RPLP2,RPS2,RPS3,RPS3A,RPS4X,RPS5,RPS6,RPS7,RPS8,RPS9,RPS11,RPS12,RPS13,RPS14,RPS15,RPS16,RPS17,RPS18,RPS19,RPS20,RPS23,RPS24,RPS25,RPS27,RPS27A,RPS28,RPL10A,SLC25A3,RPL23,FAU,SLC25A5,RPSA,RPL14,SLC25A39,RPL35,RPL13A,RPL3,RPL4,RPL5,RPL6,RPL7,RPL7A,RPL8,RPL9,RPL10,RPL11,RPL12,RPL13,RPL15,RPL18,RPL19		GO: Molecular Function	GO:0019899	enzyme binding		5.914e-08	4.3e-05	4.3e-05	0.0003081	40	1929	FOXO1,CAB39,CACNB2,AKT3,PDE4D,WWOX,BCAS3,ERC1,TBC1D5,PPP1R12B,WNK1,FAF1,SLC4A1,ITPR1,MAGI2,PPARGC1A,ARHGAP6,TBC1D4,THRB,BRAF,PTPRJ,FGD4,RABGAP1L,SBF2,SKAP1,FER,PRKCA,DLG2,PRKCE,PRKN,PRKG1,RAPGEF2,MAPK8,PACRG,FHIT,PARD3,PCCA,SMYD3,GOLGA4,EXOC4		GO: Molecular Function	GO:0005095	GTPase inhibitor activity		0.0002246	0.0492	0.04599	0.2745	2	14	DGKI,IQGAP2
	FTL	1.02032e-147	3.21626e-143	2.14036	0.883	0.269	19			GO: Molecular Function	GO:0003723	RNA binding		1.718e-47	1.571e-44	7.853e-45	5.808e-44	118	1632	RPL21,RPL24,TPT1,EPRS,RPL30,HSP90B1,RPL31,RPL32,RPL34,RPL35A,SERBP1,RPL37A,RPL41,RPLP0,RPLP1,RPLP2,RPS2,RPS3,RPS3A,RPS4X,RPS5,RPS6,SPTBN1,RPS7,RPS8,RPS9,RPS11,RPS12,RPS13,RPS14,RPS15,NAP1L1,SRP14,RPS16,RPS17,RPS18,RPS19,RPS20,RPS23,RPS24,RPS25,RPS27,RPS27A,RPS28,HNRNPA2B1,DDX5,HNRNPU,RPL10A,CSDE1,RPL23,FAU,PAPOLA,FUBP1,BTF3,CLTC,PKM,EIF3K,ALDOA,HSPA9,HSPB1,HSP90AA1,HSP90AB1,HSPD1,HNRNPDL,NPM1,PTB…		GO: Molecular Function	GO:0098772	molecular function regulator		8.837e-06	0.006425	0.003212	0.02302	29	1430	RALGAPA1,COL4A3,CAB39,CACNB2,ERBB4,NEDD4L,DOCK8,BCAS3,TBC1D5,PPP1R12B,PSD3,WNK1,FAF1,ITPR1,STK3,SLIT2,ARHGAP6,NRXN3,TBC1D4,AKAP9,FGD4,RABGAP1L,SBF2,PRKCE,PRKG1,GNAQ,RAPGEF2,MAPK8,RCAN2		GO: Biological Process	GO:0043113	receptor clustering		1.516e-06	0.001527	0.001527	0.01144	4	53	GPHN,MAGI2,DLG2,NLGN1
	CRYAB	5.56348e-147	1.75372e-142	2.30961	0.733	0.072	19			GO: Molecular Function	GO:0005198	structural molecule activity		8.303e-38	7.589e-35	2.53e-35	1.871e-34	75	762	RPL21,RPL24,RPL30,RPL31,RPL32,RPL34,RPL35A,RPL37A,RPL41,MYL6,RPLP0,RPLP1,RPLP2,RPS2,RPS3,RPS3A,RPS4X,RPS5,RPS6,SPTBN1,SPTBN2,RPS7,RPS8,RPS9,RPS11,RPS12,RPS13,RPS14,RPS15,ACTG1,RPS16,RPS17,RPS18,RPS19,RPS20,RPS23,RPS24,RPS25,RPS27,RPS27A,RPS28,RPL10A,SLC25A3,RPL23,FAU,CLTC,MPP7,KRT18,SLC25A5,DSP,LAMTOR5,RPSA,RPL14,ACTR2,CRYAB,SLC25A39,ISCU,CTNNA1,RPL35,RPL13A,RPL3,RPL4,RPL5,RPL6,RPL7,RPL7A,RPL8,RP…		GO: Molecular Function	GO:0030551	cyclic nucleotide binding		2.393e-05	0.01739	0.003855	0.02763	5	41	PDE1A,PDE1C,PDE4D,PRKG1,RAPGEF2		GO: Biological Process	GO:0001941	postsynaptic membrane organization		2.182e-05	0.02198	0.008395	0.0629	3	34	GPHN,MAGI2,NLGN1
	HSPD1	1.7238e-132	5.43377e-128	1.87979	0.83	0.211	19			GO: Molecular Function	GO:0019843	rRNA binding		6.131e-28	5.604e-25	1.401e-25	1.036e-24	25	67	RPL37A,RPLP0,RPLP1,RPLP2,RPS3,RPS4X,RPS5,RPS9,RPS11,RPS13,RPS14,RPS18,RPL23,NPM1,EEF2,RPL3,RPL4,RPL5,RPL6,RPL7,RPL8,RPL9,RPL11,RPL12,RPL19		GO: Molecular Function	GO:0019902	phosphatase binding		3.127e-05	0.02274	0.003855	0.02763	9	187	FOXO1,WNK1,ITPR1,MAGI2,SBF2,SKAP1,FER,DLG2,PARD3		GO: Biological Process	GO:2000809	positive regulation of synaptic vesicle clustering		2.501e-05	0.02519	0.008395	0.0629	2	5	MAGI2,NLGN1
	CALCA	3.6334e-131	1.14532e-126	2.41458	0.615	0.027	19			GO: Molecular Function	GO:0003729	mRNA binding		1.323e-11	1.209e-08	2.418e-09	1.788e-08	20	179	RPL30,SERBP1,RPS2,RPS3,RPS5,RPS6,RPS13,RPS14,HNRNPA2B1,HSP90AA1,PABPC1,EEF1A1,SF3B1,RPL35,RPL13A,PCBP1,RPL5,RPL6,RPL7,HNRNPR		GO: Molecular Function	GO:0004674	protein serine/threonine kinase activity		3.133e-05	0.02278	0.003855	0.02763	14	452	CAB39,AKT3,MAP4K3,CDK14,WNK1,STK3,MAST4,BRAF,SIK2,PRKCA,PRKCE,PRKG1,MAPK8,MAPK10		Domain	PS50020	WW_DOMAIN_2	PROSITE	7.326e-05	0.02051	0.007248	0.04504	3	51	MAGI2,PLEKHA5,IQGAP2
	B2M	2.24358e-127	7.07222e-123	1.79952	0.824	0.224	19			GO: Molecular Function	GO:0015078	proton transmembrane transporter activity		2.411e-11	2.204e-08	3.673e-09	2.716e-08	16	109	ATP5PB,ATP5MC3,ATP6V1A,ATP6V0B,NDUFA4,COX5A,UQCRFS1,ATP6V0E1,COX4I1,COX5B,COX7C,ATP6V1G1,ATP5F1A,CYB5A,ATP5F1B,ATP5F1C		GO: Molecular Function	GO:0004115	3',5'-cyclic-AMP phosphodiesterase activity		3.213e-05	0.02336	0.003855	0.02763	4	22	PDE1A,PDE1C,PDE4D,PDE7B		Domain	PS01159	WW_DOMAIN_1	PROSITE	7.326e-05	0.02051	0.007248	0.04504	3	51	MAGI2,PLEKHA5,IQGAP2
	RPL3	1.98422e-116	6.25466e-112	1.70765	0.765	0.173	19			GO: Molecular Function	GO:0070180	large ribosomal subunit rRNA binding		3.197e-11	2.922e-08	4.174e-09	3.087e-08	7	10	RPL37A,RPLP0,RPLP1,RPLP2,RPL23,RPL12,RPL19		GO: Molecular Function	GO:0004672	protein kinase activity		3.712e-05	0.02699	0.003855	0.02763	17	649	CAB39,AKT3,ERBB4,MAP4K3,CDK14,WNK1,STK3,IGF1R,MAST4,BRAF,FER,SIK2,PRKCA,PRKCE,PRKG1,MAPK8,MAPK10		Domain	IPR001202	WW_dom	InterPro	7.766e-05	0.02174	0.007248	0.04504	3	52	MAGI2,PLEKHA5,IQGAP2
	CD24	2.51747e-115	7.93556e-111	1.70633	0.739	0.146	19			GO: Molecular Function	GO:0019899	enzyme binding		3.206e-09	2.931e-06	3.663e-07	2.709e-06	66	1929	EPRS,HSP90B1,SNX3,HINT1,ACAT1,RPS2,RPS3,RPS6,SPTBN1,NAP1L1,ACTG1,RPS18,RPS19,STAP1,DDX5,IQGAP1,JAK1,GABARAPL1,CLU,RALBP1,BTG1,TAX1BP1,EID1,CLTC,KIF5B,MAP1LC3B,TAF7,KIT,HSPA5,HSPA9,HSPB1,HSP90AA1,HSP90AB1,HSPD1,NPM1,RANBP2,CIB1,CALM1,SLC25A5,DSP,ANXA2,ATP6V1G1,APP,XRCC5,TMBIM6,LDHA,LDHB,YWHAB,PRDX6,EEF1A1,CUL5,TXNIP,GSTP1,EEF2,PEBP1,ATP6AP2,CD24,PRKAR1A,CD74,ATP1B1,ENO1,PTGES3,SOD1,SOD2,CYB5A,TPI1		GO: Molecular Function	GO:0032947	protein-containing complex scaffold activity		5.204e-05	0.03783	0.004729	0.03389	6	78	GPHN,MAGI1,MAGI3,MAGI2,AKAP9,TNRC6A		Pubmed	21119615	DGK? regulates presynaptic release during mGluR-dependent LTD.	Pubmed	7.944e-08	0.0002087	0.0002087	0.001764	3	11	GPHN,DGKI,DLG2
	ITM2B	1.48112e-112	4.66879e-108	1.61954	0.787	0.215	19			GO: Molecular Function	GO:0051082	unfolded protein binding		1.221e-08	1.116e-05	1.24e-06	9.172e-06	13	103	HSP90B1,PFDN5,HSPA5,HSPA9,HSP90AA1,HSP90AB1,HSPD1,NPM1,CANX,PPIA,CRYAB,CCT6A,PTGES3		GO: Biological Process	GO:1901699	cellular response to nitrogen compound		1.167e-09	4.103e-06	2.714e-06	2.373e-05	23	597	FOXO1,AKT3,PDE4D,ANKRD26,ITPR1,ITPR2,SLIT2,PPARGC1A,SLC8A1,IGF1R,TBC1D4,AKAP9,IGFBP5,CPEB4,FER,SIK2,PRKCA,PRKN,GNAQ,SPIDR,RAPGEF2,MAPK8,MBD5		Pubmed	28671696	Spatiotemporal profile of postsynaptic interactomes integrates components of complex brain disorders.	Pubmed	5.007e-07	0.001315	0.0006577	0.005558	8	916	GPHN,MAGI2,DGKI,DLG2,PLEKHA5,IQGAP2,MAP3K5,TBL1X
	RPLP0	7.21236e-111	2.27348e-106	1.80829	0.672	0.107	19			GO: Molecular Function	GO:0008097	5S rRNA binding		2.233e-08	2.041e-05	2.041e-06	1.51e-05	5	7	EEF2,RPL3,RPL4,RPL5,RPL7		GO: Biological Process	GO:0071495	cellular response to endogenous stimulus		1.544e-09	5.429e-06	2.714e-06	2.373e-05	34	1278	FOXO1,AKT3,PDE4D,WWOX,BCAS3,ESRRG,ANKRD26,MECOM,ITPR1,ITPR2,MAGI2,SLIT2,BPTF,PPARGC1A,SLC8A1,IGF1R,TBC1D4,THRB,AKAP9,IGFBP5,PAX8,CPEB4,FER,SIK2,PRKCA,PRKCE,FOXP1,PRKN,RORA,SPIDR,RAPGEF2,PARD3,MBD5,SMYD3		Pubmed	20534458	Essential cooperation of N-cadherin and neuroligin-1 in the transsynaptic control of vesicle accumulation.	Pubmed	1.912e-06	0.005024	0.001675	0.01415	2	3	MAGI2,NLGN1
	RPS6	2.38603e-110	7.52126e-106	1.44118	0.846	0.276	19			GO: Molecular Function	GO:0044769	ATPase activity, coupled to transmembrane movement of ions, rotational mechanism		1.039e-07	9.493e-05	8.63e-06	6.383e-05	7	25	ATP5PB,ATP6V1A,ATP6V0B,ATP6V0E1,ATP5F1A,ATP5F1B,ATP5F1C		GO: Biological Process	GO:0071417	cellular response to organonitrogen compound		2.595e-09	9.126e-06	3.042e-06	2.66e-05	21	517	FOXO1,AKT3,PDE4D,ANKRD26,ITPR1,ITPR2,SLIT2,PPARGC1A,SLC8A1,IGF1R,TBC1D4,AKAP9,IGFBP5,CPEB4,FER,SIK2,PRKCA,PRKN,SPIDR,RAPGEF2,MBD5		Pubmed	21931791	Defining the molecular character of the developing and adult kidney podocyte.	Pubmed	3.391e-06	0.008907	0.002009	0.01697	3	36	MAGI2,PARD3B,IQGAP2
	EIF1	7.76843e-110	2.44876e-105	1.85468	0.657	0.098	19			GO: Molecular Function	GO:0036442	proton-exporting ATPase activity		3.19e-07	0.0002915	2.429e-05	0.0001797	7	29	ATP6V1A,ATP6V0B,ATP6V0E1,ATP6V1G1,ATP5F1A,ATP5F1B,ATP5F1C		GO: Biological Process	GO:1901701	cellular response to oxygen-containing compound		1.916e-08	6.738e-05	1.684e-05	0.0001473	28	1001	FOXO1,AKT3,PDE4D,OXR1,ANKRD26,PTGER3,ITPR1,ITPR2,SLIT2,PPARGC1A,SLC8A1,IGF1R,TBC1D4,AKAP9,IGFBP5,CPEB4,FER,SIK2,PRKCA,PRKCE,PRKN,RORA,GNAQ,SPIDR,RAPGEF2,MAPK8,MBD5,SMYD3		Pubmed	23610411	Renal intercalated cells are rather energized by a proton than a sodium pump.	Pubmed	3.823e-06	0.01004	0.002009	0.01697	2	4	SLC4A9,SLC26A4
	RPS2	1.79463e-109	5.65704e-105	1.77697	0.657	0.097	19			GO: Molecular Function	GO:0016491	oxidoreductase activity		6.331e-07	0.0005787	4.339e-05	0.0003209	32	749	GAPDH,ACADVL,NDUFA4,NDUFA5,MDH1,AKR1C1,TXNRD1,COX5A,MSMO1,FDFT1,ALDH1A1,UQCRFS1,PLOD2,COX4I1,COX5B,GPX1,COX7C,IDH2,LDHA,LDHB,CBR1,PDIA3,PRDX6,PTGR1,DHRS7,PRDX1,FTH1,HADHA,HADHB,SOD1,SOD2,CYB5A		GO: Biological Process	GO:0019220	regulation of phosphate metabolic process		1.266e-07	0.0004453	8.906e-05	0.0007786	37	1756	FOXO1,CAB39,ERBB4,PDE4D,MYO1D,MAP4K3,ANKRD26,ITGA6,MECOM,MAGI3,PTGER3,WNK1,FAF1,STK3,MAGI2,SLIT2,PPARGC1A,IGF1R,AKAP9,BRAF,PTPRJ,ATXN1,FGD4,FER,PKHD1,PRKCA,DLG2,PRKCE,PRKN,ADGRF5,PLCL1,PRKG1,GNAQ,RAPGEF2,PARD3,MAPK10,SMYD3		Pubmed	24613359	Calsyntenins function as synaptogenic adhesion molecules in concert with neurexins.	Pubmed	9.236e-06	0.02426	0.00225	0.01902	3	50	GPHN,DLG2,NLGN1
	PRDX1	3.11249e-106	9.8112e-102	1.96644	0.581	0.06	19			GO: Molecular Function	GO:0019829	cation-transporting ATPase activity		6.646e-07	0.0006074	4.339e-05	0.0003209	9	62	ATP5PB,ATP6V1A,ATP6V0B,ATP6V0E1,ATP6V1G1,ATP1B1,ATP5F1A,ATP5F1B,ATP5F1C		GO: Biological Process	GO:0051174	regulation of phosphorus metabolic process		1.526e-07	0.0005367	8.945e-05	0.000782	37	1769	FOXO1,CAB39,ERBB4,PDE4D,MYO1D,MAP4K3,ANKRD26,ITGA6,MECOM,MAGI3,PTGER3,WNK1,FAF1,STK3,MAGI2,SLIT2,PPARGC1A,IGF1R,AKAP9,BRAF,PTPRJ,ATXN1,FGD4,FER,PKHD1,PRKCA,DLG2,PRKCE,PRKN,ADGRF5,PLCL1,PRKG1,GNAQ,RAPGEF2,PARD3,MAPK10,SMYD3		Pubmed	23007406	Genome-wide association study identifies germline polymorphisms associated with relapse of childhood acute lymphoblastic leukemia.	Pubmed	1.78e-05	0.04677	0.00225	0.01902	2	8	MYRIP,MAGI2
	EEF1A1	6.00446e-106	1.89273e-101	1.63654	0.735	0.174	19			GO: Molecular Function	GO:0046961	proton-transporting ATPase activity, rotational mechanism		1.395e-06	0.001275	8.501e-05	0.0006287	6	23	ATP6V1A,ATP6V0B,ATP6V0E1,ATP5F1A,ATP5F1B,ATP5F1C		GO: Biological Process	GO:0051270	regulation of cellular component movement		2.37e-07	0.0008334	0.0001079	0.0009433	24	860	SEMA3C,ERBB4,PDE4D,BCAS3,ZSWIM6,PTGER3,MAGI2,SLIT2,PPARGC1A,SLC8A1,IGF1R,IGFBP5,PTPRG,BRAF,PTPRJ,PTPRM,FER,PKHD1,PRKCA,PRKCE,FOXP1,PRKG1,RAPGEF2,MAPK8		Interaction	int:ARHGEF9	ARHGEF9 interactions		2.907e-05	0.01808	0.01808	0.1268	2	6	GPHN,PLEKHA5
	SOD2	6.55575e-106	2.0665e-101	1.69995	0.678	0.117	19			GO: Molecular Function	GO:0042625	ATPase coupled ion transmembrane transporter activity		3.054e-06	0.002791	0.0001744	0.00129	9	74	ATP5PB,ATP6V1A,ATP6V0B,ATP6V0E1,ATP6V1G1,ATP1B1,ATP5F1A,ATP5F1B,ATP5F1C		GO: Biological Process	GO:0071320	cellular response to cAMP		2.576e-07	0.0009058	0.0001079	0.0009433	7	52	PDE4D,ITPR1,ITPR2,SLC8A1,AKAP9,IGFBP5,RAPGEF2		Cytoband	7q32.3-q33	7q32.3-q33		0.0008663	0.02599	0.02599	0.1038	1	1	DGKI
	SAT1	8.63352e-106	2.72146e-101	1.53384	0.798	0.237	19			GO: Molecular Function	GO:0023026	MHC class II protein complex binding		4.119e-06	0.003764	0.0002116	0.001565	5	16	PKM,HSP90AA1,HSP90AB1,CD74,ATP1B1		GO: Biological Process	GO:0030334	regulation of cell migration		2.873e-07	0.001011	0.0001079	0.0009433	22	742	SEMA3C,ERBB4,BCAS3,ZSWIM6,PTGER3,MAGI2,SLIT2,PPARGC1A,SLC8A1,IGF1R,IGFBP5,PTPRG,BRAF,PTPRJ,PTPRM,FER,PRKCA,PRKCE,FOXP1,PRKG1,RAPGEF2,MAPK8		Transcription Factor Binding Site	AACTTT_UNKNOWN	AACTTT_UNKNOWN		0.000113	0.02599	0.02599	0.1564	10	1531	DACH1,DGKI,DLG2,RORA,SSBP2,NLGN1,NEBL,GPC6,ADAMTSL3,IQGAP2
	RPL13	3.12772e-95	9.8592e-91	1.3707	0.787	0.246	19			GO: Molecular Function	GO:1990932	5.8S rRNA binding		4.31e-06	0.003939	0.0002116	0.001565	3	3	RPS9,RPL6,RPL19		GO: Biological Process	GO:0009719	response to endogenous stimulus		3.068e-07	0.001079	0.0001079	0.0009433	36	1740	FOXO1,AKT3,PDE4D,WWOX,BCAS3,ESRRG,ANKRD26,MECOM,PTGER3,ITPR1,ITPR2,MAGI2,SLIT2,BPTF,PPARGC1A,SLC8A1,IGF1R,TBC1D4,THRB,AKAP9,IGFBP5,BRAF,PAX8,CPEB4,FER,SIK2,PRKCA,PRKCE,FOXP1,PRKN,RORA,SPIDR,RAPGEF2,PARD3,MBD5,SMYD3		Gene Family	904	Calcium voltage-gated channel subunits|Membrane associated guanylate kinases	genenames.org	0.0004457	0.0107	0.009402	0.0355	2	26	MAGI2,DLG2
	RPL15	1.47138e-93	4.63807e-89	1.6728	0.574	0.074	19			GO: Molecular Function	GO:0015002	heme-copper terminal oxidase activity		4.863e-06	0.004444	0.0002116	0.001565	6	28	NDUFA4,COX5A,COX4I1,COX5B,COX7C,CYB5A		GO: Biological Process	GO:1901698	response to nitrogen compound		7.01e-07	0.002465	0.0001986	0.001737	25	981	FOXO1,AKT3,PDE4D,ANKRD26,ITPR1,ITPR2,SLIT2,PPARGC1A,SLC8A1,IGF1R,TBC1D4,AKAP9,IGFBP5,BRAF,CPEB4,FER,SIK2,PRKCA,PRKCE,PRKN,GNAQ,SPIDR,RAPGEF2,MAPK8,MBD5		Gene Family	1220	Membrane associated guanylate kinases|PDZ domain containing	genenames.org	0.0007835	0.0188	0.009402	0.0355	3	152	MAGI2,DLG2,PARD3B
	RPL19	9.74009e-91	3.07027e-86	1.67866	0.619	0.11	19			GO: Molecular Function	GO:0016676	oxidoreductase activity, acting on a heme group of donors, oxygen as acceptor		4.863e-06	0.004444	0.0002116	0.001565	6	28	NDUFA4,COX5A,COX4I1,COX5B,COX7C,CYB5A		GO: Biological Process	GO:0045936	negative regulation of phosphate metabolic process		7.342e-07	0.002582	0.0001986	0.001737	19	599	FOXO1,PDE4D,MYO1D,ANKRD26,MECOM,PTGER3,WNK1,SLIT2,PPARGC1A,IGF1R,PTPRJ,ATXN1,PRKCA,DLG2,PRKN,PRKG1,GNAQ,PARD3,SMYD3		Coexpression Atlas	gudmap_kidney_adult_Podocyte_MafB_100	kidney_adult_Podocyte_MafB_top-relative-expression-ranked_100	Gudmap Mouse MOE430.2	1.601e-09	2.712e-06	1.759e-06	1.409e-05	6	93	DACH1,MAGI2,PARD3B,ZBTB20,NEBL,IQGAP2
	HSP90AB1	1.51216e-90	4.76662e-86	1.34534	0.811	0.338	19			GO: Molecular Function	GO:0004129	cytochrome-c oxidase activity		4.863e-06	0.004444	0.0002116	0.001565	6	28	NDUFA4,COX5A,COX4I1,COX5B,COX7C,CYB5A		GO: Biological Process	GO:0010563	negative regulation of phosphorus metabolic process		7.342e-07	0.002582	0.0001986	0.001737	19	599	FOXO1,PDE4D,MYO1D,ANKRD26,MECOM,PTGER3,WNK1,SLIT2,PPARGC1A,IGF1R,PTPRJ,ATXN1,PRKCA,DLG2,PRKN,PRKG1,GNAQ,PARD3,SMYD3		Coexpression Atlas	DevelopingLowerUrinaryTract_e14.5_ urogenital sinus_emap-6689_1000	DevelopingLowerUrinaryTract_e14.5_ urogenital sinus_emap-6689_top-relative-expression-ranked_1000	Gudmap Mouse MOE430.2	2.076e-09	3.517e-06	1.759e-06	1.409e-05	11	818	TRHDE,DACH1,MYRIP,SPTLC3,PLEKHA5,SSBP2,ARL15,NEBL,SLC35F3,IQGAP2,TBL1X
	FTH1	1.34795e-89	4.24901e-85	1.63161	0.611	0.112	19			GO: Molecular Function	GO:0016675	oxidoreductase activity, acting on a heme group of donors		6.048e-06	0.005528	0.0002513	0.001858	6	29	NDUFA4,COX5A,COX4I1,COX5B,COX7C,CYB5A		GO: Biological Process	GO:2000145	regulation of cell motility		8.791e-07	0.003092	0.0002209	0.001931	22	793	SEMA3C,ERBB4,BCAS3,ZSWIM6,PTGER3,MAGI2,SLIT2,PPARGC1A,SLC8A1,IGF1R,IGFBP5,PTPRG,BRAF,PTPRJ,PTPRM,FER,PRKCA,PRKCE,FOXP1,PRKG1,RAPGEF2,MAPK8		Coexpression Atlas	gudmap_kidney_adult_Podocyte_MafB_k4_100	kidney_adult_Podocyte_MafB_k-means-cluster#4_top-relative-expression-ranked_100	Gudmap Mouse MOE430.2	1.57e-08	2.66e-05	8.868e-06	7.105e-05	5	64	DACH1,MAGI2,PARD3B,NEBL,IQGAP2
	EPCAM	5.63773e-89	1.77712e-84	1.51824	0.609	0.104	19			GO: Molecular Function	GO:0044877	protein-containing complex binding		8.125e-06	0.007426	0.0003229	0.002388	50	1626	VAPA,RPL35A,GAPDH,RPS2,RPS3,SPTBN1,ADGRG1,RPS19,RPS24,NDUFA4,ITGB6,HNRNPU,IQGAP1,SLC25A3,PKM,EIF3K,KIF5B,UQCRFS1,GNAS,MAP1LC3B,HSPA4,HSPA5,CNN3,HSP90AA1,HSP90AB1,HSPD1,NPM1,LIMA1,CALCA,RTN4,RPSA,XRCC5,YWHAB,ACTR2,LGALS3,CRYAB,EEF2,SF3B1,CD9,H1F0,CD63,CD74,H3F3B,HADHA,CTNNA1,RPL35,HADHB,ATP1B1,SCIN,EPCAM		GO: Biological Process	GO:0042325	regulation of phosphorylation		9.663e-07	0.003398	0.000225	0.001967	32	1510	FOXO1,CAB39,ERBB4,PDE4D,MAP4K3,ANKRD26,ITGA6,MECOM,MAGI3,PTGER3,WNK1,FAF1,STK3,SLIT2,PPARGC1A,IGF1R,AKAP9,BRAF,PTPRJ,ATXN1,FGD4,FER,PKHD1,PRKCA,PRKCE,PRKN,PLCL1,GNAQ,RAPGEF2,PARD3,MAPK10,SMYD3		Coexpression Atlas	gudmap_developingKidney_e15.5_stage III -IV renal corpusc_500	DevelopingKidney_e15.5_stage III -IV renal corpusc_emap-27945_top-relative-expression-ranked_500	Gudmap Mouse MOE430.2	3.12e-08	5.286e-05	1.321e-05	0.0001059	8	414	DACH1,MAGI2,PLEKHA5,PARD3B,RORA,SSBP2,NEBL,IQGAP2
	RPL10	4.1411e-88	1.30536e-83	1.64916	0.572	0.083	19			GO: Molecular Function	GO:0042287	MHC protein binding		9.122e-06	0.008337	0.0003474	0.002569	6	31	HLA-E,MARCH1,PDIA3,CD74,ATP5F1A,ATP5F1B		GO: Biological Process	GO:0010243	response to organonitrogen compound		1.024e-06	0.0036	0.000225	0.001967	23	866	FOXO1,AKT3,PDE4D,ANKRD26,ITPR1,ITPR2,SLIT2,PPARGC1A,SLC8A1,IGF1R,TBC1D4,AKAP9,IGFBP5,BRAF,CPEB4,FER,SIK2,PRKCA,PRKCE,PRKN,SPIDR,RAPGEF2,MBD5		Coexpression Atlas	gudmap_kidney_adult_Podocyte_MafB_500	kidney_adult_Podocyte_MafB_top-relative-expression-ranked_500	Gudmap Mouse MOE430.2	5.445e-08	9.224e-05	1.845e-05	0.0001478	8	445	DACH1,MAGI2,PARD3B,RORA,ZBTB20,NEBL,IQGAP2,MAP3K5
	SPP1	3.40786e-86	1.07423e-81	1.34002	0.757	0.221	19			GO: Molecular Function	GO:0023023	MHC protein complex binding		1.053e-05	0.009628	0.0003787	0.0028	5	19	PKM,HSP90AA1,HSP90AB1,CD74,ATP1B1		GO: Biological Process	GO:0016477	cell migration		1.24e-06	0.004361	0.0002439	0.002132	29	1300	SEMA3C,ERBB4,SORBS2,PDE4D,DOCK8,BCAS3,ITGA6,ZSWIM6,PTGER3,MAGI2,SLIT2,PPARGC1A,SLC8A1,IGF1R,IGFBP5,PTPRG,BRAF,PTPRJ,PTPRM,FER,PRKCA,PRKCE,FOXP1,PRKG1,RERE,RAPGEF2,MAPK8,PARD3,TNS3		Coexpression Atlas	gudmap_kidney_adult_Podocyte_MafB_200	kidney_adult_Podocyte_MafB_top-relative-expression-ranked_200	Gudmap Mouse MOE430.2	8.186e-08	0.0001387	2.311e-05	0.0001852	6	179	DACH1,MAGI2,PARD3B,ZBTB20,NEBL,IQGAP2
	H3F3B	8.20059e-86	2.58499e-81	1.53494	0.598	0.106	19			GO: Molecular Function	GO:0031625	ubiquitin protein ligase binding		1.077e-05	0.009845	0.0003787	0.0028	16	273	ACTG1,JAK1,GABARAPL1,CLU,MAP1LC3B,HSPA5,HSPA9,HSPD1,SLC25A5,XRCC5,TMBIM6,PRDX6,CUL5,TXNIP,PRKAR1A,TPI1		GO: Biological Process	GO:0071407	cellular response to organic cyclic compound		1.248e-06	0.00439	0.0002439	0.002132	18	561	FOXO1,PDE4D,BCAS3,ESRRG,PTGER3,ITPR1,ITPR2,PPARGC1A,SLC8A1,THRB,AKAP9,IGFBP5,FOXP1,PRKN,RORA,SPIDR,RAPGEF2,SMYD3		Coexpression Atlas	gudmap_kidney_P4_CapMesRenVes_Crym_k4_1000	kidney_P4_CapMesRenVes_Crym_k-means-cluster#4_top-relative-expression-ranked_1000	Gudmap Mouse MOE430.2	2.895e-07	0.0004904	6.876e-05	0.000551	5	114	DACH1,PLEKHA5,PARD3B,ZBTB20,MAP3K5
	S100A10	1.67254e-84	5.27218e-80	1.62354	0.535	0.069	19			GO: Molecular Function	GO:0044389	ubiquitin-like protein ligase binding		1.291e-05	0.0118	0.0004371	0.003232	16	277	ACTG1,JAK1,GABARAPL1,CLU,MAP1LC3B,HSPA5,HSPA9,HSPD1,SLC25A5,XRCC5,TMBIM6,PRDX6,CUL5,TXNIP,PRKAR1A,TPI1		GO: Biological Process	GO:0006468	protein phosphorylation		1.715e-06	0.006032	0.0003175	0.002775	37	1952	FOXO1,CAB39,AKT3,ERBB4,PDE4D,MAP4K3,ERC1,ANKRD26,MECOM,MAGI3,CDK14,PTGER3,WNK1,FAF1,STK3,SLIT2,PPARGC1A,IGF1R,MAST4,AKAP9,BRAF,PTPRJ,FGD4,FER,PKHD1,SIK2,PRKCA,PRKCE,PRKN,PLCL1,PRKG1,GNAQ,RAPGEF2,MAPK8,PARD3,MAPK10,SMYD3		Coexpression Atlas	gudmap_kidney_adult_RenCorpuscGlomer_k2_1000	kidney_adult_RenCorpuscGlomer_k-means-cluster#2_top-relative-expression-ranked_1000	Gudmap Mouse MOE430.2	3.327e-07	0.0005635	6.876e-05	0.000551	6	227	DACH1,MAGI2,PARD3B,RORA,NEBL,IQGAP2
	MYL12B	8.4696e-83	2.66979e-78	1.59435	0.535	0.075	19			GO: Molecular Function	GO:0046933	proton-transporting ATP synthase activity, rotational mechanism		2.055e-05	0.01879	0.0006709	0.004962	4	11	ATP5PB,ATP5F1A,ATP5F1B,ATP5F1C		GO: Biological Process	GO:0001932	regulation of protein phosphorylation		1.91e-06	0.006719	0.000336	0.002937	30	1404	FOXO1,CAB39,ERBB4,PDE4D,MAP4K3,ANKRD26,MECOM,MAGI3,PTGER3,WNK1,FAF1,STK3,SLIT2,PPARGC1A,IGF1R,AKAP9,BRAF,PTPRJ,FGD4,FER,PKHD1,PRKCA,PRKCE,PRKN,PLCL1,GNAQ,RAPGEF2,PARD3,MAPK10,SMYD3		Coexpression Atlas	DevelopingLowerUrinaryTract_e14.5_ urethra_emap-30902_1000	DevelopingLowerUrinaryTract_e14.5_ urethra_emap-30902_top-relative-expression-ranked_1000	Gudmap Mouse MOE430.2	4.046e-07	0.0006853	6.876e-05	0.000551	9	807	TRHDE,DACH1,SPTLC3,PLEKHA5,ARL15,GPC6,SLC35F3,IQGAP2,TBL1X
	LDHA	8.99855e-83	2.83652e-78	1.65394	0.489	0.049	19			GO: Molecular Function	GO:0019900	kinase binding		2.466e-05	0.02254	0.0007771	0.005747	27	691	HINT1,RPS3,RPS6,NAP1L1,RPS18,RPS19,STAP1,IQGAP1,BTG1,TAX1BP1,CLTC,KIF5B,HSPB1,HSP90AA1,HSP90AB1,NPM1,CIB1,CALM1,DSP,LDHA,LDHB,EEF1A1,GSTP1,EEF2,PEBP1,CD24,PRKAR1A		GO: Biological Process	GO:0044093	positive regulation of molecular function		2.282e-06	0.008025	0.0003821	0.003341	36	1893	RALGAPA1,COL4A3,CAB39,CACNB2,ERBB4,NEDD4L,DOCK8,MAP4K3,BCAS3,ERC1,TBC1D5,PPP1R12B,PSD3,ITGA6,MAGI3,WNK1,STK3,MAGI2,PPARGC1A,ARHGAP6,TBC1D4,AKAP9,BRAF,FGD4,RABGAP1L,SBF2,FER,PRKCA,PRKCE,PRKN,PLCL1,PRKG1,GNAQ,RAPGEF2,MAPK8,MAPK10		Coexpression Atlas	gudmap_kidney_adult_Podocyte_MafB_k1_200	kidney_adult_Podocyte_MafB_k-means-cluster#1_top-relative-expression-ranked_200	Gudmap Mouse MOE430.2	4.059e-07	0.0006876	6.876e-05	0.000551	5	122	DACH1,MAGI2,PARD3B,NEBL,IQGAP2
	GSTP1	1.89104e-82	5.96093e-78	1.66073	0.524	0.07	19			GO: Molecular Function	GO:0016616	oxidoreductase activity, acting on the CH-OH group of donors, NAD or NADP as acceptor		2.64e-05	0.02413	0.0007976	0.005899	10	120	MDH1,AKR1C1,IDH2,LDHA,LDHB,CBR1,PTGR1,HADHA,HADHB,CYB5A		GO: Biological Process	GO:0048870	cell motility		2.697e-06	0.009486	0.0004124	0.003606	30	1428	SEMA3C,ERBB4,SORBS2,PDE4D,DOCK8,BCAS3,ITGA6,ZSWIM6,PTGER3,MAGI2,SLIT2,PPARGC1A,SLC8A1,IGF1R,DST,IGFBP5,PTPRG,BRAF,PTPRJ,PTPRM,FER,PRKCA,PRKCE,FOXP1,PRKG1,RERE,RAPGEF2,MAPK8,PARD3,TNS3		Coexpression Atlas	gudmap_kidney_adult_Podocyte_MafB_1000	kidney_adult_Podocyte_MafB_top-relative-expression-ranked_1000	Gudmap Mouse MOE430.2	5.604e-07	0.0009493	8.091e-05	0.0006483	9	839	DACH1,MAGI2,PLEKHA5,PARD3B,RORA,ZBTB20,NEBL,IQGAP2,MAP3K5
	RPS4X	3.55517e-81	1.12066e-76	1.51141	0.604	0.125	19			GO: Molecular Function	GO:0016614	oxidoreductase activity, acting on CH-OH group of donors		2.705e-05	0.02473	0.0007976	0.005899	11	146	MDH1,AKR1C1,IDH2,LDHA,LDHB,CBR1,PTGR1,DHRS7,HADHA,HADHB,CYB5A		GO: Biological Process	GO:0051674	localization of cell		2.697e-06	0.009486	0.0004124	0.003606	30	1428	SEMA3C,ERBB4,SORBS2,PDE4D,DOCK8,BCAS3,ITGA6,ZSWIM6,PTGER3,MAGI2,SLIT2,PPARGC1A,SLC8A1,IGF1R,DST,IGFBP5,PTPRG,BRAF,PTPRJ,PTPRM,FER,PRKCA,PRKCE,FOXP1,PRKG1,RERE,RAPGEF2,MAPK8,PARD3,TNS3		Coexpression Atlas	DevelopingLowerUrinaryTract_e14.5_ urethra_emap-30902_500	DevelopingLowerUrinaryTract_e14.5_ urethra_emap-30902_top-relative-expression-ranked_500	Gudmap Mouse MOE430.2	5.732e-07	0.0009709	8.091e-05	0.0006483	7	408	TRHDE,DACH1,SPTLC3,GPC6,SLC35F3,IQGAP2,TBL1X
	GNB2L1	3.55738e-81	1.12136e-76	1.52367	0.552	0.084	19			GO: Molecular Function	GO:0051287	NAD binding		3.662e-05	0.03347	0.00104	0.007695	7	57	GAPDH,MDH1,IDH2,LDHA,LDHB,HADHA,HADHB		GO: Biological Process	GO:0051271	negative regulation of cellular component movement		2.955e-06	0.01039	0.0004331	0.003786	12	268	SEMA3C,ERBB4,MAGI2,SLIT2,PPARGC1A,IGFBP5,PTPRG,BRAF,PTPRJ,PTPRM,PKHD1,PRKG1		Coexpression Atlas	gudmap_kidney_adult_RenCorpuscGlomer_k3_500	kidney_adult_RenCorpuscGlomer_k-means-cluster#3_top-relative-expression-ranked_500	Gudmap Mouse MOE430.2	8.327e-07	0.001411	0.0001085	0.0008694	5	141	DACH1,MAGI2,PARD3B,NEBL,IQGAP2
	TMSB4X	2.12571e-80	6.70066e-76	1.46284	0.581	0.106	19			GO: Molecular Function	GO:0043492	ATPase activity, coupled to movement of substances		3.757e-05	0.03434	0.00104	0.007695	10	125	ATP5PB,ATP6V1A,ATP6V0B,RALBP1,ATP6V0E1,ATP6V1G1,ATP1B1,ATP5F1A,ATP5F1B,ATP5F1C		GO: Biological Process	GO:0040012	regulation of locomotion		3.709e-06	0.01304	0.0005218	0.004562	22	866	SEMA3C,ERBB4,BCAS3,ZSWIM6,PTGER3,MAGI2,SLIT2,PPARGC1A,SLC8A1,IGF1R,IGFBP5,PTPRG,BRAF,PTPRJ,PTPRM,FER,PRKCA,PRKCE,FOXP1,PRKG1,RAPGEF2,MAPK8		Coexpression Atlas	gudmap_kidney_adult_RenCorpuscGlomer_500	kidney_adult_RenCorpuscGlomer_top-relative-expression-ranked_500	Gudmap Mouse MOE430.2	9.214e-07	0.001561	0.0001115	0.0008933	7	438	DACH1,MAGI2,PARD3B,ZBTB20,NEBL,IQGAP2,MAP3K5
	RPS5	5.20962e-80	1.64218e-75	1.64328	0.504	0.064	19			GO: Molecular Function	GO:0015077	monovalent inorganic cation transmembrane transporter activity		4.496e-05	0.0411	0.001209	0.00894	18	375	ATP5PB,ATP5MC3,ATP6V1A,ATP6V0B,NDUFA4,SLC38A1,COX5A,UQCRFS1,ATP6V0E1,COX4I1,COX5B,COX7C,ATP6V1G1,ATP1B1,ATP5F1A,CYB5A,ATP5F1B,ATP5F1C		GO: Biological Process	GO:0051591	response to cAMP		3.944e-06	0.01387	0.0005231	0.004574	8	109	PDE4D,ITPR1,ITPR2,SLC8A1,AKAP9,IGFBP5,BRAF,RAPGEF2		Coexpression Atlas	gudmap_developingKidney_e15.5_ureter tip_flank cortic collct_1000_k5	DevelopingKidney_e15.5_ureter tip_flank cortic collct_emap-27752_k-means-cluster#5_top-relative-expression-ranked_1000	Gudmap Mouse MOE430.2	3.425e-06	0.005802	0.0003633	0.002911	6	339	DACH1,PLEKHA5,SSBP2,GPC6,IQGAP2,TBL1X
	WFDC2	5.86166e-79	1.84771e-74	1.60452	0.483	0.053	19			GO: Biological Process	GO:0006614	SRP-dependent cotranslational protein targeting to membrane		2.306e-85	1.043e-81	1.043e-81	9.38e-81	60	94	RPL21,RPL24,RPL30,RPL31,RPL32,RPL34,RPL35A,RPL37A,RPL41,RPLP0,RPLP1,RPLP2,RPS2,RPS3,RPS3A,RPS4X,RPS5,RPS6,RPS7,RPS8,RPS9,RPS11,RPS12,RPS13,RPS14,RPS15,SRP14,RPS16,RPS17,RPS18,RPS19,RPS20,RPS23,RPS24,RPS25,RPS27,RPS27A,RPS28,RPL10A,RPL23,FAU,RPSA,RPL14,RPL35,RPL13A,RPL3,RPL4,RPL5,RPL6,RPL7,RPL7A,RPL8,RPL9,RPL10,RPL11,RPL12,RPL13,RPL15,RPL18,RPL19		GO: Biological Process	GO:1901700	response to oxygen-containing compound		4.016e-06	0.01412	0.0005231	0.004574	32	1614	FOXO1,AKT3,PDE4D,OXR1,GPX3,ANKRD26,PTGER3,SLC4A1,ITPR1,ITPR2,SLIT2,PPARGC1A,SLC8A1,IGF1R,TBC1D4,AKAP9,IGFBP5,BRAF,CPEB4,FER,SIK2,PRKCA,PRKCE,FOXP1,PRKN,RORA,GNAQ,SPIDR,RAPGEF2,MAPK8,MBD5,SMYD3		Coexpression Atlas	gudmap_developingLowerUrinaryTract_e14.5_ Genital tubercle_1000	DevelopingLowerUrinaryTract_e14.5_ Genital tubercle_emap-6706_top-relative-expression-ranked_1000	Gudmap Mouse MOE430.2	3.432e-06	0.005813	0.0003633	0.002911	8	770	TRHDE,DACH1,MAGI2,SPTLC3,RORA,NEBL,GPC6,IQGAP2
	RPL7	1.25528e-78	3.95689e-74	1.42064	0.598	0.124	19			GO: Biological Process	GO:0006613	cotranslational protein targeting to membrane		1.433e-84	6.482e-81	3.241e-81	2.915e-80	61	101	RPL21,RPL24,RPL30,RPL31,RPL32,RPL34,RPL35A,RPL37A,RPL41,RPLP0,RPLP1,RPLP2,RPS2,RPS3,RPS3A,RPS4X,RPS5,RPS6,RPS7,RPS8,RPS9,RPS11,RPS12,RPS13,RPS14,RPS15,SRP14,RPS16,RPS17,RPS18,RPS19,RPS20,RPS23,RPS24,RPS25,RPS27,RPS27A,RPS28,RPL10A,RPL23,FAU,RPSA,RPL14,SEC62,RPL35,RPL13A,RPL3,RPL4,RPL5,RPL6,RPL7,RPL7A,RPL8,RPL9,RPL10,RPL11,RPL12,RPL13,RPL15,RPL18,RPL19		GO: Biological Process	GO:0032870	cellular response to hormone stimulus		4.432e-06	0.01559	0.0005567	0.004867	19	677	FOXO1,AKT3,BCAS3,ESRRG,ANKRD26,SLIT2,PPARGC1A,IGF1R,TBC1D4,THRB,PAX8,FER,SIK2,PRKCA,PRKCE,FOXP1,RORA,MBD5,SMYD3		Coexpression Atlas	gudmap_developingKidney_e15.5_500_k3	DevelopingKidney_e15.5_anlage of loop of Henle_emap-31283_k-means-cluster#3_top-relative-expression-ranked_500	Gudmap Mouse MOE430.2	4.753e-06	0.008052	0.0004737	0.003795	5	201	DACH1,PLEKHA5,SSBP2,ZBTB20,GPC6
	TXNIP	2.5956e-75	8.18184e-71	1.07421	0.839	0.443	19			GO: Biological Process	GO:0045047	protein targeting to ER		3.52e-84	1.592e-80	5.307e-81	4.773e-80	61	102	RPL21,RPL24,RPL30,RPL31,RPL32,RPL34,RPL35A,RPL37A,RPL41,RPLP0,RPLP1,RPLP2,RPS2,RPS3,RPS3A,RPS4X,RPS5,RPS6,RPS7,RPS8,RPS9,RPS11,RPS12,RPS13,RPS14,RPS15,SRP14,RPS16,RPS17,RPS18,RPS19,RPS20,RPS23,RPS24,RPS25,RPS27,RPS27A,RPS28,RPL10A,RPL23,FAU,RPSA,RPL14,SEC62,RPL35,RPL13A,RPL3,RPL4,RPL5,RPL6,RPL7,RPL7A,RPL8,RPL9,RPL10,RPL11,RPL12,RPL13,RPL15,RPL18,RPL19		GO: Biological Process	GO:0008015	blood circulation		4.897e-06	0.01722	0.0005939	0.005192	17	557	COL4A3,CACNB2,PDE4D,NEDD4L,PTGER3,WNK1,ITPR1,ITPR2,SLIT2,SLC8A1,THRB,AKAP9,PTPRJ,PTPRM,PRKCA,PRKG1,IMMP2L		Coexpression Atlas	gudmap_developingLowerUrinaryTract_e14.5_ urogenital sinus_1000	DevelopingLowerUrinaryTract_e14.5_ urogenital sinus_emap-5517_top-relative-expression-ranked_1000	Gudmap Mouse MOE430.2	5.408e-06	0.009161	0.000509	0.004078	8	819	DACH1,MYRIP,SPTLC3,PLEKHA5,ARL15,GPC6,IQGAP2,TBL1X
	CD9	2.50903e-73	7.90897e-69	1.56817	0.5	0.075	19			GO: Biological Process	GO:0072599	establishment of protein localization to endoplasmic reticulum		1.115e-82	5.041e-79	1.26e-79	1.134e-78	61	106	RPL21,RPL24,RPL30,RPL31,RPL32,RPL34,RPL35A,RPL37A,RPL41,RPLP0,RPLP1,RPLP2,RPS2,RPS3,RPS3A,RPS4X,RPS5,RPS6,RPS7,RPS8,RPS9,RPS11,RPS12,RPS13,RPS14,RPS15,SRP14,RPS16,RPS17,RPS18,RPS19,RPS20,RPS23,RPS24,RPS25,RPS27,RPS27A,RPS28,RPL10A,RPL23,FAU,RPSA,RPL14,SEC62,RPL35,RPL13A,RPL3,RPL4,RPL5,RPL6,RPL7,RPL7A,RPL8,RPL9,RPL10,RPL11,RPL12,RPL13,RPL15,RPL18,RPL19		GO: Biological Process	GO:0003013	circulatory system process		5.257e-06	0.01849	0.0006123	0.005353	17	560	COL4A3,CACNB2,PDE4D,NEDD4L,PTGER3,WNK1,ITPR1,ITPR2,SLIT2,SLC8A1,THRB,AKAP9,PTPRJ,PTPRM,PRKCA,PRKG1,IMMP2L		Coexpression Atlas	gudmap_developingLowerUrinaryTract_e13.5_bladder neck-urethr mesench_1000	DevelopingLowerUrinaryTract_e13.5_bladder neck-urethr mesench_emap-3087_top-relative-expression-ranked_1000	Gudmap Mouse MOE430.2	5.809e-06	0.00984	0.0005118	0.0041	8	827	TRHDE,MYRIP,MAGI2,RNF150,RORA,SSBP2,ARL15,SLC35F3
	CYSTM1	5.94562e-72	1.87418e-67	1.48418	0.543	0.109	19			GO: Biological Process	GO:0070972	protein localization to endoplasmic reticulum		3.063e-82	1.386e-78	2.771e-79	2.493e-78	64	125	RPL21,VAPA,RPL24,RPL30,RPL31,RPL32,RPL34,RPL35A,RPL37A,RPL41,RPLP0,RPLP1,RPLP2,RPS2,RPS3,RPS3A,RPS4X,RPS5,RPS6,RPS7,RPS8,RPS9,RPS11,RPS12,RPS13,RPS14,RPS15,SRP14,RPS16,RPS17,RPS18,RPS19,RPS20,RPS23,RPS24,RPS25,RPS27,RPS27A,RPS28,RPL10A,RPL23,FAU,HSPA5,RPSA,RPL14,PDIA3,SEC62,RPL35,RPL13A,RPL3,RPL4,RPL5,RPL6,RPL7,RPL7A,RPL8,RPL9,RPL10,RPL11,RPL12,RPL13,RPL15,RPL18,RPL19		GO: Biological Process	GO:0006928	movement of cell or subcellular component		5.397e-06	0.01898	0.0006123	0.005353	35	1882	CACNB2,SEMA3C,ERBB4,SORBS2,PDE4D,NEDD4L,DOCK8,BCAS3,ITGA6,EXT1,ZSWIM6,PTGER3,MAGI2,SLIT2,PPARGC1A,SLC8A1,IGF1R,NRXN3,DST,IGFBP5,PTPRG,BRAF,PTPRJ,PTPRM,FER,PKHD1,PRKCA,PRKCE,FOXP1,PRKG1,RERE,RAPGEF2,MAPK8,PARD3,TNS3		Coexpression Atlas	gudmap_developingKidney_e15.5_cortic collect duct_1000_k4	DevelopingKidney_e15.5_cortic collect duct_emap-28132_k-means-cluster#4_top-relative-expression-ranked_1000	Gudmap Mouse MOE430.2	6.109e-06	0.01035	0.0005118	0.0041	6	375	DACH1,PLEKHA5,SSBP2,ZBTB20,GPC6,IQGAP2
	CYB5A	1.16667e-71	3.67759e-67	1.58619	0.463	0.06	19			GO: Biological Process	GO:0000184	nuclear-transcribed mRNA catabolic process, nonsense-mediated decay		7.04e-76	3.184e-72	5.307e-73	4.774e-72	60	121	RPL21,RPL24,RPL30,RPL31,RPL32,RPL34,RPL35A,RPL37A,RPL41,RPLP0,RPLP1,RPLP2,RPS2,RPS3,RPS3A,RPS4X,RPS5,RPS6,RPS7,RPS8,RPS9,RPS11,RPS12,RPS13,RPS14,RPS15,RPS16,RPS17,RPS18,RPS19,RPS20,RPS23,RPS24,RPS25,RPS27,RPS27A,RPS28,RPL10A,RPL23,FAU,RPSA,RPL14,PABPC1,RPL35,RPL13A,RPL3,RPL4,RPL5,RPL6,RPL7,RPL7A,RPL8,RPL9,RPL10,RPL11,RPL12,RPL13,RPL15,RPL18,RPL19		GO: Biological Process	GO:0040011	locomotion		6.669e-06	0.02346	0.000733	0.006409	33	1735	SEMA3C,ERBB4,SORBS2,PDE4D,DOCK8,BCAS3,ITGA6,EXT1,ZSWIM6,PTGER3,MAGI2,SLIT2,PPARGC1A,SLC8A1,IGF1R,NRXN3,DST,IGFBP5,PTPRG,BRAF,PTPRJ,PTPRM,FER,PRKCA,PRKCE,FOXP1,PRKG1,RERE,RAPGEF2,MAPK8,PARD3,RCAN2,TNS3		Coexpression Atlas	gudmap_developingKidney_e15.5_stage III -IV renal corpusc_1000	DevelopingKidney_e15.5_stage III -IV renal corpusc_emap-27945_top-relative-expression-ranked_1000	Gudmap Mouse MOE430.2	6.344e-06	0.01075	0.0005118	0.0041	8	837	DACH1,MAGI2,PLEKHA5,PARD3B,RORA,SSBP2,NEBL,IQGAP2
	SOD1	1.24871e-71	3.93617e-67	1.54714	0.474	0.063	19			GO: Biological Process	GO:0006612	protein targeting to membrane		1.839e-68	8.319e-65	1.04e-65	9.353e-65	65	194	RPL21,RPL24,RPL30,RPL31,RPL32,RPL34,RPL35A,RPL37A,RPL41,RPLP0,RPLP1,RPLP2,RPS2,RPS3,RPS3A,RPS4X,RPS5,RPS6,SPTBN1,RPS7,RPS8,RPS9,RPS11,RPS12,RPS13,RPS14,RPS15,SRP14,RPS16,RPS17,RPS18,RPS19,RPS20,RPS23,RPS24,RPS25,RPS27,RPS27A,RPS28,RPL10A,RPL23,FAU,CIB1,ANXA2,RPSA,RPL14,SEC62,RPL35,RPL13A,MYL12B,RPL3,RPL4,RPL5,RPL6,RPL7,RPL7A,RPL8,RPL9,RPL10,RPL11,RPL12,RPL13,RPL15,RPL18,RPL19		GO: Biological Process	GO:0031399	regulation of protein modification process		8.833e-06	0.03106	0.0009413	0.00823	34	1841	FOXO1,CAB39,ERBB4,PDE4D,MYO1D,MAP4K3,ANKRD26,MECOM,MAGI3,PTGER3,WNK1,FAF1,STK3,MAGI2,SLIT2,PPARGC1A,IGF1R,AKAP9,BRAF,PTPRJ,FGD4,FER,PKHD1,PRKCA,DLG2,PRKCE,PRKN,PLCL1,GNAQ,RAPGEF2,MAPK8,PARD3,MAPK10,SMYD3		Coexpression Atlas	gudmap_kidney_adult_RenCorpuscGlomer_1000	kidney_adult_RenCorpuscGlomer_top-relative-expression-ranked_1000	Gudmap Mouse MOE430.2	9.002e-06	0.01525	0.0006689	0.005359	8	878	DACH1,MAGI2,PARD3B,RORA,ZBTB20,NEBL,IQGAP2,MAP3K5
	RPS3A	1.70517e-71	5.37502e-67	1.43731	0.53	0.092	19			GO: Biological Process	GO:0006413	translational initiation		1.839e-68	8.319e-65	1.04e-65	9.353e-65	65	194	RPL21,RPL24,RPL30,RPL31,RPL32,RPL34,RPL35A,RPL37A,RPL41,RPLP0,RPLP1,RPLP2,RPS2,RPS3,RPS3A,RPS4X,RPS5,RPS6,RPS7,RPS8,RPS9,RPS11,RPS12,RPS13,RPS14,RPS15,RPS16,RPS17,RPS18,RPS19,RPS20,RPS23,RPS24,RPS25,RPS27,RPS27A,RPS28,RPL10A,RPL23,FAU,EIF3K,HSPB1,NPM1,RPSA,RPL14,PABPC1,EIF4A2,RPL35,EIF1,RPL13A,RPL3,RPL4,RPL5,RPL6,RPL7,RPL7A,RPL8,RPL9,RPL10,RPL11,RPL12,RPL13,RPL15,RPL18,RPL19		GO: Biological Process	GO:0007417	central nervous system development		1.154e-05	0.04057	0.001168	0.01021	23	1002	ERBB4,ZBTB16,MECOM,EXT1,PTGER3,STK3,SLIT2,BPTF,PPARGC1A,SLC8A1,IGF1R,PTPRJ,PAX8,MACROD2,PRKCA,PRKN,RORA,PRKG1,GNAQ,RERE,RAPGEF2,IMMP2L,EXOC4		Coexpression Atlas	gudmap_developingKidney_e15.5_stage III -IV renal corpusc_500_k4	DevelopingKidney_e15.5_stage III -IV renal corpusc_emap-27945_k-means-cluster#4_top-relative-expression-ranked_500	Gudmap Mouse MOE430.2	9.082e-06	0.01538	0.0006689	0.005359	4	106	DACH1,PLEKHA5,RORA,SSBP2
	COX4I1	2.01964e-71	6.36632e-67	1.3242	0.563	0.114	19			GO: Biological Process	GO:0019083	viral transcription		3.188e-65	1.442e-61	1.602e-62	1.441e-61	61	176	RPL21,RPL24,RPL30,RPL31,RPL32,RPL34,RPL35A,RPL37A,RPL41,RPLP0,RPLP1,RPLP2,RPS2,RPS3,RPS3A,RPS4X,RPS5,RPS6,RPS7,RPS8,RPS9,RPS11,RPS12,RPS13,RPS14,RPS15,RPS16,RPS17,RPS18,RPS19,RPS20,RPS23,RPS24,RPS25,RPS27,RPS27A,RPS28,RPL10A,RPL23,FAU,IFITM3,RANBP2,RPSA,RPL14,RPL35,RPL13A,RPL3,RPL4,RPL5,RPL6,RPL7,RPL7A,RPL8,RPL9,RPL10,RPL11,RPL12,RPL13,RPL15,RPL18,RPL19		GO: Biological Process	GO:0042326	negative regulation of phosphorylation		1.162e-05	0.04088	0.001168	0.01021	15	473	FOXO1,PDE4D,ANKRD26,MECOM,WNK1,SLIT2,PPARGC1A,IGF1R,PTPRJ,ATXN1,PRKCA,PRKN,GNAQ,PARD3,SMYD3		Coexpression Atlas	gudmap_developingLowerUrinaryTract_e14.5_ urogenital sinus_500	DevelopingLowerUrinaryTract_e14.5_ urogenital sinus_emap-5517_top-relative-expression-ranked_500	Gudmap Mouse MOE430.2	1.118e-05	0.01895	0.0007894	0.006325	6	417	MYRIP,SPTLC3,PLEKHA5,GPC6,IQGAP2,TBL1X
	PTGR1	3.33134e-71	1.0501e-66	1.4872	0.524	0.092	19			GO: Biological Process	GO:0019080	viral gene expression		2.471e-63	1.118e-59	1.118e-60	1.005e-59	61	187	RPL21,RPL24,RPL30,RPL31,RPL32,RPL34,RPL35A,RPL37A,RPL41,RPLP0,RPLP1,RPLP2,RPS2,RPS3,RPS3A,RPS4X,RPS5,RPS6,RPS7,RPS8,RPS9,RPS11,RPS12,RPS13,RPS14,RPS15,RPS16,RPS17,RPS18,RPS19,RPS20,RPS23,RPS24,RPS25,RPS27,RPS27A,RPS28,RPL10A,RPL23,FAU,IFITM3,RANBP2,RPSA,RPL14,RPL35,RPL13A,RPL3,RPL4,RPL5,RPL6,RPL7,RPL7A,RPL8,RPL9,RPL10,RPL11,RPL12,RPL13,RPL15,RPL18,RPL19		GO: Biological Process	GO:0048660	regulation of smooth muscle cell proliferation		1.373e-05	0.04828	0.001341	0.01173	8	129	PDE1A,ABCC4,PPARGC1A,IGF1R,IGFBP5,PRKCA,FOXP1,GNAQ		Coexpression Atlas	gudmap_developingKidney_e15.5_Peripheral blastema_500	DevelopingKidney_e15.5_Peripheral blastema_emap-27731_top-relative-expression-ranked_500	Gudmap Mouse MOE430.2	1.181e-05	0.02	0.0008	0.00641	6	421	RNF150,RORA,SSBP2,ARSJ,GPC6,IQGAP2
	RPS18	3.82284e-71	1.20503e-66	1.39262	0.544	0.104	19			GO: Biological Process	GO:0000956	nuclear-transcribed mRNA catabolic process		1.71e-62	7.737e-59	7.033e-60	6.326e-59	62	202	RPL21,RPL24,RPL30,RPL31,RPL32,RPL34,RPL35A,RPL37A,RPL41,RPLP0,RPLP1,RPLP2,RPS2,RPS3,RPS3A,RPS4X,RPS5,RPS6,RPS7,RPS8,RPS9,RPS11,RPS12,RPS13,RPS14,RPS15,RPS16,RPS17,RPS18,RPS19,RPS20,RPS23,RPS24,RPS25,RPS27,RPS27A,RPS28,RPL10A,CSDE1,RPL23,FAU,RPSA,RPL14,PABPC1,EIF4A2,RPL35,RPL13A,RPL3,RPL4,RPL5,RPL6,RPL7,RPL7A,RPL8,RPL9,RPL10,RPL11,RPL12,RPL13,RPL15,RPL18,RPL19		GO: Cellular Component	GO:0044297	cell body		1.067e-06	0.0003852	0.0003852	0.002491	20	691	GPHN,PDE1A,PDE1C,SORBS2,MYO1D,PTGER3,ITPR1,BPTF,PPARGC1A,IGF1R,BRAF,PRKCA,DLG2,GNAQ,RAPGEF2,MAPK8,PACRG,PARD3,MAPK10,EXOC4		Coexpression Atlas	gudmap_developingLowerUrinaryTract_e14.5_ Genital tubercle M_500	DevelopingLowerUrinaryTract_e14.5_ Genital tubercle M_emap-6706_top-relative-expression-ranked_500	Gudmap Mouse MOE430.2	1.314e-05	0.02225	0.0008558	0.006857	6	429	TRHDE,DACH1,MAGI2,SPTLC3,SSBP2,NEBL
	RPS8	6.78519e-70	2.13883e-65	1.32227	0.559	0.117	19			GO: Biological Process	GO:0044033	multi-organism metabolic process		9.711e-62	4.392e-58	3.66e-59	3.292e-58	62	207	RPL21,RPL24,RPL30,RPL31,RPL32,RPL34,RPL35A,RPL37A,RPL41,RPLP0,RPLP1,RPLP2,RPS2,RPS3,RPS3A,RPS4X,RPS5,RPS6,RPS7,RPS8,RPS9,RPS11,RPS12,RPS13,RPS14,RPS15,RPS16,RPS17,RPS18,RPS19,RPS20,RPS23,RPS24,RPS25,RPS27,RPS27A,RPS28,RPL10A,RPL23,FAU,IFITM3,RANBP2,RPSA,RPL14,RPL35,RPL13A,PCBP1,RPL3,RPL4,RPL5,RPL6,RPL7,RPL7A,RPL8,RPL9,RPL10,RPL11,RPL12,RPL13,RPL15,RPL18,RPL19		GO: Cellular Component	GO:0097458	neuron part		8.178e-06	0.002952	0.0007713	0.004988	30	1545	GPHN,PDE1A,PDE1C,SORBS2,MYO1D,ERC1,AHCYL2,PTGER3,ITPR1,ITPR2,MAGI2,BPTF,PPARGC1A,SLC8A1,ARID1B,IGF1R,NRXN3,DST,BRAF,CPEB4,PRKCA,DLG2,PRKN,GNAQ,RAPGEF2,MAPK8,PACRG,PARD3,MAPK10,EXOC4		Coexpression Atlas	gudmap_developingKidney_e15.5_Medullary collecting duct_1000_k4	DevelopingKidney_e15.5_Medullary collecting duct_emap-28063_k-means-cluster#4_top-relative-expression-ranked_1000	Gudmap Mouse MOE430.2	1.685e-05	0.02854	0.001057	0.008469	5	261	DACH1,PLEKHA5,SSBP2,GPC6,IQGAP2
	HSP90B1	2.27741e-68	7.17884e-64	1.14123	0.733	0.284	19			GO: Biological Process	GO:0006402	mRNA catabolic process		1.213e-61	5.487e-58	4.221e-59	3.796e-58	63	218	RPL21,RPL24,RPL30,RPL31,RPL32,RPL34,RPL35A,RPL37A,RPL41,RPLP0,RPLP1,RPLP2,RPS2,RPS3,RPS3A,RPS4X,RPS5,RPS6,RPS7,RPS8,RPS9,RPS11,RPS12,RPS13,RPS14,RPS15,RPS16,RPS17,RPS18,RPS19,RPS20,RPS23,RPS24,RPS25,RPS27,RPS27A,RPS28,RPL10A,CSDE1,RPL23,FAU,RPSA,RPL14,PABPC1,EIF4A2,RPL35,RPL13A,RPL3,RPL4,RPL5,RPL6,RPL7,RPL7A,RPL8,RPL9,RPL10,RPL11,RPL12,RPL13,RPL15,HNRNPR,RPL18,RPL19		GO: Cellular Component	GO:0036477	somatodendritic compartment		9.172e-06	0.003311	0.0007713	0.004988	21	867	GPHN,PDE1A,PDE1C,SORBS2,MYO1D,PTGER3,ITPR1,MAGI2,BPTF,PPARGC1A,SLC8A1,IGF1R,CPEB4,PRKCA,DLG2,GNAQ,RAPGEF2,MAPK8,PARD3,MAPK10,EXOC4		MicroRNA	hsa-miR-579:mirSVR_highEffct	hsa-miR-579:mirSVR_nonconserved_highEffect-0.5	MicroRNA.org	1.335e-10	3.614e-07	2.935e-07	2.489e-06	11	1892	GPHN,MYRIP,SPTLC3,DLG2,NLGN1,ARSJ,ARL15,GPC6,IQGAP2,SLC26A4,CA8
	TMBIM6	1.73911e-67	5.48204e-63	1.28865	0.615	0.174	19			GO: Biological Process	GO:0090150	establishment of protein localization to membrane		1.734e-60	7.844e-57	5.603e-58	5.039e-57	75	377	RPL21,RPL24,RPL30,RPL31,RPL32,RPL34,RPL35A,RPL37A,RPL41,RPLP0,RPLP1,RPLP2,RPS2,RPS3,RPS3A,RPS4X,RPS5,RPS6,SPTBN1,RPS7,RPS8,RPS9,RPS11,RPS12,RPS13,RPS14,RPS15,SRP14,RPS16,RPS17,RPS18,RPS19,RPS20,RPS23,RPS24,RPS25,RPS27,RPS27A,RPS28,RPL10A,RPL23,S100A10,FAU,KIF5B,HSPA4,HSP90AA1,CIB1,KRT18,ANXA2,TMEM59,RPSA,RPL14,YWHAB,GCC2,SEC62,CD24,RPL35,RPL13A,ATP1B1,MYL12B,RPL3,RPL4,RPL5,RPL6,RPL7,RPL7A,RPL8,RP…		GO: Cellular Component	GO:0005911	cell-cell junction		9.699e-06	0.003501	0.0007713	0.004988	14	418	MAGI1,SHROOM3,ITGA6,MAGI3,PARD3B,SLC4A1,MAGI2,SLC8A1,PTPRJ,PTPRM,SKAP1,CGNL1,RAPGEF2,PARD3		MicroRNA	hsa-miR-205:mirSVR_lowEffct	hsa-miR-205:mirSVR_conserved_lowEffect-0.1-0.5	MicroRNA.org	2.169e-10	5.87e-07	2.935e-07	2.489e-06	11	1981	MYRIP,MAGI2,DLG2,RORA,ZBTB20,FHIT,GPC6,IQGAP2,TBL1X,ACSM2B,CA8
	GAPDH	1.01623e-66	3.20336e-62	1.39219	0.528	0.109	19			GO: Biological Process	GO:0006401	RNA catabolic process		7.931e-58	3.587e-54	2.392e-55	2.151e-54	63	247	RPL21,RPL24,RPL30,RPL31,RPL32,RPL34,RPL35A,RPL37A,RPL41,RPLP0,RPLP1,RPLP2,RPS2,RPS3,RPS3A,RPS4X,RPS5,RPS6,RPS7,RPS8,RPS9,RPS11,RPS12,RPS13,RPS14,RPS15,RPS16,RPS17,RPS18,RPS19,RPS20,RPS23,RPS24,RPS25,RPS27,RPS27A,RPS28,RPL10A,CSDE1,RPL23,FAU,RPSA,RPL14,PABPC1,EIF4A2,RPL35,RPL13A,RPL3,RPL4,RPL5,RPL6,RPL7,RPL7A,RPL8,RPL9,RPL10,RPL11,RPL12,RPL13,RPL15,HNRNPR,RPL18,RPL19		GO: Cellular Component	GO:0043296	apical junction complex		1.301e-05	0.004697	0.0007713	0.004988	8	131	MAGI1,SHROOM3,MAGI3,PARD3B,MAGI2,CGNL1,RAPGEF2,PARD3		MicroRNA	hsa-miR-219-2-3p:mirSVR_highEffct	hsa-miR-219-2-3p:mirSVR_nonconserved_highEffect-0.5	MicroRNA.org	6.694e-10	1.812e-06	6.04e-07	5.122e-06	9	1149	TRHDE,DACH1,GPHN,MYRIP,DGKI,NLGN1,ARL15,SLC4A9,CA8
	RPL6	1.12684e-65	3.55202e-61	1.28849	0.565	0.13	19			GO: Biological Process	GO:0019058	viral life cycle		2.361e-52	1.068e-48	6.673e-50	6.002e-49	73	447	RPL21,VAPA,RPL24,RPL30,RPL31,RPL32,SNX3,RPL34,RPL35A,RPL37A,RPL41,RPLP0,RPLP1,RPLP2,RPS2,RPS3,RPS3A,RPS4X,RPS5,RPS6,RPS7,RPS8,RPS9,RPS11,RPS12,RPS13,RPS14,RPS15,RPS16,RPS17,RPS18,RPS19,RPS20,CD46,RPS23,RPS24,RPS25,RPS27,RPS27A,RPS28,ITGB6,DDX5,RPL10A,RPL23,UBB,FAU,IFITM3,HSP90AB1,RANBP2,LAMTOR5,DYNLT1,RPSA,RPL14,PPIA,PABPC1,RPL35,RPL13A,PCBP1,RPL3,RPL4,RPL5,RPL6,RPL7,RPL7A,RPL8,RPL9,RPL10,RPL11,R…		GO: Cellular Component	GO:0098590	plasma membrane region		1.469e-05	0.005303	0.0007713	0.004988	23	1041	GPHN,ABCC4,ERBB4,SHROOM3,SORBS2,PDE4D,MYO1D,ERC1,PSD3,ITGA6,PTGER3,SLC4A1,ITPR1,SLC8A1,IGF1R,DST,PTPRJ,SLC26A7,PKHD1,DLG2,PRKN,GNAQ,RAPGEF2		MicroRNA	hsa-miR-96*:mirSVR_highEffct	hsa-miR-96*:mirSVR_nonconserved_highEffect-0.5	MicroRNA.org	9.495e-10	2.57e-06	6.426e-07	5.45e-06	9	1196	TRHDE,SPTLC3,DGKI,SSBP2,NLGN1,GPC6,IQGAP2,ACSM2B,CA8
	AQP2	7.71757e-65	2.43273e-60	1.81297	0.494	0.105	19			GO: Biological Process	GO:0072657	protein localization to membrane		3.1e-51	1.402e-47	8.247e-49	7.417e-48	76	515	RPL21,RPL24,RPL30,RPL31,RPL32,RPL34,RPL35A,RPL37A,RPL41,RPLP0,RPLP1,RPLP2,RPS2,RPS3,RPS3A,RPS4X,RPS5,RPS6,SPTBN1,RPS7,RPS8,RPS9,RPS11,RPS12,RPS13,RPS14,RPS15,SRP14,RPS16,RPS17,RPS18,RPS19,RPS20,RPS23,RPS24,RPS25,RPS27,RPS27A,RPS28,RPL10A,RPL23,S100A10,FAU,CLTC,KIF5B,HSPA4,HSP90AA1,CIB1,KRT18,ANXA2,TMEM59,RPSA,RPL14,YWHAB,GCC2,SEC62,CD24,RPL35,RPL13A,ATP1B1,MYL12B,RPL3,RPL4,RPL5,RPL6,RPL7,RPL7A,RP…		GO: Cellular Component	GO:0043005	neuron projection		1.496e-05	0.005399	0.0007713	0.004988	25	1194	GPHN,SORBS2,MYO1D,AHCYL2,PTGER3,ITPR1,ITPR2,MAGI2,BPTF,PPARGC1A,SLC8A1,IGF1R,DST,BRAF,CPEB4,PRKCA,DLG2,PRKN,GNAQ,RAPGEF2,MAPK8,PACRG,PARD3,MAPK10,EXOC4		MicroRNA	hsa-miR-493*:mirSVR_highEffct	hsa-miR-493*:mirSVR_nonconserved_highEffect-0.5	MicroRNA.org	3.023e-09	8.184e-06	1.637e-06	1.388e-05	10	1910	TRHDE,DACH1,GPHN,DGKI,DLG2,PLEKHA5,RORA,NLGN1,ARL15,SLC26A4
	PSMA7	9.94779e-65	3.13574e-60	1.43508	0.467	0.075	19			GO: Biological Process	GO:0006364	rRNA processing		7.855e-51	3.553e-47	1.974e-48	1.775e-47	59	260	RPL21,RPL24,RPL30,RPL31,RPL32,RPL34,RPL35A,RPL37A,RPL41,RPLP0,RPLP1,RPLP2,RPS2,RPS3,RPS3A,RPS4X,RPS5,RPS6,RPS7,RPS8,RPS9,RPS11,RPS12,RPS13,RPS14,RPS15,RPS16,RPS17,RPS18,RPS19,RPS20,RPS23,RPS24,RPS25,RPS27,RPS27A,RPS28,RPL10A,RPL23,FAU,RPSA,RPL14,RPL35,RPL13A,RPL3,RPL4,RPL5,RPL6,RPL7,RPL7A,RPL8,RPL9,RPL10,RPL11,RPL12,RPL13,RPL15,RPL18,RPL19		GO: Cellular Component	GO:0014069	postsynaptic density		2.311e-05	0.008341	0.0009268	0.005994	10	232	ERBB4,SORBS2,PSD3,ITPR1,MAGI2,CPEB4,DLG2,PRKN,MAPK10,EXOC4		MicroRNA	hsa-miR-3115:mirSVR_lowEffct	hsa-miR-3115:mirSVR_nonconserved_lowEffect-0.1-0.5	MicroRNA.org	4.664e-09	1.262e-05	1.851e-06	1.569e-05	8	971	GPHN,MYRIP,DGKI,PLEKHA5,ARSJ,NEBL,GPC6,SLC35F3
	RPS14	6.91171e-64	2.17871e-59	1.25948	0.581	0.151	19			GO: Biological Process	GO:0016072	rRNA metabolic process		4.211e-50	1.905e-46	1.002e-47	9.016e-47	59	267	RPL21,RPL24,RPL30,RPL31,RPL32,RPL34,RPL35A,RPL37A,RPL41,RPLP0,RPLP1,RPLP2,RPS2,RPS3,RPS3A,RPS4X,RPS5,RPS6,RPS7,RPS8,RPS9,RPS11,RPS12,RPS13,RPS14,RPS15,RPS16,RPS17,RPS18,RPS19,RPS20,RPS23,RPS24,RPS25,RPS27,RPS27A,RPS28,RPL10A,RPL23,FAU,RPSA,RPL14,RPL35,RPL13A,RPL3,RPL4,RPL5,RPL6,RPL7,RPL7A,RPL8,RPL9,RPL10,RPL11,RPL12,RPL13,RPL15,RPL18,RPL19		GO: Cellular Component	GO:0099572	postsynaptic specialization		2.311e-05	0.008341	0.0009268	0.005994	10	232	ERBB4,SORBS2,PSD3,ITPR1,MAGI2,CPEB4,DLG2,PRKN,MAPK10,EXOC4		MicroRNA	hsa-miR-15b:mirSVR_highEffct	hsa-miR-15b:mirSVR_conserved_highEffect-0.5	MicroRNA.org	5.171e-09	1.4e-05	1.851e-06	1.569e-05	9	1454	GPHN,MYRIP,SPTLC3,DLG2,PLEKHA5,NLGN1,ZBTB20,ADAMTSL3,CA8
	ACAT1	2.18805e-63	6.89717e-59	1.35133	0.57	0.148	19			GO: Biological Process	GO:0016032	viral process		9.995e-49	4.521e-45	2.26e-46	2.033e-45	86	759	RPL21,VAPA,RPL24,RPL30,RPL31,RPL32,SNX3,RPL34,RPL35A,RPL37A,RPL41,RPLP0,RPLP1,HLA-B,HLA-C,RPLP2,RPS2,RPS3,RPS3A,RPS4X,RPS5,RPS6,PSMA7,RPS7,RPS8,NACA,RPS9,RPS11,RPS12,RPS13,RPS14,RPS15,RPS16,RPS17,RPS18,RPS19,RPS20,CD46,RPS23,RPS24,RPS25,RPS27,RPS27A,RPS28,ITGB6,DDX5,RPL10A,RPL23,UBB,FAU,IFITM3,HSP90AB1,HSPD1,NPM1,RANBP2,KRT18,SLC25A5,LAMTOR5,DYNLT1,RPSA,RPL14,XRCC5,PPIA,YWHAB,PABPC1,CUL5,RHOA,EIF…		GO: Cellular Component	GO:0098589	membrane region		4.017e-05	0.0145	0.001409	0.00911	25	1267	GPHN,ABCC4,ERBB4,SHROOM3,SORBS2,PDE4D,MYO1D,ERC1,TBC1D5,PSD3,ITGA6,PTGER3,SLC4A1,ITPR1,SLC8A1,IGF1R,DST,PTPRJ,SLC26A7,PKHD1,PRKCA,DLG2,PRKN,GNAQ,RAPGEF2		MicroRNA	hsa-miR-651:mirSVR_lowEffct	hsa-miR-651:mirSVR_nonconserved_lowEffect-0.1-0.5	MicroRNA.org	7.166e-09	1.94e-05	1.851e-06	1.569e-05	9	1510	GPHN,MYRIP,MAGI2,DLG2,ARSJ,GPC6,MAP3K5,WDR72,CA8
	TPT1	3.69649e-63	1.16521e-58	1.27257	0.617	0.189	19			GO: Biological Process	GO:0044764	multi-organism cellular process		4.471e-48	2.022e-44	9.629e-46	8.66e-45	86	773	RPL21,VAPA,RPL24,RPL30,RPL31,RPL32,SNX3,RPL34,RPL35A,RPL37A,RPL41,RPLP0,RPLP1,HLA-B,HLA-C,RPLP2,RPS2,RPS3,RPS3A,RPS4X,RPS5,RPS6,PSMA7,RPS7,RPS8,NACA,RPS9,RPS11,RPS12,RPS13,RPS14,RPS15,RPS16,RPS17,RPS18,RPS19,RPS20,CD46,RPS23,RPS24,RPS25,RPS27,RPS27A,RPS28,ITGB6,DDX5,RPL10A,RPL23,UBB,FAU,IFITM3,HSP90AB1,HSPD1,NPM1,RANBP2,KRT18,SLC25A5,LAMTOR5,DYNLT1,RPSA,RPL14,XRCC5,PPIA,YWHAB,PABPC1,CUL5,RHOA,EIF…		GO: Cellular Component	GO:0060076	excitatory synapse		4.665e-05	0.01684	0.001409	0.00911	10	252	ERBB4,SORBS2,PSD3,ITPR1,MAGI2,CPEB4,DLG2,PRKN,MAPK10,EXOC4		MicroRNA	hsa-miR-190b:mirSVR_highEffct	hsa-miR-190b:mirSVR_conserved_highEffect-0.5	MicroRNA.org	9.27e-09	2.509e-05	1.851e-06	1.569e-05	8	1061	TRHDE,GPHN,MAGI2,RORA,NLGN1,IQGAP2,WDR72,CA8
	SRP14	6.7596e-63	2.13076e-58	1.42616	0.433	0.06	19			GO: Biological Process	GO:0044419	interspecies interaction between organisms		1.677e-47	7.586e-44	3.298e-45	2.966e-44	87	808	RPL21,VAPA,RPL24,RPL30,RPL31,RPL32,SNX3,RPL34,RPL35A,RPL37A,RPL41,RPLP0,RPLP1,HLA-B,HLA-C,RPLP2,RPS2,RPS3,RPS3A,RPS4X,RPS5,RPS6,PSMA7,RPS7,RPS8,NACA,RPS9,RPS11,RPS12,RPS13,RPS14,RPS15,RPS16,RPS17,RPS18,RPS19,RPS20,CD46,RPS23,RPS24,RPS25,RPS27,RPS27A,RPS28,ITGB6,DDX5,RPL10A,RPL23,UBB,FAU,IFITM3,HSP90AB1,HSPD1,NPM1,RANBP2,KRT18,SLC25A5,LAMTOR5,GPX1,DYNLT1,RPSA,RPL14,XRCC5,PPIA,YWHAB,PABPC1,CUL5,RHO…		GO: Cellular Component	GO:0005923	bicellular tight junction		4.682e-05	0.0169	0.001409	0.00911	7	115	MAGI1,MAGI3,PARD3B,MAGI2,CGNL1,RAPGEF2,PARD3		MicroRNA	hsa-miR-195-5p:TargetScan	hsa-miR-195-5p	TargetScan	1.063e-08	2.879e-05	1.851e-06	1.569e-05	8	1080	DACH1,PLEKHA5,RORA,NLGN1,NEBL,GPC6,ADAMTSL3,CA8
	TACSTD2	1.65063e-62	5.20313e-58	1.46465	0.337	0.016	19			GO: Biological Process	GO:0044403	symbiont process		1.677e-47	7.586e-44	3.298e-45	2.966e-44	87	808	RPL21,VAPA,RPL24,RPL30,RPL31,RPL32,SNX3,RPL34,RPL35A,RPL37A,RPL41,RPLP0,RPLP1,HLA-B,HLA-C,RPLP2,RPS2,RPS3,RPS3A,RPS4X,RPS5,RPS6,PSMA7,RPS7,RPS8,NACA,RPS9,RPS11,RPS12,RPS13,RPS14,RPS15,RPS16,RPS17,RPS18,RPS19,RPS20,CD46,RPS23,RPS24,RPS25,RPS27,RPS27A,RPS28,ITGB6,DDX5,RPL10A,RPL23,UBB,FAU,IFITM3,HSP90AB1,HSPD1,NPM1,RANBP2,KRT18,SLC25A5,LAMTOR5,GPX1,DYNLT1,RPSA,RPL14,XRCC5,PPIA,YWHAB,PABPC1,CUL5,RHO…		GO: Cellular Component	GO:0043025	neuronal cell body		5.074e-05	0.01832	0.001409	0.009114	16	616	GPHN,PDE1A,PDE1C,SORBS2,MYO1D,PTGER3,ITPR1,PPARGC1A,IGF1R,PRKCA,DLG2,RAPGEF2,MAPK8,PARD3,MAPK10,EXOC4		MicroRNA	hsa-miR-497-5p:TargetScan	hsa-miR-497-5p	TargetScan	1.063e-08	2.879e-05	1.851e-06	1.569e-05	8	1080	DACH1,PLEKHA5,RORA,NLGN1,NEBL,GPC6,ADAMTSL3,CA8
	RPL11	2.01649e-62	6.35638e-58	1.21145	0.569	0.14	19			GO: Biological Process	GO:0042254	ribosome biogenesis		2.698e-46	1.22e-42	5.084e-44	4.573e-43	60	322	RPL21,RPL24,RPL30,RPL31,RPL32,RPL34,RPL35A,RPL37A,RPL41,RPLP0,RPLP1,RPLP2,RPS2,RPS3,RPS3A,RPS4X,RPS5,RPS6,RPS7,RPS8,RPS9,RPS11,RPS12,RPS13,RPS14,RPS15,RPS16,RPS17,RPS18,RPS19,RPS20,RPS23,RPS24,RPS25,RPS27,RPS27A,RPS28,RPL10A,RPL23,FAU,NPM1,RPSA,RPL14,RPL35,RPL13A,RPL3,RPL4,RPL5,RPL6,RPL7,RPL7A,RPL8,RPL9,RPL10,RPL11,RPL12,RPL13,RPL15,RPL18,RPL19		GO: Cellular Component	GO:0070160	occluding junction		5.52e-05	0.01993	0.001423	0.009205	7	118	MAGI1,MAGI3,PARD3B,MAGI2,CGNL1,RAPGEF2,PARD3		MicroRNA	hsa-miR-16-5p:TargetScan	hsa-miR-16-5p	TargetScan	1.063e-08	2.879e-05	1.851e-06	1.569e-05	8	1080	DACH1,PLEKHA5,RORA,NLGN1,NEBL,GPC6,ADAMTSL3,CA8
	KRT18	6.50509e-62	2.05053e-57	1.44602	0.419	0.055	19			GO: Biological Process	GO:0034655	nucleobase-containing compound catabolic process		3.419e-46	1.546e-42	6.186e-44	5.564e-43	66	418	RPL21,RPL24,RPL30,RPL31,RPL32,RPL34,RPL35A,HINT1,RPL37A,RPL41,RPLP0,RPLP1,RPLP2,RPS2,RPS3,RPS3A,RPS4X,RPS5,RPS6,RPS7,RPS8,RPS9,RPS11,RPS12,RPS13,RPS14,RPS15,RPS16,RPS17,RPS18,RPS19,RPS20,RPS23,RPS24,RPS25,RPS27,RPS27A,RPS28,RPL10A,CSDE1,RPL23,FAU,GPX1,RPSA,RPL14,PABPC1,EIF4A2,H1F0,RPL35,RPL13A,RPL3,RPL4,RPL5,RPL6,RPL7,RPL7A,RPL8,RPL9,RPL10,RPL11,RPL12,RPL13,RPL15,HNRNPR,RPL18,RPL19		GO: Cellular Component	GO:0030054	cell junction		0.0001307	0.04717	0.003144	0.02034	23	1200	GPHN,MAGI1,SHROOM3,SORBS2,PSD3,ITGA6,MAGI3,PARD3B,SLC4A1,MAGI2,SLC8A1,DST,PTPRJ,PTPRM,SKAP1,FER,DLG2,PRKN,CGNL1,RAPGEF2,PARD3,SNTB1,TNS3		MicroRNA	hsa-miR-15a-5p:TargetScan	hsa-miR-15a-5p	TargetScan	1.063e-08	2.879e-05	1.851e-06	1.569e-05	8	1080	DACH1,PLEKHA5,RORA,NLGN1,NEBL,GPC6,ADAMTSL3,CA8
	ATP6V1G1	1.94382e-60	6.12731e-56	1.52834	0.357	0.03	19			GO: Biological Process	GO:0072594	establishment of protein localization to organelle		1.676e-43	7.578e-40	2.915e-41	2.622e-40	77	676	RPL21,RPL24,RPL30,RPL31,RPL32,RPL34,RPL35A,RPL37A,RPL41,RPLP0,RPLP1,RPLP2,RPS2,RPS3,RPS3A,RPS4X,RPS5,RPS6,SPTBN1,HSPH1,RPS7,RPS8,RPS9,RPS11,RPS12,RPS13,RPS14,RPS15,SRP14,RPS16,RPS17,RPS18,RPS19,RPS20,RPS23,RPS24,RPS25,RPS27,RPS27A,RPS28,RPL10A,RPL23,FAU,UBE2D3,HSPA4,PTTG1IP,HSP90AA1,HSP90AB1,RANBP2,LITAF,RPSA,RPL14,YWHAB,PDIA3,RHOA,TXNIP,CCT6A,GCC2,SEC62,PRDX1,RPL35,RPL13A,RPL3,RPL4,RPL5,RPL6,RPL…		Human Phenotype	HP:0009928	Thick nasal alae		1.446e-05	0.04361	0.04361	0.3745	5	19	EXT1,ZSWIM6,ARID1B,KANSL1,ABCA5		MicroRNA	hsa-miR-15b-5p:TargetScan	hsa-miR-15b-5p	TargetScan	1.063e-08	2.879e-05	1.851e-06	1.569e-05	8	1080	DACH1,PLEKHA5,RORA,NLGN1,NEBL,GPC6,ADAMTSL3,CA8
	RPS16	1.01823e-59	3.20966e-55	1.23485	0.519	0.116	19			GO: Biological Process	GO:0006605	protein targeting		2.43e-43	1.099e-39	3.994e-41	3.593e-40	79	723	RPL21,RPL24,RPL30,RPL31,RPL32,RPL34,RPL35A,RPL37A,RPL41,RPLP0,RPLP1,RPLP2,RPS2,RPS3,RPS3A,RPS4X,RPS5,RPS6,SPTBN1,RPS7,RPS8,RPS9,RPS11,RPS12,RPS13,RPS14,RPS15,SRP14,RPS16,RPS17,RPS18,RPS19,RPS20,RPS23,RPS24,RPS25,RPS27,RPS27A,RPS28,ZDHHC3,RPL10A,RPL23,FAU,UBE2D3,HSPA4,PTTG1IP,HSP90AA1,HSP90AB1,RANBP2,CIB1,LITAF,ANXA2,RPSA,RPL14,YWHAB,PDIA3,RHOA,TXNIP,GCC2,SEC62,PRDX1,RPL35,RPL13A,MYL12B,RPL3,RPL4,…		Mouse Phenotype	MP:0002876	abnormal thyroid physiology		2.394e-06	0.007491	0.007265	0.06266	6	34	GLIS3,THRB,BRAF,ABCA5,PAX8,GNAQ		MicroRNA	hsa-miR-424-5p:TargetScan	hsa-miR-424-5p	TargetScan	1.063e-08	2.879e-05	1.851e-06	1.569e-05	8	1080	DACH1,PLEKHA5,RORA,NLGN1,NEBL,GPC6,ADAMTSL3,CA8
	LDHB	1.02828e-58	3.24134e-54	1.23758	0.522	0.125	19			GO: Biological Process	GO:0044270	cellular nitrogen compound catabolic process		2.473e-43	1.118e-39	3.994e-41	3.593e-40	66	462	RPL21,RPL24,RPL30,RPL31,RPL32,RPL34,RPL35A,HINT1,RPL37A,RPL41,RPLP0,RPLP1,RPLP2,RPS2,RPS3,RPS3A,RPS4X,RPS5,RPS6,RPS7,RPS8,RPS9,RPS11,RPS12,RPS13,RPS14,RPS15,RPS16,RPS17,RPS18,RPS19,RPS20,RPS23,RPS24,RPS25,RPS27,RPS27A,RPS28,RPL10A,CSDE1,RPL23,FAU,GPX1,RPSA,RPL14,PABPC1,EIF4A2,H1F0,RPL35,RPL13A,RPL3,RPL4,RPL5,RPL6,RPL7,RPL7A,RPL8,RPL9,RPL10,RPL11,RPL12,RPL13,RPL15,HNRNPR,RPL18,RPL19		Mouse Phenotype	MP:0003503	decreased activity of thyroid		4.643e-06	0.01453	0.007265	0.06266	5	22	GLIS3,BRAF,ABCA5,PAX8,GNAQ		MicroRNA	hsa-miR-1286:mirSVR_lowEffct	hsa-miR-1286:mirSVR_nonconserved_lowEffect-0.1-0.5	MicroRNA.org	1.094e-08	2.961e-05	1.851e-06	1.569e-05	9	1586	TRHDE,DLG2,PLEKHA5,SSBP2,ARSJ,GPC6,ADAMTSL3,SLC26A4,MAP3K5
	MAP1LC3B	2.70229e-58	8.51817e-54	1.44928	0.357	0.033	19			GO: Biological Process	GO:0046700	heterocycle catabolic process		3.277e-43	1.482e-39	5.111e-41	4.597e-40	66	464	RPL21,RPL24,RPL30,RPL31,RPL32,RPL34,RPL35A,HINT1,RPL37A,RPL41,RPLP0,RPLP1,RPLP2,RPS2,RPS3,RPS3A,RPS4X,RPS5,RPS6,RPS7,RPS8,RPS9,RPS11,RPS12,RPS13,RPS14,RPS15,RPS16,RPS17,RPS18,RPS19,RPS20,RPS23,RPS24,RPS25,RPS27,RPS27A,RPS28,RPL10A,CSDE1,RPL23,FAU,GPX1,RPSA,RPL14,PABPC1,EIF4A2,H1F0,RPL35,RPL13A,RPL3,RPL4,RPL5,RPL6,RPL7,RPL7A,RPL8,RPL9,RPL10,RPL11,RPL12,RPL13,RPL15,HNRNPR,RPL18,RPL19		Domain	PF00595	PDZ	Pfam	3.09e-07	0.0003402	0.0001366	0.001035	10	141	MAGI1,SHROOM3,MAGI3,PARD3B,MAGI2,MAST4,DLG2,RAPGEF2,PARD3,SNTB1		MicroRNA	hsa-miR-377:mirSVR_highEffct	hsa-miR-377:mirSVR_conserved_highEffect-0.5	MicroRNA.org	1.428e-08	3.866e-05	2.274e-06	1.929e-05	9	1636	TRHDE,MAGI2,DLG2,PLEKHA5,NLGN1,ARSJ,IQGAP2,TBL1X,CA8
	CNBP	1.86702e-57	5.88522e-53	1.36693	0.372	0.041	19			GO: Biological Process	GO:0016071	mRNA metabolic process		4.633e-43	2.095e-39	6.985e-41	6.282e-40	76	664	RPL21,RPL24,RPL30,RPL31,RPL32,RPL34,RPL35A,RPL37A,RPL41,RPLP0,RPLP1,RPLP2,RPS2,RPS3,RPS3A,RPS4X,RPS5,RPS6,RPS7,RPS8,RPS9,RPS11,RPS12,RPS13,RPS14,RPS15,RPS16,RPS17,RPS18,RPS19,RPS20,RPS23,RPS24,RPS25,RPS27,RPS27A,RPS28,HNRNPA2B1,DDX5,HNRNPU,RPL10A,CSDE1,RPL23,FAU,PAPOLA,HNRNPDL,NPM1,PTBP3,RPSA,RPL14,APP,TMBIM6,PABPC1,PRPF40A,LGALS3,SF3B1,EIF4A2,RPL35,RPL13A,PCBP1,RPL3,RPL4,RPL5,RPL6,RPL7,RPL7A,RPL…		Domain	SM00228	PDZ	SMART	4.847e-07	0.0005337	0.0001366	0.001035	10	148	MAGI1,SHROOM3,MAGI3,PARD3B,MAGI2,MAST4,DLG2,RAPGEF2,PARD3,SNTB1		MicroRNA	hsa-miR-183*:mirSVR_highEffct	hsa-miR-183*:mirSVR_nonconserved_highEffect-0.5	MicroRNA.org	1.704e-08	4.613e-05	2.563e-06	2.173e-05	9	1670	DACH1,MAGI2,SPTLC3,DGKI,RNF150,PLEKHA5,NLGN1,NEBL,ADAMTSL3
	MYL12A	3.59998e-57	1.13479e-52	1.35916	0.348	0.03	19			GO: Biological Process	GO:0006412	translation		6.419e-43	2.903e-39	9.365e-41	8.423e-40	76	667	RPL21,RPL24,EPRS,RPL30,RPL31,RPL32,RPL34,RPL35A,RPL37A,RPL41,RPLP0,RPLP1,GAPDH,RPLP2,RPS2,RPS3,RPS3A,RPS4X,RPS5,RPS6,RPS7,RPS8,NACA,RPS9,RPS11,RPS12,RPS13,RPS14,RPS15,RPS16,RPS17,RPS18,RPS19,RPS20,RPS23,RPS24,RPS25,RPS27,RPS27A,RPS28,HNRNPA2B1,RPL10A,SLC25A3,RPL23,FAU,EIF3K,HSPB1,NPM1,SLC25A5,RPSA,RPL14,APP,PABPC1,EEF1A1,EEF2,SLC25A39,EIF4A2,RPL35,EIF1,RPL13A,RPL3,RPL4,RPL5,RPL6,RPL7,RPL7A,RPL8,R…		Domain	2.30.42.10	-	Gene3D	5.488e-07	0.0006042	0.0001366	0.001035	10	150	MAGI1,SHROOM3,MAGI3,PARD3B,MAGI2,MAST4,DLG2,RAPGEF2,PARD3,SNTB1		MicroRNA	hsa-miR-190:mirSVR_highEffct	hsa-miR-190:mirSVR_conserved_highEffect-0.5	MicroRNA.org	2.306e-08	6.243e-05	3.119e-06	2.645e-05	8	1194	TRHDE,GPHN,MAGI2,RORA,NLGN1,IQGAP2,WDR72,CA8
	RPL7A	5.98167e-57	1.88554e-52	1.26351	0.448	0.081	19			GO: Biological Process	GO:0019439	aromatic compound catabolic process		1.311e-42	5.928e-39	1.853e-40	1.666e-39	66	474	RPL21,RPL24,RPL30,RPL31,RPL32,RPL34,RPL35A,HINT1,RPL37A,RPL41,RPLP0,RPLP1,RPLP2,RPS2,RPS3,RPS3A,RPS4X,RPS5,RPS6,RPS7,RPS8,RPS9,RPS11,RPS12,RPS13,RPS14,RPS15,RPS16,RPS17,RPS18,RPS19,RPS20,RPS23,RPS24,RPS25,RPS27,RPS27A,RPS28,RPL10A,CSDE1,RPL23,FAU,GPX1,RPSA,RPL14,PABPC1,EIF4A2,H1F0,RPL35,RPL13A,RPL3,RPL4,RPL5,RPL6,RPL7,RPL7A,RPL8,RPL9,RPL10,RPL11,RPL12,RPL13,RPL15,HNRNPR,RPL18,RPL19		Domain	PS50106	PDZ	PROSITE	5.835e-07	0.0006425	0.0001366	0.001035	10	151	MAGI1,SHROOM3,MAGI3,PARD3B,MAGI2,MAST4,DLG2,RAPGEF2,PARD3,SNTB1		MicroRNA	hsa-miR-382:mirSVR_lowEffct	hsa-miR-382:mirSVR_conserved_lowEffect-0.1-0.5	MicroRNA.org	2.399e-08	6.493e-05	3.119e-06	2.645e-05	9	1738	GPHN,MYRIP,DGKI,DLG2,PLEKHA5,SSBP2,NLGN1,FHIT,GPC6
	PEBP1	1.01011e-56	3.18407e-52	1.21818	0.511	0.117	19			GO: Biological Process	GO:0043043	peptide biosynthetic process		1.411e-42	6.382e-39	1.934e-40	1.74e-39	77	696	RPL21,RPL24,EPRS,RPL30,RPL31,RPL32,RPL34,RPL35A,RPL37A,RPL41,RPLP0,RPLP1,GAPDH,RPLP2,RPS2,RPS3,RPS3A,RPS4X,RPS5,RPS6,RPS7,RPS8,NACA,RPS9,RPS11,RPS12,RPS13,RPS14,RPS15,RPS16,RPS17,RPS18,RPS19,RPS20,RPS23,RPS24,RPS25,RPS27,RPS27A,RPS28,HNRNPA2B1,RPL10A,SLC25A3,RPL23,FAU,NFE2L2,EIF3K,HSPB1,NPM1,SLC25A5,RPSA,RPL14,APP,PABPC1,EEF1A1,EEF2,SLC25A39,EIF4A2,RPL35,EIF1,RPL13A,RPL3,RPL4,RPL5,RPL6,RPL7,RPL7A…		Domain	IPR001478	PDZ	InterPro	6.202e-07	0.0006828	0.0001366	0.001035	10	152	MAGI1,SHROOM3,MAGI3,PARD3B,MAGI2,MAST4,DLG2,RAPGEF2,PARD3,SNTB1		MicroRNA	hsa-miR-579:PITA	hsa-miR-579:PITA_TOP	PITA	2.42e-08	6.55e-05	3.119e-06	2.645e-05	6	435	GPHN,SPTLC3,DLG2,NLGN1,ARSJ,IQGAP2
	RPL5	2.39454e-56	7.54807e-52	1.25714	0.524	0.136	19			GO: Biological Process	GO:0006518	peptide metabolic process		5.405e-42	2.445e-38	7.191e-40	6.467e-39	83	847	RPL21,RPL24,EPRS,RPL30,RPL31,RPL32,RPL34,RPL35A,RPL37A,RPL41,RPLP0,RPLP1,GAPDH,RPLP2,RPS2,RPS3,RPS3A,RPS4X,RPS5,RPS6,RPS7,RPS8,NACA,RPS9,RPS11,RPS12,RPS13,RPS14,RPS15,RPS16,RPS17,RPS18,RPS19,RPS20,RPS23,RPS24,RPS25,RPS27,RPS27A,RPS28,HNRNPA2B1,RPL10A,SLC25A3,RPL23,FAU,CLU,NFE2L2,EIF3K,HSPB1,NPM1,SLC25A5,GPX1,RPSA,RPL14,APP,PABPC1,EEF1A1,GSTP1,EEF2,SLC25A39,ATP6AP2,EIF4A2,RPL35,EIF1,RPL13A,RPL3,RP…		Domain	PS00107	PROTEIN_KINASE_ATP	PROSITE	1.619e-06	0.001783	0.0002436	0.001847	16	459	AKT3,ERBB4,MAP4K3,CDK14,WNK1,STK3,IGF1R,MAST4,BRAF,FER,SIK2,PRKCA,PRKCE,PRKG1,MAPK8,MAPK10		MicroRNA	hsa-miR-3161:mirSVR_lowEffct	hsa-miR-3161:mirSVR_nonconserved_lowEffect-0.1-0.5	MicroRNA.org	2.607e-08	7.057e-05	3.208e-06	2.72e-05	9	1755	GPHN,MAGI2,SSBP2,ZBTB20,ARL15,ADAMTSL3,IQGAP2,SLC26A4,CA8
	RPL31	8.62146e-56	2.71766e-51	1.15091	0.533	0.134	19			GO: Biological Process	GO:0034470	ncRNA processing		1.257e-40	5.686e-37	1.624e-38	1.461e-37	60	399	RPL21,RPL24,RPL30,RPL31,RPL32,RPL34,RPL35A,RPL37A,RPL41,RPLP0,RPLP1,RPLP2,RPS2,RPS3,RPS3A,RPS4X,RPS5,RPS6,RPS7,RPS8,RPS9,RPS11,RPS12,RPS13,RPS14,RPS15,RPS16,RPS17,RPS18,RPS19,RPS20,RPS23,RPS24,RPS25,RPS27,RPS27A,RPS28,HNRNPA2B1,RPL10A,RPL23,FAU,RPSA,RPL14,RPL35,RPL13A,RPL3,RPL4,RPL5,RPL6,RPL7,RPL7A,RPL8,RPL9,RPL10,RPL11,RPL12,RPL13,RPL15,RPL18,RPL19		Domain	IPR008144	Guanylate_kin-like_dom	InterPro	2.212e-06	0.002436	0.0002436	0.001847	5	26	MAGI1,CACNB2,MAGI3,MAGI2,DLG2		MicroRNA	hsa-miR-218-2*:mirSVR_lowEffct	hsa-miR-218-2*:mirSVR_nonconserved_lowEffect-0.1-0.5	MicroRNA.org	2.845e-08	7.7e-05	3.291e-06	2.791e-05	9	1773	GPHN,MYRIP,DLG2,NLGN1,NEBL,GPC6,SLC35F3,TBL1X,WDR72
	LITAF	5.49389e-55	1.73178e-50	1.06267	0.604	0.187	19			GO: Biological Process	GO:1901361	organic cyclic compound catabolic process		1.468e-40	6.641e-37	1.845e-38	1.659e-37	66	510	RPL21,RPL24,RPL30,RPL31,RPL32,RPL34,RPL35A,HINT1,RPL37A,RPL41,RPLP0,RPLP1,RPLP2,RPS2,RPS3,RPS3A,RPS4X,RPS5,RPS6,RPS7,RPS8,RPS9,RPS11,RPS12,RPS13,RPS14,RPS15,RPS16,RPS17,RPS18,RPS19,RPS20,RPS23,RPS24,RPS25,RPS27,RPS27A,RPS28,RPL10A,CSDE1,RPL23,FAU,GPX1,RPSA,RPL14,PABPC1,EIF4A2,H1F0,RPL35,RPL13A,RPL3,RPL4,RPL5,RPL6,RPL7,RPL7A,RPL8,RPL9,RPL10,RPL11,RPL12,RPL13,RPL15,HNRNPR,RPL18,RPL19		Domain	IPR008145	GK/Ca_channel_bsu	InterPro	2.212e-06	0.002436	0.0002436	0.001847	5	26	MAGI1,CACNB2,MAGI3,MAGI2,DLG2		MicroRNA	hsa-miR-1297:mirSVR_lowEffct	hsa-miR-1297:mirSVR_conserved_lowEffect-0.1-0.5	MicroRNA.org	2.942e-08	7.964e-05	3.291e-06	2.791e-05	9	1780	GPHN,DGKI,RNF150,PLEKHA5,ARSJ,SLC35F3,IQGAP2,SLC26A4,WDR72
	HINT1	8.37614e-55	2.64033e-50	1.29505	0.385	0.051	19			GO: Biological Process	GO:0006886	intracellular protein transport		3.294e-39	1.49e-35	4.027e-37	3.622e-36	90	1105	RPL21,RPL24,RPL30,HSP90B1,RPL31,RPL32,SNX3,RPL34,RPL35A,RPL37A,RPL41,RPLP0,RPLP1,RPLP2,RPS2,RPS3,RPS3A,RPS4X,RPS5,RPS6,SPTBN1,RPS7,RPS8,RPS9,RPS11,RPS12,RPS13,RPS14,RPS15,SRP14,RPS16,RPS17,RPS18,RPS19,RPS20,RPS23,RPS24,RPS25,RPS27,RPS27A,RPS28,ZDHHC3,RPL10A,RPL23,FAU,UBE2D3,CLTC,KIF5B,HSPA4,HSPA9,PTTG1IP,HSP90AA1,HSP90AB1,NPM1,RANBP2,CIB1,KRT18,LITAF,ANXA2,DYNLT1,RPSA,RPL14,YWHAB,PDIA3,RHOA,TXNIP…		Domain	SM00072	GuKc	SMART	2.212e-06	0.002436	0.0002436	0.001847	5	26	MAGI1,CACNB2,MAGI3,MAGI2,DLG2		MicroRNA	hsa-miR-410:mirSVR_highEffct	hsa-miR-410:mirSVR_conserved_highEffect-0.5	MicroRNA.org	3.072e-08	8.315e-05	3.291e-06	2.791e-05	9	1789	DACH1,MYRIP,DLG2,PLEKHA5,NLGN1,GPC6,ADAMTSL3,SLC26A4,CA8
	RPL4	2.71688e-54	8.56416e-50	1.26892	0.43	0.077	19			GO: Biological Process	GO:0043604	amide biosynthetic process		5.205e-39	2.354e-35	6.195e-37	5.572e-36	77	780	RPL21,RPL24,EPRS,RPL30,RPL31,RPL32,RPL34,RPL35A,RPL37A,RPL41,RPLP0,RPLP1,GAPDH,RPLP2,RPS2,RPS3,RPS3A,RPS4X,RPS5,RPS6,RPS7,RPS8,NACA,RPS9,RPS11,RPS12,RPS13,RPS14,RPS15,RPS16,RPS17,RPS18,RPS19,RPS20,RPS23,RPS24,RPS25,RPS27,RPS27A,RPS28,HNRNPA2B1,RPL10A,SLC25A3,RPL23,FAU,NFE2L2,EIF3K,HSPB1,NPM1,SLC25A5,RPSA,RPL14,APP,PABPC1,EEF1A1,EEF2,SLC25A39,EIF4A2,RPL35,EIF1,RPL13A,RPL3,RPL4,RPL5,RPL6,RPL7,RPL7A…		Domain	PF00625	Guanylate_kin	Pfam	2.212e-06	0.002436	0.0002436	0.001847	5	26	MAGI1,CACNB2,MAGI3,MAGI2,DLG2		MicroRNA	hsa-miR-454:mirSVR_lowEffct	hsa-miR-454:mirSVR_conserved_lowEffect-0.1-0.5	MicroRNA.org	3.161e-08	8.556e-05	3.291e-06	2.791e-05	9	1795	GPHN,MAGI2,DLG2,ZBTB20,FHIT,ADAMTSL3,IQGAP2,SLC26A4,TBL1X
	DHRS7	4.8574e-54	1.53115e-49	1.23237	0.4	0.06	19			GO: Biological Process	GO:0022613	ribonucleoprotein complex biogenesis		1.189e-38	5.376e-35	1.378e-36	1.24e-35	62	468	RPL21,RPL24,RPL30,RPL31,RPL32,RPL34,RPL35A,RPL37A,RPL41,RPLP0,RPLP1,RPLP2,RPS2,RPS3,RPS3A,RPS4X,RPS5,RPS6,RPS7,RPS8,RPS9,RPS11,RPS12,RPS13,RPS14,RPS15,RPS16,RPS17,RPS18,RPS19,RPS20,RPS23,RPS24,RPS25,RPS27,RPS27A,RPS28,RPL10A,RPL23,FAU,EIF3K,NPM1,RPSA,RPL14,SF3B1,RPL35,RPL13A,RPL3,RPL4,RPL5,RPL6,RPL7,RPL7A,RPL8,RPL9,RPL10,RPL11,RPL12,RPL13,RPL15,RPL18,RPL19		Domain	IPR011009	Kinase-like_dom	InterPro	3.226e-06	0.003552	0.0003229	0.002448	17	543	AKT3,ERBB4,MAP4K3,CDK14,WNK1,STK3,IGF1R,DST,MAST4,BRAF,FER,SIK2,PRKCA,PRKCE,PRKG1,MAPK8,MAPK10		MicroRNA	hsa-miR-875-3p:mirSVR_highEffct	hsa-miR-875-3p:mirSVR_nonconserved_highEffect-0.5	MicroRNA.org	3.887e-08	0.0001052	3.897e-06	3.305e-05	9	1839	TRHDE,MYRIP,DLG2,PLEKHA5,NLGN1,GPC6,SLC4A9,ACSM2B,CA8
	S100A6	5.07306e-54	1.59913e-49	1.12792	0.496	0.117	19			GO: Biological Process	GO:0033365	protein localization to organelle		2.159e-38	9.767e-35	2.442e-36	2.196e-35	82	919	RPL21,VAPA,RPL24,RPL30,RPL31,RPL32,RPL34,RPL35A,RPL37A,RPL41,RPLP0,RPLP1,RPLP2,RPS2,RPS3,RPS3A,RPS4X,RPS5,RPS6,SPTBN1,HSPH1,RPS7,RPS8,RPS9,RPS11,RPS12,RPS13,RPS14,RPS15,SRP14,RPS16,RPS17,RPS18,RPS19,RPS20,RPS23,RPS24,RPS25,RPS27,RPS27A,RPS28,TERF2IP,RPL10A,RPL23,FAU,UBE2D3,HSPA4,HSPA5,PTTG1IP,HSP90AA1,HSP90AB1,NPM1,RANBP2,LITAF,LAMTOR5,RPSA,RPL14,YWHAB,PDIA3,RHOA,TXNIP,CCT6A,GCC2,SEC62,PRDX1,RPL3…		Domain	IPR000719	Prot_kinase_dom	InterPro	3.654e-06	0.004023	0.0003353	0.002542	16	489	AKT3,ERBB4,MAP4K3,CDK14,WNK1,STK3,IGF1R,MAST4,BRAF,FER,SIK2,PRKCA,PRKCE,PRKG1,MAPK8,MAPK10		MicroRNA	hsa-miR-448:mirSVR_lowEffct	hsa-miR-448:mirSVR_conserved_lowEffect-0.1-0.5	MicroRNA.org	4.262e-08	0.0001154	4.12e-06	3.495e-05	9	1859	DACH1,MAGI2,RNF150,DLG2,PLEKHA5,GPC6,ADAMTSL3,MAP3K5,WDR72
	CD164	2.01075e-53	6.33829e-49	1.31895	0.354	0.041	19			GO: Biological Process	GO:0061024	membrane organization		6.21e-38	2.809e-34	6.851e-36	6.162e-35	88	1091	RPL21,VAPA,RPL24,RPL30,RPL31,RPL32,SNX3,RPL34,RPL35A,RPL37A,RPL41,RPLP0,RPLP1,RPLP2,RPS2,RPS3,RPS3A,RPS4X,RPS5,RPS6,INSIG1,SPTBN1,RPS7,RPS8,RPS9,RPS11,RPS12,RPS13,RPS14,RPS15,SRP14,RPS16,RPS17,RPS18,RPS19,RPS20,RPS23,RPS24,RPS25,RPS27,RPS27A,RPS28,STAP1,RPL10A,RPL23,S100A10,FAU,CLU,CLTC,KIF5B,HSPA4,HSP90AA1,RANBP2,CIB1,KRT18,SLC25A5,ANXA2,TMEM59,RPSA,RPL14,PPIA,YWHAB,ARF1,CD9,GCC2,SEC62,CD24,CD59…		Domain	PS50011	PROTEIN_KINASE_DOM	PROSITE	4.053e-06	0.004462	0.0003433	0.002602	16	493	AKT3,ERBB4,MAP4K3,CDK14,WNK1,STK3,IGF1R,MAST4,BRAF,FER,SIK2,PRKCA,PRKCE,PRKG1,MAPK8,MAPK10		MicroRNA	hsa-miR-4276:mirSVR_lowEffct	hsa-miR-4276:mirSVR_nonconserved_lowEffect-0.1-0.5	MicroRNA.org	4.841e-08	0.000131	4.519e-06	3.832e-05	9	1887	RNF150,DLG2,SSBP2,NEBL,GPC6,ADAMTSL3,IQGAP2,MAP3K5,TBL1X
	GPX1	1.29008e-52	4.0666e-48	1.20169	0.369	0.046	19			GO: Biological Process	GO:0043603	cellular amide metabolic process		1.166e-36	5.275e-33	1.256e-34	1.13e-33	84	1023	RPL21,RPL24,EPRS,RPL30,RPL31,RPL32,RPL34,RPL35A,RPL37A,RPL41,RPLP0,RPLP1,GAPDH,RPLP2,RPS2,RPS3,RPS3A,RPS4X,RPS5,RPS6,RPS7,RPS8,NACA,RPS9,RPS11,RPS12,RPS13,RPS14,RPS15,RPS16,RPS17,RPS18,RPS19,RPS20,RPS23,RPS24,RPS25,RPS27,RPS27A,RPS28,HNRNPA2B1,RPL10A,SLC25A3,RPL23,FAU,CLU,NFE2L2,EIF3K,HSPB1,NPM1,SLC25A5,GPX1,RPSA,RPL14,APP,PABPC1,EEF1A1,GSTP1,EEF2,NAMPT,SLC25A39,ATP6AP2,EIF4A2,RPL35,EIF1,RPL13A,R…		Domain	IPR020590	Guanylate_kinase_CS	InterPro	7.986e-06	0.008793	0.0006281	0.004762	4	16	MAGI1,MAGI3,MAGI2,DLG2		MicroRNA	hsa-miR-30b:mirSVR_highEffct	hsa-miR-30b:mirSVR_conserved_highEffect-0.5	MicroRNA.org	5.019e-08	0.0001359	4.528e-06	3.841e-05	9	1895	TRHDE,MAGI2,SPTLC3,DGKI,SSBP2,NLGN1,ARL15,SLC35F3,MAP3K5
	ERP27	4.61184e-52	1.45374e-47	1.28154	0.374	0.053	19			GO: Biological Process	GO:0044265	cellular macromolecule catabolic process		1.45e-35	6.558e-32	1.525e-33	1.372e-32	81	977	RPL21,RPL24,RPL30,HSP90B1,RPL31,RPL32,RPL34,RPL35A,RPL37A,RPL41,RPLP0,RPLP1,RPLP2,RPS2,RPS3,RPS3A,RPS4X,RPS5,RPS6,PSMA7,RPS7,RPS8,RPS9,RPS11,RPS12,RPS13,RPS14,RPS15,RPS16,RPS17,RPS18,RPS19,RPS20,RPS23,RPS24,RPS25,RPS27,RPS27A,RPS28,RPL10A,CSDE1,RPL23,UBB,FAU,UBXN4,UBE2D3,CLU,NFE2L2,ANAPC16,HSPA5,PTTG1IP,HSP90AB1,ANXA2,CAPN2,GPX1,RPSA,RPL14,SKP1,PABPC1,CUL5,EIF4A2,H1F0,TMF1,RPL35,RPL13A,RPL3,RPL4,…		Domain	IPR008271	Ser/Thr_kinase_AS	InterPro	1.01e-05	0.01112	0.0007376	0.005592	13	357	AKT3,MAP4K3,CDK14,WNK1,STK3,MAST4,BRAF,SIK2,PRKCA,PRKCE,PRKG1,MAPK8,MAPK10		MicroRNA	hsa-miR-1299:mirSVR_highEffct	hsa-miR-1299:mirSVR_nonconserved_highEffect-0.5	MicroRNA.org	5.415e-08	0.0001466	4.667e-06	3.958e-05	9	1912	TRHDE,MYRIP,SPTLC3,PLEKHA5,NLGN1,ARL15,GPC6,SLC4A9,CA8
	CD63	1.35359e-51	4.26679e-47	1.19532	0.437	0.086	19			GO: Biological Process	GO:0034613	cellular protein localization		5.753e-34	2.602e-30	5.913e-32	5.319e-31	102	1666	RPL21,VAPA,RPL24,RPL30,HSP90B1,RPL31,RPL32,SNX3,RPL34,RPL35A,RPL37A,RPL41,RPLP0,RPLP1,RPLP2,RPS2,RPS3,RPS3A,RPS4X,RPS5,RPS6,SPTBN1,HSPH1,RPS7,RPS8,RPS9,RPS11,RPS12,RPS13,RPS14,RPS15,SRP14,RPS16,RPS17,RPS18,RPS19,RPS20,RPS23,RPS24,RPS25,RPS27,RPS27A,RPS28,ZDHHC3,TERF2IP,IQGAP1,RPL10A,RPL23,S100A10,FAU,UBE2D3,CLTC,KIF5B,HSPA4,HSPA5,HSPA9,PTTG1IP,HSP90AA1,HSP90AB1,NPM1,RANBP2,CIB1,KRT18,LITAF,LAMTOR…		Domain	SM00220	S_TKc	SMART	1.072e-05	0.0118	0.0007376	0.005592	13	359	AKT3,MAP4K3,CDK14,WNK1,STK3,MAST4,BRAF,SIK2,PRKCA,PRKCE,PRKG1,MAPK8,MAPK10		MicroRNA	hsa-miR-33b:mirSVR_highEffct	hsa-miR-33b:mirSVR_conserved_highEffect-0.5	MicroRNA.org	5.517e-08	0.0001494	4.667e-06	3.958e-05	7	865	TRHDE,PLEKHA5,ARL15,GPC6,SLC26A4,MAP3K5,WDR72
	RPLP1	2.68272e-51	8.45648e-47	1.08883	0.57	0.181	19			GO: Biological Process	GO:0070727	cellular macromolecule localization		9.604e-34	4.344e-30	9.653e-32	8.682e-31	102	1676	RPL21,VAPA,RPL24,RPL30,HSP90B1,RPL31,RPL32,SNX3,RPL34,RPL35A,RPL37A,RPL41,RPLP0,RPLP1,RPLP2,RPS2,RPS3,RPS3A,RPS4X,RPS5,RPS6,SPTBN1,HSPH1,RPS7,RPS8,RPS9,RPS11,RPS12,RPS13,RPS14,RPS15,SRP14,RPS16,RPS17,RPS18,RPS19,RPS20,RPS23,RPS24,RPS25,RPS27,RPS27A,RPS28,ZDHHC3,TERF2IP,IQGAP1,RPL10A,RPL23,S100A10,FAU,UBE2D3,CLTC,KIF5B,HSPA4,HSPA5,HSPA9,PTTG1IP,HSP90AA1,HSP90AB1,NPM1,RANBP2,CIB1,KRT18,LITAF,LAMTOR…		Domain	PS00108	PROTEIN_KINASE_ST	PROSITE	1.171e-05	0.01289	0.0007584	0.00575	13	362	AKT3,MAP4K3,CDK14,WNK1,STK3,MAST4,BRAF,SIK2,PRKCA,PRKCE,PRKG1,MAPK8,MAPK10		MicroRNA	hsa-miR-3126-3p:mirSVR_lowEffct	hsa-miR-3126-3p:mirSVR_nonconserved_lowEffect-0.1-0.5	MicroRNA.org	5.918e-08	0.0001602	4.794e-06	4.066e-05	8	1350	TRHDE,MYRIP,SPTLC3,DGKI,NLGN1,ARL15,FHIT,SLC35F3
	RTN4	1.35428e-50	4.26896e-46	0.966146	0.702	0.31	19			GO: Biological Process	GO:1901566	organonitrogen compound biosynthetic process		4.053e-33	1.833e-29	3.985e-31	3.584e-30	94	1444	RPL21,VAPA,ATP5PB,ATP5MC3,RPL24,EPRS,RPL30,RPL31,RPL32,CHCHD10,SNX3,RPL34,RPL35A,RPL37A,RPL41,RPLP0,RPLP1,GAPDH,RPLP2,RPS2,RPS3,RPS3A,RPS4X,RPS5,RPS6,RPS7,RPS8,NACA,RPS9,RPS11,RPS12,RPS13,RPS14,RPS15,RPS16,RPS17,RPS18,RPS19,RPS20,RPS23,RPS24,RPS25,RPS27,RPS27A,RPS28,HNRNPA2B1,RPL10A,SLC25A3,RPL23,FAU,SAT1,NFE2L2,CLTC,PKM,EIF3K,GNAS,ALDOA,HSPB1,NPM1,CALCA,CALM1,SLC25A5,RPSA,RPL14,APP,PABPC1,EEF1A1…		Domain	IPR023088	PDEase	InterPro	1.668e-05	0.01836	0.00102	0.007734	4	19	PDE1A,PDE1C,PDE4D,PDE7B		MicroRNA	hsa-miR-1208:mirSVR_lowEffct	hsa-miR-1208:mirSVR_nonconserved_lowEffect-0.1-0.5	MicroRNA.org	6.021e-08	0.000163	4.794e-06	4.066e-05	9	1936	TRHDE,DACH1,MYRIP,DGKI,PLEKHA5,RORA,SSBP2,GPC6,ADAMTSL3
	RPS19	3.99725e-50	1.26001e-45	1.08953	0.509	0.133	19			GO: Biological Process	GO:0034660	ncRNA metabolic process		6.233e-33	2.819e-29	5.999e-31	5.395e-30	61	563	RPL21,RPL24,EPRS,RPL30,RPL31,RPL32,RPL34,RPL35A,RPL37A,RPL41,RPLP0,RPLP1,RPLP2,RPS2,RPS3,RPS3A,RPS4X,RPS5,RPS6,RPS7,RPS8,RPS9,RPS11,RPS12,RPS13,RPS14,RPS15,RPS16,RPS17,RPS18,RPS19,RPS20,RPS23,RPS24,RPS25,RPS27,RPS27A,RPS28,HNRNPA2B1,RPL10A,RPL23,FAU,RPSA,RPL14,RPL35,RPL13A,RPL3,RPL4,RPL5,RPL6,RPL7,RPL7A,RPL8,RPL9,RPL10,RPL11,RPL12,RPL13,RPL15,RPL18,RPL19		Domain	PF00069	Pkinase	Pfam	2.009e-05	0.02212	0.001164	0.008825	13	381	AKT3,MAP4K3,CDK14,WNK1,STK3,MAST4,BRAF,SIK2,PRKCA,PRKCE,PRKG1,MAPK8,MAPK10		MicroRNA	hsa-miR-30c:mirSVR_highEffct	hsa-miR-30c:mirSVR_conserved_highEffect-0.5	MicroRNA.org	6.346e-08	0.0001718	4.807e-06	4.077e-05	9	1948	TRHDE,MAGI2,SPTLC3,DGKI,SSBP2,NLGN1,ARL15,SLC35F3,MAP3K5
	RPL13A	1.24106e-49	3.91207e-45	0.974761	0.619	0.216	19			GO: Biological Process	GO:0006396	RNA processing		1.112e-31	5.03e-28	1.048e-29	9.426e-29	74	913	RPL21,RPL24,RPL30,RPL31,RPL32,RPL34,RPL35A,RPL37A,RPL41,RPLP0,RPLP1,RPLP2,RPS2,RPS3,RPS3A,RPS4X,RPS5,RPS6,RPS7,RPS8,RPS9,RPS11,RPS12,RPS13,RPS14,RPS15,RPS16,RPS17,RPS18,RPS19,RPS20,RPS23,RPS24,RPS25,RPS27,RPS27A,RPS28,HNRNPA2B1,DDX5,HNRNPU,RPL10A,RPL23,FAU,PAPOLA,HNRNPDL,NPM1,PTBP3,RPSA,RPL14,APP,TMBIM6,PABPC1,PRPF40A,LGALS3,SF3B1,RPL35,RPL13A,PCBP1,RPL3,RPL4,RPL5,RPL6,RPL7,RPL7A,RPL8,RPL9,RPL10,…		Domain	IPR023174	PDEase_CS	InterPro	2.542e-05	0.02799	0.001272	0.009645	4	21	PDE1A,PDE1C,PDE4D,PDE7B		MicroRNA	hsa-miR-544:mirSVR_highEffct	hsa-miR-544:mirSVR_conserved_highEffect-0.5	MicroRNA.org	6.514e-08	0.0001763	4.807e-06	4.077e-05	9	1954	DACH1,SPTLC3,DGKI,RNF150,FHIT,SLC26A4,MAP3K5,TBL1X,CA8
	RPS27A	2.55698e-49	8.06011e-45	1.09648	0.537	0.165	19			GO: Biological Process	GO:0015031	protein transport		5.584e-31	2.526e-27	5.154e-29	4.636e-28	106	1948	RPL21,RPL24,ATP6V1A,RPL30,HSP90B1,RPL31,RPL32,SNX3,RPL34,ATP6V0B,RPL35A,RPL37A,RPL41,RPLP0,RPLP1,RPLP2,RPS2,RPS3,RPS3A,RPS4X,RPS5,RPS6,SPTBN1,RPS7,RPS8,NACA,RPS9,RPS11,HLA-E,RPS12,RPS13,RPS14,RPS15,SRP14,RPS16,RPS17,RPS18,RPS19,RPS20,RPS23,RPS24,RPS25,RPS27,RPS27A,RPS28,ZDHHC3,RPL10A,RPL23,FAU,UBE2D3,CLU,BTF3,CLTC,KIF5B,GNAS,HSPA4,HSPA9,PTTG1IP,HSP90AA1,HSP90AB1,HSPD1,NPM1,RANBP2,CIB1,ATP6V0E1,KR…		Domain	PS00126	PDEASE_I	PROSITE	2.542e-05	0.02799	0.001272	0.009645	4	21	PDE1A,PDE1C,PDE4D,PDE7B		MicroRNA	hsa-miR-101:mirSVR_lowEffct	hsa-miR-101:mirSVR_conserved_lowEffect-0.1-0.5	MicroRNA.org	6.571e-08	0.0001779	4.807e-06	4.077e-05	9	1956	SPTLC3,DGKI,PLEKHA5,RORA,ARSJ,NEBL,GPC6,MAP3K5,WDR72
	TMEM59	5.62033e-49	1.77164e-44	1.16614	0.372	0.057	19			GO: Biological Process	GO:0044248	cellular catabolic process		1.468e-30	6.639e-27	1.328e-28	1.194e-27	102	1828	RPL21,RPL24,ATP6V1A,RPL30,HSP90B1,RPL31,RPL32,RPL34,ATP6V0B,RPL35A,HINT1,RPL37A,RPL41,PSAP,RPLP0,RPLP1,GAPDH,RPLP2,ACADVL,ACAT1,RPS2,RPS3,RPS3A,RPS4X,RPS5,RPS6,PSMA7,RPS7,RPS8,RPS9,RPS11,RPS12,RPS13,RPS14,RPS15,RPS16,RPS17,RPS18,RPS19,RPS20,RPS23,RPS24,RPS25,RPS27,RPS27A,RPS28,RPL10A,TXNRD1,CSDE1,RPL23,UBB,FAU,UBXN4,UBE2D3,CLU,NFE2L2,ANAPC16,MAP1LC3B,HSPA5,PTTG1IP,HSPB1,HSP90AB1,ATP6V0E1,CALM1,AN…		Domain	PF00233	PDEase_I	Pfam	2.542e-05	0.02799	0.001272	0.009645	4	21	PDE1A,PDE1C,PDE4D,PDE7B		MicroRNA	hsa-miR-23b-3p:TargetScan	hsa-miR-23b-3p	TargetScan	8.753e-08	0.0002369	5.822e-06	4.937e-05	7	926	DACH1,RNF150,DLG2,RORA,NLGN1,GPC6,MAP3K5
	TSPAN1	5.96941e-49	1.88168e-44	1.19499	0.343	0.043	19			GO: Biological Process	GO:0009057	macromolecule catabolic process		3.363e-30	1.521e-26	2.982e-28	2.682e-27	83	1223	RPL21,RPL24,RPL30,HSP90B1,RPL31,RPL32,SNX3,RPL34,RPL35A,RPL37A,RPL41,RPLP0,RPLP1,RPLP2,RPS2,RPS3,RPS3A,RPS4X,RPS5,RPS6,PSMA7,RPS7,RPS8,RPS9,RPS11,RPS12,RPS13,RPS14,RPS15,RPS16,RPS17,RPS18,RPS19,RPS20,RPS23,RPS24,RPS25,RPS27,RPS27A,RPS28,RPL10A,CSDE1,RPL23,UBB,FAU,UBXN4,UBE2D3,CLU,NFE2L2,ANAPC16,HSPA5,PTTG1IP,HSP90AB1,CALM1,ANXA2,CAPN2,GPX1,RPSA,RPL14,SKP1,PABPC1,CUL5,EIF4A2,H1F0,TMF1,RPL35,RPL13A…		Domain	1.10.1300.10	-	Gene3D	3.086e-05	0.03398	0.001477	0.0112	4	22	PDE1A,PDE1C,PDE4D,PDE7B		MicroRNA	hsa-miR-23a-3p:TargetScan	hsa-miR-23a-3p	TargetScan	8.753e-08	0.0002369	5.822e-06	4.937e-05	7	926	DACH1,RNF150,DLG2,RORA,NLGN1,GPC6,MAP3K5
	NACA	1.30374e-48	4.10965e-44	1.25223	0.33	0.037	19			GO: Biological Process	GO:1901575	organic substance catabolic process		5.32e-27	2.406e-23	4.627e-25	4.162e-24	99	1910	RPL21,RPL24,RPL30,HSP90B1,RPL31,RPL32,SNX3,RPL34,RPL35A,HINT1,RPL37A,RPL41,RPLP0,RPLP1,GAPDH,RPLP2,ACADVL,ACAT1,RPS2,RPS3,RPS3A,RPS4X,RPS5,RPS6,PSMA7,RPS7,RPS8,RPS9,RPS11,RPS12,RPS13,RPS14,RPS15,RPS16,RPS17,RPS18,RPS19,RPS20,RPS23,RPS24,RPS25,RPS27,RPS27A,RPS28,PGK1,RPL10A,CSDE1,RPL23,UBB,FAU,UBXN4,UBE2D3,SAT1,CLU,NFE2L2,PKM,ANAPC16,ALDH1A1,ALDOA,HSPA5,PTTG1IP,HSP90AB1,CALM1,ANXA2,CAPN2,GPX1,RPSA…		Domain	PS00856	GUANYLATE_KINASE_1	PROSITE	3.712e-05	0.04087	0.001572	0.01192	4	23	MAGI1,MAGI3,MAGI2,DLG2		MicroRNA	hsa-miR-23c:TargetScan	hsa-miR-23c	TargetScan	8.753e-08	0.0002369	5.822e-06	4.937e-05	7	926	DACH1,RNF150,DLG2,RORA,NLGN1,GPC6,MAP3K5
	RPL10A	9.16736e-48	2.88974e-43	1.19839	0.381	0.067	19			GO: Biological Process	GO:0042255	ribosome assembly		1.841e-17	8.327e-14	1.571e-15	1.413e-14	17	57	RPL24,RPS2,RPS5,RPS14,RPS15,RPS17,RPS19,RPS25,RPS27,NPM1,RPSA,RPL3,RPL5,RPL6,RPL10,RPL11,RPL12		Domain	PS50052	GUANYLATE_KINASE_2	PROSITE	3.712e-05	0.04087	0.001572	0.01192	4	23	MAGI1,MAGI3,MAGI2,DLG2		MicroRNA	hsa-miR-96:mirSVR_highEffct	hsa-miR-96:mirSVR_conserved_highEffect-0.5	MicroRNA.org	8.817e-08	0.0002387	5.822e-06	4.937e-05	7	927	GPHN,MYRIP,DLG2,GPC6,SLC26A4,TBL1X,WDR72
	CIB1	7.34395e-47	2.31496e-42	1.11409	0.337	0.044	19			GO: Biological Process	GO:0042274	ribosomal small subunit biogenesis		4.876e-15	2.205e-11	4.084e-13	3.673e-12	16	65	RPS2,RPS5,RPS6,RPS7,RPS8,RPS14,RPS15,RPS16,RPS17,RPS19,RPS24,RPS25,RPS27,RPS28,NPM1,RPSA		Domain	IPR002073	PDEase_catalytic_dom	InterPro	3.712e-05	0.04087	0.001572	0.01192	4	23	PDE1A,PDE1C,PDE4D,PDE7B		MicroRNA	hsa-miR-376c:mirSVR_highEffct	hsa-miR-376c:mirSVR_conserved_highEffect-0.5	MicroRNA.org	9.535e-08	0.0002581	6.146e-06	5.212e-05	8	1437	TRHDE,DGKI,DLG2,PLEKHA5,GPC6,SLC26A4,WDR72,CA8
	ENO1	2.43232e-46	7.66717e-42	1.09038	0.435	0.099	19			GO: Biological Process	GO:0042273	ribosomal large subunit biogenesis		4.449e-13	2.012e-09	3.658e-11	3.29e-10	14	59	RPL24,RPL35A,RPL10A,NPM1,RPL14,RPL35,RPL3,RPL5,RPL6,RPL7,RPL7A,RPL10,RPL11,RPL12		Domain	SM00471	HDc	SMART	4.425e-05	0.04872	0.0017	0.01289	4	24	PDE1A,PDE1C,PDE4D,PDE7B		MicroRNA	hsa-miR-584:mirSVR_lowEffct	hsa-miR-584:mirSVR_nonconserved_lowEffect-0.1-0.5	MicroRNA.org	1.082e-07	0.0002928	6.679e-06	5.665e-05	8	1461	DACH1,GPHN,PLEKHA5,RORA,NLGN1,GPC6,MAP3K5,WDR72
	SARAF	3.40656e-46	1.07382e-41	1.11907	0.372	0.065	19			GO: Biological Process	GO:0046034	ATP metabolic process		1.487e-12	6.724e-09	1.201e-10	1.08e-09	24	242	ATP5PB,ATP5MC3,ATP6V1A,CHCHD10,GAPDH,NDUFA4,NDUFA5,PGK1,COX5A,PKM,UQCRFS1,ALDOA,COX4I1,COX5B,COX7C,LDHA,RHOA,CYCS,ATP1B1,ENO1,ATP5F1A,ATP5F1B,ATP5F1C,TPI1		Domain	IPR003607	HD/PDEase_dom	InterPro	4.425e-05	0.04872	0.0017	0.01289	4	24	PDE1A,PDE1C,PDE4D,PDE7B		MicroRNA	hsa-miR-758:mirSVR_lowEffct	hsa-miR-758:mirSVR_conserved_lowEffect-0.1-0.5	MicroRNA.org	1.099e-07	0.0002975	6.679e-06	5.665e-05	8	1464	MYRIP,MAGI2,DLG2,RORA,SSBP2,ARSJ,GPC6,SLC26A4
	RPL18	1.32152e-45	4.1657e-41	1.10916	0.407	0.086	19			GO: Biological Process	GO:0009205	purine ribonucleoside triphosphate metabolic process		8.896e-12	4.024e-08	7.059e-10	6.349e-09	24	263	ATP5PB,ATP5MC3,ATP6V1A,CHCHD10,GAPDH,NDUFA4,NDUFA5,PGK1,COX5A,PKM,UQCRFS1,ALDOA,COX4I1,COX5B,COX7C,LDHA,RHOA,CYCS,ATP1B1,ENO1,ATP5F1A,ATP5F1B,ATP5F1C,TPI1		Domain	PF00397	WW	Pfam	4.477e-05	0.04929	0.0017	0.01289	5	47	MAGI1,WWOX,NEDD4L,MAGI3,MAGI2		MicroRNA	hsa-miR-549:mirSVR_lowEffct	hsa-miR-549:mirSVR_nonconserved_lowEffect-0.1-0.5	MicroRNA.org	1.11e-07	0.0003006	6.679e-06	5.665e-05	8	1466	TRHDE,DACH1,DLG2,PLEKHA5,SLC35F3,ADAMTSL3,WDR72,CA8
	LGALS3	1.7505e-45	5.51794e-41	1.12171	0.415	0.089	19			GO: Biological Process	GO:0000028	ribosomal small subunit assembly		9.892e-12	4.474e-08	7.714e-10	6.938e-09	9	20	RPS2,RPS5,RPS14,RPS15,RPS17,RPS19,RPS25,RPS27,RPSA		Pathway	1269291	DAG and IP3 signaling	BioSystems: REACTOME	4.812e-07	0.0004677	0.0002225	0.001659	6	34	PDE1A,PDE1C,ITPR1,ITPR2,PRKCA,PRKCE		MicroRNA	hsa-miR-493-5p:TargetScan	hsa-miR-493-5p	TargetScan	1.316e-07	0.0003562	7.743e-06	6.567e-05	6	580	DACH1,DGKI,RNF150,DLG2,RORA,NLGN1
	H1F0	3.30764e-45	1.04263e-40	1.23497	0.311	0.037	19			GO: Biological Process	GO:0006091	generation of precursor metabolites and energy		1.128e-11	5.101e-08	8.646e-10	7.776e-09	29	393	CHCHD10,GAPDH,ACADVL,RPS27A,NDUFA4,NDUFA5,MDH1,PGK1,SLC25A3,UBB,COX5A,PKM,UQCRFS1,GNAS,ALDOA,CALM1,COX4I1,COX5B,COX7C,IDH2,LDHA,RHOA,CYCS,ENO1,PTGES3,SOD2,ATP5F1B,ATP5F1C,TPI1		Pathway	1269472	PLC-gamma1 signalling	BioSystems: REACTOME	6.868e-07	0.0006676	0.0002225	0.001659	6	36	PDE1A,PDE1C,ITPR1,ITPR2,PRKCA,PRKCE		MicroRNA	hsa-miR-3123:mirSVR_highEffct	hsa-miR-3123:mirSVR_nonconserved_highEffect-0.5	MicroRNA.org	1.356e-07	0.0003671	7.752e-06	6.575e-05	8	1505	DGKI,DLG2,RORA,ZBTB20,ARL15,GPC6,IQGAP2,TBL1X
	RPS7	1.05041e-44	3.31111e-40	1.15013	0.341	0.051	19			GO: Biological Process	GO:0009199	ribonucleoside triphosphate metabolic process		1.554e-11	7.027e-08	1.171e-09	1.053e-08	24	270	ATP5PB,ATP5MC3,ATP6V1A,CHCHD10,GAPDH,NDUFA4,NDUFA5,PGK1,COX5A,PKM,UQCRFS1,ALDOA,COX4I1,COX5B,COX7C,LDHA,RHOA,CYCS,ATP1B1,ENO1,ATP5F1A,ATP5F1B,ATP5F1C,TPI1		Pathway	1269381	EGFR interacts with phospholipase C-gamma	BioSystems: REACTOME	6.868e-07	0.0006676	0.0002225	0.001659	6	36	PDE1A,PDE1C,ITPR1,ITPR2,PRKCA,PRKCE		MicroRNA	hsa-miR-33a:mirSVR_highEffct	hsa-miR-33a:mirSVR_conserved_highEffect-0.5	MicroRNA.org	1.375e-07	0.0003721	7.752e-06	6.575e-05	7	990	TRHDE,PLEKHA5,ARL15,GPC6,SLC26A4,MAP3K5,WDR72
	AKR1C1	2.81321e-44	8.8678e-40	1.31528	0.309	0.04	19			GO: Biological Process	GO:0009144	purine nucleoside triphosphate metabolic process		1.68e-11	7.598e-08	1.246e-09	1.12e-08	24	271	ATP5PB,ATP5MC3,ATP6V1A,CHCHD10,GAPDH,NDUFA4,NDUFA5,PGK1,COX5A,PKM,UQCRFS1,ALDOA,COX4I1,COX5B,COX7C,LDHA,RHOA,CYCS,ATP1B1,ENO1,ATP5F1A,ATP5F1B,ATP5F1C,TPI1		Pathway	83086	Long-term depression	BioSystems: KEGG	9.684e-07	0.0009413	0.0002353	0.001755	7	60	ITPR1,ITPR2,IGF1R,BRAF,PRKCA,PRKG1,GNAQ		MicroRNA	hsa-miR-3168:mirSVR_lowEffct	hsa-miR-3168:mirSVR_nonconserved_lowEffect-0.1-0.5	MicroRNA.org	1.405e-07	0.0003802	7.76e-06	6.581e-05	8	1512	SSBP2,NLGN1,ZBTB20,NEBL,SLC35F3,ADAMTSL3,IQGAP2,TBL1X
	MT2A	3.33192e-44	1.05029e-39	1.18722	0.378	0.076	19			GO: Biological Process	GO:1902600	proton transmembrane transport		2.047e-11	9.258e-08	1.493e-09	1.343e-08	16	108	ATP5PB,ATP5MC3,ATP6V1A,ATP6V0B,NDUFA4,COX5A,UQCRFS1,ATP6V0E1,COX4I1,COX5B,COX7C,ATP6V1G1,ATP5F1A,CYB5A,ATP5F1B,ATP5F1C		Pathway	1269478	Signaling by PDGF	BioSystems: REACTOME	1.287e-06	0.001251	0.0002503	0.001866	15	379	FOXO1,COL4A3,PDE1A,AKT3,PDE1C,ERBB4,TNRC6B,ITPR1,ITPR2,AKAP9,BRAF,TNRC6A,PRKCA,PRKCE,RAPGEF2		MicroRNA	hsa-miR-124*:mirSVR_highEffct	hsa-miR-124*:mirSVR_nonconserved_highEffect-0.5	MicroRNA.org	1.521e-07	0.0004118	8.236e-06	6.985e-05	7	1005	TRHDE,SPTLC3,SSBP2,ZBTB20,GPC6,ACSM2B,WDR72
	LRRC75A-AS1	5.42513e-44	1.71011e-39	1.1965	0.309	0.04	19			GO: Biological Process	GO:0009167	purine ribonucleoside monophosphate metabolic process		3.101e-11	1.402e-07	2.226e-09	2.002e-08	24	279	ATP5PB,ATP5MC3,ATP6V1A,CHCHD10,GAPDH,NDUFA4,NDUFA5,PGK1,COX5A,PKM,UQCRFS1,ALDOA,COX4I1,COX5B,COX7C,LDHA,RHOA,CYCS,ATP1B1,ENO1,ATP5F1A,ATP5F1B,ATP5F1C,TPI1		Pathway	P04385	Histamine H1 receptor mediated signaling pathway	PantherDB	1.771e-06	0.001722	0.0002869	0.00214	6	42	ITPR1,ITPR2,PRKCA,PRKCE,PLCL1,GNAQ		MicroRNA	hsa-miR-1-3p:TargetScan	hsa-miR-1-3p	TargetScan	2.175e-07	0.0005887	1.132e-05	9.601e-05	6	632	MAGI2,RNF150,DLG2,RORA,ADAMTSL3,CA8
	PDIA6	7.12664e-44	2.24646e-39	1.20163	0.361	0.068	19			GO: Biological Process	GO:0009126	purine nucleoside monophosphate metabolic process		3.342e-11	1.512e-07	2.362e-09	2.125e-08	24	280	ATP5PB,ATP5MC3,ATP6V1A,CHCHD10,GAPDH,NDUFA4,NDUFA5,PGK1,COX5A,PKM,UQCRFS1,ALDOA,COX4I1,COX5B,COX7C,LDHA,RHOA,CYCS,ATP1B1,ENO1,ATP5F1A,ATP5F1B,ATP5F1C,TPI1		Pathway	868086	Rap1 signaling pathway	BioSystems: KEGG	2.621e-06	0.002548	0.0003611	0.002693	11	210	MAGI1,AKT3,MAGI3,MAGI2,IGF1R,BRAF,SKAP1,PRKCA,GNAQ,RAPGEF2,PARD3		MicroRNA	hsa-miR-206:TargetScan	hsa-miR-206	TargetScan	2.175e-07	0.0005887	1.132e-05	9.601e-05	6	632	MAGI2,RNF150,DLG2,RORA,ADAMTSL3,CA8
	ATP5G3	7.76986e-44	2.44921e-39	1.1951	0.307	0.037	19			GO: Biological Process	GO:0006457	protein folding		4.444e-11	2.01e-07	3.092e-09	2.781e-08	22	236	VAPA,HSP90B1,B2M,HSPH1,PFDN5,ERP27,CLU,HSPA5,HSPA9,HSP90AA1,HSP90AB1,HSPD1,RANBP2,HSPA4L,CANX,PPIA,PDIA3,CRYAB,CCT6A,PDIA6,CD74,PTGES3		Pathway	1269479	Downstream signal transduction	BioSystems: REACTOME	3.124e-06	0.003036	0.0003611	0.002693	14	355	FOXO1,PDE1A,AKT3,PDE1C,ERBB4,TNRC6B,ITPR1,ITPR2,AKAP9,BRAF,TNRC6A,PRKCA,PRKCE,RAPGEF2		MicroRNA	hsa-miR-1243:mirSVR_highEffct	hsa-miR-1243:mirSVR_nonconserved_highEffect-0.5	MicroRNA.org	2.29e-07	0.00062	1.156e-05	9.801e-05	7	1068	TRHDE,MAGI2,PLEKHA5,SSBP2,SLC26A4,MAP3K5,CA8
	IFITM3	8.78537e-43	2.76933e-38	1.18105	0.32	0.048	19			GO: Biological Process	GO:0071826	ribonucleoprotein complex subunit organization		6.717e-11	3.038e-07	4.603e-09	4.14e-08	21	218	RPL24,RPS2,RPS5,RPS14,RPS15,RPS17,RPS19,RPS25,RPS27,EIF3K,KIF5B,NPM1,RPSA,SF3B1,RPL13A,RPL3,RPL5,RPL6,RPL10,RPL11,RPL12		Pathway	1269284	DAP12 signaling	BioSystems: REACTOME	3.558e-06	0.003459	0.0003611	0.002693	14	359	FOXO1,PDE1A,AKT3,PDE1C,ERBB4,TNRC6B,ITPR1,ITPR2,AKAP9,BRAF,TNRC6A,PRKCA,PRKCE,RAPGEF2		MicroRNA	hsa-miR-376a:mirSVR_lowEffct	hsa-miR-376a:mirSVR_conserved_lowEffect-0.1-0.5	MicroRNA.org	2.305e-07	0.0006241	1.156e-05	9.801e-05	8	1614	DACH1,MAGI2,RNF150,DLG2,NLGN1,FHIT,GPC6,IQGAP2
	FAM96B	1.02244e-42	3.22294e-38	1.17982	0.256	0.019	19			GO: Biological Process	GO:0009161	ribonucleoside monophosphate metabolic process		7.47e-11	3.379e-07	5.043e-09	4.536e-08	24	291	ATP5PB,ATP5MC3,ATP6V1A,CHCHD10,GAPDH,NDUFA4,NDUFA5,PGK1,COX5A,PKM,UQCRFS1,ALDOA,COX4I1,COX5B,COX7C,LDHA,RHOA,CYCS,ATP1B1,ENO1,ATP5F1A,ATP5F1B,ATP5F1C,TPI1		Pathway	P00019	Endothelin signaling pathway	PantherDB	3.715e-06	0.003611	0.0003611	0.002693	7	73	AKT3,ITPR1,ITPR2,PRKCA,PRKCE,PRKG1,GNAQ		MicroRNA	hsa-miR-376b:mirSVR_lowEffct	hsa-miR-376b:mirSVR_conserved_lowEffect-0.1-0.5	MicroRNA.org	2.578e-07	0.0006978	1.252e-05	0.0001062	8	1638	DACH1,MAGI2,RNF150,DLG2,NLGN1,FHIT,GPC6,IQGAP2
	PPIA	1.03046e-42	3.24821e-38	1.08046	0.331	0.053	19			GO: Biological Process	GO:0009141	nucleoside triphosphate metabolic process		9.914e-11	4.484e-07	6.595e-09	5.931e-08	24	295	ATP5PB,ATP5MC3,ATP6V1A,CHCHD10,GAPDH,NDUFA4,NDUFA5,PGK1,COX5A,PKM,UQCRFS1,ALDOA,COX4I1,COX5B,COX7C,LDHA,RHOA,CYCS,ATP1B1,ENO1,ATP5F1A,ATP5F1B,ATP5F1C,TPI1		Pathway	1269380	Signaling by EGFR	BioSystems: REACTOME	4.592e-06	0.004463	0.0004058	0.003026	14	367	FOXO1,PDE1A,AKT3,PDE1C,ERBB4,TNRC6B,ITPR1,ITPR2,AKAP9,BRAF,TNRC6A,PRKCA,PRKCE,RAPGEF2		MicroRNA	hsa-miR-628-5p:mirSVR_lowEffct	hsa-miR-628-5p:mirSVR_nonconserved_lowEffect-0.1-0.5	MicroRNA.org	2.59e-07	0.0007011	1.252e-05	0.0001062	8	1639	TRHDE,MYRIP,SPTLC3,RNF150,DLG2,RORA,SSBP2,CA8
	RPS13	5.55156e-42	1.74996e-37	1.15901	0.302	0.04	19			GO: Biological Process	GO:0009123	nucleoside monophosphate metabolic process		1.842e-10	8.332e-07	1.208e-08	1.086e-07	24	304	ATP5PB,ATP5MC3,ATP6V1A,CHCHD10,GAPDH,NDUFA4,NDUFA5,PGK1,COX5A,PKM,UQCRFS1,ALDOA,COX4I1,COX5B,COX7C,LDHA,RHOA,CYCS,ATP1B1,ENO1,ATP5F1A,ATP5F1B,ATP5F1C,TPI1		Pathway	1269443	Signalling by NGF	BioSystems: REACTOME	5.587e-06	0.00543	0.0004267	0.003182	16	483	FOXO1,PDE1A,AKT3,PDE1C,ERBB4,TNRC6B,ITPR1,ITPR2,AKAP9,BRAF,FGD4,TNRC6A,PRKCA,PRKCE,RAPGEF2,MAPK8		MicroRNA	hsa-miR-1253:mirSVR_highEffct	hsa-miR-1253:mirSVR_nonconserved_highEffect-0.5	MicroRNA.org	2.712e-07	0.0007341	1.288e-05	0.0001092	8	1649	MYRIP,DGKI,DLG2,PLEKHA5,NLGN1,ARSJ,FHIT,CA8
	ATP6V0E1	9.07151e-42	2.85952e-37	1.08753	0.346	0.061	19			GO: Biological Process	GO:0022618	ribonucleoprotein complex assembly		1.998e-10	9.039e-07	1.291e-08	1.161e-07	20	208	RPL24,RPS2,RPS5,RPS14,RPS15,RPS17,RPS19,RPS25,RPS27,EIF3K,NPM1,RPSA,SF3B1,RPL13A,RPL3,RPL5,RPL6,RPL10,RPL11,RPL12		Pathway	1269283	DAP12 interactions	BioSystems: REACTOME	5.707e-06	0.005548	0.0004267	0.003182	14	374	FOXO1,PDE1A,AKT3,PDE1C,ERBB4,TNRC6B,ITPR1,ITPR2,AKAP9,BRAF,TNRC6A,PRKCA,PRKCE,RAPGEF2		MicroRNA	hsa-miR-142-5p:TargetScan	hsa-miR-142-5p	TargetScan	3.166e-07	0.000857	1.478e-05	0.0001253	6	674	DACH1,MAGI2,RNF150,DLG2,RORA,ARSJ
	MSMO1	1.56004e-41	4.91756e-37	1.28424	0.298	0.041	19			GO: Biological Process	GO:0002181	cytoplasmic translation		8.761e-10	3.962e-06	5.581e-08	5.02e-07	11	54	RPL31,RPL35A,RPLP0,RPLP1,RPLP2,EEF2,RPL6,RPL7,RPL8,RPL9,RPL15		Pathway	1269460	NGF signalling via TRKA from the plasma membrane	BioSystems: REACTOME	9.207e-06	0.00895	0.0006393	0.004767	14	390	FOXO1,PDE1A,AKT3,PDE1C,ERBB4,TNRC6B,ITPR1,ITPR2,AKAP9,BRAF,TNRC6A,PRKCA,PRKCE,RAPGEF2		MicroRNA	hsa-miR-3129:mirSVR_highEffct	hsa-miR-3129:mirSVR_nonconserved_highEffect-0.5	MicroRNA.org	3.266e-07	0.0008841	1.499e-05	0.0001271	7	1126	MYRIP,DLG2,ARL15,ADAMTSL3,MAP3K5,WDR72,CA8
	CD59	2.5903e-41	8.16515e-37	1.06996	0.463	0.14	19			GO: Biological Process	GO:0055114	oxidation-reduction process		1.365e-09	6.172e-06	8.573e-08	7.711e-07	44	996	GAPDH,ACADVL,PDK4,RPS27A,NDUFA4,NDUFA5,MDH1,AKR1C1,PGK1,TXNRD1,UBB,COX5A,MSMO1,FDFT1,PKM,ALDH1A1,UQCRFS1,GNAS,ALDOA,PLOD2,CALM1,COX4I1,COX5B,GPX1,COX7C,IDH2,LDHA,LDHB,CBR1,PDIA3,PRDX6,PTGR1,DHRS7,PRDX1,CYCS,FTH1,HADHA,HADHB,ENO1,PTGES3,SOD1,SOD2,CYB5A,TPI1		Pathway	83105	Pathways in cancer	BioSystems: KEGG	1.064e-05	0.01034	0.0006893	0.00514	14	395	FOXO1,COL4A3,AKT3,ZBTB16,ITGA6,MECOM,PTGER3,IGF1R,BRAF,PAX8,PRKCA,GNAQ,MAPK8,MAPK10		MicroRNA	hsa-miR-508-5p:mirSVR_highEffct	hsa-miR-508-5p:mirSVR_nonconserved_highEffect-0.5	MicroRNA.org	3.334e-07	0.0009024	1.504e-05	0.0001276	6	680	DACH1,FHIT,IQGAP2,SLC4A9,SLC26A4,TBL1X
	LAMTOR5	3.50689e-41	1.10544e-36	1.11366	0.3	0.04	19			GO: Biological Process	GO:0012501	programmed cell death		1.942e-09	8.785e-06	1.203e-07	1.082e-06	67	1952	TPT1,HSP90B1,HINT1,SERBP1,GAPDH,SPP1,RPS3,RPS3A,PDK4,RPS6,HSPH1,NACA,RPS27A,DDX5,UBB,UBE2D3,CLU,NFE2L2,BTG1,TAX1BP1,PKM,ALDH1A1,ITM2B,KIT,HSPA4,HSPA5,HSPA9,PTTG1IP,HSPB1,HSP90AA1,HSP90AB1,HSPD1,NPM1,CIB1,KRT18,SLC25A5,LITAF,LAMTOR5,GDF15,RTN4,ARL6IP5,GPX1,ST6GAL1,APP,TMBIM6,LDHA,AQP2,YWHAB,PDIA3,LGALS3,CUL5,CRYAB,RHOA,TXNIP,GSTP1,H1F0,GHITM,CYCS,CD24,CD59,TMF1,CD74,CTNNA1,SCIN,EPCAM,SOD1,SOD2		Pathway	96530	Vascular smooth muscle contraction	BioSystems: KEGG	1.209e-05	0.01175	0.0007342	0.005475	8	121	PPP1R12B,ITPR1,ITPR2,BRAF,PRKCA,PRKCE,PRKG1,GNAQ		MicroRNA	hsa-miR-626:PITA	hsa-miR-626:PITA_TOP	PITA	3.459e-07	0.0009365	1.535e-05	0.0001302	4	139	GPHN,MAGI2,DLG2,GPC6
	PCBP1	3.97609e-41	1.25334e-36	1.12046	0.257	0.022	19			GO: Biological Process	GO:0046128	purine ribonucleoside metabolic process		5.775e-09	2.612e-05	3.53e-07	3.175e-06	24	361	ATP5PB,ATP5MC3,ATP6V1A,CHCHD10,GAPDH,NDUFA4,NDUFA5,PGK1,COX5A,PKM,UQCRFS1,ALDOA,COX4I1,COX5B,COX7C,LDHA,RHOA,CYCS,ATP1B1,ENO1,ATP5F1A,ATP5F1B,ATP5F1C,TPI1		Pathway	M19043	Adrenergic Pathway	MSigDB C2 BIOCARTA (v6.0)	1.556e-05	0.01513	0.0008824	0.00658	5	36	ITPR1,ITPR2,BRAF,GNAQ,MAPK10		MicroRNA	hsa-miR-199a-3p:TargetScan	hsa-miR-199a-3p	TargetScan	3.639e-07	0.0009851	1.564e-05	0.0001326	5	356	RORA,ARL15,ADAMTSL3,IQGAP2,MAP3K5
	NDUFA4	6.43397e-41	2.02812e-36	1.11193	0.333	0.057	19			GO: Biological Process	GO:0006915	apoptotic process		6.655e-09	3.01e-05	4.013e-07	3.61e-06	65	1923	TPT1,HSP90B1,HINT1,SERBP1,GAPDH,SPP1,RPS3,RPS3A,PDK4,RPS6,HSPH1,NACA,RPS27A,DDX5,UBB,UBE2D3,CLU,NFE2L2,BTG1,TAX1BP1,ALDH1A1,ITM2B,HSPA4,HSPA5,HSPA9,PTTG1IP,HSPB1,HSP90AA1,HSP90AB1,HSPD1,NPM1,CIB1,KRT18,SLC25A5,LITAF,LAMTOR5,GDF15,RTN4,ARL6IP5,GPX1,ST6GAL1,APP,TMBIM6,LDHA,AQP2,YWHAB,PDIA3,LGALS3,CUL5,CRYAB,RHOA,TXNIP,GSTP1,H1F0,GHITM,CYCS,CD24,CD59,TMF1,CD74,CTNNA1,SCIN,EPCAM,SOD1,SOD2		Pathway	1269615	Ca2+ pathway	BioSystems: REACTOME	1.634e-05	0.01588	0.0008824	0.00658	6	61	TNRC6B,ITPR1,ITPR2,TNRC6A,PRKCA,PRKG1		MicroRNA	hsa-miR-199b-3p:TargetScan	hsa-miR-199b-3p	TargetScan	3.639e-07	0.0009851	1.564e-05	0.0001326	5	356	RORA,ARL15,ADAMTSL3,IQGAP2,MAP3K5
	SLC25A5	9.39302e-41	2.96087e-36	1.13463	0.291	0.037	19			GO: Biological Process	GO:0042278	purine nucleoside metabolic process		6.787e-09	3.07e-05	4.039e-07	3.633e-06	24	364	ATP5PB,ATP5MC3,ATP6V1A,CHCHD10,GAPDH,NDUFA4,NDUFA5,PGK1,COX5A,PKM,UQCRFS1,ALDOA,COX4I1,COX5B,COX7C,LDHA,RHOA,CYCS,ATP1B1,ENO1,ATP5F1A,ATP5F1B,ATP5F1C,TPI1		Pathway	83071	Tight junction	BioSystems: KEGG	2.048e-05	0.0199	0.001048	0.007812	9	170	MAGI1,NEDD4L,DLG2,PRKCE,CGNL1,RAPGEF2,MAPK8,PARD3,MAPK10		MicroRNA	hsa-miR-924:mirSVR_lowEffct	hsa-miR-924:mirSVR_nonconserved_lowEffect-0.1-0.5	MicroRNA.org	3.845e-07	0.001041	1.626e-05	0.0001379	8	1727	GPHN,DGKI,SSBP2,FHIT,NEBL,SLC35F3,MAP3K5,CA8
	INSIG1	1.02163e-40	3.22037e-36	1.32705	0.261	0.026	19			GO: Biological Process	GO:0043069	negative regulation of programmed cell death		1.264e-08	5.718e-05	7.426e-07	6.679e-06	40	919	TPT1,HSP90B1,SPP1,RPS3A,PDK4,RPS6,HSPH1,NACA,RPS27A,UBB,CLU,NFE2L2,TAX1BP1,KIT,HSPA4,HSPA5,HSPA9,PTTG1IP,HSPB1,HSP90AB1,HSPD1,NPM1,CIB1,KRT18,SLC25A5,LAMTOR5,GPX1,ST6GAL1,TMBIM6,LGALS3,CRYAB,RHOA,GSTP1,CD59,TMF1,CD74,CTNNA1,EPCAM,SOD1,SOD2		Pathway	948277	Inflammatory mediator regulation of TRP channels	BioSystems: KEGG	2.458e-05	0.02389	0.001194	0.008907	7	97	ITPR1,ITPR2,PRKCA,PRKCE,GNAQ,MAPK8,MAPK10		MicroRNA	hsa-miR-616:mirSVR_lowEffct	hsa-miR-616:mirSVR_nonconserved_lowEffect-0.1-0.5	MicroRNA.org	4.415e-07	0.001195	1.839e-05	0.0001559	8	1759	TRHDE,PLEKHA5,NLGN1,ARL15,GPC6,SLC35F3,IQGAP2,SLC26A4
	HLA-B	1.03259e-40	3.25494e-36	0.938811	0.531	0.181	19			GO: Biological Process	GO:0060548	negative regulation of cell death		1.506e-08	6.81e-05	8.731e-07	7.853e-06	42	1001	TPT1,HSP90B1,PSAP,SPP1,RPS3A,PDK4,RPS6,HSPH1,NACA,RPS27A,UBB,CLU,NFE2L2,TAX1BP1,KIT,HSPA4,HSPA5,HSPA9,PTTG1IP,HSPB1,HSP90AB1,HSPD1,NPM1,CIB1,KRT18,SLC25A5,LAMTOR5,GPX1,ST6GAL1,TMBIM6,LGALS3,CRYAB,RHOA,GSTP1,CD59,TMF1,CD74,CTNNA1,EPCAM,PTGES3,SOD1,SOD2		Pathway	1319988	AGE-RAGE signaling pathway in diabetic complications	BioSystems: KEGG	2.807e-05	0.02728	0.001299	0.009688	7	99	FOXO1,COL4A3,AKT3,PRKCA,PRKCE,MAPK8,MAPK10		MicroRNA	hsa-miR-4329:mirSVR_lowEffct	hsa-miR-4329:mirSVR_nonconserved_lowEffect-0.1-0.5	MicroRNA.org	4.667e-07	0.001263	1.874e-05	0.0001589	8	1772	MYRIP,MAGI2,RORA,NLGN1,FHIT,SLC35F3,ADAMTSL3,CA8
	DYNLT1	1.20184e-40	3.78844e-36	1.18495	0.261	0.025	19			GO: Biological Process	GO:0042592	homeostatic process		2.494e-08	0.0001128	1.428e-06	1.284e-05	60	1767	TPT1,ATP6V1A,HSP90B1,ATP6V0B,ACADVL,SPP1,PDK4,RPS6,B2M,RPS14,ACTG1,RPS17,RPS19,RPS24,AKR1C1,HNRNPA2B1,TERF2IP,HNRNPU,TXNRD1,NFE2L2,KIF5B,GNAS,ALDOA,KIT,HSPB1,CA2,NPM1,PTBP3,RANBP2,CALCA,ATP6V0E1,CALM1,GPX1,ATP6V1G1,APLP2,DYNLT1,APP,XRCC5,TMBIM6,AQP2,PDIA3,ARF1,CUL5,GSTP1,CCT6A,PDIA6,MT2A,ISCU,PRDX1,FTH1,CD24,PRKAR1A,CD74,FTL,RPL13A,ATP1B1,PTGES3,SOD1,SOD2,ATP5F1B		Pathway	83050	Calcium signaling pathway	BioSystems: KEGG	3.512e-05	0.03414	0.001533	0.01143	9	182	PDE1A,PDE1C,ERBB4,PTGER3,ITPR1,ITPR2,SLC8A1,PRKCA,GNAQ		MicroRNA	hsa-miR-548d-3p:PITA	hsa-miR-548d-3p:PITA_TOP	PITA	4.687e-07	0.001269	1.874e-05	0.0001589	6	721	DACH1,NLGN1,GPC6,IQGAP2,MAP3K5,TBL1X
	ARF1	1.25768e-40	3.96447e-36	1.1117	0.343	0.063	19			GO: Biological Process	GO:0043066	negative regulation of apoptotic process		2.564e-08	0.000116	1.45e-06	1.304e-05	39	905	TPT1,HSP90B1,SPP1,RPS3A,PDK4,RPS6,HSPH1,NACA,RPS27A,UBB,CLU,NFE2L2,TAX1BP1,HSPA4,HSPA5,HSPA9,PTTG1IP,HSPB1,HSP90AB1,HSPD1,NPM1,CIB1,KRT18,SLC25A5,LAMTOR5,GPX1,ST6GAL1,TMBIM6,LGALS3,CRYAB,RHOA,GSTP1,CD59,TMF1,CD74,CTNNA1,EPCAM,SOD1,SOD2		Pathway	1144996	Glucagon signaling pathway	BioSystems: KEGG	3.628e-05	0.03526	0.001533	0.01143	7	103	FOXO1,AKT3,ITPR1,ITPR2,PPARGC1A,SIK2,GNAQ		MicroRNA	hsa-miR-30d:mirSVR_highEffct	hsa-miR-30d:mirSVR_conserved_highEffect-0.5	MicroRNA.org	4.707e-07	0.001274	1.874e-05	0.0001589	8	1774	MAGI2,SPTLC3,DGKI,SSBP2,NLGN1,ARL15,SLC35F3,MAP3K5
	ISCU	6.29292e-40	1.98365e-35	1.07491	0.337	0.061	19			GO: Biological Process	GO:0009119	ribonucleoside metabolic process		2.694e-08	0.0001218	1.504e-06	1.353e-05	24	391	ATP5PB,ATP5MC3,ATP6V1A,CHCHD10,GAPDH,NDUFA4,NDUFA5,PGK1,COX5A,PKM,UQCRFS1,ALDOA,COX4I1,COX5B,COX7C,LDHA,RHOA,CYCS,ATP1B1,ENO1,ATP5F1A,ATP5F1B,ATP5F1C,TPI1		Pathway	1272486	Insulin resistance	BioSystems: KEGG	4.637e-05	0.04508	0.001878	0.01401	7	107	FOXO1,AKT3,PPARGC1A,TBC1D4,PRKCE,MAPK8,MAPK10		MicroRNA	hsa-miR-200b:mirSVR_highEffct	hsa-miR-200b:mirSVR_conserved_highEffect-0.5	MicroRNA.org	5.142e-07	0.001392	2.017e-05	0.0001711	8	1795	TRHDE,DACH1,SPTLC3,ARL15,NEBL,SLC26A4,MAP3K5,CA8
	TXNRD1	1.08437e-39	3.41816e-35	1.20993	0.307	0.049	19			GO: Biological Process	GO:0009117	nucleotide metabolic process		3.182e-08	0.0001439	1.755e-06	1.578e-05	33	692	ATP5PB,ATP5MC3,ATP6V1A,CHCHD10,HINT1,GAPDH,NDUFA4,NDUFA5,MDH1,PGK1,TXNRD1,COX5A,PKM,UQCRFS1,GNAS,ALDOA,CALCA,CALM1,COX4I1,COX5B,GPX1,COX7C,LDHA,LDHB,RHOA,NAMPT,CYCS,ATP1B1,ENO1,ATP5F1A,ATP5F1B,ATP5F1C,TPI1		Pathway	835410	Thyroid hormone synthesis	BioSystems: KEGG	4.963e-05	0.04825	0.00193	0.01439	6	74	GPX3,ITPR1,ITPR2,PAX8,PRKCA,GNAQ		MicroRNA	hsa-miR-200c:mirSVR_highEffct	hsa-miR-200c:mirSVR_conserved_highEffect-0.5	MicroRNA.org	5.52e-07	0.001494	2.135e-05	0.000181	8	1812	TRHDE,DACH1,SPTLC3,ARL15,GPC6,SLC26A4,MAP3K5,CA8
	SLC16A5	1.32645e-39	4.18124e-35	1.0516	0.333	0.061	19			GO: Biological Process	GO:0006163	purine nucleotide metabolic process		3.28e-08	0.0001484	1.788e-06	1.608e-05	29	555	ATP5PB,ATP5MC3,ATP6V1A,CHCHD10,HINT1,GAPDH,NDUFA4,NDUFA5,PGK1,COX5A,PKM,UQCRFS1,GNAS,ALDOA,CALCA,CALM1,COX4I1,COX5B,GPX1,COX7C,LDHA,RHOA,CYCS,ATP1B1,ENO1,ATP5F1A,ATP5F1B,ATP5F1C,TPI1		Pubmed	28611215	Genome-wide CRISPR screen identifies HNRNPL as a prostate cancer dependency regulating RNA splicing.	Pubmed	4.495e-41	9.666e-37	9.666e-37	1.02e-35	60	1489	RALGAPA1,BDP1,MAGI1,ZFAND3,CACNB2,ABCC4,SHROOM3,PDE4D,ZBTB16,ZBTB20,WWOX,NEDD4L,LUC7L3,BCAS3,TBC1D5,FBXL17,TNRC6B,MAGI3,PARD3B,AHCYL2,ZSWIM6,BTBD9,ARL15,CDK14,NAALADL2,JMJD1C,FAF1,MSI2,BPTF,ARHGAP6,IGF1R,TBC1D4,THRB,UBE2E2,FTX,PTPRG,PTPRJ,ATXN1,C9orf3,KIAA1217,SBF2,SETBP1,KIAA1328,DIP2C,PRKCE,FOXP1,PRKN,RERE,SPIDR,LRBA,RAPGEF2,PACRG,PARD3,MBD5,IMMP2L,PCCA,SMYD3,GOLGA4,EXOC4,GULP1		MicroRNA	hsa-miR-199b-5p:mirSVR_lowEffct	hsa-miR-199b-5p:mirSVR_conserved_lowEffect-0.1-0.5	MicroRNA.org	6.296e-07	0.001704	2.377e-05	0.0002016	8	1844	MYRIP,SPTLC3,RNF150,PLEKHA5,ADAMTSL3,SLC26A4,MAP3K5,CA8
	IGFBP7	4.16356e-39	1.31244e-34	0.766361	0.759	0.444	19			GO: Biological Process	GO:0010941	regulation of cell death		3.338e-08	0.000151	1.793e-06	1.613e-05	57	1650	TPT1,HSP90B1,SERBP1,PSAP,SPP1,RPS3,RPS3A,PDK4,RPS6,HSPH1,NACA,RPS27A,TXNRD1,UBB,CLU,NFE2L2,BTG1,TAX1BP1,ALDH1A1,KIT,HSPA4,HSPA5,HSPA9,PTTG1IP,HSPB1,HSP90AB1,HSPD1,NPM1,CIB1,KRT18,SLC25A5,LAMTOR5,GDF15,RTN4,ARL6IP5,GPX1,ST6GAL1,TMBIM6,LDHA,YWHAB,PDIA3,LGALS3,EEF1A1,CRYAB,RHOA,TXNIP,GSTP1,CYCS,CD59,TMF1,CD74,CTNNA1,SCIN,EPCAM,PTGES3,SOD1,SOD2		Pubmed	24255178	Protein interaction network of the mammalian Hippo pathway reveals mechanisms of kinase-phosphatase interactions.	Pubmed	1.125e-15	2.418e-11	1.209e-11	1.276e-10	21	446	RALGAPA1,MAGI1,SHROOM3,SORBS2,DOCK8,ERC1,TBC1D5,ANKRD26,TNRC6B,WNK1,STK3,ARID1B,TBC1D4,DST,AKAP9,BRAF,CPEB4,TNRC6A,RAPGEF2,PARD3,SNTB1		MicroRNA	hsa-miR-127-5p:mirSVR_lowEffct	hsa-miR-127-5p:mirSVR_nonconserved_lowEffect-0.1-0.5	MicroRNA.org	6.322e-07	0.001711	2.377e-05	0.0002016	8	1845	GPHN,MYRIP,DLG2,PLEKHA5,ARL15,NEBL,ADAMTSL3,MAP3K5
	COX5A	4.84479e-39	1.52717e-34	1.1186	0.285	0.039	19			GO: Biological Process	GO:0034622	cellular protein-containing complex assembly		3.37e-08	0.0001524	1.793e-06	1.613e-05	41	991	RPL24,RPS2,RPS3,RPS5,INSIG1,SPTBN1,SPTBN2,RPS14,RPS15,NAP1L1,RPS17,RPS19,RPS25,RPS27,RPS27A,NDUFA5,UBB,CLU,EIF3K,TAF7,HSPA4,HSP90AA1,HSPD1,NPM1,RTN4,RPSA,ACTR2,ARF1,CRYAB,RHOA,SF3B1,H1F0,H3F3B,RPL13A,SCIN,RPL3,RPL5,RPL6,RPL10,RPL11,RPL12		Pubmed	15840001	Characterization of an exchangeable gene trap using pU-17 carrying a stop codon-beta geo cassette.	Pubmed	1.248e-14	2.683e-10	7.248e-11	7.649e-10	21	504	ABCC4,SHROOM3,NEDD4L,MAP4K3,TNRC6B,MED13L,ARL15,JMJD1C,FAF1,ITPR1,MSI2,BPTF,KANSL1,PTPRG,KIAA1217,RABGAP1L,TNRC6A,RERE,PARD3,MBD5,EXOC4		MicroRNA	hsa-miR-155*:mirSVR_highEffct	hsa-miR-155*:mirSVR_nonconserved_highEffect-0.5	MicroRNA.org	6.496e-07	0.001758	2.409e-05	0.0002043	7	1248	DACH1,MAGI2,SPTLC3,RNF150,PLEKHA5,FHIT,CA8
	RPS20	5.94141e-39	1.87285e-34	0.939779	0.419	0.109	19			GO: Biological Process	GO:0006753	nucleoside phosphate metabolic process		4.469e-08	0.0002022	2.351e-06	2.114e-05	33	702	ATP5PB,ATP5MC3,ATP6V1A,CHCHD10,HINT1,GAPDH,NDUFA4,NDUFA5,MDH1,PGK1,TXNRD1,COX5A,PKM,UQCRFS1,GNAS,ALDOA,CALCA,CALM1,COX4I1,COX5B,GPX1,COX7C,LDHA,LDHB,RHOA,NAMPT,CYCS,ATP1B1,ENO1,ATP5F1A,ATP5F1B,ATP5F1C,TPI1		Pubmed	10512203	Exchangeable gene trap using the Cre/mutated lox system.	Pubmed	1.348e-14	2.899e-10	7.248e-11	7.649e-10	21	506	ABCC4,SHROOM3,NEDD4L,MAP4K3,TNRC6B,MED13L,ARL15,JMJD1C,FAF1,ITPR1,MSI2,BPTF,KANSL1,PTPRG,KIAA1217,RABGAP1L,TNRC6A,RERE,PARD3,MBD5,EXOC4		MicroRNA	hsa-miR-30a:mirSVR_highEffct	hsa-miR-30a:mirSVR_conserved_highEffect-0.5	MicroRNA.org	6.637e-07	0.001797	2.428e-05	0.0002059	8	1857	MAGI2,SPTLC3,DGKI,SSBP2,NLGN1,ARL15,SLC35F3,MAP3K5
	EIF4A2	7.31e-39	2.30426e-34	1.04789	0.378	0.09	19			GO: Biological Process	GO:1901657	glycosyl compound metabolic process		4.968e-08	0.0002247	2.583e-06	2.323e-05	25	435	ATP5PB,ATP5MC3,ATP6V1A,CHCHD10,GAPDH,NDUFA4,NDUFA5,AKR1C1,PGK1,COX5A,PKM,UQCRFS1,ALDOA,COX4I1,COX5B,COX7C,LDHA,RHOA,CYCS,ATP1B1,ENO1,ATP5F1A,ATP5F1B,ATP5F1C,TPI1		Pubmed	23251661	Novel genetic loci identified for the pathophysiology of childhood obesity in the Hispanic population.	Pubmed	3.529e-14	7.588e-10	1.518e-10	1.602e-09	25	817	BDP1,CACNB2,ADAMTSL1,PDE4D,DOCK8,BCAS3,PPP1R12B,SAMD5,GPAT3,PSD3,MAGI3,EXT1,NAALADL2,SLC4A1,ITPR1,MAGI2,SLC8A1,C9orf3,CPEB4,MACROD2,DLG2,PRKG1,SMYD3,BICC1,CA8		MicroRNA	hsa-miR-374b:PITA	hsa-miR-374b:PITA_TOP	PITA	7.291e-07	0.001974	2.569e-05	0.0002179	6	778	DACH1,DLG2,PLEKHA5,NLGN1,ARL15,ADAMTSL3
	RPS11	9.36557e-39	2.95221e-34	0.933147	0.415	0.106	19			GO: Biological Process	GO:0000027	ribosomal large subunit assembly		5.399e-08	0.0002442	2.775e-06	2.496e-05	7	23	RPL24,RPL3,RPL5,RPL6,RPL10,RPL11,RPL12		Pubmed	20936779	A human MAP kinase interactome.	Pubmed	7.309e-11	1.572e-06	2.619e-07	2.764e-06	17	486	MAGI1,NEDD4L,MAP4K3,PNISR,WNK1,MSI2,DST,KANSL1,BRAF,ATXN1,TNRC6A,KIAA1328,PRKCE,CGNL1,RAPGEF2,MBD5,MAPK10		MicroRNA	hsa-miR-374a:PITA	hsa-miR-374a:PITA_TOP	PITA	7.291e-07	0.001974	2.569e-05	0.0002179	6	778	DACH1,DLG2,PLEKHA5,NLGN1,ARL15,ADAMTSL3
	UBB	9.58674e-39	3.02193e-34	1.14601	0.33	0.062	19			GO: Biological Process	GO:0035966	response to topologically incorrect protein		5.607e-08	0.0002536	2.849e-06	2.563e-05	16	184	HSP90B1,ACADVL,HSPH1,UBXN4,CLU,NFE2L2,HSPA4,HSPA5,HSPB1,HSP90AA1,HSP90AB1,HSPD1,HSPA4L,TMBIM6,PDIA6,SEC62		Pubmed	27880917	Phenotypic and Interaction Profiling of the Human Phosphatases Identifies Diverse Mitotic Regulators.	Pubmed	3.107e-10	6.681e-06	9.544e-07	1.007e-05	23	1048	RALGAPA1,MYO1D,ERC1,TBC1D5,PPP1R12B,PSD3,ITGA6,ITPR1,ITPR2,ARID1B,TBC1D4,AKAP9,PTPRG,PTPRJ,PTPRM,SBF2,TNRC6A,KIAA1328,UBR3,MAPK8,SNTB1,GOLGA4,TNS3		MicroRNA	hsa-miR-2113:mirSVR_lowEffct	hsa-miR-2113:mirSVR_nonconserved_lowEffect-0.1-0.5	MicroRNA.org	7.308e-07	0.001978	2.569e-05	0.0002179	8	1881	DACH1,DGKI,SSBP2,ARSJ,FHIT,NEBL,GPC6,CA8
	ATHL1	1.03783e-38	3.27145e-34	1.05627	0.298	0.043	19			GO: Biological Process	GO:0009150	purine ribonucleotide metabolic process		5.766e-08	0.0002608	2.898e-06	2.606e-05	28	536	ATP5PB,ATP5MC3,ATP6V1A,CHCHD10,HINT1,GAPDH,NDUFA4,NDUFA5,PGK1,COX5A,PKM,UQCRFS1,GNAS,ALDOA,CALCA,CALM1,COX4I1,COX5B,COX7C,LDHA,RHOA,CYCS,ATP1B1,ENO1,ATP5F1A,ATP5F1B,ATP5F1C,TPI1		Pubmed	28706196	Synaptic GAP and GEF Complexes Cluster Proteins Essential for GTP Signaling.	Pubmed	2.235e-09	4.805e-05	6.007e-06	6.339e-05	12	259	GPHN,RALGAPA1,CACNB2,SORBS2,BTBD9,PRKCA,DLG2,PRKCE,PLCL1,GNAQ,RAPGEF2,MAPK10		MicroRNA	hsa-miR-217:mirSVR_highEffct	hsa-miR-217:mirSVR_conserved_highEffect-0.5	MicroRNA.org	7.61e-07	0.00206	2.588e-05	0.0002195	7	1278	TRHDE,DACH1,SPTLC3,SSBP2,FHIT,GPC6,SLC26A4
	CD74	1.86518e-38	5.87942e-34	1.04437	0.328	0.06	19			GO: Biological Process	GO:0019674	NAD metabolic process		6.483e-08	0.0002932	3.222e-06	2.898e-05	10	63	GAPDH,MDH1,PGK1,PKM,ALDOA,LDHA,LDHB,NAMPT,ENO1,TPI1		Pubmed	19240061	Coeliac disease-associated risk variants in TNFAIP3 and REL implicate altered NF-kappaB signalling.	Pubmed	2.892e-09	6.219e-05	6.91e-06	7.293e-05	12	265	PDE1C,ERBB4,SORBS2,ZBTB20,AGBL4,MAGI2,GALNT17,MACROD2,FHIT,PARD3,IMMP2L,MPPED2		MicroRNA	hsa-miR-429:mirSVR_highEffct	hsa-miR-429:mirSVR_conserved_highEffect-0.5	MicroRNA.org	7.634e-07	0.002067	2.588e-05	0.0002195	8	1892	TRHDE,DACH1,SPTLC3,ARL15,GPC6,SLC26A4,MAP3K5,CA8
	MDH1	2.30199e-38	7.25635e-34	1.12893	0.263	0.03	19			GO: Biological Process	GO:0080135	regulation of cellular response to stress		7.028e-08	0.0003179	3.455e-06	3.108e-05	34	752	TPT1,ATP6V1A,ATP6V0B,PSAP,GAPDH,SPP1,RPS3,HSPH1,TERF2IP,DDX5,CLU,NFE2L2,MAP1LC3B,HSPA5,PTTG1IP,HSPB1,HSP90AA1,HSP90AB1,NPM1,RANBP2,ATP6V0E1,RTN4,ARL6IP5,GPX1,ATP6V1G1,TMBIM6,CRYAB,GSTP1,PRDX1,CHCHD2,CD74,PTGES3,SOD1,SOD2		Pubmed	15368895	Prediction of the coding sequences of mouse homologues of KIAA gene: IV. The complete nucleotide sequences of 500 mouse KIAA-homologous cDNAs identified by screening of terminal sequences of cDNA clones randomly sampled from size-fractionated libraries.	Pubmed	3.585e-09	7.71e-05	7.71e-06	8.136e-05	15	471	ANKRD26,MAGI3,BTBD9,WNK1,JMJD1C,SBF2,CPEB4,SCAPER,DIP2C,UBR3,ADGRF5,CGNL1,SPIDR,MBD5,EXOC4		MicroRNA	hsa-miR-648:mirSVR_lowEffct	hsa-miR-648:mirSVR_nonconserved_lowEffect-0.1-0.5	MicroRNA.org	7.649e-07	0.002071	2.588e-05	0.0002195	7	1279	SPTLC3,PLEKHA5,ARSJ,FHIT,ADAMTSL3,SLC26A4,MAP3K5
	RPL30	4.77622e-38	1.50556e-33	1.03322	0.328	0.062	19			GO: Biological Process	GO:0009116	nucleoside metabolic process		7.563e-08	0.0003421	3.678e-06	3.308e-05	24	413	ATP5PB,ATP5MC3,ATP6V1A,CHCHD10,GAPDH,NDUFA4,NDUFA5,PGK1,COX5A,PKM,UQCRFS1,ALDOA,COX4I1,COX5B,COX7C,LDHA,RHOA,CYCS,ATP1B1,ENO1,ATP5F1A,ATP5F1B,ATP5F1C,TPI1		Pubmed	28671696	Spatiotemporal profile of postsynaptic interactomes integrates components of complex brain disorders.	Pubmed	5.348e-09	0.000115	1.045e-05	0.0001103	20	916	GPHN,MAGI1,CACNB2,SHROOM3,SORBS2,NEDD4L,ARGLU1,ERC1,TBC1D5,TNRC6B,BTBD9,MAGI2,KIAA1217,PRKCA,DLG2,PRKCE,PLCL1,RAPGEF2,PARD3,GOLGA4		MicroRNA	hsa-miR-26a:mirSVR_lowEffct	hsa-miR-26a:mirSVR_conserved_lowEffect-0.1-0.5	MicroRNA.org	8.228e-07	0.002227	2.75e-05	0.0002332	8	1911	DGKI,RNF150,PLEKHA5,ARSJ,SLC35F3,IQGAP2,SLC26A4,WDR72
	DYNLT3	7.95525e-38	2.50765e-33	1.18107	0.254	0.028	19			GO: Biological Process	GO:0009259	ribonucleotide metabolic process		1.024e-07	0.0004632	4.928e-06	4.432e-05	28	551	ATP5PB,ATP5MC3,ATP6V1A,CHCHD10,HINT1,GAPDH,NDUFA4,NDUFA5,PGK1,COX5A,PKM,UQCRFS1,GNAS,ALDOA,CALCA,CALM1,COX4I1,COX5B,COX7C,LDHA,RHOA,CYCS,ATP1B1,ENO1,ATP5F1A,ATP5F1B,ATP5F1C,TPI1		Pubmed	18519826	Molecular genetics of successful smoking cessation: convergent genome-wide association study results.	Pubmed	1.812e-08	0.0003896	3.247e-05	0.0003427	8	101	MAGI1,CACNB2,GLIS3,ITPR2,NRXN3,PRKN,ADGRF5,PRKG1		MicroRNA	hsa-miR-500:mirSVR_highEffct	hsa-miR-500:mirSVR_nonconserved_highEffect-0.5	MicroRNA.org	8.438e-07	0.002284	2.769e-05	0.0002348	7	1298	DACH1,MYRIP,MAGI2,DGKI,DLG2,GPC6,CA8
	UQCRFS1	8.97396e-38	2.82877e-33	1.12709	0.265	0.032	19			GO: Biological Process	GO:0080134	regulation of response to stress		1.15e-07	0.0005201	5.463e-06	4.914e-05	54	1579	TPT1,ATP6V1A,HSP90B1,ATP6V0B,PSAP,HLA-B,GAPDH,SPP1,RPS3,PDK4,B2M,PSMA7,HSPH1,HLA-E,RPS19,CD46,RPS27A,MDH1,TERF2IP,DDX5,JAK1,UBB,UBE2D3,CLU,NFE2L2,MAP1LC3B,HSPA5,PTTG1IP,HSPB1,HSP90AA1,HSP90AB1,HSPD1,NPM1,RANBP2,ATP6V0E1,ANXA2,RTN4,ARL6IP5,GPX1,ATP6V1G1,TMBIM6,SKP1,ARF1,CRYAB,GSTP1,PRDX1,CD59,CHCHD2,CD74,ATP1B1,PTGES3,SOD1,PHLDB2,SOD2		Pubmed	12168954	Construction of expression-ready cDNA clones for KIAA genes: manual curation of 330 KIAA cDNA clones.	Pubmed	7.46e-08	0.001604	0.0001234	0.001302	10	225	ERC1,PSD3,TNRC6B,FNDC3A,MED13L,WNK1,DST,SETBP1,SIK2,DIP2C		MicroRNA	hsa-miR-1272:mirSVR_lowEffct	hsa-miR-1272:mirSVR_nonconserved_lowEffect-0.1-0.5	MicroRNA.org	8.489e-07	0.002298	2.769e-05	0.0002348	8	1919	RNF150,DLG2,PLEKHA5,SSBP2,FHIT,NEBL,ADAMTSL3,WDR72
	RPS9	1.03894e-37	3.27494e-33	1.06607	0.326	0.062	19			GO: Biological Process	GO:0043067	regulation of programmed cell death		1.16e-07	0.0005245	5.463e-06	4.914e-05	53	1536	TPT1,HSP90B1,SERBP1,SPP1,RPS3,RPS3A,PDK4,RPS6,HSPH1,NACA,RPS27A,UBB,CLU,NFE2L2,BTG1,TAX1BP1,ALDH1A1,KIT,HSPA4,HSPA5,HSPA9,PTTG1IP,HSPB1,HSP90AB1,HSPD1,NPM1,CIB1,KRT18,SLC25A5,LAMTOR5,GDF15,RTN4,ARL6IP5,GPX1,ST6GAL1,TMBIM6,LDHA,YWHAB,PDIA3,LGALS3,CRYAB,RHOA,TXNIP,GSTP1,CYCS,CD59,TMF1,CD74,CTNNA1,SCIN,EPCAM,SOD1,SOD2		Pubmed	15778465	Targeted proteomic analysis of 14-3-3 sigma, a p53 effector commonly silenced in cancer.	Pubmed	2.057e-07	0.004424	0.000316	0.003335	7	93	MAGI1,SHROOM3,SORBS2,NEDD4L,PARD3B,BRAF,PARD3		MicroRNA	hsa-miR-802:mirSVR_highEffct	hsa-miR-802:mirSVR_nonconserved_highEffect-0.5	MicroRNA.org	8.929e-07	0.002417	2.878e-05	0.000244	8	1932	MAGI2,PLEKHA5,NLGN1,NEBL,IQGAP2,MAP3K5,WDR72,CA8
	GHITM	1.21521e-37	3.8306e-33	1.01729	0.272	0.035	19			GO: Biological Process	GO:0006123	mitochondrial electron transport, cytochrome c to oxygen		1.209e-07	0.0005468	5.637e-06	5.07e-05	6	16	NDUFA4,COX5A,COX4I1,COX5B,COX7C,CYCS		Pubmed	12693553	Prediction of the coding sequences of mouse homologues of KIAA gene: II. The complete nucleotide sequences of 400 mouse KIAA-homologous cDNAs identified by screening of terminal sequences of cDNA clones randomly sampled from size-fractionated libraries.	Pubmed	2.306e-07	0.00496	0.0003306	0.003489	12	395	SORBS2,NEDD4L,ERC1,PSD3,TNRC6B,AHCYL2,ZSWIM6,MED13L,MAGI2,KANSL1,RABGAP1L,RERE		MicroRNA	hsa-miR-593:mirSVR_lowEffct	hsa-miR-593:mirSVR_nonconserved_lowEffect-0.1-0.5	MicroRNA.org	9.069e-07	0.002455	2.888e-05	0.0002449	8	1936	DACH1,GPHN,MYRIP,MAGI2,RNF150,ARSJ,GPC6,MAP3K5
	NPM1	1.37849e-37	4.34527e-33	0.996639	0.383	0.095	19			GO: Biological Process	GO:0006986	response to unfolded protein		1.643e-07	0.0007432	7.583e-06	6.821e-05	15	174	HSP90B1,ACADVL,HSPH1,UBXN4,NFE2L2,HSPA4,HSPA5,HSPB1,HSP90AA1,HSP90AB1,HSPD1,HSPA4L,TMBIM6,PDIA6,SEC62		Pubmed	9872452	Prediction of the coding sequences of unidentified human genes. XI. The complete sequences of 100 new cDNA clones from brain which code for large proteins in vitro.	Pubmed	3.626e-07	0.007797	0.0004873	0.005143	7	101	SORBS2,MYO1D,NRXN3,DST,AKAP9,SIK2,ADGRF5		MicroRNA	hsa-miR-1271:mirSVR_highEffct	hsa-miR-1271:mirSVR_conserved_highEffect-0.5	MicroRNA.org	9.885e-07	0.002676	3.112e-05	0.0002639	6	820	GPHN,MYRIP,GPC6,SLC26A4,TBL1X,WDR72
	RPL32	3.1473e-37	9.92091e-33	0.97347	0.317	0.056	19			GO: Biological Process	GO:0019693	ribose phosphate metabolic process		1.78e-07	0.0008049	8.131e-06	7.313e-05	28	566	ATP5PB,ATP5MC3,ATP6V1A,CHCHD10,HINT1,GAPDH,NDUFA4,NDUFA5,PGK1,COX5A,PKM,UQCRFS1,GNAS,ALDOA,CALCA,CALM1,COX4I1,COX5B,COX7C,LDHA,RHOA,CYCS,ATP1B1,ENO1,ATP5F1A,ATP5F1B,ATP5F1C,TPI1		Pubmed	23604909	Gene-trap mutagenesis using Mol/MSM-1 embryonic stem cells from MSM/Ms mice.	Pubmed	4.65e-07	0.01	0.0005573	0.005881	6	65	ABCC4,TNRC6B,ARL15,MSI2,KIAA1217,TNRC6A		MicroRNA	hsa-miR-544:PITA	hsa-miR-544:PITA_TOP	PITA	1.053e-06	0.002851	3.276e-05	0.0002779	5	442	GPHN,SPTLC3,GPC6,MAP3K5,TBL1X
	CBR1	5.18559e-37	1.6346e-32	1.19012	0.265	0.035	19			GO: Biological Process	GO:0065003	protein-containing complex assembly		1.861e-07	0.0008416	8.416e-06	7.569e-05	59	1825	RPL24,EPRS,ACAT1,RPS2,RPS3,RPS5,INSIG1,SPTBN1,SPTBN2,RPS14,RPS15,NAP1L1,RPS17,RPS19,RPS25,RPS27,RPS27A,NDUFA5,AKR1C1,TXNRD1,S100A10,UBB,CLU,CLTC,EIF3K,ALDH1A1,TAF7,ALDOA,HSPA4,HSP90AA1,MPP7,HSPD1,NPM1,ANXA2,RTN4,RPSA,APP,YWHAB,ACTR2,ARF1,EEF1A1,CRYAB,RHOA,SF3B1,H1F0,CD59,SEPT11,CD74,H3F3B,CTNNA1,RPL13A,SCIN,RPL3,RPL5,RPL6,RPL10,RPL11,SOD2,RPL12		Pubmed	11504923	HIV envelope gp120 activates human arterial smooth muscle cells.	Pubmed	4.924e-07	0.01059	0.0005573	0.005881	4	15	PRKCA,PRKCE,MAPK8,MAPK10		MicroRNA	hsa-miR-22*:mirSVR_highEffct	hsa-miR-22*:mirSVR_nonconserved_highEffect-0.5	MicroRNA.org	1.106e-06	0.002995	3.363e-05	0.0002852	7	1352	MAGI2,DLG2,PLEKHA5,NLGN1,ZBTB20,ARSJ,SLC35F3
	BTF3	9.938e-37	3.13266e-32	1.07921	0.274	0.039	19			GO: Biological Process	GO:0072521	purine-containing compound metabolic process		1.922e-07	0.0008693	8.607e-06	7.741e-05	29	603	ATP5PB,ATP5MC3,ATP6V1A,CHCHD10,HINT1,GAPDH,NDUFA4,NDUFA5,PGK1,COX5A,PKM,UQCRFS1,GNAS,ALDOA,CALCA,CALM1,COX4I1,COX5B,GPX1,COX7C,LDHA,RHOA,CYCS,ATP1B1,ENO1,ATP5F1A,ATP5F1B,ATP5F1C,TPI1		Pubmed	23782696	Brain-specific angiogenesis inhibitor-1 signaling, regulation, and enrichment in the postsynaptic density.	Pubmed	4.924e-07	0.01059	0.0005573	0.005881	4	15	MAGI1,MAGI3,MAGI2,SNTB1		MicroRNA	hsa-miR-486-5p:mirSVR_highEffct	hsa-miR-486-5p:mirSVR_conserved_highEffect-0.5	MicroRNA.org	1.113e-06	0.003012	3.363e-05	0.0002852	5	447	TRHDE,GPHN,PLEKHA5,NLGN1,CA8
	RPS15	2.10363e-36	6.63106e-32	0.943357	0.337	0.07	19			GO: Biological Process	GO:0042981	regulation of apoptotic process		2.003e-07	0.0009059	8.881e-06	7.988e-05	52	1519	TPT1,HSP90B1,SERBP1,SPP1,RPS3,RPS3A,PDK4,RPS6,HSPH1,NACA,RPS27A,UBB,CLU,NFE2L2,BTG1,TAX1BP1,ALDH1A1,HSPA4,HSPA5,HSPA9,PTTG1IP,HSPB1,HSP90AB1,HSPD1,NPM1,CIB1,KRT18,SLC25A5,LAMTOR5,GDF15,RTN4,ARL6IP5,GPX1,ST6GAL1,TMBIM6,LDHA,YWHAB,PDIA3,LGALS3,CRYAB,RHOA,TXNIP,GSTP1,CYCS,CD59,TMF1,CD74,CTNNA1,SCIN,EPCAM,SOD1,SOD2		Pubmed	22797727	Meta-analysis identifies multiple loci associated with kidney function-related traits in east Asian populations.	Pubmed	6.309e-07	0.01357	0.0006784	0.007159	5	37	SHROOM3,BCAS3,MECOM,PAX8,MPPED2		MicroRNA	hsa-miR-30e:mirSVR_highEffct	hsa-miR-30e:mirSVR_conserved_highEffect-0.5	MicroRNA.org	1.118e-06	0.003027	3.363e-05	0.0002852	8	1991	MAGI2,SPTLC3,DGKI,SSBP2,NLGN1,ARL15,SLC35F3,MAP3K5
	EID1	4.19187e-36	1.32136e-31	1.00532	0.313	0.057	19			GO: Biological Process	GO:0055086	nucleobase-containing small molecule metabolic process		3.071e-07	0.001389	1.349e-05	0.0001213	33	763	ATP5PB,ATP5MC3,ATP6V1A,CHCHD10,HINT1,GAPDH,NDUFA4,NDUFA5,MDH1,PGK1,TXNRD1,COX5A,PKM,UQCRFS1,GNAS,ALDOA,CALCA,CALM1,COX4I1,COX5B,GPX1,COX7C,LDHA,LDHB,RHOA,NAMPT,CYCS,ATP1B1,ENO1,ATP5F1A,ATP5F1B,ATP5F1C,TPI1		Pubmed	22952603	Genome-wide association study of d-amphetamine response in healthy volunteers identifies putative associations, including cadherin 13 (CDH13).	Pubmed	7.239e-07	0.01557	0.0007413	0.007823	5	38	WWOX,NEDD4L,FBXL17,FHIT,CA8		MicroRNA	hsa-miR-497:mirSVR_highEffct	hsa-miR-497:mirSVR_conserved_highEffect-0.5	MicroRNA.org	1.179e-06	0.003191	3.506e-05	0.0002974	7	1365	GPHN,MYRIP,DLG2,PLEKHA5,NLGN1,ADAMTSL3,CA8
	CANX	8.4866e-36	2.67515e-31	0.907662	0.47	0.158	19			GO: Biological Process	GO:0006734	NADH metabolic process		3.861e-07	0.001746	1.679e-05	0.000151	8	43	GAPDH,MDH1,PGK1,PKM,ALDOA,LDHA,ENO1,TPI1		Pubmed	25241761	Using an in situ proximity ligation assay to systematically profile endogenous protein-protein interactions in a pathway network.	Pubmed	9.456e-07	0.02034	0.0009243	0.009755	11	371	FOXO1,CAB39,AKT3,ZBTB16,STK3,IGF1R,BRAF,PRKCA,PRKN,MAPK8,PARD3		MicroRNA	hsa-miR-3140:mirSVR_highEffct	hsa-miR-3140:mirSVR_nonconserved_highEffect-0.5	MicroRNA.org	1.231e-06	0.003333	3.623e-05	0.0003072	7	1374	TRHDE,DACH1,MYRIP,MAGI2,SPTLC3,DGKI,WDR72
	RPS23	1.06801e-35	3.36658e-31	0.946305	0.398	0.109	19			GO: Biological Process	GO:0034975	protein folding in endoplasmic reticulum		4.628e-07	0.002093	1.993e-05	0.0001793	5	11	VAPA,HSP90B1,HSPA5,CANX,PDIA3		Pubmed	20201926	Human variation in alcohol response is influenced by variation in neuronal signaling genes.	Pubmed	1.059e-06	0.02277	0.0009689	0.01023	8	171	COL4A3,CACNB2,PDE4D,ERC1,IGF1R,PTPRG,PTPRM,PDE7B		MicroRNA	hsa-miR-154:mirSVR_lowEffct	hsa-miR-154:mirSVR_conserved_lowEffect-0.1-0.5	MicroRNA.org	1.336e-06	0.003616	3.888e-05	0.0003297	7	1391	TRHDE,DACH1,MAGI2,DLG2,RORA,GPC6,SLC26A4
	ANXA2	1.28039e-35	4.03606e-31	1.05987	0.293	0.051	19			GO: Biological Process	GO:0097193	intrinsic apoptotic signaling pathway		5.162e-07	0.002335	2.203e-05	0.0001981	19	301	TPT1,HINT1,RPS3,HSPH1,DDX5,UBB,CLU,NFE2L2,PTTG1IP,HSPB1,ARL6IP5,GPX1,TMBIM6,CUL5,CYCS,CD24,CD74,SOD1,SOD2		Pubmed	16919269	A global genomic transcriptional code associated with CNS-expressed genes.	Pubmed	1.081e-06	0.02325	0.0009689	0.01023	10	301	ZBTB20,WWOX,OXR1,ESRRG,FAF1,GALNT17,PKHD1,RORA,LRBA,PCCA		MicroRNA	hsa-miR-8485:Functional MTI (Weak)	Functional MTI (Weak)	miRTarbase	1.457e-06	0.003945	4.197e-05	0.0003559	6	877	SPTLC3,PARD3B,RORA,ZBTB20,WDR72,CA8
	LAPTM4A	1.49335e-35	4.70733e-31	1.01968	0.285	0.046	19			GO: Biological Process	GO:0006826	iron ion transport		5.7e-07	0.002578	2.41e-05	0.0002167	9	61	ATP6V1A,SNX3,ATP6V0B,B2M,CLTC,ATP6V0E1,ATP6V1G1,FTH1,FTL		Pubmed	23793025	Genome-wide meta-analysis identifies new susceptibility loci for migraine.	Pubmed	1.379e-06	0.02965	0.001186	0.01252	6	78	NEDD4L,ARL15,RABGAP1L,FOXP1,PRKG1,SMYD3		MicroRNA	hsa-miR-501-5p:mirSVR_highEffct	hsa-miR-501-5p:mirSVR_nonconserved_highEffect-0.5	MicroRNA.org	1.496e-06	0.004049	4.262e-05	0.0003615	7	1415	DACH1,MYRIP,MAGI2,DGKI,RNF150,DLG2,WDR72
	ARL6IP5	1.73553e-35	5.47075e-31	1.01495	0.302	0.055	19			GO: Biological Process	GO:0006007	glucose catabolic process		8.187e-07	0.003703	3.429e-05	0.0003084	7	33	GAPDH,PGK1,PKM,ALDOA,LDHA,ENO1,TPI1		Pubmed	17081983	Global, in vivo, and site-specific phosphorylation dynamics in signaling networks.	Pubmed	1.51e-06	0.03248	0.001249	0.01318	22	1546	ABCC4,PDE4D,NEDD4L,OXR1,ANKRD26,FNDC3A,PNISR,WNK1,GLCCI1,ITPR1,STK3,BPTF,RBM25,NRXN3,TBC1D4,DST,SCMH1,PRKCA,RERE,LRBA,PARD3,GOLGA4		MicroRNA	hsa-miR-195:mirSVR_highEffct	hsa-miR-195:mirSVR_conserved_highEffect-0.5	MicroRNA.org	1.531e-06	0.004145	4.318e-05	0.0003662	7	1420	MYRIP,DLG2,PLEKHA5,NLGN1,ZBTB20,ADAMTSL3,CA8
	REEP5	3.27188e-35	1.03136e-30	0.949732	0.344	0.079	19			GO: Biological Process	GO:0000302	response to reactive oxygen species		8.302e-07	0.003755	3.445e-05	0.0003099	17	252	PSAP,RPS3,HSPH1,TXNRD1,NFE2L2,GPX1,LDHA,PRDX6,CRYAB,TXNIP,GSTP1,EEF2,PRDX1,CYCS,PLEKHA1,SOD1,SOD2		Pubmed	15509766	Delta proteins and MAGI proteins: an interaction of Notch ligands with intracellular scaffolding molecules and its significance for zebrafish development.	Pubmed	1.702e-06	0.03661	0.001356	0.01431	3	6	MAGI1,MAGI3,MAGI2		MicroRNA	hsa-miR-153:mirSVR_highEffct	hsa-miR-153:mirSVR_conserved_highEffect-0.5	MicroRNA.org	1.649e-06	0.004463	4.579e-05	0.0003883	6	896	DACH1,RNF150,DLG2,PLEKHA5,SSBP2,ARL15
	CYCS	3.87338e-35	1.22097e-30	1.01921	0.283	0.047	19			GO: Biological Process	GO:0006754	ATP biosynthetic process		9.365e-07	0.004236	3.851e-05	0.0003463	8	48	ATP5PB,ATP5MC3,CHCHD10,PKM,ALDOA,ATP5F1A,ATP5F1B,ATP5F1C		Pubmed	12421765	Protein-protein interactions between large proteins: two-hybrid screening using a functionally classified library composed of long cDNAs.	Pubmed	2e-06	0.043	0.001536	0.01621	7	130	SORBS2,MAGI3,MAGI2,TBC1D4,DST,SCAPER,MBD5		MicroRNA	hsa-miR-1265:mirSVR_highEffct	hsa-miR-1265:mirSVR_nonconserved_highEffect-0.5	MicroRNA.org	1.659e-06	0.004492	4.579e-05	0.0003883	6	897	PLEKHA5,SSBP2,NLGN1,GPC6,ADAMTSL3,WDR72
	PTTG1IP	8.73908e-35	2.75473e-30	0.953571	0.387	0.106	19			GO: Biological Process	GO:0010608	posttranscriptional regulation of gene expression		9.62e-07	0.004351	3.92e-05	0.0003526	24	475	EPRS,SERBP1,GAPDH,RPS3,RPS4X,RPS5,PSMA7,RPS9,RPS14,RPS27A,HNRNPA2B1,HNRNPU,UBB,EIF3K,HSPB1,NPM1,APP,YWHAB,PABPC1,EEF2,EIF4A2,EIF1,RPL13A,HNRNPR		Interaction	int:HNRNPL	HNRNPL interactions		5.592e-23	2.27e-19	2.27e-19	2.017e-18	60	1670	RALGAPA1,BDP1,MAGI1,ZFAND3,CACNB2,ABCC4,SHROOM3,PDE4D,ZBTB16,ZBTB20,WWOX,NEDD4L,LUC7L3,BCAS3,TBC1D5,FBXL17,TNRC6B,MAGI3,PARD3B,AHCYL2,ZSWIM6,BTBD9,ARL15,CDK14,NAALADL2,JMJD1C,FAF1,MSI2,BPTF,ARHGAP6,IGF1R,TBC1D4,THRB,UBE2E2,FTX,PTPRG,PTPRJ,ATXN1,C9orf3,KIAA1217,SBF2,SETBP1,KIAA1328,DIP2C,PRKCE,FOXP1,PRKN,RERE,SPIDR,LRBA,RAPGEF2,PACRG,PARD3,MBD5,IMMP2L,PCCA,SMYD3,GOLGA4,EXOC4,GULP1		MicroRNA	hsa-miR-138-5p:TargetScan	hsa-miR-138-5p	TargetScan	1.675e-06	0.004533	4.579e-05	0.0003883	5	486	DACH1,GPHN,RNF150,NEBL,ADAMTSL3
	C8orf4	9.13657e-35	2.88003e-30	1.11266	0.281	0.047	19			GO: Biological Process	GO:0015980	energy derivation by oxidation of organic compounds		1.079e-06	0.004881	4.358e-05	0.0003919	18	286	ACADVL,RPS27A,NDUFA4,NDUFA5,MDH1,UBB,COX5A,UQCRFS1,GNAS,CALM1,COX4I1,COX5B,COX7C,IDH2,LDHA,CYCS,PTGES3,SOD2		Interaction	int:YWHAZ	YWHAZ interactions		1.978e-08	8.027e-05	4.013e-05	0.0003566	21	563	FOXO1,BDP1,PDE1A,SORBS2,WWOX,NEDD4L,ERC1,PSD3,WNK1,ITPR1,IGF1R,TBC1D4,BRAF,ATXN1,SIK2,PRKCA,PRKCE,CGNL1,RAPGEF2,MAPK8,PARD3		MicroRNA	hsa-miR-15a:mirSVR_highEffct	hsa-miR-15a:mirSVR_conserved_highEffect-0.5	MicroRNA.org	1.84e-06	0.00498	4.98e-05	0.0004224	7	1460	MYRIP,DLG2,PLEKHA5,NLGN1,ZBTB20,ADAMTSL3,CA8
	PTGES3	3.69599e-34	1.16505e-29	1.04819	0.356	0.089	19			GO: Biological Process	GO:1901700	response to oxygen-containing compound		1.277e-06	0.005775	5.11e-05	0.0004596	52	1614	ATP5MC3,ATP6V1A,HSP90B1,ATP6V0B,PSAP,SPP1,RPS3,PDK4,B2M,HSPH1,SPTBN2,AKR1C1,STAP1,HNRNPU,TXNRD1,NFE2L2,PKM,KIF5B,ALDH1A1,GNAS,CA2,ATP6V0E1,CALM1,ADAMTS1,LITAF,RBBP8,LAMTOR5,CAPN2,GPX1,ATP6V1G1,ST6GAL1,APP,TMBIM6,LDHA,AQP2,PDIA3,PRDX6,CRYAB,TXNIP,GSTP1,EEF2,NAMPT,CD9,PRDX1,CYCS,PRKAR1A,PLEKHA1,HADHA,CTNNA1,RPL13A,SOD1,SOD2		Cytoband	3p24.2	3p24.2		9.532e-05	0.01373	0.01373	0.07618	3	19	THRB-AS1,THRB,UBE2E2		MicroRNA	hsa-miR-92a:mirSVR_highEffct	hsa-miR-92a:mirSVR_conserved_highEffect-0.5	MicroRNA.org	1.932e-06	0.00523	5.178e-05	0.0004391	6	921	TRHDE,DLG2,GPC6,ADAMTSL3,IQGAP2,CA8
	ATP5F1	5.15353e-34	1.62449e-29	1.04633	0.256	0.036	19			GO: Biological Process	GO:0097190	apoptotic signaling pathway		1.333e-06	0.006029	5.288e-05	0.0004756	28	626	TPT1,HINT1,RPS3,HSPH1,DDX5,UBB,CLU,NFE2L2,ITM2B,PTTG1IP,HSPB1,CIB1,KRT18,SLC25A5,ARL6IP5,GPX1,TMBIM6,YWHAB,PDIA3,LGALS3,CUL5,GSTP1,CYCS,CD24,CD74,CTNNA1,SOD1,SOD2		Transcription Factor Binding Site	TTANTCA_UNKNOWN	TTANTCA_UNKNOWN		1.306e-07	7.029e-05	4.128e-05	0.0002834	24	760	COL4A3,MAGI1,DPYD,PDE1A,ADAMTSL1,PDE4D,NEDD4L,TBC1D5,ESRRG,CDK14,WNK1,NAALADL2,JMJD1C,ARHGAP6,SLC8A1,IGF1R,PTPRG,PTPRM,CPEB4,DLG2,FOXP1,MAPK8,GOLGA4,CA8		MicroRNA	hsa-miR-603:Functional MTI	Functional MTI	miRTarbase	2.078e-06	0.005625	5.451e-05	0.0004623	5	508	PARD3B,RORA,ZBTB20,WDR72,CA8
	RP11-745O10.4	7.28631e-34	2.29679e-29	0.98789	0.311	0.063	19			GO: Biological Process	GO:0072593	reactive oxygen species metabolic process		1.421e-06	0.006428	5.589e-05	0.0005027	17	262	PDK4,TXNRD1,CLU,NFE2L2,HSP90AA1,HSP90AB1,HSPD1,GPX1,PRDX6,EEF1A1,CRYAB,RHOA,GSTP1,PRDX1,CYCS,SOD1,SOD2		Transcription Factor Binding Site	V$OCT1_02	V$OCT1_02		1.535e-07	8.256e-05	4.128e-05	0.0002834	12	182	PDE1A,ERBB4,ADAMTSL1,PDE4D,ESRRG,PPARGC1A,ARHGAP6,NRXN3,THRB,PTPRJ,DLG2,FOXP1		MicroRNA	hsa-miR-511:PITA	hsa-miR-511:PITA_TOP	PITA	2.078e-06	0.005625	5.451e-05	0.0004623	5	508	GPHN,SPTLC3,DLG2,PLEKHA5,ADAMTSL3
	RPL24	1.08567e-33	3.42225e-29	0.935353	0.344	0.081	19			GO: Biological Process	GO:0006119	oxidative phosphorylation		1.453e-06	0.006571	5.665e-05	0.0005095	11	108	CHCHD10,NDUFA4,NDUFA5,COX5A,UQCRFS1,COX4I1,COX5B,COX7C,RHOA,CYCS,ATP5F1C		Transcription Factor Binding Site	TGGAAA_V$NFAT_Q4_01	TGGAAA_V$NFAT_Q4_01		4.938e-06	0.002657	0.0008856	0.006081	32	1497	CACNB2,AKT3,ERBB4,ADAMTSL1,PDE4D,WWOX,NEDD4L,MAP4K3,ESRRG,MECOM,EXT1,BTBD9,WNK1,NAALADL2,JMJD1C,ITPR1,PPARGC1A,ARHGAP6,ARID1B,IGFBP5,SLC26A7,FGD4,CPEB4,DLG2,FOXP1,RORA,PLCL1,GNAQ,RERE,MAPK10,HS6ST3,RCAN2		MicroRNA	hsa-miR-607:PITA	hsa-miR-607:PITA_TOP	PITA	2.094e-06	0.005669	5.451e-05	0.0004623	6	934	DACH1,GPHN,NLGN1,SLC35F3,IQGAP2,SLC26A4
	TPI1	1.14029e-33	3.59443e-29	0.972963	0.313	0.065	19			GO: Biological Process	GO:0090662	ATP hydrolysis coupled transmembrane transport		1.866e-06	0.008441	7.215e-05	0.0006489	7	37	ATP5MC3,ATP6V1A,ATP6V0B,ATP6V0E1,ATP1B1,ATP5F1A,ATP5F1B		Transcription Factor Binding Site	TTGTTT_V$FOXO4_01	TTGTTT_V$FOXO4_01		2.107e-05	0.01133	0.002443	0.01677	32	1603	FOXO1,KANSL1L,PDE1A,AKT3,ERBB4,PDE4D,ESRRG,MECOM,EXT1,NAALADL2,JMJD1C,SLC4A1,ITPR1,MSI2,PPARGC1A,ARHGAP6,ARID1B,IGF1R,MAST4,PTPRM,SLC26A7,FGD4,CPEB4,DLG2,FOXP1,RORA,GNAQ,MAPK8,MBD5,MAPK10,HS6ST3,IMMP2L		MicroRNA	hsa-miR-590-5p:mirSVR_lowEffct	hsa-miR-590-5p:mirSVR_conserved_lowEffect-0.1-0.5	MicroRNA.org	2.151e-06	0.005823	5.546e-05	0.0004703	7	1495	MYRIP,MAGI2,DLG2,SSBP2,NLGN1,ARL15,FHIT
	RPS12	2.15992e-33	6.8085e-29	0.876923	0.394	0.111	19			GO: Biological Process	GO:2001242	regulation of intrinsic apoptotic signaling pathway		2.159e-06	0.009765	8.276e-05	0.0007443	13	160	TPT1,RPS3,HSPH1,UBB,CLU,NFE2L2,PTTG1IP,HSPB1,GPX1,TMBIM6,CD74,SOD1,SOD2		Transcription Factor Binding Site	AACTTT_UNKNOWN	AACTTT_UNKNOWN		2.27e-05	0.01221	0.002443	0.01677	31	1531	FOXO1,MAGI1,CACNB2,PDE1A,AKT3,ERBB4,ADAMTSL1,PDE4D,OXR1,MAP4K3,ESRRG,MECOM,EXT1,PTH2R,MSI2,STK3,PPARGC1A,ARID1B,IGF1R,MAST4,UBE2E2,PTPRG,SLC26A7,PKHD1,DLG2,RORA,PLCL1,PARD3,MBD5,MAPK10,RCAN2		MicroRNA	hsa-miR-130b*:mirSVR_highEffct	hsa-miR-130b*:mirSVR_nonconserved_highEffect-0.5	MicroRNA.org	2.218e-06	0.006005	5.665e-05	0.0004804	7	1502	DLG2,PLEKHA5,SSBP2,GPC6,SLC26A4,ACSM2B,CA8
	ATP5B	2.18912e-33	6.90055e-29	0.985103	0.363	0.096	19			GO: Biological Process	GO:0051129	negative regulation of cellular component organization		2.211e-06	0.01	8.405e-05	0.0007559	29	680	SNX3,SPP1,INSIG1,B2M,SPTBN1,SPTBN2,TERF2IP,STAP1,HNRNPU,CLU,CLTC,TAF7,NPM1,LIMA1,CIB1,SLC25A5,ANXA2,RTN4,TMEM59,GPX1,XRCC5,LGALS3,RHOA,PRKAR1A,H3F3B,RPL13A,SCIN,TACSTD2,PHLDB2		Transcription Factor Binding Site	V$GATA_Q6	V$GATA_Q6		3.079e-05	0.01656	0.002543	0.01746	9	167	COL4A3,MAP4K3,ESRRG,SLC4A1,PPARGC1A,NRXN3,IGFBP5,SLC26A7,ADGRF5		MicroRNA	hsa-miR-513a-5p:mirSVR_highEffct	hsa-miR-513a-5p:mirSVR_nonconserved_highEffect-0.5	MicroRNA.org	2.295e-06	0.006212	5.806e-05	0.0004924	6	949	MAGI2,DLG2,SSBP2,ARSJ,FHIT,IQGAP2
	FDFT1	2.45214e-33	7.72964e-29	1.1053	0.252	0.037	19			GO: Biological Process	GO:0019637	organophosphate metabolic process		2.317e-06	0.01048	8.734e-05	0.0007856	41	1164	ATP5PB,ATP5MC3,ATP6V1A,CHCHD10,HINT1,GAPDH,NDUFA4,NDUFA5,MDH1,MBOAT2,PGK1,TXNRD1,COX5A,FDFT1,PKM,ALDH1A1,UQCRFS1,GNAS,ALDOA,KIT,CALCA,CALM1,COX4I1,COX5B,GPX1,COX7C,LDHA,LDHB,ARF1,RHOA,NAMPT,CYCS,PNPLA8,HADHA,HADHB,ATP1B1,ENO1,ATP5F1A,ATP5F1B,ATP5F1C,TPI1		Transcription Factor Binding Site	CAGGTA_V$AREB6_01	CAGGTA_V$AREB6_01		3.308e-05	0.0178	0.002543	0.01746	18	642	CACNB2,ADAMTSL1,PDE4D,NEDD4L,OXR1,TBC1D5,ESRRG,NAALADL2,NRXN3,IGFBP5,SLC26A7,PKHD1,DLG2,FOXP1,PRKN,PACRG,FHIT,MBD5		MicroRNA	hsa-miR-150*:mirSVR_highEffct	hsa-miR-150*:mirSVR_nonconserved_highEffect-0.5	MicroRNA.org	2.337e-06	0.006326	5.855e-05	0.0004966	6	952	DACH1,GPHN,DGKI,DLG2,MAP3K5,CA8
	RPL14	5.16902e-33	1.62938e-28	0.953623	0.328	0.077	19			GO: Biological Process	GO:0019320	hexose catabolic process		2.373e-06	0.01073	8.872e-05	0.0007979	8	54	GAPDH,PGK1,PKM,ALDH1A1,ALDOA,LDHA,ENO1,TPI1		Transcription Factor Binding Site	CTTTAAR_UNKNOWN	CTTTAAR_UNKNOWN		5.715e-05	0.03075	0.003843	0.02639	20	799	FOXO1,BCAS3,ESRRG,MECOM,AHCYL2,CDK14,NAALADL2,JMJD1C,PTH2R,MSI2,PPARGC1A,ARHGAP6,THRB,SUMF1,PRKCE,PLCL1,RERE,MBD5,MAPK10,IMMP2L		MicroRNA	hsa-miR-20a*:mirSVR_highEffct	hsa-miR-20a*:mirSVR_nonconserved_highEffect-0.5	MicroRNA.org	2.379e-06	0.006439	5.855e-05	0.0004966	7	1518	GPHN,SPTLC3,DLG2,FHIT,SLC26A4,MAP3K5,CA8
	RPS25	9.81343e-33	3.09339e-28	0.878634	0.328	0.075	19			GO: Biological Process	GO:0061718	glucose catabolic process to pyruvate		3.031e-06	0.01371	0.0001106	0.0009945	6	26	GAPDH,PGK1,PKM,ALDOA,ENO1,TPI1		Transcription Factor Binding Site	V$FOXJ2_02	V$FOXJ2_02		8.429e-05	0.04535	0.005039	0.0346	9	190	ADAMTSL1,PDE4D,ESRRG,MECOM,CDK14,PPARGC1A,SLC26A7,FOXP1,RORA		MicroRNA	hsa-miR-199a-3p:mirSVR_highEffct	hsa-miR-199a-3p:mirSVR_nonconserved_highEffect-0.5	MicroRNA.org	2.423e-06	0.006558	5.855e-05	0.0004966	6	958	GPHN,MYRIP,DLG2,ARL15,ADAMTSL3,MAP3K5
	PDIA3	1.08963e-32	3.43474e-28	0.987603	0.33	0.079	19			GO: Biological Process	GO:0061621	canonical glycolysis		3.031e-06	0.01371	0.0001106	0.0009945	6	26	GAPDH,PGK1,PKM,ALDOA,ENO1,TPI1		Gene Family	1220	Membrane associated guanylate kinases|PDZ domain containing	genenames.org	4.331e-08	3.941e-06	3.941e-06	2.008e-05	10	152	MAGI1,SHROOM3,MAGI3,PARD3B,MAGI2,MAST4,DLG2,RAPGEF2,PARD3,SNTB1		MicroRNA	hsa-miR-199b-3p:mirSVR_highEffct	hsa-miR-199b-3p:mirSVR_nonconserved_highEffect-0.5	MicroRNA.org	2.423e-06	0.006558	5.855e-05	0.0004966	6	958	GPHN,MYRIP,DLG2,ARL15,ADAMTSL3,MAP3K5
	ATP6V0B	2.00355e-32	6.31559e-28	0.812235	0.424	0.131	19			GO: Biological Process	GO:0006735	NADH regeneration		3.031e-06	0.01371	0.0001106	0.0009945	6	26	GAPDH,PGK1,PKM,ALDOA,ENO1,TPI1		Gene Family	904	Calcium voltage-gated channel subunits|Membrane associated guanylate kinases	genenames.org	5.469e-07	4.976e-05	2.488e-05	0.0001267	5	26	MAGI1,CACNB2,MAGI3,MAGI2,DLG2		MicroRNA	hsa-miR-944:PITA	hsa-miR-944:PITA_TOP	PITA	2.423e-06	0.006558	5.855e-05	0.0004966	6	958	TRHDE,DLG2,SSBP2,NLGN1,ARSJ,GPC6
	C12orf75	5.56064e-32	1.75283e-27	0.843571	0.491	0.185	19			GO: Biological Process	GO:2001243	negative regulation of intrinsic apoptotic signaling pathway		3.926e-06	0.01776	0.000142	0.001278	10	97	TPT1,HSPH1,CLU,NFE2L2,PTTG1IP,HSPB1,GPX1,TMBIM6,CD74,SOD2		Gene Family	694	Protein phosphatase 1 regulatory subunits	genenames.org	2.225e-06	0.0002024	6.748e-05	0.0003437	9	181	MYO1D,PPP1R12B,WNK1,ITPR1,AKAP9,FER,DLG2,PLCL1,PARD3		MicroRNA	hsa-miR-1298:mirSVR_highEffct	hsa-miR-1298:mirSVR_nonconserved_highEffect-0.5	MicroRNA.org	2.483e-06	0.006721	5.948e-05	0.0005045	4	228	DACH1,MYRIP,SPTLC3,SLC26A4
	RASD1	9.11626e-32	2.87363e-27	1.0344	0.257	0.043	19			GO: Biological Process	GO:0034248	regulation of cellular amide metabolic process		4.31e-06	0.0195	0.0001547	0.001392	20	380	EPRS,GAPDH,RPS3,RPS4X,RPS5,RPS9,RPS14,HNRNPA2B1,CLU,NFE2L2,EIF3K,HSPB1,NPM1,APP,PABPC1,EEF2,EIF4A2,EIF1,RPL13A,HNRNPR		Gene Family	681	Phosphodiesterases	genenames.org	1.46e-05	0.001328	0.0003321	0.001691	4	24	PDE1A,PDE1C,PDE4D,PDE7B		MicroRNA	hsa-miR-877:mirSVR_lowEffct	hsa-miR-877:mirSVR_nonconserved_lowEffect-0.1-0.5	MicroRNA.org	2.593e-06	0.007018	6.157e-05	0.0005221	7	1538	RNF150,DLG2,ZBTB20,ARL15,GPC6,SLC35F3,MAP3K5
	RPSA	2.47387e-31	7.79814e-27	0.930535	0.356	0.097	19			GO: Biological Process	GO:0009206	purine ribonucleoside triphosphate biosynthetic process		4.715e-06	0.02133	0.000167	0.001502	8	59	ATP5PB,ATP5MC3,CHCHD10,PKM,ALDOA,ATP5F1A,ATP5F1B,ATP5F1C		Gene Family	297	Inositol 1,4,5-triphosphate receptors|Protein phosphatase 1 regulatory subunits	genenames.org	0.0001183	0.01077	0.002154	0.01097	2	3	ITPR1,ITPR2		MicroRNA	ATGTTAA,MIR-302C:MSigDB	ATGTTAA,MIR-302C:MSigDB	MSigDB	2.66e-06	0.007201	6.261e-05	0.000531	4	232	DACH1,GPHN,PLEKHA5,TBL1X
	RPL35A	2.82233e-31	8.89655e-27	0.901617	0.272	0.049	19			GO: Biological Process	GO:0042542	response to hydrogen peroxide		4.726e-06	0.02138	0.000167	0.001502	12	146	PSAP,RPS3,HSPH1,NFE2L2,GPX1,LDHA,CRYAB,TXNIP,EEF2,PLEKHA1,SOD1,SOD2		Gene Family	813	Fibronectin type III domain containing|Protein tyrosine phosphatases, receptor type	genenames.org	0.0003011	0.0274	0.004567	0.02326	3	21	PTPRG,PTPRJ,PTPRM		MicroRNA	hsa-miR-148a*:mirSVR_highEffct	hsa-miR-148a*:mirSVR_nonconserved_highEffect-0.5	MicroRNA.org	2.775e-06	0.007513	6.477e-05	0.0005493	7	1554	DACH1,DLG2,PLEKHA5,NLGN1,FHIT,ADAMTSL3,IQGAP2
	MYL6	3.04785e-31	9.60742e-27	0.847973	0.463	0.169	19			GO: Biological Process	GO:0010035	response to inorganic substance		5.044e-06	0.02281	0.0001768	0.001591	25	559	PSAP,RPS3,B2M,HSPH1,IQGAP1,CLU,NFE2L2,HSPA5,CA2,CALM1,GPX1,APP,LDHA,AQP2,CRYAB,TXNIP,GSTP1,EEF2,MT2A,CD9,PRDX1,PLEKHA1,SOD1,SOD2,CYB5A		Gene Family	775	Myb/SANT domain containing|Trinucleotide repeat containing	genenames.org	0.0005112	0.04652	0.006646	0.03385	3	25	MAGI1,TNRC6B,TNRC6A		MicroRNA	hsa-miR-34a-5p:TargetScan	hsa-miR-34a-5p	TargetScan	3.032e-06	0.008207	6.839e-05	0.00058	5	549	MYRIP,DGKI,RORA,ARSJ,GPC6
	CA2	4.12862e-31	1.30142e-26	0.924359	0.326	0.078	19			GO: Biological Process	GO:0009719	response to endogenous stimulus		5.222e-06	0.02362	0.0001817	0.001634	53	1740	ATP6V1A,HSP90B1,ATP6V0B,ACAT1,SPP1,RPS3,PDK4,RPS27A,AKR1C1,DDX5,HNRNPU,IQGAP1,UBB,UBE2D3,PKM,UQCRFS1,GNAS,TAF7,KIT,PLOD2,HSPA5,HSP90AA1,CA2,CIB1,CALCA,ATP6V0E1,CALM1,ADAMTS1,RBBP8,LAMTOR5,ANXA2,GDF15,CAPN2,ATP6V1G1,APP,TMBIM6,LDHA,EEF1A1,CRYAB,RHOA,TXNIP,GSTP1,EEF2,NAMPT,CD9,CD24,PRKAR1A,H3F3B,PAPPA,HADHA,CTNNA1,PTGES3,SOD1		Coexpression	M16651	Genes down-regulated in poorly differentiated thyroid carcinoma (PDTC) compared to normal thyroid tissue.	MSigDB C2: CGP Curated Gene Sets (v6.0)	2.749e-17	1.934e-13	1.934e-13	1.825e-12	34	802	FOXO1,COL4A3,MAGI1,ZBTB20,WWOX,GPX3,FBXL17,TNRC6B,AHCYL2,MED13L,PNISR,GLCCI1,ITPR1,MSI2,MAGI2,SLIT2,ARID1B,TBC1D4,FTX,AKAP9,KANSL1,PTPRG,SLC26A7,ATXN1,FGD4,PAX8,KIAA1217,CPEB4,FOXP1,RERE,SNTB1,GOLGA4,TNS3,NEAT1		MicroRNA	hsa-miR-449b-5p:TargetScan	hsa-miR-449b-5p	TargetScan	3.032e-06	0.008207	6.839e-05	0.00058	5	549	MYRIP,DGKI,RORA,ARSJ,GPC6
	PFDN5	7.0304e-31	2.21612e-26	0.957026	0.333	0.086	19			GO: Biological Process	GO:0009145	purine nucleoside triphosphate biosynthetic process		5.365e-06	0.02426	0.0001852	0.001666	8	60	ATP5PB,ATP5MC3,CHCHD10,PKM,ALDOA,ATP5F1A,ATP5F1B,ATP5F1C		Coexpression	M7403	Genes up-regulated in immature neuron cell line: control versus interferon alpha (12h).	MSigDB C7: Immunologic Signatures (v6.0)	7.444e-14	5.239e-10	2.62e-10	2.472e-09	17	200	GPHN,DPYD,ZBTB20,WWOX,TBC1D5,ITGA6,FBXL17,XIST,EXT1,MED13L,SKAP1,TNRC6A,PRKCA,GNAQ,LRBA,PCCA,SMYD3		MicroRNA	hsa-miR-449a:TargetScan	hsa-miR-449a	TargetScan	3.032e-06	0.008207	6.839e-05	0.00058	5	549	MYRIP,DGKI,RORA,ARSJ,GPC6
	CALM1	8.8461e-31	2.78847e-26	0.859629	0.369	0.106	19			GO: Biological Process	GO:0071345	cellular response to cytokine stimulus		5.559e-06	0.02514	0.0001905	0.001713	29	713	EPRS,RPLP0,HLA-B,HLA-C,GAPDH,RPS2,B2M,PSMA7,HLA-E,RPS27A,STAP1,JAK1,UBB,IFITM3,NFE2L2,TAX1BP1,KIT,HSPA5,HSPA9,HSP90AB1,CIB1,CALCA,KRT18,GSTP1,MT2A,CD24,CD74,RPL13A,RPL3		Coexpression	M4500	Genes down-regulated in fibroblasts expressing mutant forms of ERCC3 [GeneID=2071] after UV irradiation.	MSigDB C2: CGP Curated Gene Sets (v6.0)	2.127e-12	1.497e-08	4.991e-09	4.71e-08	29	854	DPYD,SEMA3C,ZBTB20,ERC1,PSD3,ITGA6,MECOM,FNDC3A,EXT1,MED13L,PNISR,ITPR1,STK3,SLIT2,BPTF,IGF1R,DST,AKAP9,PTPRM,ATXN1,RABGAP1L,PRKCA,GNAQ,SPIDR,RAPGEF2,MAPK8,PARD3,PCCA,GOLGA4		MicroRNA	hsa-miR-34c-5p:TargetScan	hsa-miR-34c-5p	TargetScan	3.032e-06	0.008207	6.839e-05	0.00058	5	549	MYRIP,DGKI,RORA,ARSJ,GPC6
	ATP5A1	8.91248e-31	2.80939e-26	0.830613	0.365	0.1	19			GO: Biological Process	GO:0042776	mitochondrial ATP synthesis coupled proton transport		5.721e-06	0.02588	0.0001946	0.00175	5	17	ATP5PB,ATP5MC3,ATP5F1A,ATP5F1B,ATP5F1C		Coexpression	M1533	All significantly down-regulated genes in kidney glomeruli isolated from TCF21 [Gene ID=6943] knockout mice.	MSigDB C2: CGP Curated Gene Sets (v6.0)	6.274e-12	4.416e-08	1.104e-08	1.042e-07	28	830	COL4A3,SHROOM3,PDE4D,MYO1D,PSD3,PARD3B,FNDC3A,GLCCI1,STK3,MAGI2,DST,MAST4,PTPRG,PTPRJ,ABCA5,FGD4,RABGAP1L,CPEB4,PRKCA,UBR3,ADGRF5,PLCL1,PRKG1,LRBA,MBD5,RCAN2,GULP1,NEAT1		MicroRNA	hsa-miR-154*:mirSVR_highEffct	hsa-miR-154*:mirSVR_nonconserved_highEffect-0.5	MicroRNA.org	3.225e-06	0.00873	7.215e-05	0.0006119	6	1007	TRHDE,DACH1,MAGI2,SSBP2,GPC6,ACSM2B
	GDF15	9.80343e-31	3.09024e-26	0.994911	0.256	0.043	19			GO: Biological Process	GO:0061620	glycolytic process through glucose-6-phosphate		6.004e-06	0.02715	0.0002026	0.001823	6	29	GAPDH,PGK1,PKM,ALDOA,ENO1,TPI1		Coexpression	M19529	Genes down-regulated in anaplastic thyroid carcinoma (ATC) compared to normal thyroid tissue.	MSigDB C2: CGP Curated Gene Sets (v6.0)	3.195e-11	2.249e-07	4.498e-08	4.244e-07	22	533	FOXO1,MAGI1,GPX3,GLIS3,AHCYL2,MED13L,GLCCI1,ITPR1,MAGI2,SLIT2,ARHGAP6,FTX,PTPRG,ABCA5,PAX8,C9orf3,KIAA1217,FOXP1,PRKG1,GNAQ,RERE,GOLGA4		MicroRNA	hsa-miR-562:mirSVR_lowEffct	hsa-miR-562:mirSVR_nonconserved_lowEffect-0.1-0.5	MicroRNA.org	3.293e-06	0.008915	7.307e-05	0.0006197	7	1595	TRHDE,MYRIP,DGKI,DLG2,NLGN1,GPC6,ACSM2B
	CLU	1.05847e-30	3.33652e-26	0.915982	0.32	0.079	19			GO: Biological Process	GO:0061615	glycolytic process through fructose-6-phosphate		7.403e-06	0.03348	0.0002462	0.002214	6	30	GAPDH,PGK1,PKM,ALDOA,ENO1,TPI1		Coexpression	17880687-TableS1	Human Embryo_Heim07_1650genes	GeneSigDB	3.028e-10	2.131e-06	3.066e-07	2.893e-06	30	1122	ZFAND3,ARGLU1,TBC1D5,ITGA6,MECOM,EXT1,AHCYL2,MED13L,WNK1,JMJD1C,ITPR2,MAGI2,SLIT2,RBM25,IGF1R,NRXN3,FTX,KANSL1,PTPRG,FGD4,RABGAP1L,CPEB4,TNRC6A,FOXP1,RORA,RERE,TNS3,GULP1,NEAT1,CA8		MicroRNA	hsa-miR-25:mirSVR_highEffct	hsa-miR-25:mirSVR_conserved_highEffect-0.5	MicroRNA.org	3.336e-06	0.009032	7.343e-05	0.0006227	6	1013	TRHDE,DLG2,GPC6,ADAMTSL3,IQGAP2,CA8
	CDH16	1.16891e-30	3.68465e-26	0.814255	0.448	0.158	19			GO: Biological Process	GO:1902175	regulation of oxidative stress-induced intrinsic apoptotic signaling pathway		7.403e-06	0.03348	0.0002462	0.002214	6	30	HSPH1,NFE2L2,HSPB1,GPX1,SOD1,SOD2		Coexpression	17875932-TableS4	Mouse Leukemia_Torchia07_928genes	GeneSigDB	3.05e-10	2.146e-06	3.066e-07	2.893e-06	21	543	MAGI1,AKT3,NEDD4L,BCAS3,MAGI3,PTGER3,ITPR1,MSI2,UBE2E2,PTPRJ,ATXN1,SCMH1,MACROD2,DIP2C,PRKCE,GNAQ,RERE,RAPGEF2,MPPED2,SMYD3,TNS3		MicroRNA	hsa-miR-223:mirSVR_lowEffct	hsa-miR-223:mirSVR_conserved_lowEffect-0.1-0.5	MicroRNA.org	3.473e-06	0.009402	7.549e-05	0.0006402	7	1608	GPHN,PLEKHA5,RORA,ARSJ,NEBL,GPC6,TBL1X
	HSPA4	1.88947e-30	5.95598e-26	0.984647	0.291	0.063	19			GO: Biological Process	GO:0002480	antigen processing and presentation of exogenous peptide antigen via MHC class I, TAP-independent		8.012e-06	0.03624	0.0002645	0.002379	4	9	HLA-B,HLA-C,B2M,HLA-E		Coexpression	M1105	Genes down-regulated in ME-A cells (breast cancer) undergoing apoptosis in response to doxorubicin [PubChem=31703].	MSigDB C2: CGP Curated Gene Sets (v6.0)	5.915e-10	4.163e-06	5.204e-07	4.911e-06	38	1781	GPHN,RALGAPA1,MAGI1,ZFAND3,ZBTB20,WWOX,NEDD4L,ARGLU1,MAP4K3,ERC1,TNRC6B,MAGI3,EXT1,DPH6,ITPR1,STK3,ARHGAP6,RBM25,IGF1R,DST,UBE2E2,KANSL1,IGFBP5,BRAF,KIAA1217,RABGAP1L,SBF2,TNRC6A,FER,FOXP1,CGNL1,LRBA,MAPK8,PARD3,PCCA,BICC1,EXOC4,NEAT1		MicroRNA	hsa-miR-183-5p.2:TargetScan	hsa-miR-183-5p.2	TargetScan	3.486e-06	0.009436	7.549e-05	0.0006402	5	565	GPHN,MYRIP,DGKI,DLG2,PARD3B
	NAMPT	2.91432e-30	9.18652e-26	0.856187	0.337	0.088	19			GO: Biological Process	GO:0046365	monosaccharide catabolic process		8.774e-06	0.03968	0.0002876	0.002586	8	64	GAPDH,PGK1,PKM,ALDH1A1,ALDOA,LDHA,ENO1,TPI1		Coexpression	M4594	Selected genes down-regulated in WS1 (fibroblast) in response to irradiation with low dose UV-C.	MSigDB C2: CGP Curated Gene Sets (v6.0)	1.089e-09	7.668e-06	8.363e-07	7.892e-06	9	67	SEMA3C,WWOX,ERC1,EXT1,CDK14,SLIT2,IGF1R,IGFBP5,PTPRM		MicroRNA	hsa-miR-302f:mirSVR_highEffct	hsa-miR-302f:mirSVR_nonconserved_highEffect-0.5	MicroRNA.org	3.836e-06	0.01038	8.241e-05	0.0006989	6	1038	MAGI2,PLEKHA5,NLGN1,FHIT,GPC6,ACSM2B
	RHOA	1.38097e-29	4.35309e-25	0.911895	0.287	0.063	19			GO: Biological Process	GO:0002576	platelet degranulation		9.511e-06	0.04302	0.0003095	0.002784	10	107	PSAP,CLU,ALDOA,CALM1,APLP2,APP,CD9,CD63,TMSB4X,SOD1		Coexpression	M10961	Genes down-regulated in TMX2-28 cells (breast cancer) which do not express ESR1 [GeneID=2099]) compared to the parental MCF7 cells which do.	MSigDB C2: CGP Curated Gene Sets (v6.0)	1.188e-09	8.363e-06	8.363e-07	7.892e-06	24	771	DPYD,SEMA3C,ERBB4,SHROOM3,DOCK8,PSD3,ITGA6,XIST,AHCYL2,ZSWIM6,SLIT2,IGF1R,MAST4,IGFBP5,PTPRG,ABCA5,C9orf3,MACROD2,PRKCA,FOXP1,CLNK,MPPED2,GULP1,NEAT1		MicroRNA	hsa-miR-3170:mirSVR_lowEffct	hsa-miR-3170:mirSVR_nonconserved_lowEffect-0.1-0.5	MicroRNA.org	3.874e-06	0.01049	8.257e-05	0.0007003	7	1635	RNF150,PLEKHA5,ARSJ,FHIT,NEBL,GPC6,ADAMTSL3
	ITGB6	1.57731e-29	4.972e-25	0.764719	0.383	0.121	19			GO: Biological Process	GO:0009201	ribonucleoside triphosphate biosynthetic process		9.866e-06	0.04462	0.0003187	0.002867	8	65	ATP5PB,ATP5MC3,CHCHD10,PKM,ALDOA,ATP5F1A,ATP5F1B,ATP5F1C		Coexpression	M18441	Genes down-regulated in samples with systolic heart failure compared to normal hearts.	MSigDB C2: CGP Curated Gene Sets (v6.0)	2.007e-09	1.413e-05	1.284e-06	1.212e-05	14	241	CACNB2,SORBS2,ZBTB20,NEDD4L,ESRRG,GPAT3,PSD3,PNISR,MAST4,FTX,SBF2,CPEB4,RAPGEF2,GOLGA4		MicroRNA	hsa-miR-3177-5p:Functional MTI (Weak)	Functional MTI (Weak)	miRTarbase	4.276e-06	0.01158	9.043e-05	0.000767	3	75	ZBTB20,ARL15,ACSM2B
	ATP5C1	2.48459e-29	7.83192e-25	0.843532	0.3	0.069	19			GO: Biological Process	GO:0019883	antigen processing and presentation of endogenous antigen		1.047e-05	0.04735	0.0003358	0.00302	5	19	HLA-B,HLA-C,B2M,HLA-E,CD74		Coexpression	M5077	Genes down-regulated by trabectedin [PubChem=3199] and its synthetic analog phthalascidin Pt 650 in HCT116 cells (colon cancer).	MSigDB C2: CGP Curated Gene Sets (v6.0)	2.238e-09	1.575e-05	1.312e-06	1.238e-05	8	50	EXT1,ITPR1,STK3,PTPRG,GNAQ,SPIDR,LRBA,PCCA		MicroRNA	hsa-miR-216a-5p:TargetScan	hsa-miR-216a-5p	TargetScan	4.635e-06	0.01255	9.727e-05	0.000825	4	267	MAGI2,PARD3B,NLGN1,NEBL
	RPS27	2.99667e-29	9.44611e-25	0.894495	0.3	0.071	19			GO: Biological Process	GO:0006979	response to oxidative stress		1.078e-05	0.04876	0.0003434	0.003089	21	439	PSAP,RPS3,HSPH1,TXNRD1,NFE2L2,ALDH1A1,HSPB1,ARL6IP5,GPX1,APP,LDHA,PRDX6,CRYAB,TXNIP,GSTP1,EEF2,PRDX1,CYCS,PLEKHA1,SOD1,SOD2		Coexpression	17880687-TableS2	Human Embryo_Heim07_2325genes	GeneSigDB	4.809e-08	0.0003385	2.6e-05	0.0002453	32	1565	ZFAND3,SORBS2,ZBTB20,ARGLU1,TBC1D5,PSD3,ITGA6,MECOM,EXT1,AHCYL2,MED13L,WNK1,JMJD1C,ITPR2,MAGI2,SLIT2,BPTF,ARID1B,RBM25,FTX,KANSL1,PTPRG,PTPRJ,FGD4,RABGAP1L,CPEB4,TNRC6A,FOXP1,RERE,TNS3,GULP1,NEAT1		MicroRNA	hsa-miR-1244:mirSVR_lowEffct	hsa-miR-1244:mirSVR_nonconserved_lowEffect-0.1-0.5	MicroRNA.org	4.755e-06	0.01287	9.901e-05	0.0008397	7	1687	PLEKHA5,NLGN1,NEBL,GPC6,ADAMTSL3,SLC26A4,MAP3K5
	CCT6A	3.35373e-29	1.05716e-24	0.88319	0.304	0.071	19			GO: Cellular Component	GO:0022626	cytosolic ribosome		4.37e-75	2.539e-72	2.539e-72	1.763e-71	59	119	RPL21,RPL24,RPL30,RPL31,RPL32,RPL34,RPL35A,RPL37A,RPL41,RPLP0,RPLP1,RPLP2,RPS2,RPS3,RPS3A,RPS4X,RPS5,RPS6,RPS7,RPS8,RPS9,RPS11,RPS12,RPS13,RPS14,RPS15,RPS16,RPS17,RPS18,RPS19,RPS20,RPS23,RPS24,RPS25,RPS27,RPS27A,RPS28,RPL10A,RPL23,FAU,RPSA,RPL14,RPL35,RPL13A,RPL3,RPL4,RPL5,RPL6,RPL7,RPL7A,RPL8,RPL9,RPL10,RPL11,RPL12,RPL13,RPL15,RPL18,RPL19		Coexpression	15273739-SuppTable2	Human Intestine_Jinawath04_1553genes	GeneSigDB	5.172e-08	0.000364	2.6e-05	0.0002453	27	1164	FOXO1,COL4A3,MAGI1,CAB39,SHROOM3,SORBS2,ZBTB16,ZBTB20,NEDD4L,GPAT3,TNRC6B,MECOM,MED13L,ITPR2,BPTF,RBM25,TBC1D4,BRAF,PTPRJ,ABCA5,PTPRM,SBF2,CPEB4,FER,PRKCA,PRKCE,GNAQ		MicroRNA	hsa-miR-599:mirSVR_lowEffct	hsa-miR-599:mirSVR_conserved_lowEffect-0.1-0.5	MicroRNA.org	5.096e-06	0.0138	0.0001053	0.0008931	7	1705	MYRIP,SPTLC3,DLG2,PLEKHA5,IQGAP2,MAP3K5,WDR72
	SKP1	3.47499e-29	1.09539e-24	0.978701	0.259	0.05	19			GO: Cellular Component	GO:0044391	ribosomal subunit		2.675e-64	1.554e-61	7.77e-62	5.395e-61	60	175	RPL21,RPL24,RPL30,RPL31,RPL32,RPL34,RPL35A,RPL37A,RPL41,RPLP0,RPLP1,RPLP2,RPS2,RPS3,RPS3A,RPS4X,RPS5,RPS6,RPS7,RPS8,RPS9,RPS11,RPS12,RPS13,RPS14,RPS15,RPS16,RPS17,RPS18,RPS19,RPS20,RPS23,RPS24,RPS25,RPS27,RPS27A,RPS28,RPL10A,RPL23,FAU,NPM1,RPSA,RPL14,RPL35,RPL13A,RPL3,RPL4,RPL5,RPL6,RPL7,RPL7A,RPL8,RPL9,RPL10,RPL11,RPL12,RPL13,RPL15,RPL18,RPL19		Coexpression	18927307-tableS3	Human Colon_Allen08_382genes	GeneSigDB	6.26e-08	0.0004406	2.883e-05	0.000272	12	221	GPHN,MAGI1,DST,FTX,PTPRG,SLC26A7,PRKCA,ADGRF5,IMMP2L,GOLGA4,EXOC4,NEAT1		MicroRNA	hsa-miR-567:mirSVR_highEffct	hsa-miR-567:mirSVR_nonconserved_highEffect-0.5	MicroRNA.org	5.151e-06	0.01394	0.0001056	0.0008958	6	1093	TRHDE,DACH1,MAGI2,DLG2,PLEKHA5,ADAMTSL3
	SEPW1	4.06862e-29	1.28251e-24	0.950723	0.267	0.054	19			GO: Cellular Component	GO:0005840	ribosome		2.099e-58	1.219e-55	3.049e-56	2.117e-55	62	235	RPL21,RPL24,RPL30,RPL31,RPL32,RPL34,RPL35A,RPL37A,RPL41,RPLP0,RPLP1,RPLP2,RPS2,RPS3,RPS3A,RPS4X,RPS5,RPS6,RPS7,RPS8,RPS9,RPS11,RPS12,RPS13,RPS14,RPS15,RPS16,RPS17,RPS18,RPS19,RPS20,RPS23,RPS24,RPS25,RPS27,RPS27A,RPS28,RPL10A,RPL23,FAU,NPM1,CANX,RPSA,RPL14,EEF2,RPL35,RPL13A,RPL3,RPL4,RPL5,RPL6,RPL7,RPL7A,RPL8,RPL9,RPL10,RPL11,RPL12,RPL13,RPL15,RPL18,RPL19		Coexpression	19658189-TableS5	Human EmbryonicStemCell_Xu09_622genes	GeneSigDB	6.553e-08	0.0004612	2.883e-05	0.000272	17	483	COL4A3,CACNB2,SORBS2,PDE4D,PPP1R12B,ESRRG,GPX3,PSD3,FBXL17,PTGER3,PPARGC1A,SLC8A1,ABCA5,ATXN1,CPEB4,PLCL1,TMEM117		MicroRNA	hsa-miR-217:Functional MTI	Functional MTI	miRTarbase	5.196e-06	0.01406	0.0001057	0.0008968	3	80	DACH1,ZBTB20,FHIT
	CHCHD2	6.17452e-29	1.94633e-24	0.913667	0.274	0.057	19			GO: Cellular Component	GO:0044445	cytosolic part		2.099e-58	1.219e-55	3.049e-56	2.117e-55	62	235	RPL21,RPL24,RPL30,RPL31,RPL32,RPL34,RPL35A,RPL37A,RPL41,RPLP0,RPLP1,RPLP2,RPS2,RPS3,RPS3A,RPS4X,RPS5,RPS6,RPS7,RPS8,RPS9,RPS11,RPS12,RPS13,RPS14,RPS15,RPS16,RPS17,RPS18,RPS19,RPS20,RPS23,RPS24,RPS25,RPS27,RPS27A,RPS28,RPL10A,RPL23,FAU,RPSA,RPL14,CCT6A,CIAO2B,RPL35,RPL13A,ENO1,RPL3,RPL4,RPL5,RPL6,RPL7,RPL7A,RPL8,RPL9,RPL10,RPL11,RPL12,RPL13,RPL15,RPL18,RPL19		Coexpression	M2348	Genes up-regulated in leukemic progenitor cells expressing activated fusion of ESWR1 and FLI1 [GeneID=2130, 2313] compared to normal hematopoetic progenitors.	MSigDB C2: CGP Curated Gene Sets (v6.0)	7.442e-08	0.0005238	3.014e-05	0.0002844	13	271	MAGI1,AKT3,BCAS3,PTGER3,MSI2,PTPRJ,MACROD2,DIP2C,PRKCE,GNAQ,MPPED2,NEAT1,CA8		MicroRNA	hsa-miR-1277-5p:Functional MTI (Weak)	Functional MTI (Weak)	miRTarbase	5.64e-06	0.01527	0.0001139	0.0009663	5	624	RORA,ZBTB20,ARSJ,WDR72,CA8
	RPL8	7.35497e-29	2.31843e-24	0.832191	0.376	0.117	19			GO: Cellular Component	GO:0005925	focal adhesion		1.225e-42	7.115e-40	1.423e-40	9.879e-40	61	393	RPL30,HSP90B1,RPL31,RPL37A,RPLP0,RPLP1,RPLP2,RPS2,RPS3,RPS3A,RPS4X,RPS5,B2M,RPS7,RPS8,RPS9,RPS11,RPS13,RPS14,RPS15,ACTG1,RPS16,RPS17,RPS18,RPS19,CD46,IQGAP1,RPL10A,JAK1,RPL23,CLTC,HSPA5,HSPA9,CNN3,HSPB1,NPM1,LIMA1,CAPN2,PPIA,YWHAB,PABPC1,PDIA3,ACTR2,ARF1,RHOA,CD9,CD59,CTNNA1,RPL13A,RPL3,RPL4,RPL5,RPL6,RPL7,RPL7A,RPL8,RPL9,PHLDB2,RPL12,RPL18,RPL19		Coexpression	M2324	Genes up-regulated in uterus upon knockout of BMP2 [GeneID=650].	MSigDB C2: CGP Curated Gene Sets (v6.0)	7.709e-08	0.0005426	3.014e-05	0.0002844	21	745	FOXO1,ZFAND3,DPYD,ADAMTSL1,ZBTB16,PPP1R12B,MECOM,PARD3B,PTGER3,ITPR2,ARHGAP6,TBC1D4,IGFBP5,SLC26A7,FGD4,SCMH1,RABGAP1L,FOXP1,RERE,CGNL1,NEAT1		MicroRNA	hsa-let-7f-2*:mirSVR_highEffct	hsa-let-7f-2*:mirSVR_nonconserved_highEffect-0.5	MicroRNA.org	5.754e-06	0.01558	0.0001154	0.0009785	7	1737	GPHN,DGKI,SSBP2,IQGAP2,MAP3K5,WDR72,CA8
	RPS24	1.94263e-28	6.12357e-24	0.764418	0.457	0.174	19			GO: Cellular Component	GO:0005924	cell-substrate adherens junction		2.651e-42	1.54e-39	2.567e-40	1.782e-39	61	398	RPL30,HSP90B1,RPL31,RPL37A,RPLP0,RPLP1,RPLP2,RPS2,RPS3,RPS3A,RPS4X,RPS5,B2M,RPS7,RPS8,RPS9,RPS11,RPS13,RPS14,RPS15,ACTG1,RPS16,RPS17,RPS18,RPS19,CD46,IQGAP1,RPL10A,JAK1,RPL23,CLTC,HSPA5,HSPA9,CNN3,HSPB1,NPM1,LIMA1,CAPN2,PPIA,YWHAB,PABPC1,PDIA3,ACTR2,ARF1,RHOA,CD9,CD59,CTNNA1,RPL13A,RPL3,RPL4,RPL5,RPL6,RPL7,RPL7A,RPL8,RPL9,PHLDB2,RPL12,RPL18,RPL19		Coexpression	17284527-TableS1	Human Lypmhoma_Leval07_644genes	GeneSigDB	8.537e-08	0.0006008	3.162e-05	0.0002984	17	492	FOXO1,COL4A3,PDE4D,WWOX,XIST,MED13L,JMJD1C,MSI2,KANSL1,ATXN1,MACROD2,RORA,PLCL1,PDE7B,RCAN2,NEAT1,CA8		MicroRNA	hsa-miR-200b*:mirSVR_lowEffct	hsa-miR-200b*:mirSVR_nonconserved_lowEffect-0.1-0.5	MicroRNA.org	5.841e-06	0.01581	0.0001163	0.000986	7	1741	MAGI2,DLG2,NLGN1,ARSJ,NEBL,GPC6,SLC35F3
	RPL21	2.27898e-28	7.1838e-24	0.871089	0.354	0.105	19			GO: Cellular Component	GO:1990904	ribonucleoprotein complex		5.421e-42	3.149e-39	4.121e-40	2.861e-39	78	745	RPL21,RPL24,EPRS,RPL30,RPL31,RPL32,RPL34,RPL35A,RPL37A,RPL41,RPLP0,RPLP1,GAPDH,RPLP2,RPS2,RPS3,RPS3A,RPS4X,RPS5,RPS6,RPS7,RPS8,RPS9,RPS11,RPS12,RPS13,RPS14,RPS15,SRP14,RPS16,RPS17,RPS18,RPS19,RPS20,RPS23,RPS24,RPS25,RPS27,RPS27A,RPS28,HNRNPA2B1,DDX5,HNRNPU,IQGAP1,RPL10A,RPL23,FAU,EIF3K,HNRNPDL,NPM1,CANX,RPSA,RPL14,PABPC1,PRPF40A,LGALS3,EEF2,SF3B1,RPL35,RPL13A,PCBP1,PTGES3,RPL3,RPL4,RPL5,RPL6,RPL7…		Coexpression	20220088-SuppTable1	Human Immune_Allen10_2900genes	GeneSigDB	1.114e-07	0.0007838	3.769e-05	0.0003556	34	1798	FOXO1,RALGAPA1,MAGI1,ZFAND3,SEMA3C,ABCC4,ZBTB20,NEDD4L,ERC1,ESRRG,GPX3,ITGA6,PTGER3,ITPR1,PPARGC1A,ARID1B,IGF1R,DST,THRB,MAST4,ATXN1,SCMH1,KIAA1217,SKAP1,FER,PRKCA,DLG2,RORA,PARD3,PCCA,KCNQ1OT1,SMYD3,GOLGA4,TMEM117		MicroRNA	hsa-miR-183:mirSVR_lowEffct	hsa-miR-183:mirSVR_conserved_lowEffect-0.1-0.5	MicroRNA.org	5.929e-06	0.01605	0.0001171	0.0009935	7	1745	TRHDE,GPHN,MYRIP,MAGI2,RORA,SLC26A4,MAP3K5
	UBXN4	2.74482e-28	8.65223e-24	0.822189	0.437	0.164	19			GO: Cellular Component	GO:0030055	cell-substrate junction		5.674e-42	3.297e-39	4.121e-40	2.861e-39	61	403	RPL30,HSP90B1,RPL31,RPL37A,RPLP0,RPLP1,RPLP2,RPS2,RPS3,RPS3A,RPS4X,RPS5,B2M,RPS7,RPS8,RPS9,RPS11,RPS13,RPS14,RPS15,ACTG1,RPS16,RPS17,RPS18,RPS19,CD46,IQGAP1,RPL10A,JAK1,RPL23,CLTC,HSPA5,HSPA9,CNN3,HSPB1,NPM1,LIMA1,CAPN2,PPIA,YWHAB,PABPC1,PDIA3,ACTR2,ARF1,RHOA,CD9,CD59,CTNNA1,RPL13A,RPL3,RPL4,RPL5,RPL6,RPL7,RPL7A,RPL8,RPL9,PHLDB2,RPL12,RPL18,RPL19		Coexpression	19808870-ST1	Human Breast_Speers09_780genes	GeneSigDB	1.125e-07	0.0007915	3.769e-05	0.0003556	21	762	AKT3,ERBB4,MAP4K3,MECOM,MAGI3,CDK14,WNK1,STK3,IGF1R,PTPRG,BRAF,PTPRJ,SKAP1,FER,SIK2,PRKCA,DLG2,PRKCE,PRKG1,MAPK8,MAPK10		MicroRNA	hsa-miR-376a*:mirSVR_lowEffct	hsa-miR-376a*:mirSVR_nonconserved_lowEffect-0.1-0.5	MicroRNA.org	6.086e-06	0.01647	0.0001188	0.001008	7	1752	TRHDE,GPHN,MAGI2,SPTLC3,PLEKHA5,SSBP2,GPC6
	ATP1B1	7.88473e-28	2.48542e-23	0.597684	0.698	0.384	19			GO: Cellular Component	GO:0022625	cytosolic large ribosomal subunit		6.571e-42	3.818e-39	4.242e-40	2.945e-39	33	67	RPL21,RPL24,RPL30,RPL31,RPL32,RPL34,RPL35A,RPL37A,RPL41,RPLP0,RPLP1,RPLP2,RPS12,RPL10A,RPL23,RPL14,RPL35,RPL13A,RPL3,RPL4,RPL5,RPL6,RPL7,RPL7A,RPL8,RPL9,RPL10,RPL11,RPL12,RPL13,RPL15,RPL18,RPL19		Coexpression	M2817	Genes up-regulated in prefrontal cortex (PFC) of mice carrying a hemizygotic microdeletion in the 22q11.2 region.	MSigDB C2: CGP Curated Gene Sets (v6.0)	1.537e-07	0.001082	4.917e-05	0.000464	11	195	RALGAPA1,ARGLU1,FNDC3A,WNK1,SLC8A1,RBM25,IGF1R,NRXN3,PTPRJ,C9orf3,FOXP1		MicroRNA	hsa-miR-606:mirSVR_highEffct	hsa-miR-606:mirSVR_nonconserved_highEffect-0.5	MicroRNA.org	6.101e-06	0.01652	0.0001188	0.001008	6	1126	SPTLC3,DGKI,PLEKHA5,NLGN1,ARL15,CA8
	EIF3K	9.72756e-28	3.06632e-23	0.823409	0.272	0.06	19			GO: Cellular Component	GO:0005912	adherens junction		2.6e-39	1.511e-36	1.511e-37	1.049e-36	63	484	RPL30,HSP90B1,RPL31,RPL37A,RPLP0,RPLP1,RPLP2,RPS2,RPS3,RPS3A,RPS4X,RPS5,B2M,RPS7,RPS8,RPS9,RPS11,RPS13,RPS14,RPS15,ACTG1,RPS16,RPS17,RPS18,RPS19,CD46,IQGAP1,RPL10A,JAK1,RPL23,CLTC,HSPA5,HSPA9,CNN3,HSPB1,MPP7,NPM1,LIMA1,DSP,CAPN2,PPIA,YWHAB,PABPC1,PDIA3,ACTR2,ARF1,RHOA,CD9,CD59,CTNNA1,RPL13A,RPL3,RPL4,RPL5,RPL6,RPL7,RPL7A,RPL8,RPL9,PHLDB2,RPL12,RPL18,RPL19		Coexpression	M4187	Genes up-regulated in comparison of untreated CD4 [GeneID=920] T cells at 0 h versus the cells treated with IL4 [GeneID=3565] and anti-IL12 at 4 h.	MSigDB C7: Immunologic Signatures (v6.0)	1.793e-07	0.001262	5.487e-05	0.0005178	11	198	GPHN,PDE4D,TBC1D5,TNRC6B,EXT1,FAF1,PTPRM,SKAP1,PRKCA,FHIT,SMYD3		MicroRNA	hsa-miR-10a*:mirSVR_lowEffct	hsa-miR-10a*:mirSVR_nonconserved_lowEffect-0.1-0.5	MicroRNA.org	6.177e-06	0.01672	0.0001194	0.001013	7	1756	MAGI2,SPTLC3,PLEKHA5,NLGN1,ZBTB20,SLC35F3,IQGAP2
	HADHA	1.07757e-27	3.39673e-23	0.836677	0.324	0.089	19			GO: Cellular Component	GO:0070161	anchoring junction		2.725e-38	1.583e-35	1.439e-36	9.994e-36	63	503	RPL30,HSP90B1,RPL31,RPL37A,RPLP0,RPLP1,RPLP2,RPS2,RPS3,RPS3A,RPS4X,RPS5,B2M,RPS7,RPS8,RPS9,RPS11,RPS13,RPS14,RPS15,ACTG1,RPS16,RPS17,RPS18,RPS19,CD46,IQGAP1,RPL10A,JAK1,RPL23,CLTC,HSPA5,HSPA9,CNN3,HSPB1,MPP7,NPM1,LIMA1,DSP,CAPN2,PPIA,YWHAB,PABPC1,PDIA3,ACTR2,ARF1,RHOA,CD9,CD59,CTNNA1,RPL13A,RPL3,RPL4,RPL5,RPL6,RPL7,RPL7A,RPL8,RPL9,PHLDB2,RPL12,RPL18,RPL19		Coexpression	M9886	Genes up-regulated in CD4 [GeneID=920] T cells: unstimulated versus activated.	MSigDB C7: Immunologic Signatures (v6.0)	1.984e-07	0.001397	5.586e-05	0.0005272	11	200	GPHN,FOXO1,COL4A3,KANSL1L,ITGA6,TBC1D4,MAST4,PLCL1,GNAQ,RERE,FHIT		MicroRNA	hsa-miR-2113:mirSVR_highEffct	hsa-miR-2113:mirSVR_nonconserved_highEffect-0.5	MicroRNA.org	6.289e-06	0.01702	0.0001201	0.001018	6	1132	TRHDE,MAGI2,PLEKHA5,RORA,ARL15,ACSM2B
	XRCC5	1.41156e-27	4.44952e-23	0.763473	0.417	0.151	19			GO: Cellular Component	GO:0022627	cytosolic small ribosomal subunit		4.541e-38	2.638e-35	2.199e-36	1.526e-35	27	44	RPS2,RPS3,RPS3A,RPS4X,RPS5,RPS6,RPS7,RPS8,RPS9,RPS11,RPS12,RPS13,RPS14,RPS15,RPS16,RPS17,RPS18,RPS19,RPS20,RPS23,RPS24,RPS25,RPS27,RPS27A,RPS28,FAU,RPSA		Coexpression	M4504	Genes up-regulated in comparison of naive CD4 [GeneID=920] T cells versus day 0 monocytes.	MSigDB C7: Immunologic Signatures (v6.0)	1.984e-07	0.001397	5.586e-05	0.0005272	11	200	PDE4D,ZBTB20,ITGA6,TNRC6B,TBC1D4,ABCA5,SKAP1,PRKCA,RORA,LRBA,SMYD3		MicroRNA	hsa-miR-1255a:PITA	hsa-miR-1255a:PITA_TOP	PITA	6.461e-06	0.01749	0.0001201	0.001018	3	86	MYRIP,NLGN1,WDR72
	RPL9	1.92866e-27	6.07953e-23	0.857313	0.344	0.103	19			GO: Cellular Component	GO:0015934	large ribosomal subunit		1.693e-35	9.834e-33	7.565e-34	5.252e-33	34	105	RPL21,RPL24,RPL30,RPL31,RPL32,RPL34,RPL35A,RPL37A,RPL41,RPLP0,RPLP1,RPLP2,RPS12,RPL10A,RPL23,NPM1,RPL14,RPL35,RPL13A,RPL3,RPL4,RPL5,RPL6,RPL7,RPL7A,RPL8,RPL9,RPL10,RPL11,RPL12,RPL13,RPL15,RPL18,RPL19		Coexpression	19192944-TableS4	Human Ovarian_Crijns09_2394Genes_17PathwayPredictor	GeneSigDB	2.142e-07	0.001507	5.797e-05	0.0005471	31	1584	MAGI1,CACNB2,SEMA3C,PDE1A,AKT3,PDE1C,ERBB4,PDE4D,MAP4K3,PPP1R12B,ITGA6,MAGI3,PTGER3,ITPR1,ITPR2,STK3,MAGI2,SLIT2,PPARGC1A,IGF1R,NRXN3,BRAF,PRKCA,PRKCE,GNAQ,RAPGEF2,MAPK8,PARD3,MAPK10,PDE7B,EXOC4		MicroRNA	hsa-miR-1255b:PITA	hsa-miR-1255b:PITA_TOP	PITA	6.461e-06	0.01749	0.0001201	0.001018	3	86	MYRIP,NLGN1,WDR72
	HSPB1	2.10504e-27	6.63552e-23	0.819063	0.335	0.096	19			GO: Cellular Component	GO:0015935	small ribosomal subunit		4.961e-32	2.882e-29	2.059e-30	1.429e-29	28	72	RPS2,RPS3,RPS3A,RPS4X,RPS5,RPS6,RPS7,RPS8,RPS9,RPS11,RPS12,RPS13,RPS14,RPS15,RPS16,RPS17,RPS18,RPS19,RPS20,RPS23,RPS24,RPS25,RPS27,RPS27A,RPS28,FAU,NPM1,RPSA		Coexpression	20421987-TableS1	Human Lung_Hou10_1067genes	GeneSigDB	2.227e-07	0.001568	5.806e-05	0.0005479	20	724	COL4A3,ERBB4,SORBS2,ZBTB16,NEDD4L,ARGLU1,GPX3,MAGI3,MSI2,SLIT2,ARHGAP6,DST,PTPRG,PTPRM,PRKCE,ADGRF5,PRKG1,GNAQ,CGNL1,SPIDR		MicroRNA	hsa-miR-384:mirSVR_lowEffct	hsa-miR-384:mirSVR_conserved_lowEffect-0.1-0.5	MicroRNA.org	6.553e-06	0.01774	0.0001201	0.001018	7	1772	DACH1,MAGI2,SPTLC3,PLEKHA5,SSBP2,GPC6,IQGAP2
	ALDOA	3.41373e-27	1.07608e-22	0.863948	0.302	0.081	19			GO: Cellular Component	GO:0043209	myelin sheath		4.384e-25	2.547e-22	1.698e-23	1.179e-22	34	202	ATP5PB,ATP6V1A,ACTG1,RPS27A,MDH1,SLC25A3,COX5A,CLTC,PKM,UQCRFS1,HSPA5,HSPA9,HSP90AA1,CA2,HSPD1,SLC25A5,ANXA2,CANX,RTN4,PPIA,LDHB,PDIA3,EEF1A1,CRYAB,PEBP1,PRDX1,CD59,ATP1B1,ENO1,ATP5F1A,SOD1,SOD2,ATP5F1B,ATP5F1C		Coexpression	M1475	Genes down-regulated in kidney biopsies from patients with acute transplant rejection compared to the biopsies from patients with well functioning kidneys more than 1-year post transplant.	MSigDB C2: CGP Curated Gene Sets (v6.0)	3.713e-07	0.002613	9.333e-05	0.0008807	17	546	ABCC4,ERBB4,ESRRG,GPX3,ITGA6,FNDC3A,CDK14,PTGER3,IGF1R,DST,IGFBP5,PRKCA,ADGRF5,PARD3,PCCA,GOLGA4,GULP1		MicroRNA	hsa-miR-30d-5p:TargetScan	hsa-miR-30d-5p	TargetScan	6.677e-06	0.01808	0.0001201	0.001018	6	1144	MAGI2,DGKI,RORA,NLGN1,ARL15,MAP3K5
	PRDX6	5.02863e-27	1.58513e-22	0.856048	0.319	0.09	19			GO: Cellular Component	GO:0030054	cell junction		2.79e-23	1.621e-20	1.013e-21	7.034e-21	72	1200	VAPA,RPL30,HSP90B1,RPL31,RPL37A,RPLP0,RPLP1,RPLP2,RPS2,RPS3,RPS3A,RPS4X,RPS5,B2M,SPTBN2,RPS7,RPS8,RPS9,RPS11,RPS13,RPS14,RPS15,ACTG1,RPS16,RPS17,RPS18,RPS19,CD46,IQGAP1,RPL10A,JAK1,RPL23,CLTC,KIT,HSPA5,HSPA9,CNN3,HSPB1,MPP7,NPM1,LIMA1,DSP,ANXA2,CAPN2,APP,PPIA,YWHAB,PABPC1,PDIA3,ACTR2,ARF1,RHOA,NAMPT,CD9,CD59,SEPT11,CTNNA1,RPL13A,ATP1B1,EPCAM,RPL3,RPL4,RPL5,RPL6,RPL7,RPL7A,RPL8,RPL9,PHLDB2,RPL12,R…		Coexpression	19377508-SuppTable1	Human Lymphoma_Chin09_1201genes	GeneSigDB	5.352e-07	0.003767	0.0001299	0.001226	19	695	COL4A3,DPYD,PDE4D,ITGA6,MAGI3,FAF1,ITPR1,PPARGC1A,IGF1R,TBC1D4,PTPRG,ABCA5,SBF2,DLG2,PRKCE,GNAQ,RAPGEF2,MAPK10,SNTB1		MicroRNA	hsa-miR-30a-5p:TargetScan	hsa-miR-30a-5p	TargetScan	6.677e-06	0.01808	0.0001201	0.001018	6	1144	MAGI2,DGKI,RORA,NLGN1,ARL15,MAP3K5
	EEF2	5.32552e-27	1.67871e-22	0.785718	0.37	0.119	19			GO: Cellular Component	GO:0005739	mitochondrion		1.421e-12	8.257e-10	4.857e-11	3.372e-10	69	1769	ATP5PB,ATP5MC3,ATP6V1A,CHCHD10,RPL34,RPL35A,PSAP,GAPDH,ACADVL,ACAT1,RPS3,PDK4,RPS14,NDUFA4,NDUFA5,MDH1,STAP1,RPL10A,TXNRD1,SLC25A3,CSDE1,UBB,GABARAPL1,COX5A,CLU,CLTC,PKM,LRRC75A-AS1,UQCRFS1,MAP1LC3B,ALDOA,HSPA5,HSPA9,HSP90AB1,HSPD1,RANBP2,SLC25A5,COX4I1,COX5B,GPX1,COX7C,IDH2,TMBIM6,LDHA,LDHB,YWHAB,PDIA3,PRDX6,LGALS3,CRYAB,RHOA,TXNIP,GSTP1,PEBP1,SLC25A39,ISCU,PRDX1,GHITM,CYCS,FTH1,CHCHD2,HADHA,HAD…		Coexpression	M11238	Genes whose expression profile is specific to Cluster III of urothelial cell carcinoma (UCC) tumors.	MSigDB C2: CGP Curated Gene Sets (v6.0)	7.015e-07	0.004937	0.0001646	0.001553	11	227	RALGAPA1,ABCC4,PDE4D,PSD3,MECOM,EXT1,ZSWIM6,IGF1R,DST,MAST4,ATXN1		MicroRNA	hsa-miR-30c-5p:TargetScan	hsa-miR-30c-5p	TargetScan	6.677e-06	0.01808	0.0001201	0.001018	6	1144	MAGI2,DGKI,RORA,NLGN1,ARL15,MAP3K5
	CAPN2	5.5626e-27	1.75344e-22	0.760161	0.361	0.113	19			GO: Cellular Component	GO:0005730	nucleolus		5.758e-12	3.345e-09	1.858e-10	1.29e-09	45	891	RPL21,RPL31,RPL34,ACADVL,RPS2,RPS3,RPS3A,RPS6,SPTBN1,RPS7,RPS9,RPS11,RPS13,RPS14,RPS19,RPS23,RPS25,RPS27A,DDX5,RPL10A,SLC25A3,RPL23,HSPA9,NPM1,KRT18,RBBP8,XRCC5,EEF1A1,PRDX1,H1F0,RPL35,RPL13A,RPL3,RPL4,RPL5,RPL6,RPL7,RPL7A,RPL8,RPL9,RPL11,RPL12,HNRNPR,RPL18,RPL19		Coexpression	19621087-Table1d	Mouse EmbryonicStemCell_Abranches09_1170genes	GeneSigDB	9.25e-07	0.00651	0.00021	0.001982	18	651	GPHN,MAGI1,ZFAND3,AKT3,SORBS2,ZBTB20,SLIT2,ARID1B,IGF1R,MAST4,IGFBP5,PTPRM,PRKCE,GNAQ,MBD5,MAPK10,BICC1,GULP1		MicroRNA	hsa-miR-30b-5p:TargetScan	hsa-miR-30b-5p	TargetScan	6.677e-06	0.01808	0.0001201	0.001018	6	1144	MAGI2,DGKI,RORA,NLGN1,ARL15,MAP3K5
	HSPH1	7.38914e-27	2.3292e-22	0.763524	0.459	0.187	19			GO: Cellular Component	GO:0031410	cytoplasmic vesicle		8.687e-10	5.047e-07	2.656e-08	1.844e-07	53	1355	HSP90B1,SNX3,ATP6V0B,HLA-B,HLA-C,B2M,HSPH1,SPTBN2,HLA-E,NAP1L1,CD46,RPS27A,UBB,GABARAPL1,CLU,IFITM3,CLTC,KIF5B,GNAS,MAP1LC3B,ALDOA,ITM2B,KIT,MARCH1,HSPA5,HSP90AA1,HSP90AB1,HSPD1,ATP6V0E1,ADAMTS1,ANXA2,CANX,ATP6V1G1,APLP2,DYNLT1,APP,AQP2,YWHAB,PDIA3,PRDX6,ARF1,TGOLN2,CCT6A,PDIA6,CD9,PEBP1,PRDX1,CD59,CD63,TMSB4X,CD74,CTNNA1,SOD1		Coexpression	M11837	Genes whose expression decreases with age in normal kidney, excluding those with higher expression in blood.	MSigDB C2: CGP Curated Gene Sets (v6.0)	1.211e-06	0.008524	0.0002664	0.002514	9	149	NEDD4L,ESRRG,PTGER3,WNK1,ITPR1,IGF1R,THRB,ABCA5,MPPED2		MicroRNA	hsa-miR-30e-5p:TargetScan	hsa-miR-30e-5p	TargetScan	6.677e-06	0.01808	0.0001201	0.001018	6	1144	MAGI2,DGKI,RORA,NLGN1,ARL15,MAP3K5
	SNX3	7.93005e-27	2.49971e-22	0.901131	0.261	0.057	19			GO: Cellular Component	GO:0097708	intracellular vesicle		9.152e-10	5.317e-07	2.659e-08	1.846e-07	53	1357	HSP90B1,SNX3,ATP6V0B,HLA-B,HLA-C,B2M,HSPH1,SPTBN2,HLA-E,NAP1L1,CD46,RPS27A,UBB,GABARAPL1,CLU,IFITM3,CLTC,KIF5B,GNAS,MAP1LC3B,ALDOA,ITM2B,KIT,MARCH1,HSPA5,HSP90AA1,HSP90AB1,HSPD1,ATP6V0E1,ADAMTS1,ANXA2,CANX,ATP6V1G1,APLP2,DYNLT1,APP,AQP2,YWHAB,PDIA3,PRDX6,ARF1,TGOLN2,CCT6A,PDIA6,CD9,PEBP1,PRDX1,CD59,CD63,TMSB4X,CD74,CTNNA1,SOD1		Coexpression	15785748-Table3	Human Uterine_Santin05_178genes	GeneSigDB	1.354e-06	0.009528	0.0002887	0.002724	9	151	CACNB2,ZBTB16,PPP1R12B,PTGER3,ITPR1,DST,IGFBP5,PLCL1,MAPK10		MicroRNA	hsa-miR-4789-3p:Functional MTI (Weak)	Functional MTI (Weak)	miRTarbase	6.685e-06	0.0181	0.0001201	0.001018	4	293	PARD3B,RORA,WDR72,CA8
	DDX5	2.31131e-26	7.28571e-22	0.601654	0.617	0.319	19			GO: Cellular Component	GO:0005740	mitochondrial envelope		2.198e-09	1.277e-06	6.082e-08	4.223e-07	36	736	ATP5PB,ATP5MC3,CHCHD10,ACADVL,ACAT1,RPS3,PDK4,NDUFA4,NDUFA5,SLC25A3,CSDE1,COX5A,CLU,UQCRFS1,HSPD1,SLC25A5,COX4I1,COX5B,COX7C,IDH2,TMBIM6,PDIA3,LGALS3,TXNIP,PEBP1,SLC25A39,GHITM,CYCS,HADHA,HADHB,ATP5F1A,SOD1,SOD2,CYB5A,ATP5F1B,ATP5F1C		Coexpression	19658189-TableS3	Human EmbryonicStemCell_Xu09_1311genes	GeneSigDB	1.457e-06	0.01025	0.0003015	0.002845	22	969	COL4A3,MAGI1,CACNB2,SORBS2,PDE4D,PPP1R12B,ESRRG,GPX3,PSD3,FBXL17,PTGER3,FREM1,PPARGC1A,SLC8A1,ABCA5,SLC26A7,ATXN1,SCMH1,CPEB4,PLCL1,MPPED2,TMEM117		MicroRNA	hsa-miR-595:mirSVR_lowEffct	hsa-miR-595:mirSVR_nonconserved_lowEffect-0.1-0.5	MicroRNA.org	6.698e-06	0.01813	0.0001201	0.001018	7	1778	RNF150,DLG2,ARSJ,ARL15,IQGAP2,SLC26A4,MAP3K5
	EPRS	5.92053e-26	1.86627e-21	0.894291	0.257	0.058	19			GO: Cellular Component	GO:0005743	mitochondrial inner membrane		1.169e-08	6.794e-06	2.924e-07	2.03e-06	28	507	ATP5PB,ATP5MC3,ACADVL,ACAT1,RPS3,PDK4,NDUFA4,NDUFA5,SLC25A3,CSDE1,COX5A,UQCRFS1,HSPD1,SLC25A5,COX4I1,COX5B,COX7C,IDH2,LGALS3,SLC25A39,GHITM,CYCS,HADHA,HADHB,ATP5F1A,SOD2,ATP5F1B,ATP5F1C		Coexpression	19395651-TableS1a	Mouse StemCell_Bonuccelli09_119genes	GeneSigDB	1.627e-06	0.01145	0.0003271	0.003087	7	80	ZBTB20,MYO1D,TBC1D5,ARL15,SLIT2,DST,IGFBP5		MicroRNA	ATGTACA,MIR-493:MSigDB	ATGTACA,MIR-493:MSigDB	MSigDB	6.776e-06	0.01834	0.0001207	0.001023	4	294	DACH1,DGKI,DLG2,NLGN1
	COX5B	8.80292e-26	2.77486e-21	0.794714	0.256	0.056	19			GO: Cellular Component	GO:0042470	melanosome		1.208e-08	7.019e-06	2.924e-07	2.03e-06	13	105	HSP90B1,NAP1L1,CLTC,HSPA5,HSP90AA1,HSP90AB1,ANXA2,CANX,YWHAB,PDIA3,PDIA6,PRDX1,CD63		Coexpression	M3423	Genes up-regulated in comparison of effector T cells from IL2RB [GeneID=3560] defficient mice versus effector T cells from wild type animals.	MSigDB C7: Immunologic Signatures (v6.0)	1.72e-06	0.01211	0.0003272	0.003088	10	200	MAP4K3,TBC1D5,IGF1R,MAST4,ATXN1,DIP2C,PRKCE,RORA,RERE,MAPK8		MicroRNA	hsa-miR-200a-3p:TargetScan	hsa-miR-200a-3p	TargetScan	6.921e-06	0.01874	0.0001213	0.001029	5	651	GPHN,MYRIP,MAGI2,RORA,GPC6
	HNRNPA2B1	9.5016e-26	2.99509e-21	0.653245	0.606	0.307	19			GO: Cellular Component	GO:0048770	pigment granule		1.208e-08	7.019e-06	2.924e-07	2.03e-06	13	105	HSP90B1,NAP1L1,CLTC,HSPA5,HSP90AA1,HSP90AB1,ANXA2,CANX,YWHAB,PDIA3,PDIA6,PRDX1,CD63		Coexpression	M9124	Genes down-regulated in T reg: XBP1 [GeneID=7494] knockout versus wildtype.	MSigDB C7: Immunologic Signatures (v6.0)	1.72e-06	0.01211	0.0003272	0.003088	10	200	ZBTB20,TBC1D5,TNRC6B,AHCYL2,JMJD1C,ITPR2,ABCA5,ATXN1,RABGAP1L,SBF2		MicroRNA	hsa-miR-141-3p:TargetScan	hsa-miR-141-3p	TargetScan	6.921e-06	0.01874	0.0001213	0.001029	5	651	GPHN,MYRIP,MAGI2,RORA,GPC6
	TMEM213	1.80631e-25	5.69385e-21	0.596834	0.741	0.451	19			GO: Cellular Component	GO:0031672	A band		2.02e-08	1.174e-05	4.696e-07	3.26e-06	9	43	SPTBN1,ALDOA,HSPB1,CRYAB,ENO1,RPL4,RPL6,RPL7,RPL15		Coexpression	M13522	Common down-regulated transcripts in fibroblasts expressing either XP/CS or TDD mutant forms of ERCC3 [GeneID=2071], after UVC irradiation.	MSigDB C2: CGP Curated Gene Sets (v6.0)	1.928e-06	0.01357	0.0003571	0.00337	15	483	DPYD,SEMA3C,FNDC3A,EXT1,MED13L,PNISR,STK3,BPTF,DST,AKAP9,PRKCA,GNAQ,RAPGEF2,PARD3,GOLGA4		MicroRNA	hsa-miR-148a:mirSVR_highEffct	hsa-miR-148a:mirSVR_conserved_highEffect-0.5	MicroRNA.org	6.947e-06	0.01881	0.0001213	0.001029	6	1152	TRHDE,SPTLC3,DLG2,RORA,GPC6,SLC26A4
	CHCHD10	2.01564e-25	6.35371e-21	0.880718	0.256	0.058	19			GO: Cellular Component	GO:0005774	vacuolar membrane		2.498e-08	1.451e-05	5.582e-07	3.876e-06	30	593	ATP6V1A,SNX3,ATP6V0B,PSAP,HLA-B,HLA-C,B2M,CD164,HLA-E,RPS27A,UBB,UBE2D3,GABARAPL1,IFITM3,CLTC,MAP1LC3B,ITM2B,MARCH1,HSP90AB1,ATP6V0E1,LITAF,LAMTOR5,ANXA2,TMEM59,ATP6V1G1,AQP2,TSPAN1,EEF1A1,CD63,CD74		Coexpression	M19610	Marker genes up-regulated in the 'unannotated' subclass of hepatocellular carcinoma (HCC) samples.	MSigDB C2: CGP Curated Gene Sets (v6.0)	2.454e-06	0.01727	0.0004335	0.004091	7	85	SORBS2,GPAT3,KANSL1,CPEB4,TNRC6A,RORA,RAPGEF2		MicroRNA	hsa-miR-217:mirSVR_lowEffct	hsa-miR-217:mirSVR_conserved_lowEffect-0.1-0.5	MicroRNA.org	7.024e-06	0.01901	0.0001217	0.001032	7	1791	RNF150,DLG2,PLEKHA5,RORA,NLGN1,NEBL,MAP3K5
	RPS3	2.18274e-25	6.88044e-21	0.850246	0.265	0.063	19			GO: Cellular Component	GO:0044429	mitochondrial part		5.202e-08	3.022e-05	1.119e-06	7.771e-06	40	987	ATP5PB,ATP5MC3,CHCHD10,ACADVL,ACAT1,RPS3,PDK4,NDUFA4,NDUFA5,SLC25A3,CSDE1,COX5A,CLU,UQCRFS1,HSPA9,HSPD1,SLC25A5,COX4I1,COX5B,GPX1,COX7C,IDH2,TMBIM6,PDIA3,LGALS3,TXNIP,PEBP1,SLC25A39,ISCU,PRDX1,GHITM,CYCS,HADHA,HADHB,ATP5F1A,SOD1,SOD2,CYB5A,ATP5F1B,ATP5F1C		Coexpression	M816	Top highly correlated genes positively associated with poor survival of patients with suboptimally debulked ovarian tumors.	MSigDB C2: CGP Curated Gene Sets (v6.0)	2.464e-06	0.01734	0.0004335	0.004091	5	31	ZBTB16,PSD3,ARHGAP6,IGFBP5,GULP1		MicroRNA	hsa-miR-32:mirSVR_highEffct	hsa-miR-32:mirSVR_conserved_highEffect-0.5	MicroRNA.org	7.085e-06	0.01918	0.0001217	0.001032	6	1156	TRHDE,ARL15,GPC6,ADAMTSL3,IQGAP2,ACSM2B
	RPL23	3.70935e-25	1.16926e-20	0.720965	0.378	0.129	19			GO: Cellular Component	GO:0016469	proton-transporting two-sector ATPase complex		5.604e-08	3.256e-05	1.163e-06	8.074e-06	9	48	ATP5PB,ATP5MC3,ATP6V1A,ATP6V0B,ATP6V0E1,ATP6V1G1,ATP5F1A,ATP5F1B,ATP5F1C		Coexpression	20077526-TableS4	Human StemCell_Hao09_359genes	GeneSigDB	2.541e-06	0.01789	0.0004362	0.004117	11	259	FOXO1,SHROOM3,OXR1,GLIS3,MECOM,ITPR1,ARID1B,MAST4,RAPGEF2,SNTB1,NEAT1		MicroRNA	hsa-miR-199b-3p:PITA	hsa-miR-199b-3p:PITA_TOP	PITA	7.146e-06	0.01934	0.0001217	0.001032	4	298	ARL15,ADAMTSL3,IQGAP2,MAP3K5
	SPTBN1	7.51786e-25	2.36978e-20	0.727101	0.57	0.305	19			GO: Cellular Component	GO:0031966	mitochondrial membrane		7.225e-08	4.198e-05	1.447e-06	1.005e-05	32	694	ATP5PB,ATP5MC3,ACADVL,ACAT1,RPS3,PDK4,NDUFA4,NDUFA5,SLC25A3,CSDE1,COX5A,CLU,UQCRFS1,HSPD1,SLC25A5,COX4I1,COX5B,COX7C,IDH2,TMBIM6,LGALS3,PEBP1,SLC25A39,GHITM,CYCS,HADHA,HADHB,ATP5F1A,SOD2,CYB5A,ATP5F1B,ATP5F1C		Coexpression	19395651-TableS2b	Mouse StemCell_Bonuccelli09_63genes	GeneSigDB	2.803e-06	0.01972	0.0004696	0.004432	6	56	ZBTB20,MYO1D,TBC1D5,ARL15,SLIT2,DST		MicroRNA	hsa-miR-199a-3p:PITA	hsa-miR-199a-3p:PITA_TOP	PITA	7.146e-06	0.01934	0.0001217	0.001032	4	298	ARL15,ADAMTSL3,IQGAP2,MAP3K5
	RBBP8	8.01644e-25	2.52694e-20	0.707701	0.387	0.14	19			GO: Cellular Component	GO:0031967	organelle envelope		8.783e-08	5.103e-05	1.648e-06	1.144e-05	44	1169	VAPA,ATP5PB,ATP5MC3,CHCHD10,GAPDH,ACADVL,ACAT1,RPS3,PDK4,NDUFA4,NDUFA5,TERF2IP,SLC25A3,CSDE1,S100A6,UBXN4,COX5A,CLU,UQCRFS1,HSPD1,RANBP2,SLC25A5,COX4I1,COX5B,RTN4,COX7C,IDH2,APP,TMBIM6,PDIA3,LGALS3,TXNIP,PEBP1,SLC25A39,GHITM,CYCS,HADHA,HADHB,ATP5F1A,SOD1,SOD2,CYB5A,ATP5F1B,ATP5F1C		Coexpression	M2232	Genes bound by ESR1 [GeneID=2099] and down-regulated by estradiol [PubChem=5757] in MCF-7 cells (breast cancer).	MSigDB C2: CGP Curated Gene Sets (v6.0)	3.1e-06	0.02182	0.0005074	0.004788	7	88	SHROOM3,PSD3,EXT1,ATXN1,CPEB4,RERE,TNS3		MicroRNA	hsa-miR-624:mirSVR_lowEffct	hsa-miR-624:mirSVR_nonconserved_lowEffect-0.1-0.5	MicroRNA.org	7.204e-06	0.0195	0.0001219	0.001034	7	1798	SPTLC3,DLG2,PLEKHA5,GPC6,ADAMTSL3,TBL1X,WDR72
	SERF2	1.53636e-24	4.84291e-20	0.773364	0.304	0.089	19			GO: Cellular Component	GO:0044437	vacuolar part		8.793e-08	5.109e-05	1.648e-06	1.144e-05	32	700	ATP6V1A,SNX3,ATP6V0B,PSAP,HLA-B,HLA-C,B2M,CD164,HLA-E,RPS27A,UBB,UBE2D3,GABARAPL1,IFITM3,CLTC,MAP1LC3B,ITM2B,MARCH1,HSP90AA1,HSP90AB1,ATP6V0E1,LITAF,LAMTOR5,ANXA2,TMEM59,ATP6V1G1,APP,AQP2,TSPAN1,EEF1A1,CD63,CD74		Coexpression	18794137-SuppTable1a	Human Breast_Creighton08_772genes	GeneSigDB	3.484e-06	0.02452	0.0005512	0.005202	15	507	ERBB4,WWOX,DOCK8,ERC1,TBC1D5,XIST,MED13L,MSI2,IGF1R,DST,UBE2E2,PTPRG,ATXN1,DLG2,SMYD3		MicroRNA	hsa-miR-580:mirSVR_highEffct	hsa-miR-580:mirSVR_nonconserved_highEffect-0.5	MicroRNA.org	7.469e-06	0.02022	0.0001246	0.001057	7	1808	TRHDE,DACH1,MYRIP,PLEKHA5,NLGN1,SLC35F3,CA8
	CD46	3.10526e-24	9.78839e-20	0.794033	0.335	0.11	19			GO: Cellular Component	GO:0031975	envelope		9.913e-08	5.76e-05	1.8e-06	1.25e-05	44	1174	VAPA,ATP5PB,ATP5MC3,CHCHD10,GAPDH,ACADVL,ACAT1,RPS3,PDK4,NDUFA4,NDUFA5,TERF2IP,SLC25A3,CSDE1,S100A6,UBXN4,COX5A,CLU,UQCRFS1,HSPD1,RANBP2,SLC25A5,COX4I1,COX5B,RTN4,COX7C,IDH2,APP,TMBIM6,PDIA3,LGALS3,TXNIP,PEBP1,SLC25A39,GHITM,CYCS,HADHA,HADHB,ATP5F1A,SOD1,SOD2,CYB5A,ATP5F1B,ATP5F1C		Coexpression	M8239	Genes up-regulated in polarizing CD4 [GeneID=920] Th17 cells treated by digoxin [PubChem=2724385]: wildtype versus RORC [GeneID=6097] knockout.	MSigDB C7: Immunologic Signatures (v6.0)	3.606e-06	0.02538	0.0005512	0.005202	9	170	RALGAPA1,DOCK8,ERC1,PPP1R12B,FNDC3A,WNK1,BPTF,THRB,PRKCA		MicroRNA	hsa-miR-4262:mirSVR_highEffct	hsa-miR-4262:mirSVR_nonconserved_highEffect-0.5	MicroRNA.org	7.523e-06	0.02036	0.0001246	0.001057	7	1810	SPTLC3,DLG2,ARSJ,SLC26A4,ACSM2B,WDR72,CA8
	GAS5	4.3935e-24	1.38492e-19	0.744149	0.294	0.082	19			GO: Cellular Component	GO:0019866	organelle inner membrane		1.108e-07	6.438e-05	1.951e-06	1.354e-05	28	564	ATP5PB,ATP5MC3,ACADVL,ACAT1,RPS3,PDK4,NDUFA4,NDUFA5,SLC25A3,CSDE1,COX5A,UQCRFS1,HSPD1,SLC25A5,COX4I1,COX5B,COX7C,IDH2,LGALS3,SLC25A39,GHITM,CYCS,HADHA,HADHB,ATP5F1A,SOD2,ATP5F1B,ATP5F1C		Coexpression	M253	Genes whose expression in suboptimally debulked ovarian tumors is associated with survival prognosis.	MSigDB C2: CGP Curated Gene Sets (v6.0)	3.654e-06	0.02572	0.0005512	0.005202	15	509	SEMA3C,PDE1A,ZBTB16,PSD3,FNDC3A,CDK14,PNISR,PTGER3,ARHGAP6,DST,IGFBP5,PAX8,SCAPER,ADGRF5,GULP1		MicroRNA	hsa-miR-145-5p:TargetScan	hsa-miR-145-5p	TargetScan	7.559e-06	0.02046	0.0001246	0.001057	5	663	DACH1,GPHN,MAGI2,NLGN1,MAP3K5
	RPL12	5.43346e-24	1.71273e-19	0.842698	0.278	0.075	19			GO: Cellular Component	GO:0005773	vacuole		7.966e-07	0.0004628	1.361e-05	9.451e-05	43	1223	TPT1,ATP6V1A,SNX3,ATP6V0B,PSAP,HLA-B,HLA-C,B2M,SPTBN2,CD164,HLA-E,RPS27A,UBB,UBE2D3,GABARAPL1,IFITM3,CLTC,GNAS,MAP1LC3B,ITM2B,KIT,MARCH1,HSP90AA1,HSP90AB1,HSPD1,ATP6V0E1,LITAF,LAMTOR5,ANXA2,TMEM59,CAPN2,ATP6V1G1,APP,AQP2,PRDX6,TSPAN1,ARF1,TGOLN2,EEF1A1,RHOA,CD63,CD74,SOD1		Coexpression	M14877	Genes down-regulated in SKOC-3 cells (ovarian cancer) after YB-1 (YBX1) [GeneID=4904] knockdown by RNAi.	MSigDB C2: CGP Curated Gene Sets (v6.0)	3.681e-06	0.02591	0.0005512	0.005202	13	383	KANSL1L,PSD3,XIST,PNISR,GLCCI1,MSI2,BPTF,MAST4,ABCA5,SBF2,CGNL1,SNTB1,NEAT1		MicroRNA	hsa-miR-519b-3p:PITA	hsa-miR-519b-3p:PITA_TOP	PITA	7.669e-06	0.02076	0.0001246	0.001057	5	665	MAGI2,DLG2,SLC35F3,MAP3K5,TBL1X
	BTG1	9.43484e-24	2.97405e-19	0.819138	0.254	0.062	19			GO: Cellular Component	GO:0044433	cytoplasmic vesicle part		2.305e-06	0.001339	3.827e-05	0.0002657	27	619	HSP90B1,ATP6V0B,HLA-B,HLA-C,B2M,HSPH1,HLA-E,CD46,RPS27A,UBB,GABARAPL1,CLU,CLTC,ALDOA,ITM2B,MARCH1,HSP90AA1,ATP6V0E1,APLP2,APP,AQP2,YWHAB,CD9,CD59,CD63,TMSB4X,CD74		Coexpression	19605494-TableS2	Mouse Skin_Driskell09_1477genes	GeneSigDB	3.92e-06	0.02759	0.0005686	0.005365	20	872	MAGI1,PDE1C,SHROOM3,SORBS2,ZBTB16,NEDD4L,MAP4K3,ERC1,GPX3,ITGA6,JMJD1C,SLIT2,PPARGC1A,TBC1D4,DST,THRB,BRAF,PTPRJ,FGD4,PLCL1		MicroRNA	hsa-miR-519c-3p:PITA	hsa-miR-519c-3p:PITA_TOP	PITA	7.669e-06	0.02076	0.0001246	0.001057	5	665	MAGI2,DLG2,SLC35F3,MAP3K5,TBL1X
	GNAS	9.76063e-24	3.07675e-19	0.657129	0.461	0.2	19			GO: Cellular Component	GO:0098798	mitochondrial protein complex		4.778e-06	0.002776	7.711e-05	0.0005354	12	149	ATP5PB,ATP5MC3,NDUFA4,NDUFA5,COX5A,UQCRFS1,COX4I1,HADHA,HADHB,ATP5F1A,ATP5F1B,ATP5F1C		Coexpression	M15835	Genes down-regulated SUM44/LCCTam cells (breast cancer) resistant to 4-hydroxytamoxifen [PubChem=63062] relative to the parental SUM44 cells sensitive to the drug.	MSigDB C2: CGP Curated Gene Sets (v6.0)	4.037e-06	0.02841	0.0005686	0.005365	10	220	SEMA3C,PSD3,IGF1R,IGFBP5,ATXN1,C9orf3,RABGAP1L,LRBA,RAPGEF2,GULP1		MicroRNA	hsa-miR-519a:PITA	hsa-miR-519a:PITA_TOP	PITA	7.669e-06	0.02076	0.0001246	0.001057	5	665	MAGI2,DLG2,SLC35F3,MAP3K5,TBL1X
	TERF2IP	1.04155e-23	3.28319e-19	0.677518	0.307	0.088	19			GO: Cellular Component	GO:0030139	endocytic vesicle		5.701e-06	0.003313	8.953e-05	0.0006216	16	265	HSP90B1,SNX3,ATP6V0B,HLA-B,HLA-C,B2M,HSPH1,HLA-E,RPS27A,UBB,CLTC,KIF5B,HSP90AA1,ATP6V0E1,CD9,CD74		Coexpression	M8144	Genes up-regulated in HL-60 cells (acute promyelocytic leukemia, APL) after treatment with the aminopeptidase inhibitor tosedostat (CHR-2797) [PubChem=15547703] for 6 h.	MSigDB C2: CGP Curated Gene Sets (v6.0)	4.039e-06	0.02843	0.0005686	0.005365	21	952	RALGAPA1,ABCC4,PDE4D,GPAT3,TNRC6B,ZSWIM6,WNK1,PTH2R,ITPR1,ITPR2,STK3,TBC1D4,UBE2E2,ATXN1,LINC-PINT,CPEB4,SCAPER,PRKCA,RAPGEF2,SNTB1,NEAT1		MicroRNA	hsa-miR-374b*:mirSVR_lowEffct	hsa-miR-374b*:mirSVR_nonconserved_lowEffect-0.1-0.5	MicroRNA.org	7.686e-06	0.02081	0.0001246	0.001057	7	1816	PLEKHA5,NLGN1,ARL15,GPC6,IQGAP2,SLC26A4,ACSM2B
	APLP2	1.46673e-23	4.62342e-19	0.678882	0.426	0.169	19			GO: Cellular Component	GO:0010008	endosome membrane		6.662e-06	0.003871	0.0001003	0.0006961	20	399	SNX3,ATP6V0B,HLA-B,HLA-C,B2M,CD164,HLA-E,RPS27A,UBB,UBE2D3,IFITM3,CLTC,ITM2B,MARCH1,ATP6V0E1,LAMTOR5,ANXA2,TMEM59,AQP2,CD63		Coexpression	18081427-TableS8	Mouse Breast_Crawford07_981genes	GeneSigDB	6.292e-06	0.04428	0.0008683	0.008193	17	673	MAGI1,AKT3,PDE4D,SAMD5,PSD3,MSI2,RBM25,PTPRG,PTPRJ,ATXN1,RABGAP1L,SCAPER,PRKCE,FOXP1,GNAQ,IMMP2L,SMYD3		MicroRNA	hsa-miR-301a:mirSVR_lowEffct	hsa-miR-301a:mirSVR_conserved_lowEffect-0.1-0.5	MicroRNA.org	7.909e-06	0.02141	0.0001264	0.001072	7	1824	GPHN,MAGI2,DLG2,ZBTB20,FHIT,IQGAP2,SLC26A4
	COX7C	1.85197e-23	5.83778e-19	0.816136	0.296	0.089	19			GO: Cellular Component	GO:0044440	endosomal part		6.73e-06	0.00391	0.0001003	0.0006961	21	434	SNX3,ATP6V0B,HLA-B,HLA-C,B2M,CD164,HLA-E,RPS27A,UBB,UBE2D3,IFITM3,CLTC,ITM2B,MARCH1,ATP6V0E1,LAMTOR5,ANXA2,TMEM59,APP,AQP2,CD63		Coexpression	M16533	Genes bound by EWSR1-FLT1 [GeneID=2130;2321] fusion and down-regulated in STA-ET-7.2 cells (Ewing's sarcoma) after knockdown of EWSR1-FLT1 by RNAi.	MSigDB C2: CGP Curated Gene Sets (v6.0)	6.891e-06	0.0485	0.0009327	0.008801	4	18	CDK14,DLG2,LRBA,PCCA		MicroRNA	hsa-miR-148b:mirSVR_highEffct	hsa-miR-148b:mirSVR_conserved_highEffect-0.5	MicroRNA.org	7.924e-06	0.02145	0.0001264	0.001072	6	1179	TRHDE,SPTLC3,DLG2,RORA,GPC6,SLC26A4
	FOXI1	3.47698e-23	1.09601e-18	0.921311	0.315	0.105	19			GO: Cellular Component	GO:0042645	mitochondrial nucleoid		7.53e-06	0.004375	0.0001094	0.0007593	7	46	ACADVL,HSPA9,SLC25A5,HADHA,HADHB,SOD2,ATP5F1B		Coexpression Atlas	gudmap_developingKidney_e15.5_cortic collect duct_1000	DevelopingKidney_e15.5_cortic collect duct_emap-28132_top-relative-expression-ranked_1000	Gudmap Mouse MOE430.2	3.027e-20	1.132e-16	1.132e-16	9.969e-16	36	775	RALGAPA1,BDP1,SEMA3C,AKT3,ABCC4,SORBS2,ZBTB20,NEDD4L,MYO1D,DOCK8,ESRRG,GLIS3,MECOM,XIST,PNISR,ITPR1,MSI2,SLIT2,PPARGC1A,SLC8A1,AKAP9,KANSL1,FGD4,PAX8,SCMH1,KIAA1217,PKHD1,PRKCA,UBR3,LRBA,MAPK8,MPPED2,TMEM117,GULP1,NEAT1,CA8		MicroRNA	hsa-miR-100*:mirSVR_lowEffct	hsa-miR-100*:mirSVR_nonconserved_lowEffect-0.1-0.5	MicroRNA.org	7.937e-06	0.02149	0.0001264	0.001072	7	1825	GPHN,SPTLC3,DLG2,PLEKHA5,NLGN1,ARL15,NEBL
	RPL34	1.17943e-22	3.71779e-18	0.683204	0.343	0.117	19			GO: Cellular Component	GO:0044449	contractile fiber part		9.368e-06	0.005443	0.0001328	0.0009217	14	215	SPTBN1,ACTG1,ALDOA,HSPB1,CALM1,ARF1,CRYAB,MYL12A,MYL12B,ENO1,RPL4,RPL6,RPL7,RPL15		Coexpression Atlas	gudmap_kidney_adult_JuxtaGlom_Ren1_Captopr_1000	kidney_adult_JuxtaGlom_Ren1_Captopr_top-relative-expression-ranked_1000	Gudmap Mouse MOE430.2	6.873e-14	2.571e-10	1.285e-10	1.132e-09	29	780	DPYD,CACNB2,PDE1A,ERBB4,SORBS2,PDE4D,ZBTB20,MYO1D,ESRRG,GPX3,MECOM,AHCYL2,PTGER3,PPARGC1A,SLC8A1,THRB,IGFBP5,PTPRJ,CPEB4,MACROD2,PKHD1,ADGRF5,PLCL1,PRKG1,PCCA,PDE7B,SNTB1,BICC1,RCAN2		MicroRNA	hsa-miR-485-3p:mirSVR_lowEffct	hsa-miR-485-3p:mirSVR_nonconserved_lowEffect-0.1-0.5	MicroRNA.org	7.994e-06	0.02164	0.0001265	0.001073	7	1827	DGKI,DLG2,SSBP2,NLGN1,GPC6,WDR72,CA8
	RPLP2	1.22937e-22	3.87521e-18	0.696337	0.383	0.146	19			GO: Cellular Component	GO:0005765	lysosomal membrane		9.963e-06	0.005788	0.0001331	0.0009241	16	277	ATP6V1A,PSAP,CD164,IFITM3,CLTC,MARCH1,HSP90AB1,LITAF,LAMTOR5,ANXA2,TMEM59,ATP6V1G1,TSPAN1,EEF1A1,CD63,CD74		Coexpression Atlas	gudmap_developingKidney_e15.5_cortic collect duct_1000_k4	DevelopingKidney_e15.5_cortic collect duct_emap-28132_k-means-cluster#4_top-relative-expression-ranked_1000	Gudmap Mouse MOE430.2	1.188e-13	4.444e-10	1.481e-10	1.304e-09	21	375	RALGAPA1,BDP1,AKT3,ZBTB20,DOCK8,ESRRG,XIST,PNISR,ITPR1,MSI2,PPARGC1A,SLC8A1,AKAP9,KANSL1,PAX8,SCMH1,KIAA1217,UBR3,MAPK8,GULP1,NEAT1		MicroRNA	hsa-miR-199a-5p:mirSVR_lowEffct	hsa-miR-199a-5p:mirSVR_conserved_lowEffect-0.1-0.5	MicroRNA.org	8.166e-06	0.0221	0.0001285	0.00109	7	1833	MYRIP,SPTLC3,PLEKHA5,ADAMTSL3,SLC26A4,MAP3K5,CA8
	RPL37A	1.34562e-22	4.24167e-18	0.704856	0.38	0.144	19			GO: Cellular Component	GO:0098852	lytic vacuole membrane		9.963e-06	0.005788	0.0001331	0.0009241	16	277	ATP6V1A,PSAP,CD164,IFITM3,CLTC,MARCH1,HSP90AB1,LITAF,LAMTOR5,ANXA2,TMEM59,ATP6V1G1,TSPAN1,EEF1A1,CD63,CD74		Coexpression Atlas	gudmap_developingLowerUrinaryTract_e14.5_ urogenital sinus_1000	DevelopingLowerUrinaryTract_e14.5_ urogenital sinus_emap-5517_top-relative-expression-ranked_1000	Gudmap Mouse MOE430.2	2.339e-13	8.748e-10	2.187e-10	1.925e-09	29	819	RALGAPA1,AKT3,ABCC4,ADAMTSL1,ARGLU1,BCAS3,TNRC6B,XIST,ARL15,PTGER3,WNK1,SLC4A1,MSI2,ARHGAP6,NRXN3,AKAP9,KANSL1,IGFBP5,PTPRG,SLC26A7,CPEB4,SCAPER,PRKCE,FOXP1,PRKG1,MAPK8,MAPK10,PDE7B,GULP1		MicroRNA	hsa-miR-1910:mirSVR_lowEffct	hsa-miR-1910:mirSVR_nonconserved_lowEffect-0.1-0.5	MicroRNA.org	8.224e-06	0.02226	0.0001287	0.001091	7	1835	MYRIP,RNF150,PLEKHA5,ARSJ,ARL15,SLC4A9,MAP3K5
	PGK1	1.34751e-22	4.24761e-18	0.789229	0.267	0.072	19			GO: Cellular Component	GO:0009295	nucleoid		1.008e-05	0.005857	0.0001331	0.0009241	7	48	ACADVL,HSPA9,SLC25A5,HADHA,HADHB,SOD2,ATP5F1B		Coexpression Atlas	gudmap_kidney_P0_JuxtaGlom_Ren1_1000	kidney_P0_JuxtaGlom_Ren1_top-relative-expression-ranked_1000	Gudmap Mouse MOE430.2	4.768e-13	1.783e-09	3.566e-10	3.14e-09	30	906	CACNB2,SEMA3C,PDE1A,ERBB4,ADAMTSL1,SORBS2,PDE4D,ZBTB20,MYO1D,ESRRG,GPX3,MECOM,XIST,ITPR1,PPARGC1A,SLC8A1,THRB,IGFBP5,SLC26A7,ATXN1,PAX8,CPEB4,PKHD1,ADGRF5,PLCL1,PRKG1,MAPK10,BICC1,RCAN2,CA8		MicroRNA	hsa-miR-34b:mirSVR_lowEffct	hsa-miR-34b:mirSVR_nonconserved_lowEffect-0.1-0.5	MicroRNA.org	8.282e-06	0.02242	0.0001288	0.001093	7	1837	DACH1,ARL15,NEBL,SLC35F3,IQGAP2,WDR72,CA8
	HLA-C	2.0217e-22	6.37281e-18	0.719162	0.265	0.07	19			GO: Cellular Component	GO:0005844	polysome		1.16e-05	0.006741	0.0001498	0.00104	7	49	RPS3,RPS4X,RPS6,RPS25,EEF2,RPL7,RPL7A		Coexpression Atlas	gudmap_developingKidney_e15.5_anlage of loop of Henle_1000	DevelopingKidney_e15.5_anlage of loop of Henle_emap-31283_top-relative-expression-ranked_1000	Gudmap Mouse MOE430.2	7.491e-13	2.802e-09	4.67e-10	4.111e-09	28	796	RALGAPA1,SEMA3C,AKT3,PDE1C,ABCC4,ZBTB20,DOCK8,ESRRG,GLIS3,MECOM,XIST,PNISR,PTGER3,SLC4A1,MSI2,BPTF,PPARGC1A,DST,AKAP9,KANSL1,PAX8,KIAA1217,SKAP1,CPEB4,PKHD1,MAPK8,BICC1,NEAT1		MicroRNA	hsa-miR-152:mirSVR_highEffct	hsa-miR-152:mirSVR_conserved_highEffect-0.5	MicroRNA.org	8.473e-06	0.02294	0.0001304	0.001106	6	1193	TRHDE,SPTLC3,DLG2,RORA,GPC6,SLC26A4
	FAU	2.1823e-22	6.87906e-18	0.690275	0.289	0.085	19			GO: Cellular Component	GO:0098800	inner mitochondrial membrane protein complex		1.203e-05	0.006991	0.0001503	0.001044	10	112	ATP5PB,ATP5MC3,NDUFA4,NDUFA5,COX5A,UQCRFS1,COX4I1,ATP5F1A,ATP5F1B,ATP5F1C		Coexpression Atlas	gudmap_kidney_adult_JuxtaGlom_Ren1_1000	kidney_adult_JuxtaGlom_Ren1_top-relative-expression-ranked_1000	Gudmap Mouse MOE430.2	5.416e-12	2.025e-08	2.894e-09	2.548e-08	27	801	DPYD,PDE1A,ERBB4,SORBS2,ZBTB20,MYO1D,DOCK8,ESRRG,GPX3,MECOM,AHCYL2,PTGER3,ITPR1,ITPR2,PPARGC1A,SLC8A1,THRB,PTPRJ,CPEB4,MACROD2,PKHD1,ADGRF5,CGNL1,PCCA,BICC1,RCAN2,TMEM117		MicroRNA	hsa-miR-664:PITA	hsa-miR-664:PITA_TOP	PITA	8.48e-06	0.02295	0.0001304	0.001106	5	679	DACH1,GPHN,NLGN1,ARSJ,IQGAP2
	MARCH1	2.64247e-22	8.32958e-18	0.575632	0.311	0.097	19			GO: Cellular Component	GO:0030016	myofibril		1.216e-05	0.007066	0.0001503	0.001044	14	220	SPTBN1,ACTG1,ALDOA,HSPB1,CALM1,ARF1,CRYAB,MYL12A,MYL12B,ENO1,RPL4,RPL6,RPL7,RPL15		Coexpression Atlas	gudmap_kidney_adult_Mesangium_Meis_1000	kidney_adult_Mesangium_Meis_top-relative-expression-ranked_1000	Gudmap Mouse MOE430.2	6.577e-12	2.46e-08	3.075e-09	2.707e-08	28	872	PDE1A,SORBS2,ZBTB20,MYO1D,DOCK8,MAP4K3,GLIS3,PSD3,MECOM,ITPR1,ARHGAP6,SLC8A1,NRXN3,IGFBP5,ATXN1,SBF2,SETBP1,CPEB4,FER,PRKCA,PLCL1,PRKG1,PDE7B,SNTB1,BICC1,RCAN2,TNS3,GULP1		MicroRNA	hsa-miR-582-5p:mirSVR_highEffct	hsa-miR-582-5p:mirSVR_nonconserved_highEffect-0.5	MicroRNA.org	8.579e-06	0.02322	0.0001312	0.001113	7	1847	TRHDE,SPTLC3,DGKI,SSBP2,ADAMTSL3,IQGAP2,MAP3K5
	ADGRG1	3.34607e-22	1.05475e-17	0.810812	0.261	0.071	19			GO: Cellular Component	GO:0043005	neuron projection		1.529e-05	0.008886	0.0001851	0.001285	39	1194	RPLP0,RPS3,RPS6,SPTBN1,NAP1L1,HNRNPA2B1,IQGAP1,SLC38A1,UBB,GABARAPL1,CLU,RALBP1,CLTC,KIF5B,GNAS,MAP1LC3B,CNN3,HSPB1,HSP90AA1,CA2,CIB1,CALCA,CALM1,CANX,RTN4,CAPN2,DYNLT1,APP,PABPC1,ARF1,CRYAB,RHOA,PEBP1,ATP6AP2,SEPT11,ENO1,PTGES3,SOD1,HNRNPR		Coexpression Atlas	gudmap_developingLowerUrinaryTract_e14.5_ urogenital sinus_1000_k4	DevelopingLowerUrinaryTract_e14.5_ urogenital sinus_emap-5517_k-means-cluster#4_top-relative-expression-ranked_1000	Gudmap Mouse MOE430.2	1.706e-11	6.38e-08	7.089e-09	6.241e-08	19	385	RALGAPA1,AKT3,ARGLU1,BCAS3,TNRC6B,XIST,WNK1,MSI2,AKAP9,KANSL1,IGFBP5,CPEB4,SCAPER,PRKCE,FOXP1,PRKG1,MAPK8,PDE7B,GULP1		MicroRNA	hsa-miR-589*:mirSVR_highEffct	hsa-miR-589*:mirSVR_nonconserved_highEffect-0.5	MicroRNA.org	9.168e-06	0.02482	0.0001394	0.001182	7	1866	TRHDE,GPHN,MYRIP,NLGN1,ARSJ,ADAMTSL3,IQGAP2
	ADAMTS1	3.85662e-22	1.21568e-17	0.760003	0.261	0.07	19			GO: Cellular Component	GO:0097452	GAIT complex		1.572e-05	0.009136	0.0001864	0.001294	3	4	EPRS,GAPDH,RPL13A		Coexpression Atlas	gudmap_developingGonad_e12.5_ovary_k3_1000	DevelopingGonad_e12.5_ovary_emap-28876_k-means-cluster#3_top-relative-expression-ranked_1000	Gudmap Mouse MOE430.2	7.321e-11	2.738e-07	2.738e-08	2.411e-07	16	277	LUC7L3,ARGLU1,SAMD5,FNDC3A,AHCYL2,PNISR,JMJD1C,SLIT2,MAST4,KANSL1,PTPRG,SCMH1,KIAA1217,PRKG1,MAPK8,GULP1		MicroRNA	hsa-miR-3171:mirSVR_lowEffct	hsa-miR-3171:mirSVR_nonconserved_lowEffect-0.1-0.5	MicroRNA.org	9.329e-06	0.02525	0.0001411	0.001196	7	1871	TRHDE,DACH1,GPHN,MAGI2,DLG2,NLGN1,MAP3K5
	KIT	3.92794e-22	1.23817e-17	0.685778	0.437	0.19	19			GO: Cellular Component	GO:0005753	mitochondrial proton-transporting ATP synthase complex		1.622e-05	0.009421	0.0001884	0.001308	5	21	ATP5PB,ATP5MC3,ATP5F1A,ATP5F1B,ATP5F1C		Coexpression Atlas	gudmap_developingGonad_e16.5_epididymis_1000	DevelopingGonad_e16.5_epididymis_emap-29702_top-relative-expression-ranked_1000	Gudmap Mouse MOE430.2	1.408e-10	5.267e-07	4.789e-08	4.216e-07	25	791	DPYD,SORBS2,ZBTB20,LUC7L3,ARGLU1,SAMD5,PARD3B,AHCYL2,PNISR,JMJD1C,SLIT2,RBM25,NRXN3,MAST4,KANSL1,IGFBP5,ATXN1,SCMH1,KIAA1217,CPEB4,TNRC6A,PRKG1,GNAQ,MAPK8,BICC1		MicroRNA	hsa-miR-659:mirSVR_lowEffct	hsa-miR-659:mirSVR_nonconserved_lowEffect-0.1-0.5	MicroRNA.org	9.723e-06	0.02632	0.0001462	0.00124	7	1883	DACH1,GPHN,RORA,SSBP2,ZBTB20,ARSJ,MAP3K5
	YWHAB	1.01569e-21	3.20164e-17	0.69084	0.324	0.109	19			GO: Cellular Component	GO:0030017	sarcomere		1.788e-05	0.01039	0.0002037	0.001415	13	198	SPTBN1,ALDOA,HSPB1,CALM1,ARF1,CRYAB,MYL12A,MYL12B,ENO1,RPL4,RPL6,RPL7,RPL15		Coexpression Atlas	gudmap_developingGonad_e18.5_epididymis_1000	DevelopingGonad_e18.5_epididymis_emap-13166_top-relative-expression-ranked_1000	Gudmap Mouse MOE430.2	1.784e-10	6.672e-07	5.065e-08	4.459e-07	25	800	ADAMTSL1,SORBS2,ZBTB16,ZBTB20,LUC7L3,ARGLU1,SAMD5,PARD3B,AHCYL2,PNISR,JMJD1C,SLIT2,RBM25,MAST4,KANSL1,ATXN1,SCMH1,KIAA1217,TNRC6A,PKHD1,PLCL1,PRKG1,GNAQ,MAPK8,BICC1		MicroRNA	hsa-miR-217:TargetScan	hsa-miR-217	TargetScan	9.807e-06	0.02655	0.0001467	0.001244	4	323	DACH1,RNF150,PARD3B,NLGN1
	HNRNPR	3.46049e-21	1.09082e-16	0.707331	0.302	0.097	19			GO: Cellular Component	GO:0042612	MHC class I protein complex		1.892e-05	0.01099	0.0002114	0.001467	4	11	HLA-B,HLA-C,B2M,HLA-E		Coexpression Atlas	Facebase_RNAseq_e10.5_Neural Epithelium Overlying Central Eminence_500	FacebaseRNAseq_e10.5_Neural Epithelium Overlying Central Eminence_top-relative-expression-ranked_500	FaceBase_RNAseq	1.845e-10	6.902e-07	5.065e-08	4.459e-07	20	497	MAGI1,AKT3,SHROOM3,SORBS2,ZBTB16,ZBTB20,NEDD4L,PSD3,MECOM,XIST,AHCYL2,MSI2,SLIT2,PPARGC1A,NRXN3,AKAP9,FGD4,PAX8,SETBP1,MAPK10		MicroRNA	hsa-miR-654-3p:mirSVR_lowEffct	hsa-miR-654-3p:mirSVR_nonconserved_lowEffect-0.1-0.5	MicroRNA.org	9.926e-06	0.02687	0.0001476	0.001252	7	1889	DACH1,MYRIP,NLGN1,FHIT,GPC6,IQGAP2,MAP3K5
	SLC25A3	3.84952e-21	1.21345e-16	0.743445	0.289	0.091	19			GO: Cellular Component	GO:0043292	contractile fiber		2.427e-05	0.0141	0.0002661	0.001847	14	234	SPTBN1,ACTG1,ALDOA,HSPB1,CALM1,ARF1,CRYAB,MYL12A,MYL12B,ENO1,RPL4,RPL6,RPL7,RPL15		Coexpression Atlas	gudmap_kidney_adult_Podocyte_MafB_500	kidney_adult_Podocyte_MafB_top-relative-expression-ranked_500	Gudmap Mouse MOE430.2	2.014e-10	7.534e-07	5.065e-08	4.459e-07	19	445	COL4A3,SHROOM3,PDE4D,ZBTB20,MYO1D,PSD3,PARD3B,MAGI2,DST,PTPRJ,ABCA5,SLC26A7,CPEB4,RORA,PLCL1,PRKG1,CGNL1,LRBA,GULP1		MicroRNA	hsa-miR-106a*:mirSVR_lowEffct	hsa-miR-106a*:mirSVR_nonconserved_lowEffect-0.1-0.5	MicroRNA.org	1.02e-05	0.02761	0.0001506	0.001277	7	1897	TRHDE,MYRIP,DLG2,PLEKHA5,SSBP2,GPC6,SLC26A4
	NDUFA5	5.36881e-21	1.69236e-16	0.685864	0.261	0.074	19			GO: Cellular Component	GO:0098589	membrane region		2.566e-05	0.01491	0.0002663	0.001849	40	1267	ATP6V1A,RPS3,SPTBN1,SPTBN2,CD46,PGK1,IQGAP1,S100A10,GABARAPL1,CLTC,GNAS,HSPB1,HSP90AA1,CA2,HSP90AB1,HSPD1,CIB1,DSP,LAMTOR5,ANXA2,CAPN2,APP,AQP2,LDHB,PDIA3,ARF1,EEF1A1,CRYAB,RHOA,EEF2,CD9,CD24,PRKAR1A,PLEKHA1,CTNNA1,ATP1B1,TACSTD2,ENO1,EPCAM,CDH16		Coexpression Atlas	gudmap_developingGonad_e12.5_ovary_1000	DevelopingGonad_e12.5_ovary_emap-28876_top-relative-expression-ranked_1000	Gudmap Mouse MOE430.2	2.031e-10	7.597e-07	5.065e-08	4.459e-07	25	805	PDE1A,LUC7L3,ARGLU1,SAMD5,ANKRD26,ITGA6,FNDC3A,XIST,AHCYL2,PNISR,JMJD1C,SLC4A1,MSI2,SLIT2,RBM25,MAST4,KANSL1,PTPRG,SCMH1,KIAA1217,CPEB4,PRKG1,SPIDR,MAPK8,GULP1		MicroRNA	hsa-miR-764:mirSVR_lowEffct	hsa-miR-764:mirSVR_nonconserved_lowEffect-0.1-0.5	MicroRNA.org	1.024e-05	0.02771	0.0001506	0.001277	7	1898	DGKI,RNF150,DLG2,NLGN1,ARSJ,GPC6,CA8
	RPL35	1.11893e-20	3.52708e-16	0.753017	0.302	0.103	19			GO: Cellular Component	GO:0009986	cell surface		2.59e-05	0.01505	0.0002663	0.001849	31	873	HLA-B,HLA-C,B2M,HLA-E,CD46,ITGB6,HNRNPU,CLU,IFITM3,TMEM123,KIT,HSPA5,HSP90AA1,HSP90AB1,HSPD1,LIMA1,ANXA2,APP,PDIA3,LGALS3,CRYAB,RHOA,CD9,PEBP1,ATP6AP2,CD24,CD59,CD63,CD74,EPCAM,ATP5F1B		Coexpression Atlas	gudmap_kidney_adult_RenCorpuscGlomer_1000	kidney_adult_RenCorpuscGlomer_top-relative-expression-ranked_1000	Gudmap Mouse MOE430.2	2.355e-10	8.808e-07	5.505e-08	4.847e-07	26	878	COL4A3,SORBS2,ZBTB20,MYO1D,DOCK8,GPX3,PSD3,MECOM,PARD3B,MAGI2,IGFBP5,PTPRJ,ABCA5,PTPRM,SLC26A7,SBF2,CPEB4,PRKCA,RORA,ADGRF5,PLCL1,PRKG1,SNTB1,RCAN2,TNS3,GULP1		MicroRNA	hsa-miR-644:PITA	hsa-miR-644:PITA_TOP	PITA	1.048e-05	0.02836	0.0001533	0.0013	3	101	DLG2,PLEKHA5,RORA
	RPS17	1.27479e-20	4.01838e-16	0.723911	0.276	0.084	19			GO: Cellular Component	GO:0031430	M band		2.612e-05	0.01518	0.0002663	0.001849	5	23	SPTBN1,ALDOA,HSPB1,CRYAB,ENO1		Coexpression Atlas	gudmap_developingLowerUrinaryTract_e14.5_ Genital tubercle_1000	DevelopingLowerUrinaryTract_e14.5_ Genital tubercle_emap-6706_top-relative-expression-ranked_1000	Gudmap Mouse MOE430.2	4.526e-10	1.693e-06	9.947e-08	8.758e-07	24	770	AKT3,ADAMTSL1,SORBS2,PDE4D,OXR1,SAMD5,GLIS3,ITGA6,MED13L,PTGER3,FREM1,SLC4A1,MSI2,MAGI2,DST,KANSL1,PTPRG,ABCA5,SLC26A7,SCMH1,C9orf3,RORA,MAPK8,MPPED2		MicroRNA	hsa-miR-26b:mirSVR_lowEffct	hsa-miR-26b:mirSVR_conserved_lowEffect-0.1-0.5	MicroRNA.org	1.099e-05	0.02975	0.00016	0.001357	7	1919	GPHN,DGKI,RNF150,ARSJ,SLC35F3,SLC26A4,WDR72
	ACTG1	1.41271e-20	4.45316e-16	0.636904	0.496	0.248	19			GO: Cellular Component	GO:0045259	proton-transporting ATP synthase complex		2.612e-05	0.01518	0.0002663	0.001849	5	23	ATP5PB,ATP5MC3,ATP5F1A,ATP5F1B,ATP5F1C		Coexpression Atlas	gudmap_kidney_adult_Podocyte_MafB_1000	kidney_adult_Podocyte_MafB_top-relative-expression-ranked_1000	Gudmap Mouse MOE430.2	4.787e-10	1.79e-06	9.947e-08	8.758e-07	25	839	COL4A3,CAB39,SHROOM3,PDE4D,ZBTB20,MYO1D,PSD3,PARD3B,AHCYL2,MAGI2,DST,MAST4,PTPRJ,ABCA5,SLC26A7,SBF2,CPEB4,RORA,PLCL1,PRKG1,CGNL1,LRBA,PDE7B,TNS3,GULP1		MicroRNA	hsa-miR-1246:mirSVR_highEffct	hsa-miR-1246:mirSVR_nonconserved_highEffect-0.5	MicroRNA.org	1.181e-05	0.03196	0.0001709	0.001449	6	1265	DACH1,GPHN,MAGI2,ARSJ,GPC6,WDR72
	PLOD2	1.84448e-20	5.81418e-16	0.634931	0.315	0.107	19			GO: Cellular Component	GO:0005790	smooth endoplasmic reticulum		3.222e-05	0.01872	0.0003227	0.00224	6	39	HSP90B1,HSPA5,CANX,APP,PDIA3,PDIA6		Coexpression Atlas	gudmap_developingKidney_e15.5_Proximal Tubules_1000_k3	DevelopingKidney_e15.5_Proximal Tubules_emap-28005_k-means-cluster#3_top-relative-expression-ranked_1000	Gudmap Mouse MOE430.2	5.454e-10	2.04e-06	1.02e-07	8.98e-07	12	152	RALGAPA1,KANSL1L,ZBTB20,BCAS3,ESRRG,XIST,PNISR,PPARGC1A,AKAP9,KANSL1,PAX8,NEAT1		MicroRNA	hsa-miR-641:mirSVR_highEffct	hsa-miR-641:mirSVR_nonconserved_highEffect-0.5	MicroRNA.org	1.219e-05	0.033	0.0001755	0.001489	7	1950	TRHDE,DACH1,GPHN,MAGI2,GPC6,SLC26A4,CA8
	APP	2.36079e-20	7.44167e-16	0.598321	0.511	0.258	19			GO: Cellular Component	GO:0030135	coated vesicle		3.36e-05	0.01952	0.0003309	0.002297	14	241	SNX3,HLA-B,HLA-C,B2M,HLA-E,CLTC,HSPD1,APP,AQP2,ARF1,TGOLN2,CD9,CD59,CD74		Coexpression Atlas	Facebase_RNAseq_e10.5_Neural Epithelium Overlying Lateral Eminence_1000	FacebaseRNAseq_e10.5_Neural Epithelium Overlying Lateral Eminence_top-relative-expression-ranked_1000	FaceBase_RNAseq	5.454e-10	2.04e-06	1.02e-07	8.98e-07	27	984	GPHN,BDP1,MAGI1,DPYD,ADAMTSL1,SORBS2,ZBTB16,ZBTB20,NEDD4L,ANKRD26,MECOM,AHCYL2,ZSWIM6,MSI2,PPARGC1A,RBM25,NRXN3,AKAP9,PTPRJ,ATXN1,FGD4,RABGAP1L,SETBP1,SCAPER,UBR3,LRBA,MAPK10		MicroRNA	hsa-miR-573:mirSVR_highEffct	hsa-miR-573:mirSVR_nonconserved_highEffect-0.5	MicroRNA.org	1.24e-05	0.03356	0.0001776	0.001506	6	1276	TRHDE,DACH1,SPTLC3,NLGN1,MAP3K5,WDR72
	PAPPA	3.78208e-20	1.19219e-15	0.699887	0.274	0.086	19			GO: Cellular Component	GO:0030666	endocytic vesicle membrane		4.123e-05	0.02396	0.0003993	0.002772	11	156	ATP6V0B,HLA-B,HLA-C,B2M,HLA-E,RPS27A,UBB,CLTC,ATP6V0E1,CD9,CD74		Coexpression Atlas	gudmap_developingGonad_e16.5_ovary_1000	DevelopingGonad_e16.5_ovary_emap-9563_top-relative-expression-ranked_1000	Gudmap Mouse MOE430.2	8.991e-10	3.363e-06	1.601e-07	1.41e-06	24	797	CACNB2,SORBS2,ZBTB20,WWOX,LUC7L3,ARGLU1,SAMD5,ITGA6,XIST,AHCYL2,PNISR,SLC4A1,ITPR2,MSI2,MAGI2,SLIT2,RBM25,MAST4,KANSL1,SLC26A7,SCMH1,RABGAP1L,CPEB4,MAPK8		MicroRNA	hsa-miR-411*:mirSVR_lowEffct	hsa-miR-411*:mirSVR_nonconserved_lowEffect-0.1-0.5	MicroRNA.org	1.435e-05	0.03886	0.0002045	0.001734	7	2000	SPTLC3,DLG2,PLEKHA5,SSBP2,GPC6,SLC26A4,WDR72
	SLC25A39	3.90337e-20	1.23042e-15	0.720605	0.28	0.089	19			GO: Cellular Component	GO:0005759	mitochondrial matrix		5.448e-05	0.03165	0.0005121	0.003556	19	425	ATP5PB,ACADVL,ACAT1,RPS3,PDK4,HSPA9,HSPD1,SLC25A5,GPX1,IDH2,ISCU,PRDX1,HADHA,HADHB,ATP5F1A,SOD1,SOD2,ATP5F1B,ATP5F1C		Coexpression Atlas	gudmap_developingGonad_e14.5_ epididymis_1000	DevelopingGonad_e14.5_ epididymis_emap-29141_top-relative-expression-ranked_1000	Gudmap Mouse MOE430.2	1.018e-09	3.806e-06	1.73e-07	1.523e-06	24	802	ZBTB20,LUC7L3,ARGLU1,SAMD5,PARD3B,FNDC3A,AHCYL2,PNISR,JMJD1C,MSI2,SLIT2,RBM25,MAST4,KANSL1,SCMH1,KIAA1217,CPEB4,TNRC6A,PKHD1,PLCL1,PRKG1,MAPK8,BICC1,GULP1		MicroRNA	hsa-miR-31*:mirSVR_highEffct	hsa-miR-31*:mirSVR_nonconserved_highEffect-0.5	MicroRNA.org	1.484e-05	0.04017	0.0002094	0.001776	4	359	FHIT,NEBL,GPC6,CA8
	HADHB	9.14773e-20	2.88355e-15	0.719642	0.3	0.104	19			GO: Cellular Component	GO:0000323	lytic vacuole		5.553e-05	0.03227	0.0005121	0.003556	22	539	ATP6V1A,PSAP,CD164,IFITM3,CLTC,KIT,MARCH1,HSP90AA1,HSP90AB1,LITAF,LAMTOR5,ANXA2,TMEM59,CAPN2,ATP6V1G1,AQP2,PRDX6,TSPAN1,EEF1A1,CD63,CD74,SOD1		Coexpression Atlas	gudmap_kidney_adult_RenCorpuscGlomer_500	kidney_adult_RenCorpuscGlomer_top-relative-expression-ranked_500	Gudmap Mouse MOE430.2	1.142e-09	4.273e-06	1.858e-07	1.636e-06	18	438	SORBS2,ZBTB20,MYO1D,GPX3,MECOM,PARD3B,MAGI2,IGFBP5,PTPRJ,ABCA5,SLC26A7,CPEB4,PRKCA,ADGRF5,PLCL1,PRKG1,RCAN2,TNS3		MicroRNA	hsa-miR-4302:mirSVR_highEffct	hsa-miR-4302:mirSVR_nonconserved_highEffect-0.5	MicroRNA.org	1.485e-05	0.04021	0.0002094	0.001776	5	763	TRHDE,PLEKHA5,SLC35F3,IQGAP2,MAP3K5
	TMEM123	1.16988e-19	3.68771e-15	0.700859	0.254	0.075	19			GO: Cellular Component	GO:0005764	lysosome		5.553e-05	0.03227	0.0005121	0.003556	22	539	ATP6V1A,PSAP,CD164,IFITM3,CLTC,KIT,MARCH1,HSP90AA1,HSP90AB1,LITAF,LAMTOR5,ANXA2,TMEM59,CAPN2,ATP6V1G1,AQP2,PRDX6,TSPAN1,EEF1A1,CD63,CD74,SOD1		Coexpression Atlas	gudmap_kidney_P0_JuxtaGlom_Ren1_k2_1000	kidney_P0_JuxtaGlom_Ren1_k-means-cluster#2_top-relative-expression-ranked_1000	Gudmap Mouse MOE430.2	1.22e-09	4.564e-06	1.898e-07	1.671e-06	12	163	SORBS2,MYO1D,MECOM,ITPR1,SLC8A1,IGFBP5,SLC26A7,ATXN1,CPEB4,PLCL1,PRKG1,RCAN2		MicroRNA	hsa-miR-302d*:mirSVR_highEffct	hsa-miR-302d*:mirSVR_nonconserved_highEffect-0.5	MicroRNA.org	1.586e-05	0.04293	0.0002191	0.001858	6	1333	TRHDE,GPHN,DLG2,PLEKHA5,ARL15,FHIT
	TAF7	5.53759e-19	1.74556e-14	0.708967	0.252	0.077	19			GO: Cellular Component	GO:0005768	endosome		5.841e-05	0.03394	0.0005303	0.003682	29	826	TPT1,SNX3,ATP6V0B,HLA-B,HLA-C,B2M,SPTBN2,CD164,HLA-E,RPS27A,UBB,UBE2D3,IFITM3,CLTC,GNAS,ITM2B,MARCH1,HSPD1,ATP6V0E1,LAMTOR5,ANXA2,TMEM59,APP,AQP2,ARF1,TGOLN2,RHOA,CD63,CD74		Coexpression Atlas	gudmap_developingLowerUrinaryTract_e14.5_ bladder_1000	DevelopingLowerUrinaryTract_e14.5_ bladder_emap-30872_top-relative-expression-ranked_1000	Gudmap Mouse MOE430.2	1.269e-09	4.745e-06	1.898e-07	1.671e-06	24	811	PDE1A,AKT3,ADAMTSL1,PDE4D,ARGLU1,PPP1R12B,SAMD5,XIST,PTGER3,MSI2,SLIT2,ARHGAP6,UBE2E2,ATXN1,CPEB4,PRKCE,FOXP1,PRKG1,GNAQ,CGNL1,MPPED2,PDE7B,BICC1,GULP1		MicroRNA	hsa-miR-363-3p:TargetScan	hsa-miR-363-3p	TargetScan	1.611e-05	0.0436	0.0002191	0.001858	5	776	RNF150,RORA,GPC6,ADAMTSL3,IQGAP2
	HSPA4L	6.45687e-19	2.03534e-14	0.7098	0.254	0.077	19			GO: Cellular Component	GO:0042611	MHC protein complex		5.949e-05	0.03457	0.0005318	0.003692	5	27	HLA-B,HLA-C,B2M,HLA-E,CD74		Coexpression Atlas	gudmap_developingKidney_e15.5_cortic collect duct_500	DevelopingKidney_e15.5_cortic collect duct_emap-28132_top-relative-expression-ranked_500	Gudmap Mouse MOE430.2	1.403e-09	5.247e-06	2.018e-07	1.777e-06	17	390	RALGAPA1,SORBS2,ESRRG,GLIS3,XIST,PNISR,PPARGC1A,SLC8A1,AKAP9,KANSL1,FGD4,PAX8,SCMH1,PKHD1,LRBA,TMEM117,NEAT1		MicroRNA	hsa-miR-25-3p:TargetScan	hsa-miR-25-3p	TargetScan	1.611e-05	0.0436	0.0002191	0.001858	5	776	RNF150,RORA,GPC6,ADAMTSL3,IQGAP2
	PKM	1.60973e-18	5.0742e-14	0.643185	0.302	0.107	19			GO: Cellular Component	GO:0030176	integral component of endoplasmic reticulum membrane		6.88e-05	0.03998	0.0006057	0.004205	10	137	HLA-B,HLA-C,INSIG1,HLA-E,HSPA5,CANX,RTN4,PDIA3,CD74,SARAF		Coexpression Atlas	facebase_RNAseq_e14.5_palate_poster_distal_ERK2_WT_2500	facebase_RNAseq_e14.5_palate_poster_distal_ERK2_WT_2500	Gudmap RNAseq	2.119e-09	7.924e-06	2.88e-07	2.536e-06	33	1522	KANSL1L,SEMA3C,PDE1A,ADAMTSL1,PDE4D,ZBTB20,LUC7L3,SAMD5,PSD3,FBXL17,EXT1,CDK14,FREM1,STK3,ARHGAP6,SLC8A1,GALNT17,DST,SLC26A7,C9orf3,RABGAP1L,SUMF1,SETBP1,MACROD2,PRKCA,PRKCE,ADGRF5,PLCL1,PRKG1,MBD5,IMMP2L,PDE7B,BICC1		MicroRNA	hsa-miR-32-5p:TargetScan	hsa-miR-32-5p	TargetScan	1.611e-05	0.0436	0.0002191	0.001858	5	776	RNF150,RORA,GPC6,ADAMTSL3,IQGAP2
	ZFAND5	2.4143e-18	7.61036e-14	0.633614	0.307	0.114	19			GO: Cellular Component	GO:0000275	mitochondrial proton-transporting ATP synthase complex, catalytic core F(1)		7.677e-05	0.04461	0.000656	0.004554	3	6	ATP5F1A,ATP5F1B,ATP5F1C		Coexpression Atlas	Facebase_RNAseq_ratio_e10.5_MaxillaryArch_vs_Mandibular_1000	FacebaseRNAseq_ratio_e10.5_MaxillaryArch_vs_Mandibular_top-relative-expression-ranked_1000	FaceBase_RNAseq	2.156e-09	8.065e-06	2.88e-07	2.536e-06	26	975	CACNB2,PDE1A,ADAMTSL1,PDE4D,ZBTB20,SAMD5,GLIS3,PSD3,ITGA6,MECOM,GLCCI1,SLC4A1,PPARGC1A,ARHGAP6,PTPRJ,ATXN1,RABGAP1L,SETBP1,PRKCA,DLG2,PLCL1,FHIT,HS6ST3,MPPED2,SNTB1,BICC1		MicroRNA	hsa-miR-92a-3p:TargetScan	hsa-miR-92a-3p	TargetScan	1.611e-05	0.0436	0.0002191	0.001858	5	776	RNF150,RORA,GPC6,ADAMTSL3,IQGAP2
	ALDH1A1	3.28881e-18	1.0367e-13	0.703907	0.293	0.106	19			GO: Cellular Component	GO:0045261	proton-transporting ATP synthase complex, catalytic core F(1)		7.677e-05	0.04461	0.000656	0.004554	3	6	ATP5F1A,ATP5F1B,ATP5F1C		Coexpression Atlas	Facebase_RNAseq_e10.5_Neural Epithelium Overlying Central Eminence_1000	FacebaseRNAseq_e10.5_Neural Epithelium Overlying Central Eminence_top-relative-expression-ranked_1000	FaceBase_RNAseq	2.84e-09	1.062e-05	3.663e-07	3.225e-06	26	988	MAGI1,AKT3,SHROOM3,SORBS2,PDE4D,ZBTB16,ZBTB20,NEDD4L,LUC7L3,PSD3,MECOM,XIST,AHCYL2,MSI2,SLIT2,PPARGC1A,NRXN3,AKAP9,SLC26A7,FGD4,PAX8,C9orf3,SETBP1,LRBA,MAPK10,MPPED2		MicroRNA	hsa-miR-92b-3p:TargetScan	hsa-miR-92b-3p	TargetScan	1.611e-05	0.0436	0.0002191	0.001858	5	776	RNF150,RORA,GPC6,ADAMTSL3,IQGAP2
	RPL41	4.03348e-18	1.27143e-13	0.670774	0.261	0.085	19			GO: Cellular Component	GO:0015629	actin cytoskeleton		8.185e-05	0.04755	0.0006892	0.004785	20	476	MYL6,SPTBN1,SPTBN2,ACTG1,IQGAP1,ALDOA,CNN3,LIMA1,DSTN,ANXA2,CAPN2,ACTR2,EEF1A1,CRYAB,MYL12A,H1F0,SEPT11,CTNNA1,MYL12B,PTGES3		Coexpression Atlas	gudmap_developingKidney_e15.5_Medullary collecting duct_1000_k4	DevelopingKidney_e15.5_Medullary collecting duct_emap-28063_k-means-cluster#4_top-relative-expression-ranked_1000	Gudmap Mouse MOE430.2	3.083e-09	1.153e-05	3.753e-07	3.305e-06	14	261	RALGAPA1,LUC7L3,DOCK8,ARGLU1,XIST,MSI2,PPARGC1A,AKAP9,KANSL1,PAX8,SCAPER,FOXP1,GOLGA4,NEAT1		MicroRNA	hsa-miR-367-3p:TargetScan	hsa-miR-367-3p	TargetScan	1.611e-05	0.0436	0.0002191	0.001858	5	776	RNF150,RORA,GPC6,ADAMTSL3,IQGAP2
	ZDHHC3	5.58195e-18	1.75954e-13	0.643758	0.285	0.1	19			GO: Cellular Component	GO:0071556	integral component of lumenal side of endoplasmic reticulum membrane		8.527e-05	0.04954	0.0006977	0.004844	5	29	HLA-B,HLA-C,HLA-E,CANX,CD74		Coexpression Atlas	gudmap_developingGonad_e18.5_ovary_1000	DevelopingGonad_e18.5_ovary_emap-12283_top-relative-expression-ranked_1000	Gudmap Mouse MOE430.2	3.111e-09	1.164e-05	3.753e-07	3.305e-06	23	780	KANSL1L,CACNB2,SORBS2,ARGLU1,SAMD5,ITGA6,XIST,AHCYL2,PNISR,WNK1,ITPR2,MSI2,MAGI2,SLIT2,MAST4,KANSL1,SLC26A7,SCMH1,CPEB4,SCAPER,TNRC6A,MAPK8,MAPK10		MicroRNA	hsa-miR-218-5p:TargetScan	hsa-miR-218-5p	TargetScan	1.641e-05	0.04441	0.000222	0.001883	5	779	DACH1,MAGI2,DLG2,RORA,NEBL
	PRKAR1A	8.95245e-18	2.82199e-13	0.650111	0.261	0.086	19			GO: Cellular Component	GO:0098553	lumenal side of endoplasmic reticulum membrane		8.527e-05	0.04954	0.0006977	0.004844	5	29	HLA-B,HLA-C,HLA-E,CANX,CD74		Coexpression Atlas	gudmap_kidney_adult_JuxtaGlom_Ren1_Captopr_k4_1000	kidney_adult_JuxtaGlom_Ren1_Captopr_k-means-cluster#4_top-relative-expression-ranked_1000	Gudmap Mouse MOE430.2	3.553e-09	1.329e-05	4.074e-07	3.587e-06	12	179	CACNB2,SORBS2,MYO1D,MECOM,SLC8A1,IGFBP5,CPEB4,PLCL1,PRKG1,PDE7B,SNTB1,RCAN2		MicroRNA	hsa-miR-571:mirSVR_lowEffct	hsa-miR-571:mirSVR_nonconserved_lowEffect-0.1-0.5	MicroRNA.org	1.717e-05	0.04649	0.0002313	0.001962	6	1352	MAGI2,DLG2,PLEKHA5,FHIT,GPC6,TBL1X
	GABARAPL1	1.27765e-17	4.02742e-13	0.612099	0.298	0.111	19			Human Phenotype	HP:0002863	Myelodysplasia		7.618e-10	2.187e-06	2.187e-06	1.868e-05	20	204	RPL35A,HLA-B,HLA-C,B2M,RPS7,RPS14,RPS15,RPS17,RPS19,RPS24,RPS28,JAK1,KIT,NPM1,IDH2,RHOA,SF3B1,RPL5,RPL11,RPL15		Coexpression Atlas	gudmap_developingKidney_e15.5_Medullary collecting duct_1000	DevelopingKidney_e15.5_Medullary collecting duct_emap-28063_top-relative-expression-ranked_1000	Gudmap Mouse MOE430.2	3.595e-09	1.345e-05	4.074e-07	3.587e-06	23	786	RALGAPA1,SHROOM3,SORBS2,NEDD4L,MYO1D,LUC7L3,DOCK8,ARGLU1,XIST,ITPR2,MSI2,PPARGC1A,AKAP9,KANSL1,FGD4,PAX8,SCAPER,PKHD1,FOXP1,PDE7B,GOLGA4,TMEM117,NEAT1		MicroRNA	hsa-miR-4251:mirSVR_highEffct	hsa-miR-4251:mirSVR_nonconserved_highEffect-0.5	MicroRNA.org	1.746e-05	0.04727	0.000234	0.001985	6	1356	MAGI2,DLG2,NLGN1,SLC35F3,ACSM2B,CA8
	SERBP1	2.52326e-17	7.95381e-13	0.567732	0.272	0.093	19			Human Phenotype	HP:0005510	Transient erythroblastopenia		1.07e-08	3.073e-05	1.181e-05	0.0001009	9	35	RPL35A,RPS7,RPS17,RPS19,RPS24,RPS28,RPL5,RPL11,RPL15		Coexpression Atlas	gudmap_kidney_adult_RenCorpuscGlomer_k1_500	kidney_adult_RenCorpuscGlomer_k-means-cluster#1_top-relative-expression-ranked_500	Gudmap Mouse MOE430.2	4.07e-09	1.522e-05	4.477e-07	3.942e-06	9	81	SORBS2,MYO1D,MECOM,IGFBP5,PRKCA,PLCL1,PRKG1,RCAN2,TNS3		MicroRNA	hsa-miR-181b-5p:Functional MTI	Functional MTI	miRTarbase	1.76e-05	0.04764	0.0002347	0.00199	4	375	SPTLC3,ZBTB20,ARSJ,WDR72
	CNN3	4.92648e-17	1.55293e-12	0.726867	0.291	0.112	19			Human Phenotype	HP:0001895	Normochromic anemia		1.234e-08	3.543e-05	1.181e-05	0.0001009	13	92	RPL35A,B2M,RPS7,RPS17,RPS19,RPS24,RPS28,ALDOA,IDH2,RPL5,RPL11,RPL15,TPI1		Coexpression Atlas	gudmap_kidney_adult_RenCorpuscGlomer_k4_1000	kidney_adult_RenCorpuscGlomer_k-means-cluster#4_top-relative-expression-ranked_1000	Gudmap Mouse MOE430.2	5.532e-09	2.069e-05	5.912e-07	5.205e-06	11	148	SORBS2,MYO1D,PSD3,MECOM,IGFBP5,PRKCA,PLCL1,PRKG1,SNTB1,RCAN2,TNS3		MicroRNA	hsa-miR-101:mirSVR_highEffct	hsa-miR-101:mirSVR_conserved_highEffect-0.5	MicroRNA.org	1.812e-05	0.04906	0.0002405	0.00204	6	1365	MYRIP,MAGI2,SSBP2,FHIT,ADAMTSL3,IQGAP2
	HNRNPU	7.6501e-17	2.41146e-12	0.560197	0.413	0.195	19			Human Phenotype	HP:0012378	Fatigue		6.433e-08	0.0001847	4.271e-05	0.0003647	22	317	CHCHD10,RPL35A,HLA-B,B2M,RPS7,RPS17,RPS19,RPS24,RPS28,JAK1,NFE2L2,GNAS,KIT,IDH2,SF3B1,PRKAR1A,FTL,EPCAM,RPL5,SOD1,RPL11,RPL15		Coexpression Atlas	gudmap_kidney_P0_JuxtaGlom_Ren1_500	kidney_P0_JuxtaGlom_Ren1_top-relative-expression-ranked_500	Gudmap Mouse MOE430.2	1.439e-08	5.383e-05	1.495e-06	1.316e-05	17	456	CACNB2,SEMA3C,PDE1A,ERBB4,ADAMTSL1,SORBS2,GPX3,MECOM,XIST,PPARGC1A,SLC8A1,IGFBP5,SLC26A7,ADGRF5,PRKG1,BICC1,RCAN2
	KIF5B	9.14215e-17	2.88179e-12	0.582795	0.411	0.197	19			Human Phenotype	HP:0010972	Anemia of inadequate production		7.438e-08	0.0002136	4.271e-05	0.0003647	17	191	RPL35A,B2M,RPS7,RPS14,RPS17,RPS19,RPS24,RPS28,JAK1,ALDOA,HSPA9,IDH2,ISCU,RPL5,RPL11,RPL15,TPI1		Coexpression Atlas	54Dp_SubClass_54Dp_5_Top_500_Cluster_0	54Dp_SubClass_54Dp_5_Top_500_Cluster_0	Brain Map - Allen iN	1.604e-08	6e-05	1.61e-06	1.417e-05	10	127	MAGI1,PDE4D,NEDD4L,ANKRD26,ZSWIM6,SLC8A1,ARID1B,PTPRJ,TNRC6A,UBR3
	TMF1	1.00502e-16	3.16803e-12	0.606597	0.272	0.097	19			Human Phenotype	HP:0002488	Acute leukemia		9.995e-08	0.000287	4.712e-05	0.0004024	18	219	RPL35A,B2M,RPS7,RPS15,RPS17,RPS19,RPS24,RPS28,JAK1,KIT,NPM1,IDH2,RHOA,SF3B1,PRKAR1A,RPL5,RPL11,RPL15		Coexpression Atlas	54Dp_SubClass_54Dp_5_Top_500_All	54Dp_SubClass_54Dp_5_Top_500_All	Brain Map - Allen iN	1.636e-08	6.118e-05	1.61e-06	1.417e-05	17	460	MAGI1,KANSL1L,PDE4D,NEDD4L,LUC7L3,ANKRD26,TNRC6B,ZSWIM6,BPTF,SLC8A1,ARID1B,DST,AKAP9,PTPRJ,TNRC6A,C9orf84,UBR3
	MTATP6P1	2.5501e-16	8.03843e-12	0.520425	0.387	0.178	19			Human Phenotype	HP:0004810	Congenital hypoplastic anemia		1.149e-07	0.0003298	4.712e-05	0.0004024	9	45	RPL35A,RPS7,RPS17,RPS19,RPS24,RPS28,RPL5,RPL11,RPL15		Coexpression Atlas	gudmap_kidney_adult_JuxtaGlom_Ren1_Captopr_500	kidney_adult_JuxtaGlom_Ren1_Captopr_top-relative-expression-ranked_500	Gudmap Mouse MOE430.2	1.878e-08	7.023e-05	1.801e-06	1.585e-05	16	407	CACNB2,PDE1A,SORBS2,PDE4D,ZBTB20,MYO1D,GPX3,MECOM,AHCYL2,PPARGC1A,THRB,PKHD1,ADGRF5,PRKG1,PDE7B,BICC1
	ADGRF1	3.69955e-16	1.16617e-11	0.446661	0.544	0.3	19			Human Phenotype	HP:0002076	Migraine		1.466e-07	0.0004209	5.096e-05	0.0004352	15	154	RPL35A,HLA-B,HLA-C,RPS7,RPS17,RPS19,RPS24,RPS28,PGK1,COX5A,APP,EPCAM,RPL5,RPL11,RPL15		Coexpression Atlas	26Dn_SubClass_26Dn_3_Top_500_All	26Dn_SubClass_26Dn_3_Top_500_All	Brain Map - Allen iN	2.04e-08	7.63e-05	1.907e-06	1.679e-05	17	467	AKT3,ABCC4,SHROOM3,LUC7L3,MECOM,PNISR,MSI2,SLIT2,BPTF,IGF1R,AKAP9,PTPRJ,C9orf3,C9orf84,KCNQ1OT1,GULP1,NEAT1
	ACTR2	7.7136e-16	2.43148e-11	0.595498	0.263	0.096	19			Human Phenotype	HP:0001972	Macrocytic anemia		1.597e-07	0.0004586	5.096e-05	0.0004352	11	77	RPL35A,RPS7,RPS14,RPS17,RPS19,RPS24,RPS28,JAK1,RPL5,RPL11,RPL15		Coexpression Atlas	gudmap_developingGonad_P2_epididymis_1000	DevelopingGonad_P2_epididymis_emap-30199_top-relative-expression-ranked_1000	Gudmap Mouse MOE430.2	2.358e-08	8.821e-05	2.151e-06	1.894e-05	22	798	COL4A3,DPYD,CACNB2,SORBS2,ZBTB20,LUC7L3,ARGLU1,SAMD5,PARD3B,AHCYL2,PNISR,PTGER3,SLIT2,RBM25,MAST4,KANSL1,ATXN1,TNRC6A,PKHD1,PRKG1,MAPK8,BICC1
	PAPOLA	8.71473e-16	2.74706e-11	0.599006	0.28	0.107	19			Human Phenotype	HP:0001915	Aplastic anemia		1.908e-07	0.0005478	5.478e-05	0.0004678	12	96	RPL35A,B2M,RPS7,RPS17,RPS19,RPS24,RPS28,JAK1,IDH2,RPL5,RPL11,RPL15		Coexpression Atlas	gudmap_developingKidney_e15.5_ureter tip_1000_flank cortic collct	DevelopingKidney_e15.5_ureter tip_flank cortic collct_emap-27752_top-relative-expression-ranked_1000	Gudmap Mouse MOE430.2	2.521e-08	9.427e-05	2.245e-06	1.976e-05	22	801	RALGAPA1,SEMA3C,ABCC4,SORBS2,LUC7L3,GLIS3,MECOM,XIST,MSI2,SLIT2,PPARGC1A,AKAP9,KANSL1,FGD4,PAX8,SCMH1,SKAP1,PKHD1,LRBA,MPPED2,GOLGA4,CA8
	DMRT2	9.01146e-16	2.84059e-11	0.549828	0.346	0.151	19			Human Phenotype	HP:0001901	Polycythemia		3.054e-07	0.0008768	7.971e-05	0.0006807	16	186	RPL35A,HLA-C,B2M,RPS7,RPS17,RPS19,RPS24,RPS28,JAK1,NFE2L2,GNAS,IDH2,SF3B1,RPL5,RPL11,RPL15		Coexpression Atlas	gudmap_developingLowerUrinaryTract_adult_bladder_1000	DevelopingLowerUrinaryTract_adult_bladder_emap-29457_top-relative-expression-ranked_1000	Gudmap Mouse MOE430.2	2.823e-08	0.0001056	2.428e-06	2.138e-05	21	736	DPYD,AKT3,ABCC4,ADAMTSL1,SORBS2,PDE4D,ZBTB16,ZBTB20,DOCK8,PPP1R12B,MSI2,ARHGAP6,DST,RABGAP1L,CPEB4,PKHD1,RORA,PLCL1,PDE7B,RCAN2,NEAT1
	STAP1	4.2689e-15	1.34564e-10	0.604388	0.346	0.157	19			Human Phenotype	HP:0005528	Bone marrow hypocellularity		5.082e-07	0.001459	0.0001216	0.001038	11	86	RPL35A,HLA-C,RPS7,RPS17,RPS19,RPS24,RPS28,JAK1,RPL5,RPL11,RPL15		Coexpression Atlas	DevelopingLowerUrinaryTract_e14.5_ urethra_emap-30902_1000	DevelopingLowerUrinaryTract_e14.5_ urethra_emap-30902_top-relative-expression-ranked_1000	Gudmap Mouse MOE430.2	2.876e-08	0.0001076	2.428e-06	2.138e-05	22	807	RALGAPA1,AKT3,ABCC4,PPP1R12B,ESRRG,ARL15,MSI2,PPARGC1A,ARHGAP6,DST,AKAP9,KANSL1,PTPRG,ABCA5,SLC26A7,FGD4,PRKCE,FOXP1,PRKG1,MAPK10,PDE7B,GULP1
	PABPC1	7.37498e-15	2.32474e-10	0.598726	0.313	0.136	19			Human Phenotype	HP:0002315	Headache		8.671e-07	0.00249	0.000187	0.001597	23	398	RPL35A,HLA-B,HLA-C,B2M,RPS7,RPS17,RPS19,CD46,RPS24,RPS28,PGK1,JAK1,COX5A,GNAS,KIT,IDH2,APP,RHOA,PRKAR1A,EPCAM,RPL5,RPL11,RPL15		Coexpression Atlas	facebase_RNAseq_e10.5_MaxArch_2500	facebase_RNAseq_e10.5_MaxArch_2500	Gudmap RNAseq	2.984e-08	0.0001116	2.428e-06	2.138e-05	32	1608	COL4A3,KANSL1L,CACNB2,PDE1C,PDE4D,NEDD4L,LUC7L3,ARGLU1,ERC1,SAMD5,ANKRD26,FBXL17,XIST,CDK14,FREM1,SLC4A1,DPH6,MSI2,SLIT2,ARHGAP6,RBM25,NRXN3,GALNT17,AKAP9,SKAP1,PKHD1,UBR3,LRBA,MAPK8,MBD5,PCCA,MPPED2
	FUBP1	2.91729e-14	9.19589e-10	0.536975	0.272	0.11	19			Human Phenotype	HP:0001876	Pancytopenia		9.121e-07	0.002618	0.000187	0.001597	15	177	RPL35A,HLA-B,HLA-C,B2M,RPS7,RPS17,RPS19,RPS24,RPS28,JAK1,KIT,IDH2,RPL5,RPL11,RPL15		Coexpression Atlas	Facebase_RNAseq_e8.5_Non-Floor Plate Neural Epithelium_2500_K1	FacebaseRNAseq_e8.5_Non-Floor Plate Neural Epithelium_top-relative-expression-ranked_2500_k-means-cluster#1	FaceBase_RNAseq	2.986e-08	0.0001117	2.428e-06	2.138e-05	23	881	KANSL1L,ADAMTSL1,PDE4D,WWOX,ARGLU1,PPP1R12B,CDK14,FREM1,ARHGAP6,SLC8A1,PTPRJ,SLC26A7,ATXN1,C9orf3,SCAPER,PRKCA,DLG2,PLCL1,FHIT,MPPED2,PDE7B,BICC1,TNS3
	MBOAT2	3.00563e-14	9.47434e-10	0.597914	0.272	0.111	19			Human Phenotype	HP:0003653	Cellular metachromasia		1.054e-06	0.003026	0.0002017	0.001723	15	179	RPL35A,HLA-B,HLA-C,B2M,RPS7,RPS17,RPS19,RPS24,RPS28,JAK1,KIT,IDH2,RPL5,RPL11,RPL15		Coexpression Atlas	gudmap_kidney_adult_Mesangium_Meis_500	kidney_adult_Mesangium_Meis_top-relative-expression-ranked_500	Gudmap Mouse MOE430.2	3.898e-08	0.0001458	3.102e-06	2.731e-05	16	429	SORBS2,ZBTB20,MYO1D,DOCK8,PSD3,MECOM,ARHGAP6,SLC8A1,IGFBP5,CPEB4,PRKCA,PLCL1,PRKG1,SNTB1,RCAN2,TNS3
	PDK4	3.87337e-14	1.22096e-09	0.559001	0.361	0.175	19			Human Phenotype	HP:0001903	Anemia		1.809e-06	0.005194	0.0003246	0.002772	32	728	RPL35A,PSAP,HLA-B,HLA-C,B2M,RPS7,RPS14,RPS15,RPS17,RPS19,CD46,RPS24,RPS28,PGK1,JAK1,COX5A,NFE2L2,GNAS,ALDOA,KIT,HSPA9,CA2,GPX1,IDH2,RHOA,SF3B1,ISCU,CD59,RPL5,RPL11,RPL15,TPI1		Coexpression Atlas	neurons_Top_500_All	neurons_Top_500_All	Brain Map - Barres	4.611e-08	0.0001725	3.593e-06	3.163e-05	17	494	GPHN,MAGI1,ERBB4,ZBTB16,OXR1,ANKRD26,CDK14,NRXN3,GALNT17,THRB,MAST4,ABCA5,KIAA1217,RABGAP1L,PRKCE,MAPK10,RCAN2
	HSPA9	4.26184e-14	1.34342e-09	0.543489	0.319	0.144	19			Human Phenotype	HP:0001896	Reticulocytopenia		2.315e-06	0.006645	0.0003909	0.003338	9	63	RPL35A,RPS7,RPS17,RPS19,RPS24,RPS28,RPL5,RPL11,RPL15		Coexpression Atlas	gudmap_developingKidney_e15.5_1000_k3	DevelopingKidney_e15.5_anlage of loop of Henle_emap-31283_k-means-cluster#3_top-relative-expression-ranked_1000	Gudmap Mouse MOE430.2	4.89e-08	0.0001829	3.732e-06	3.286e-05	15	379	RALGAPA1,DOCK8,ESRRG,XIST,MSI2,BPTF,PPARGC1A,AKAP9,KANSL1,PAX8,KIAA1217,CPEB4,MAPK8,BICC1,NEAT1
	RALBP1	4.61117e-14	1.45353e-09	0.509736	0.267	0.104	19			Human Phenotype	HP:0004312	Abnormality of reticulocytes		2.611e-06	0.007497	0.0004153	0.003546	11	101	RPL35A,RPS7,RPS17,RPS19,RPS24,RPS28,PGK1,JAK1,RPL5,RPL11,RPL15		Coexpression Atlas	gudmap_developingGonad_e14.5_ epididymis_1000_k3	DevelopingGonad_e14.5_ epididymis_emap-29141_k-means-cluster#3_top-relative-expression-ranked_1000	Gudmap Mouse MOE430.2	5.35e-08	0.0002001	4.002e-06	3.523e-05	13	276	LUC7L3,ARGLU1,FNDC3A,AHCYL2,PNISR,JMJD1C,SLIT2,MAST4,KANSL1,SCMH1,CPEB4,MAPK8,GULP1
	CUL5	9.29193e-14	2.929e-09	0.503615	0.35	0.169	19			Human Phenotype	HP:0012145	Abnormality of multiple cell lineages in the bone marrow		2.748e-06	0.00789	0.0004153	0.003546	15	193	RPL35A,HLA-B,HLA-C,B2M,RPS7,RPS17,RPS19,RPS24,RPS28,JAK1,KIT,IDH2,RPL5,RPL11,RPL15		Coexpression Atlas	gudmap_kidney_P1_CapMes_Crym_k3_500	kidney_P1_CapMes_Crym_k-means-cluster#3_top-relative-expression-ranked_500	Gudmap Mouse MOE430.2	5.578e-08	0.0002086	4.091e-06	3.602e-05	6	31	SHROOM3,ZBTB20,DST,PTPRJ,PTPRM,SLC26A7
	PSAP	9.9681e-14	3.14214e-09	0.437543	0.391	0.195	19			Human Phenotype	HP:0011020	Abnormality of mucopolysaccharide metabolism		4.034e-06	0.01158	0.000536	0.004577	15	199	RPL35A,HLA-B,HLA-C,B2M,RPS7,RPS17,RPS19,RPS24,RPS28,JAK1,KIT,IDH2,RPL5,RPL11,RPL15		Coexpression Atlas	gudmap_developingGonad_e16.5_ovary_1000_k2	DevelopingGonad_e16.5_ovary_emap-9563_k-means-cluster#2_top-relative-expression-ranked_1000	Gudmap Mouse MOE430.2	5.829e-08	0.000218	4.192e-06	3.691e-05	12	230	SORBS2,ZBTB20,LUC7L3,ARGLU1,SAMD5,AHCYL2,PNISR,SLIT2,MAST4,KANSL1,SCMH1,MAPK8
	IQGAP1	1.69995e-13	5.35857e-09	0.446459	0.281	0.117	19			Human Phenotype	HP:0004371	Abnormality of glycosaminoglycan metabolism		4.034e-06	0.01158	0.000536	0.004577	15	199	RPL35A,HLA-B,HLA-C,B2M,RPS7,RPS17,RPS19,RPS24,RPS28,JAK1,KIT,IDH2,RPL5,RPL11,RPL15		Coexpression Atlas	gudmap_kidney_P1_CapMes_Crym_1000	kidney_P1_CapMes_Crym_top-relative-expression-ranked_1000	Gudmap Mouse MOE430.2	6.355e-08	0.0002377	4.485e-06	3.948e-05	19	634	SHROOM3,SORBS2,ZBTB20,MECOM,PARD3B,XIST,EXT1,FREM1,DPH6,MSI2,IGF1R,TBC1D4,DST,PTPRJ,PTPRM,SLC26A7,PAX8,SETBP1,BICC1
	ACADVL	1.75266e-13	5.52475e-09	0.493057	0.293	0.124	19			Human Phenotype	HP:0001900	Increased hemoglobin		4.224e-06	0.01213	0.000536	0.004577	11	106	RPL35A,HLA-C,RPS7,RPS17,RPS19,RPS24,RPS28,JAK1,RPL5,RPL11,RPL15		Coexpression Atlas	gudmap_developingGonad_e18.5_epididymis_1000_k3	DevelopingGonad_e18.5_epididymis_emap-13166_k-means-cluster#3_top-relative-expression-ranked_1000	Gudmap Mouse MOE430.2	6.598e-08	0.0002468	4.519e-06	3.978e-05	13	281	SORBS2,LUC7L3,ARGLU1,SAMD5,PNISR,JMJD1C,SLIT2,MAST4,KANSL1,KIAA1217,PLCL1,GNAQ,MAPK8
	SPTBN2	3.38812e-13	1.068e-08	0.496351	0.257	0.102	19			Human Phenotype	HP:0011012	Abnormality of polysaccharide metabolism		4.294e-06	0.01233	0.000536	0.004577	15	200	RPL35A,HLA-B,HLA-C,B2M,RPS7,RPS17,RPS19,RPS24,RPS28,JAK1,KIT,IDH2,RPL5,RPL11,RPL15		Coexpression Atlas	gudmap_kidney_adult_JuxtaGlom_Ren1_k2_1000	kidney_adult_JuxtaGlom_Ren1_k-means-cluster#2_top-relative-expression-ranked_1000	Gudmap Mouse MOE430.2	6.645e-08	0.0002485	4.519e-06	3.978e-05	14	333	PDE1A,ERBB4,DOCK8,ESRRG,GPX3,AHCYL2,ITPR2,PPARGC1A,THRB,PTPRJ,PKHD1,CGNL1,PCCA,TMEM117
	TAX1BP1	4.30869e-13	1.35819e-08	0.468206	0.496	0.291	19			Human Phenotype	HP:0000457	Depressed nasal ridge		4.634e-06	0.01331	0.0005544	0.004734	11	107	RPL35A,RPS7,RPS17,RPS19,RPS24,RPS28,HSPA9,PRKAR1A,RPL5,RPL11,RPL15		Coexpression Atlas	gudmap_developingGonad_e14.5_ ovary_1000	DevelopingGonad_e14.5_ ovary_emap-6699_top-relative-expression-ranked_1000	Gudmap Mouse MOE430.2	7.225e-08	0.0002702	4.825e-06	4.248e-05	21	778	WWOX,ARGLU1,SAMD5,ANKRD26,ITGA6,XIST,AHCYL2,PNISR,JMJD1C,FAF1,MSI2,MAGI2,SLIT2,RBM25,MAST4,KANSL1,SCMH1,CPEB4,MACROD2,SCAPER,MAPK8
	CSDE1	8.14639e-13	2.5679e-08	0.438674	0.274	0.114	19			Human Phenotype	HP:0011902	Abnormal hemoglobin		5.18e-06	0.01487	0.0005949	0.00508	12	130	RPL35A,HLA-C,RPS7,RPS17,RPS19,RPS24,RPS28,JAK1,RPL5,RPL11,CYB5A,RPL15		Coexpression Atlas	gudmap_developingKidney_e15.5_cortic collect duct_500_k1	DevelopingKidney_e15.5_cortic collect duct_emap-28132_k-means-cluster#1_top-relative-expression-ranked_500	Gudmap Mouse MOE430.2	7.7e-08	0.000288	5.052e-06	4.448e-05	7	54	ESRRG,GLIS3,XIST,PNISR,PPARGC1A,AKAP9,FGD4
	SEPT11	1.39571e-12	4.39956e-08	0.515696	0.307	0.144	19			Human Phenotype	HP:0002913	Myoglobinuria		8.244e-06	0.02367	0.0009104	0.007774	7	40	ACADVL,PGK1,COX5A,LDHA,ISCU,HADHA,HADHB		Coexpression Atlas	Lungmap Mouse Lung E16-PND28 Endothelial Subtype Endothelial-1	Lungmap Mouse Lung E16-PND28 Endothelial Subtype Endothelial-1	Lungmap CCHMC	8.382e-08	0.0003135	5.323e-06	4.686e-05	15	395	FOXO1,SEMA3C,MYO1D,MAP4K3,PPP1R12B,XIST,ITPR1,ITPR2,BPTF,DST,PTPRM,PRKN,GNAQ,GOLGA4,NEAT1
	JAK1	2.44766e-12	7.71552e-08	0.421133	0.346	0.167	19			Human Phenotype	HP:0005560	Imbalanced hemoglobin synthesis		1.021e-05	0.02932	0.001086	0.009273	11	116	RPL35A,HLA-C,RPS7,RPS17,RPS19,RPS24,RPS28,JAK1,RPL5,RPL11,RPL15		Coexpression Atlas	gudmap_kidney_P4_CapMesRenVes_Crym_1000	kidney_P4_CapMesRenVes_Crym_top-relative-expression-ranked_1000	Gudmap Mouse MOE430.2	8.397e-08	0.000314	5.323e-06	4.686e-05	21	785	ABCC4,ERBB4,SORBS2,ZBTB20,ESRRG,GLIS3,MECOM,PARD3B,ZSWIM6,CDK14,FREM1,MSI2,SLIT2,PPARGC1A,IGF1R,PTPRJ,SLC26A7,PAX8,KIAA1217,LRBA,BICC1
	UBE2D3	2.94685e-12	9.28906e-08	0.450371	0.354	0.178	19			Human Phenotype	HP:0025142	Constitutional symptom		1.103e-05	0.03167	0.001131	0.00966	35	910	CHCHD10,RPL35A,PSAP,HLA-B,HLA-C,ACADVL,B2M,RPS7,RPS17,RPS19,CD46,RPS24,RPS28,JAK1,MSMO1,NFE2L2,GNAS,KIT,CA2,HSPD1,CALM1,IDH2,LDHA,CNBP,RHOA,SF3B1,PRKAR1A,FTL,HADHA,HADHB,EPCAM,RPL5,SOD1,RPL11,RPL15		Coexpression Atlas	gudmap_kidney_adult_RenalCortexMixed_Std_1000	kidney_adult_RenalCortexMixed_Std_top-relative-expression-ranked_1000	Gudmap Mouse MOE430.2	9.117e-08	0.000341	5.683e-06	5.003e-05	22	862	DPYD,SEMA3C,PDE1A,ERBB4,ZBTB20,DOCK8,ESRRG,GPX3,GLIS3,MECOM,AHCYL2,PTGER3,PPARGC1A,THRB,PTPRJ,RABGAP1L,CPEB4,MACROD2,PKHD1,ADGRF5,PCCA,BICC1
	NFE2L2	2.98959e-12	9.42378e-08	0.485013	0.354	0.181	19			Human Phenotype	HP:0100273	Neoplasm of the colon		1.388e-05	0.03986	0.001374	0.01174	10	98	B2M,RPS19,NFE2L2,GNAS,KIT,IDH2,RHOA,SF3B1,PRKAR1A,EPCAM		Coexpression Atlas	gudmap_kidney_P4_CapMesRenVes_Crym_500	kidney_P4_CapMesRenVes_Crym_top-relative-expression-ranked_500	Gudmap Mouse MOE430.2	9.552e-08	0.0003573	5.857e-06	5.156e-05	15	399	ABCC4,ERBB4,SORBS2,ZBTB20,GLIS3,MECOM,ZSWIM6,FREM1,MSI2,SLIT2,SLC26A7,PAX8,KIAA1217,LRBA,BICC1
	RANBP2	3.79125e-12	1.19508e-07	0.500431	0.339	0.171	19			Mouse Phenotype	MP:0008762	embryonic lethality		9.914e-06	0.0303	0.0303	0.2606	55	1808	RPL24,TPT1,EPRS,HSP90B1,GAPDH,B2M,NACA,ACTG1,RPS19,NDUFA5,TERF2IP,HNRNPU,TXNRD1,SLC25A3,NFE2L2,FDFT1,BTF3,TAX1BP1,PKM,KIF5B,TAF7,KIT,HSPA5,HSPA9,HSP90AB1,HSPD1,NPM1,DSTN,KRT18,DSP,RBBP8,COX4I1,RTN4,CAPN2,APLP2,RPSA,LDHA,PDIA3,ARF1,EEF1A1,CUL5,CNBP,RHOA,NAMPT,SF3B1,CYCS,FTH1,PRKAR1A,FTL,CTNNA1,PCBP1,ENO1,EPCAM,ATP5F1B,TPI1		Coexpression Atlas	GSM605853_500	Myeloid Cells, MF.RP.Sp, F4/80hi CD11blo CD11c- autofluorescent, Spleen, avg-3	Immgen.org, GSE15907	1.087e-07	0.0004065	6.556e-06	5.772e-05	15	403	GLIS3,PSD3,CDK14,SLC8A1,DST,PTPRJ,PTPRM,ATXN1,FGD4,SBF2,FER,DIP2C,DLG2,PLCL1,TNS3
	ANAPC16	4.60337e-12	1.45108e-07	0.500832	0.257	0.11	19			Domain	IPR029047	HSP70_peptide-bd	InterPro	7.726e-07	0.001414	0.0004534	0.003668	5	12	HSPH1,HSPA4,HSPA5,HSPA9,HSPA4L		Coexpression Atlas	Facebase_RNAseq_e9.5_Maxillary Arch_2500_K1	FacebaseRNAseq_e9.5_Maxillary Arch_top-relative-expression-ranked_2500_k-means-cluster#1	FaceBase_RNAseq	1.139e-07	0.0004258	6.676e-06	5.878e-05	18	591	KANSL1L,PDE4D,MECOM,CDK14,FREM1,SLC4A1,SLC8A1,PTPRJ,ATXN1,C9orf3,SUMF1,RORA,LRBA,MPPED2,PDE7B,SNTB1,BICC1,TNS3
	NAP1L1	8.61398e-12	2.7153e-07	0.412366	0.278	0.123	19			Domain	2.60.34.10	-	Gene3D	7.726e-07	0.001414	0.0004534	0.003668	5	12	HSPH1,HSPA4,HSPA5,HSPA9,HSPA4L		Coexpression Atlas	gudmap_kidney_adult_Mesangium_Meis_k2_1000	kidney_adult_Mesangium_Meis_k-means-cluster#2_top-relative-expression-ranked_1000	Gudmap Mouse MOE430.2	1.142e-07	0.0004273	6.676e-06	5.878e-05	14	348	SORBS2,PSD3,MECOM,ARHGAP6,NRXN3,IGFBP5,SETBP1,FER,PRKCA,PLCL1,PRKG1,SNTB1,RCAN2,TNS3
	HLA-E	1.07384e-11	3.38497e-07	0.414614	0.296	0.139	19			Domain	1.20.1270.10	-	Gene3D	1.239e-06	0.002267	0.0004534	0.003668	5	13	HSPH1,HSPA4,HSPA5,HSPA9,HSPA4L		Coexpression Atlas	facebase_RNAseq_e10.5_NeuroEpith_central_2500	facebase_RNAseq_e10.5_NeuroEpith_central_2500	Gudmap RNAseq	1.264e-07	0.0004727	7.273e-06	6.403e-05	31	1622	MAGI1,CACNB2,AKT3,PDE1C,ERBB4,SHROOM3,SORBS2,ZBTB16,ZBTB20,NEDD4L,LUC7L3,PSD3,ANKRD26,XIST,AHCYL2,ZSWIM6,FAF1,MSI2,SLIT2,BPTF,PPARGC1A,RBM25,NRXN3,AKAP9,FGD4,PAX8,KIAA1217,SETBP1,RERE,IMMP2L,MPPED2
	ATP6V1A	1.21661e-11	3.83501e-07	0.384809	0.48	0.283	19			Domain	IPR029048	HSP70_C	InterPro	1.239e-06	0.002267	0.0004534	0.003668	5	13	HSPH1,HSPA4,HSPA5,HSPA9,HSPA4L		Coexpression Atlas	gudmap_developingKidney_e15.5_cortic collect duct_1000_k5	DevelopingKidney_e15.5_cortic collect duct_emap-28132_k-means-cluster#5_top-relative-expression-ranked_1000	Gudmap Mouse MOE430.2	1.303e-07	0.0004874	7.295e-06	6.423e-05	9	120	SEMA3C,NEDD4L,MYO1D,ESRRG,GLIS3,PPARGC1A,FGD4,PKHD1,CA8
	MPP7	1.79819e-11	5.66826e-07	0.509445	0.3	0.145	19			Domain	IPR018181	Heat_shock_70_CS	InterPro	1.239e-06	0.002267	0.0004534	0.003668	5	13	HSPH1,HSPA4,HSPA5,HSPA9,HSPA4L		Coexpression Atlas	gudmap_developingKidney_e15.5_500_k3	DevelopingKidney_e15.5_anlage of loop of Henle_emap-31283_k-means-cluster#3_top-relative-expression-ranked_500	Gudmap Mouse MOE430.2	1.307e-07	0.0004888	7.295e-06	6.423e-05	11	201	RALGAPA1,AKT3,ZBTB20,DOCK8,ESRRG,XIST,PPARGC1A,AKAP9,KANSL1,MAPK8,NEAT1
	PTBP3	2.94038e-11	9.26867e-07	0.366681	0.431	0.245	19			Domain	PF00012	HSP70	Pfam	4.04e-06	0.007394	0.001034	0.008361	5	16	HSPH1,HSPA4,HSPA5,HSPA9,HSPA4L		Coexpression Atlas	gudmap_dev gonad_e12.5_F_VasAssMesen_MafB_k4_1000	dev gonad_e12.5_F_VasAssMesen_MafB_k-means-cluster#4_top-relative-expression-ranked_1000	Gudmap Mouse ST 1.0	1.464e-07	0.0005474	8.05e-06	7.087e-05	13	301	MAGI1,CACNB2,PDE1A,SORBS2,ITGA6,XIST,CDK14,ITPR2,MAGI2,PTPRG,SCMH1,SPIDR,TNS3
	RPS28	2.98942e-11	9.42326e-07	0.436473	0.265	0.118	19			Domain	IPR019805	Heat_shock_protein_90_CS	InterPro	4.258e-06	0.007793	0.001034	0.008361	3	3	HSP90B1,HSP90AA1,HSP90AB1		Coexpression Atlas	gudmap_dev gonad_e13.5_F_VascAssocMesenchStromOvary_MafB_1000	dev gonad_e13.5_F_VascAssocMesenchStromOvary_MafB_top-relative-expression-ranked_1000	Gudmap Mouse ST 1.0	1.52e-07	0.0005686	8.24e-06	7.255e-05	20	741	MAGI1,CACNB2,PDE1A,SORBS2,PSD3,ITGA6,XIST,CDK14,WNK1,FREM1,ITPR1,ITPR2,MAGI2,SLIT2,IGFBP5,SCMH1,RABGAP1L,DIP2C,SPIDR,TNS3
	IDH2	4.08316e-11	1.28709e-06	0.417917	0.315	0.154	19			Domain	PS00297	HSP70_1	PROSITE	5.648e-06	0.01034	0.001034	0.008361	5	17	HSPH1,HSPA4,HSPA5,HSPA9,HSPA4L		Coexpression Atlas	gudmap_dev gonad_e13.5_F_VascAssocMesenchStromOvary_MafB_500	dev gonad_e13.5_F_VascAssocMesenchStromOvary_MafB_top-relative-expression-ranked_500	Gudmap Mouse ST 1.0	1.615e-07	0.0006039	8.531e-06	7.511e-05	14	358	CACNB2,PDE1A,SORBS2,PSD3,ITGA6,XIST,CDK14,FREM1,ITPR2,MAGI2,SLIT2,IGFBP5,SCMH1,TNS3
	PTMA	5.82083e-11	1.83484e-06	0.346747	0.319	0.154	19			Domain	PS00329	HSP70_2	PROSITE	5.648e-06	0.01034	0.001034	0.008361	5	17	HSPH1,HSPA4,HSPA5,HSPA9,HSPA4L		Coexpression Atlas	gudmap_developingGonad_e16.5_epididymis_500_k2	DevelopingGonad_e16.5_epididymis_emap-29702_k-means-cluster#2_top-relative-expression-ranked_500	Gudmap Mouse MOE430.2	1.62e-07	0.0006057	8.531e-06	7.511e-05	10	162	ARGLU1,SAMD5,AHCYL2,PNISR,SLIT2,MAST4,KANSL1,SCMH1,KIAA1217,MAPK8
	SCIN	9.49226e-11	2.99215e-06	0.359817	0.539	0.346	19			Domain	PS01036	HSP70_3	PROSITE	5.648e-06	0.01034	0.001034	0.008361	5	17	HSPH1,HSPA4,HSPA5,HSPA9,HSPA4L		Coexpression Atlas	gudmap_developingLowerUrinaryTract_e14.5_ urogenital sinus_500	DevelopingLowerUrinaryTract_e14.5_ urogenital sinus_emap-5517_top-relative-expression-ranked_500	Gudmap Mouse MOE430.2	1.688e-07	0.0006311	8.766e-06	7.718e-05	15	417	AKT3,ARGLU1,TNRC6B,XIST,SLC4A1,MSI2,NRXN3,KANSL1,SLC26A7,PRKCE,PRKG1,MAPK8,MAPK10,PDE7B,GULP1
	ST6GAL1	9.50287e-11	2.9955e-06	0.49725	0.406	0.237	19			Domain	IPR013126	Hsp_70_fam	InterPro	7.717e-06	0.01412	0.001284	0.01039	5	18	HSPH1,HSPA4,HSPA5,HSPA9,HSPA4L		Coexpression Atlas	Facebase_RNAseq_e10.5_Neural Epithelium Overlying Central Eminence_500_K5	FacebaseRNAseq_e10.5_Neural Epithelium Overlying Central Eminence_top-relative-expression-ranked_500_k-means-cluster#5	FaceBase_RNAseq	1.716e-07	0.0006416	8.789e-06	7.738e-05	10	163	SORBS2,ZBTB20,PSD3,MECOM,XIST,AHCYL2,MSI2,SLIT2,FGD4,MAPK10
	RSRP1	9.71898e-11	3.06362e-06	0.483543	0.254	0.117	19			Domain	IPR001404	Hsp90_fam	InterPro	1.656e-05	0.0303	0.00202	0.01634	3	4	HSP90B1,HSP90AA1,HSP90AB1		Coexpression Atlas	gudmap_developingLowerUrinaryTract_adult_bladder_1000_k3	DevelopingLowerUrinaryTract_adult_bladder_emap-29457_k-means-cluster#3_top-relative-expression-ranked_1000	Gudmap Mouse MOE430.2	1.846e-07	0.0006905	9.332e-06	8.216e-05	11	208	AKT3,ZBTB20,DOCK8,MSI2,ARHGAP6,CPEB4,RORA,PLCL1,PDE7B,RCAN2,NEAT1
	TM9SF3	1.1054e-10	3.48446e-06	0.402511	0.311	0.154	19			Domain	IPR020575	Hsp90_N	InterPro	1.656e-05	0.0303	0.00202	0.01634	3	4	HSP90B1,HSP90AA1,HSP90AB1		Coexpression Atlas	gudmap_developingLowerUrinaryTract_e14.5_ urogenital sinus_500_k2	DevelopingLowerUrinaryTract_e14.5_ urogenital sinus_emap-5517_k-means-cluster#2_top-relative-expression-ranked_500	Gudmap Mouse MOE430.2	1.938e-07	0.0007247	9.663e-06	8.507e-05	11	209	AKT3,ARGLU1,TNRC6B,XIST,MSI2,KANSL1,PRKCE,PRKG1,MAPK8,PDE7B,GULP1
	PRPF40A	1.2858e-10	4.05311e-06	0.450401	0.309	0.157	19			Domain	PF00183	HSP90	Pfam	1.656e-05	0.0303	0.00202	0.01634	3	4	HSP90B1,HSP90AA1,HSP90AB1		Coexpression Atlas	GSM399442_500	Stem Cells, SC.LTSL.BM, IgM- CD24- CD117+ IL7R- CD150+ CD48- AA4.1+ CD43+, Bone marrow, avg-2	Immgen.org, GSE15907	1.966e-07	0.0007354	9.676e-06	8.519e-05	15	422	CACNB2,MYO1D,PSD3,ITGA6,MECOM,PARD3B,PTGER3,MSI2,ARHGAP6,ARID1B,IGF1R,DST,FGD4,PRKCE,PRKG1
	TGOLN2	2.76772e-10	8.7244e-06	0.38733	0.261	0.12	19			Domain	PS00298	HSP90	PROSITE	1.656e-05	0.0303	0.00202	0.01634	3	4	HSP90B1,HSP90AA1,HSP90AB1		Coexpression Atlas	gudmap_developingGonad_e18.5_ovary_1000_k2	DevelopingGonad_e18.5_ovary_emap-12283_k-means-cluster#2_top-relative-expression-ranked_1000	Gudmap Mouse MOE430.2	2.033e-07	0.0007603	9.874e-06	8.694e-05	11	210	SORBS2,ARGLU1,SAMD5,AHCYL2,PNISR,SLIT2,MAST4,KANSL1,SCMH1,TNRC6A,MAPK8
	ATP6AP2	3.0109e-10	9.49096e-06	0.420092	0.344	0.183	19			Domain	IPR020568	Ribosomal_S5_D2-typ_fold	InterPro	1.862e-05	0.03408	0.00213	0.01723	6	35	HSP90B1,RPS2,RPS16,HSP90AA1,HSP90AB1,EEF2		Coexpression Atlas	gudmap_developingGonad_e12.5_epididymis_k3_1000	DevelopingGonad_e12.5_epididymis_emap-29139_k-means-cluster#3_top-relative-expression-ranked_1000	Gudmap Mouse MOE430.2	2.117e-07	0.0007919	1.015e-05	8.939e-05	12	259	LUC7L3,ARGLU1,SAMD5,AHCYL2,PNISR,SLIT2,PPARGC1A,MAST4,KANSL1,KIAA1217,TNRC6A,MAPK8
	HSPA5	5.35586e-10	1.68828e-05	0.451545	0.259	0.124	19			Pathway	1268691	Peptide chain elongation	BioSystems: REACTOME	2.013e-81	3.348e-78	3.348e-78	2.676e-77	61	93	RPL21,RPL24,RPL30,RPL31,RPL32,RPL34,RPL35A,RPL37A,RPL41,RPLP0,RPLP1,RPLP2,RPS2,RPS3,RPS3A,RPS4X,RPS5,RPS6,RPS7,RPS8,RPS9,RPS11,RPS12,RPS13,RPS14,RPS15,RPS16,RPS17,RPS18,RPS19,RPS20,RPS23,RPS24,RPS25,RPS27,RPS27A,RPS28,RPL10A,RPL23,FAU,RPSA,RPL14,EEF1A1,EEF2,RPL35,RPL13A,RPL3,RPL4,RPL5,RPL6,RPL7,RPL7A,RPL8,RPL9,RPL10,RPL11,RPL12,RPL13,RPL15,RPL18,RPL19		Coexpression Atlas	neurons_SubClass_CRH-med_Top_500_All	neurons_SubClass_CRH-med_Top_500_All	Brain Map - Barres	2.446e-07	0.0009147	1.158e-05	0.0001019	16	491	MAGI1,KANSL1L,CACNB2,ERBB4,OXR1,PPP1R12B,MED13L,PTH2R,ITPR1,NRXN3,GALNT17,ABCA5,KIAA1217,PRKCE,BICC1,RCAN2
	DSTN	8.33625e-10	2.62775e-05	0.396514	0.252	0.118	19			Pathway	1268690	Eukaryotic Translation Elongation	BioSystems: REACTOME	2.892e-79	4.809e-76	2.405e-76	1.922e-75	61	98	RPL21,RPL24,RPL30,RPL31,RPL32,RPL34,RPL35A,RPL37A,RPL41,RPLP0,RPLP1,RPLP2,RPS2,RPS3,RPS3A,RPS4X,RPS5,RPS6,RPS7,RPS8,RPS9,RPS11,RPS12,RPS13,RPS14,RPS15,RPS16,RPS17,RPS18,RPS19,RPS20,RPS23,RPS24,RPS25,RPS27,RPS27A,RPS28,RPL10A,RPL23,FAU,RPSA,RPL14,EEF1A1,EEF2,RPL35,RPL13A,RPL3,RPL4,RPL5,RPL6,RPL7,RPL7A,RPL8,RPL9,RPL10,RPL11,RPL12,RPL13,RPL15,RPL18,RPL19		Coexpression Atlas	gudmap_dev gonad_e13.5_F_VascAssocMesenchStromOvary_MafB_k2_500	dev gonad_e13.5_F_VascAssocMesenchStromOvary_MafB_k-means-cluster#2_top-relative-expression-ranked_500	Gudmap Mouse ST 1.0	2.499e-07	0.0009348	1.168e-05	0.0001029	8	94	PDE1A,SORBS2,ITGA6,XIST,CDK14,ITPR2,MAGI2,SCMH1
	GCC2	8.5742e-10	2.70276e-05	0.408363	0.419	0.251	19			Pathway	1269120	Viral mRNA Translation	BioSystems: REACTOME	2.345e-77	3.899e-74	1.3e-74	1.039e-73	59	93	RPL21,RPL24,RPL30,RPL31,RPL32,RPL34,RPL35A,RPL37A,RPL41,RPLP0,RPLP1,RPLP2,RPS2,RPS3,RPS3A,RPS4X,RPS5,RPS6,RPS7,RPS8,RPS9,RPS11,RPS12,RPS13,RPS14,RPS15,RPS16,RPS17,RPS18,RPS19,RPS20,RPS23,RPS24,RPS25,RPS27,RPS27A,RPS28,RPL10A,RPL23,FAU,RPSA,RPL14,RPL35,RPL13A,RPL3,RPL4,RPL5,RPL6,RPL7,RPL7A,RPL8,RPL9,RPL10,RPL11,RPL12,RPL13,RPL15,RPL18,RPL19		Coexpression Atlas	gudmap_RNAseq_p2_CD2APMEISWT_2500_K4	gudmap_RNAseq_p2_CD2APMEISWT_2500_K4	Gudmap RNAseq	2.738e-07	0.001024	1.264e-05	0.0001113	21	843	COL4A3,PDE1A,SORBS2,ZBTB20,MYO1D,DOCK8,GLIS3,CDK14,ITPR1,ARHGAP6,SLC8A1,NRXN3,GALNT17,IGFBP5,CPEB4,PRKCA,PLCL1,PRKG1,SNTB1,RCAN2,TNS3
	SEC62	5.07895e-09	0.000160099	0.409554	0.3	0.162	19			Pathway	1269718	Nonsense Mediated Decay (NMD) independent of the Exon Junction Complex (EJC)	BioSystems: REACTOME	1.708e-76	2.84e-73	7.1e-74	5.675e-73	60	100	RPL21,RPL24,RPL30,RPL31,RPL32,RPL34,RPL35A,RPL37A,RPL41,RPLP0,RPLP1,RPLP2,RPS2,RPS3,RPS3A,RPS4X,RPS5,RPS6,RPS7,RPS8,RPS9,RPS11,RPS12,RPS13,RPS14,RPS15,RPS16,RPS17,RPS18,RPS19,RPS20,RPS23,RPS24,RPS25,RPS27,RPS27A,RPS28,RPL10A,RPL23,FAU,RPSA,RPL14,PABPC1,RPL35,RPL13A,RPL3,RPL4,RPL5,RPL6,RPL7,RPL7A,RPL8,RPL9,RPL10,RPL11,RPL12,RPL13,RPL15,RPL18,RPL19		Coexpression Atlas	Facebase_RNAseq_e10.5_Maxillary Arch_2500_K5	FacebaseRNAseq_e10.5_Maxillary Arch_top-relative-expression-ranked_2500_k-means-cluster#5	FaceBase_RNAseq	2.851e-07	0.001066	1.3e-05	0.0001145	18	629	BDP1,CAB39,PDE1A,ZBTB20,LUC7L3,ARGLU1,TBC1D5,SAMD5,FNDC3A,PNISR,WNK1,BPTF,PPARGC1A,AKAP9,ATXN1,UBR3,RAPGEF2,MPPED2
	HNRNPDL	5.54413e-09	0.000174762	0.397258	0.274	0.143	19			Pathway	1339156	Selenocysteine synthesis	BioSystems: REACTOME	4.105e-76	6.827e-73	1.365e-73	1.091e-72	59	96	RPL21,RPL24,RPL30,RPL31,RPL32,RPL34,RPL35A,RPL37A,RPL41,RPLP0,RPLP1,RPLP2,RPS2,RPS3,RPS3A,RPS4X,RPS5,RPS6,RPS7,RPS8,RPS9,RPS11,RPS12,RPS13,RPS14,RPS15,RPS16,RPS17,RPS18,RPS19,RPS20,RPS23,RPS24,RPS25,RPS27,RPS27A,RPS28,RPL10A,RPL23,FAU,RPSA,RPL14,RPL35,RPL13A,RPL3,RPL4,RPL5,RPL6,RPL7,RPL7A,RPL8,RPL9,RPL10,RPL11,RPL12,RPL13,RPL15,RPL18,RPL19		Coexpression Atlas	gudmap_developingKidney_e15.5_Ureteral Smooth Musc_1000	DevelopingKidney_e15.5_Ureteral Smooth Musc_emap-28812_top-relative-expression-ranked_1000	Gudmap Mouse MOE430.2	2.916e-07	0.001091	1.314e-05	0.0001157	20	772	RALGAPA1,SEMA3C,AKT3,PDE1C,PDE4D,ZBTB20,PPP1R12B,XIST,PNISR,ITPR1,SLIT2,DST,AKAP9,KANSL1,ATXN1,SCMH1,RABGAP1L,MACROD2,GULP1,CA8
	GPBP1	7.53008e-09	0.000237363	0.362726	0.296	0.157	19			Pathway	1268692	Eukaryotic Translation Termination	BioSystems: REACTOME	1.031e-75	1.714e-72	2.857e-73	2.284e-72	59	97	RPL21,RPL24,RPL30,RPL31,RPL32,RPL34,RPL35A,RPL37A,RPL41,RPLP0,RPLP1,RPLP2,RPS2,RPS3,RPS3A,RPS4X,RPS5,RPS6,RPS7,RPS8,RPS9,RPS11,RPS12,RPS13,RPS14,RPS15,RPS16,RPS17,RPS18,RPS19,RPS20,RPS23,RPS24,RPS25,RPS27,RPS27A,RPS28,RPL10A,RPL23,FAU,RPSA,RPL14,RPL35,RPL13A,RPL3,RPL4,RPL5,RPL6,RPL7,RPL7A,RPL8,RPL9,RPL10,RPL11,RPL12,RPL13,RPL15,RPL18,RPL19		Coexpression Atlas	gudmap_developingGonad_e11.5_ovary + mesonephros_k2_1000	DevelopingGonad_e11.5_ovary + mesonephros_emap-3226_k-means-cluster#2_top-relative-expression-ranked_1000	Gudmap Mouse MOE430.2	3.282e-07	0.001227	1.455e-05	0.0001281	13	323	ARGLU1,SAMD5,ANKRD26,AHCYL2,PNISR,JMJD1C,SLIT2,MAST4,KANSL1,SCMH1,PRKG1,MAPK8,GULP1
	SF3B1	8.65302e-09	0.00027276	0.359261	0.35	0.196	19			Pathway	1268681	Formation of a pool of free 40S subunits	BioSystems: REACTOME	6.317e-74	1.05e-70	1.501e-71	1.2e-70	60	107	RPL21,RPL24,RPL30,RPL31,RPL32,RPL34,RPL35A,RPL37A,RPL41,RPLP0,RPLP1,RPLP2,RPS2,RPS3,RPS3A,RPS4X,RPS5,RPS6,RPS7,RPS8,RPS9,RPS11,RPS12,RPS13,RPS14,RPS15,RPS16,RPS17,RPS18,RPS19,RPS20,RPS23,RPS24,RPS25,RPS27,RPS27A,RPS28,RPL10A,RPL23,FAU,EIF3K,RPSA,RPL14,RPL35,RPL13A,RPL3,RPL4,RPL5,RPL6,RPL7,RPL7A,RPL8,RPL9,RPL10,RPL11,RPL12,RPL13,RPL15,RPL18,RPL19		Coexpression Atlas	gudmap_dev gonad_e12.5_F_VasAssocMesStromOvary_Sma_k3_1000	dev gonad_e12.5_F_VasAssocMesStromOvary_Sma_k-means-cluster#3_top-relative-expression-ranked_1000	Gudmap Mouse ST 1.0	3.308e-07	0.001237	1.455e-05	0.0001281	12	270	MAGI1,CACNB2,PDE1A,XIST,CDK14,ITPR2,MAGI2,TBC1D4,PTPRG,SCMH1,SPIDR,TNS3
	PHLDB2	1.40322e-08	0.000442322	0.3153	0.428	0.258	19			Pathway	1268688	L13a-mediated translational silencing of Ceruloplasmin expression	BioSystems: REACTOME	1.109e-73	1.844e-70	2.305e-71	1.843e-70	62	119	RPL21,RPL24,RPL30,RPL31,RPL32,RPL34,RPL35A,RPL37A,RPL41,RPLP0,RPLP1,RPLP2,RPS2,RPS3,RPS3A,RPS4X,RPS5,RPS6,RPS7,RPS8,RPS9,RPS11,RPS12,RPS13,RPS14,RPS15,RPS16,RPS17,RPS18,RPS19,RPS20,RPS23,RPS24,RPS25,RPS27,RPS27A,RPS28,RPL10A,RPL23,FAU,EIF3K,RPSA,RPL14,PABPC1,EIF4A2,RPL35,RPL13A,RPL3,RPL4,RPL5,RPL6,RPL7,RPL7A,RPL8,RPL9,RPL10,RPL11,RPL12,RPL13,RPL15,RPL18,RPL19		Coexpression Atlas	facebase_RNAseq_e14.5_palate_poster_oral_Tgfbr2_WT_2500	facebase_RNAseq_e14.5_palate_poster_oral_Tgfbr2_WT_2500	Gudmap RNAseq	3.685e-07	0.001378	1.589e-05	0.0001399	29	1522	KANSL1L,PDE1A,AKT3,ADAMTSL1,LUC7L3,ESRRG,SAMD5,PSD3,FBXL17,XIST,CDK14,FREM1,BPTF,PPARGC1A,ARHGAP6,PTPRM,C9orf3,RABGAP1L,SETBP1,PRKCA,PRKCE,ADGRF5,PLCL1,PRKG1,PCCA,MPPED2,PDE7B,SNTB1,BICC1
	CLTC	2.39507e-08	0.000754975	0.3545	0.317	0.176	19			Pathway	1268686	GTP hydrolysis and joining of the 60S ribosomal subunit	BioSystems: REACTOME	7.122e-72	1.184e-68	1.316e-69	1.052e-68	61	119	RPL21,RPL24,RPL30,RPL31,RPL32,RPL34,RPL35A,RPL37A,RPL41,RPLP0,RPLP1,RPLP2,RPS2,RPS3,RPS3A,RPS4X,RPS5,RPS6,RPS7,RPS8,RPS9,RPS11,RPS12,RPS13,RPS14,RPS15,RPS16,RPS17,RPS18,RPS19,RPS20,RPS23,RPS24,RPS25,RPS27,RPS27A,RPS28,RPL10A,RPL23,FAU,EIF3K,RPSA,RPL14,EIF4A2,RPL35,RPL13A,RPL3,RPL4,RPL5,RPL6,RPL7,RPL7A,RPL8,RPL9,RPL10,RPL11,RPL12,RPL13,RPL15,RPL18,RPL19		Coexpression Atlas	gudmap_dev gonad_e12.5_F_VasAssMesen_MafB_1000	dev gonad_e12.5_F_VasAssMesen_MafB_top-relative-expression-ranked_1000	Gudmap Mouse ST 1.0	3.719e-07	0.001391	1.589e-05	0.0001399	20	784	MAGI1,CACNB2,SEMA3C,PDE1A,SORBS2,PSD3,ITGA6,XIST,EXT1,CDK14,FREM1,ITPR1,ITPR2,MAGI2,SLIT2,IGFBP5,PTPRG,SCMH1,SPIDR,TNS3
	LIMA1	2.73215e-08	0.000861229	0.329138	0.348	0.196	19			Pathway	1268679	Eukaryotic Translation Initiation	BioSystems: REACTOME	2.587e-71	4.302e-68	3.911e-69	3.127e-68	62	127	RPL21,RPL24,RPL30,RPL31,RPL32,RPL34,RPL35A,RPL37A,RPL41,RPLP0,RPLP1,RPLP2,RPS2,RPS3,RPS3A,RPS4X,RPS5,RPS6,RPS7,RPS8,RPS9,RPS11,RPS12,RPS13,RPS14,RPS15,RPS16,RPS17,RPS18,RPS19,RPS20,RPS23,RPS24,RPS25,RPS27,RPS27A,RPS28,RPL10A,RPL23,FAU,EIF3K,RPSA,RPL14,PABPC1,EIF4A2,RPL35,RPL13A,RPL3,RPL4,RPL5,RPL6,RPL7,RPL7A,RPL8,RPL9,RPL10,RPL11,RPL12,RPL13,RPL15,RPL18,RPL19		Coexpression Atlas	gudmap_dev gonad_e13.5_F_gudmap_devVascOvary_Flk_k2_1000	dev gonad_e13.5_F_DevVascOvary_Flk_k-means-cluster#2_top-relative-expression-ranked_1000	Gudmap Mouse ST 1.0	3.738e-07	0.001398	1.589e-05	0.0001399	6	42	MAGI1,SORBS2,ITGA6,XIST,ITPR2,PTPRG
	CRYBG3	2.85504e-08	0.000899967	0.357264	0.365	0.213	19			Pathway	1268680	Cap-dependent Translation Initiation	BioSystems: REACTOME	2.587e-71	4.302e-68	3.911e-69	3.127e-68	62	127	RPL21,RPL24,RPL30,RPL31,RPL32,RPL34,RPL35A,RPL37A,RPL41,RPLP0,RPLP1,RPLP2,RPS2,RPS3,RPS3A,RPS4X,RPS5,RPS6,RPS7,RPS8,RPS9,RPS11,RPS12,RPS13,RPS14,RPS15,RPS16,RPS17,RPS18,RPS19,RPS20,RPS23,RPS24,RPS25,RPS27,RPS27A,RPS28,RPL10A,RPL23,FAU,EIF3K,RPSA,RPL14,PABPC1,EIF4A2,RPL35,RPL13A,RPL3,RPL4,RPL5,RPL6,RPL7,RPL7A,RPL8,RPL9,RPL10,RPL11,RPL12,RPL13,RPL15,RPL18,RPL19		Coexpression Atlas	gudmap_dev gonad_e11.5_F_GonMes_Sma_1000	dev gonad_e11.5_F_GonMes_Sma_top-relative-expression-ranked_1000	Gudmap Mouse ST 1.0	3.795e-07	0.001419	1.595e-05	0.0001404	21	860	MAGI1,CACNB2,SEMA3C,PDE1A,SHROOM3,MYO1D,PSD3,XIST,EXT1,MED13L,FREM1,MAGI2,SLIT2,IGFBP5,PTPRG,KIAA1217,PRKG1,SPIDR,PACRG,TNS3,GULP1
	LINC00657	3.3151e-08	0.00104499	0.307128	0.304	0.168	19			Pathway	1268689	SRP-dependent cotranslational protein targeting to membrane	BioSystems: REACTOME	5.489e-71	9.128e-68	7.606e-69	6.08e-68	60	116	RPL21,RPL24,RPL30,RPL31,RPL32,RPL34,RPL35A,RPL37A,RPL41,RPLP0,RPLP1,RPLP2,RPS2,RPS3,RPS3A,RPS4X,RPS5,RPS6,RPS7,RPS8,RPS9,RPS11,RPS12,RPS13,RPS14,RPS15,SRP14,RPS16,RPS17,RPS18,RPS19,RPS20,RPS23,RPS24,RPS25,RPS27,RPS27A,RPS28,RPL10A,RPL23,FAU,RPSA,RPL14,RPL35,RPL13A,RPL3,RPL4,RPL5,RPL6,RPL7,RPL7A,RPL8,RPL9,RPL10,RPL11,RPL12,RPL13,RPL15,RPL18,RPL19		Coexpression Atlas	gudmap_developingGonad_e14.5_ ovary_1000_k3	DevelopingGonad_e14.5_ ovary_emap-6699_k-means-cluster#3_top-relative-expression-ranked_1000	Gudmap Mouse MOE430.2	4.054e-07	0.001516	1.682e-05	0.0001481	11	225	ARGLU1,SAMD5,ANKRD26,AHCYL2,PNISR,JMJD1C,SLIT2,MAST4,KANSL1,SCMH1,MAPK8
	CTNNA1	4.4971e-08	0.00141757	0.393075	0.287	0.161	19			Pathway	1339149	Selenoamino acid metabolism	BioSystems: REACTOME	1.086e-70	1.806e-67	1.389e-68	1.111e-67	61	123	RPL21,RPL24,EPRS,RPL30,RPL31,RPL32,RPL34,RPL35A,RPL37A,RPL41,RPLP0,RPLP1,RPLP2,RPS2,RPS3,RPS3A,RPS4X,RPS5,RPS6,RPS7,RPS8,RPS9,RPS11,RPS12,RPS13,RPS14,RPS15,RPS16,RPS17,RPS18,RPS19,RPS20,RPS23,RPS24,RPS25,RPS27,RPS27A,RPS28,RPL10A,TXNRD1,RPL23,FAU,RPSA,RPL14,RPL35,RPL13A,RPL3,RPL4,RPL5,RPL6,RPL7,RPL7A,RPL8,RPL9,RPL10,RPL11,RPL12,RPL13,RPL15,RPL18,RPL19		Coexpression Atlas	gudmap_kidney_adult_Podocyte_MafB_200	kidney_adult_Podocyte_MafB_top-relative-expression-ranked_200	Gudmap Mouse MOE430.2	4.093e-07	0.001531	1.682e-05	0.0001481	10	179	COL4A3,ZBTB20,MYO1D,PARD3B,MAGI2,PTPRJ,ABCA5,SLC26A7,CPEB4,PRKG1
	VAPA	8.8995e-08	0.0028053	0.331462	0.259	0.139	19			Pathway	1269717	Nonsense Mediated Decay (NMD) enhanced by the Exon Junction Complex (EJC)	BioSystems: REACTOME	1.69e-69	2.811e-66	1.874e-67	1.498e-66	60	121	RPL21,RPL24,RPL30,RPL31,RPL32,RPL34,RPL35A,RPL37A,RPL41,RPLP0,RPLP1,RPLP2,RPS2,RPS3,RPS3A,RPS4X,RPS5,RPS6,RPS7,RPS8,RPS9,RPS11,RPS12,RPS13,RPS14,RPS15,RPS16,RPS17,RPS18,RPS19,RPS20,RPS23,RPS24,RPS25,RPS27,RPS27A,RPS28,RPL10A,RPL23,FAU,RPSA,RPL14,PABPC1,RPL35,RPL13A,RPL3,RPL4,RPL5,RPL6,RPL7,RPL7A,RPL8,RPL9,RPL10,RPL11,RPL12,RPL13,RPL15,RPL18,RPL19		Coexpression Atlas	gudmap_dev gonad_e12.5_F_VasAssMesen_MafB_500	dev gonad_e12.5_F_VasAssMesen_MafB_top-relative-expression-ranked_500	Gudmap Mouse ST 1.0	4.405e-07	0.001647	1.791e-05	0.0001576	14	389	MAGI1,SEMA3C,PDE1A,PSD3,ITGA6,XIST,CDK14,FREM1,ITPR2,MAGI2,SLIT2,IGFBP5,SPIDR,TNS3
	FAM134B	1.03715e-07	0.00326931	0.388328	0.252	0.133	19			Pathway	1269716	Nonsense-Mediated Decay (NMD)	BioSystems: REACTOME	1.69e-69	2.811e-66	1.874e-67	1.498e-66	60	121	RPL21,RPL24,RPL30,RPL31,RPL32,RPL34,RPL35A,RPL37A,RPL41,RPLP0,RPLP1,RPLP2,RPS2,RPS3,RPS3A,RPS4X,RPS5,RPS6,RPS7,RPS8,RPS9,RPS11,RPS12,RPS13,RPS14,RPS15,RPS16,RPS17,RPS18,RPS19,RPS20,RPS23,RPS24,RPS25,RPS27,RPS27A,RPS28,RPL10A,RPL23,FAU,RPSA,RPL14,PABPC1,RPL35,RPL13A,RPL3,RPL4,RPL5,RPL6,RPL7,RPL7A,RPL8,RPL9,RPL10,RPL11,RPL12,RPL13,RPL15,RPL18,RPL19		Coexpression Atlas	gudmap_dev gonad_e13.5_F_VascAssocMesenchStromOvary_Sma_1000	dev gonad_e13.5_F_VascAssocMesenchStromOvary_Sma_top-relative-expression-ranked_1000	Gudmap Mouse ST 1.0	4.908e-07	0.001836	1.974e-05	0.0001738	20	798	MAGI1,CACNB2,PDE1A,SORBS2,PSD3,ITGA6,XIST,EXT1,CDK14,FREM1,ITPR2,MAGI2,SLIT2,PPARGC1A,IGFBP5,SCMH1,KIAA1217,PRKG1,BICC1,TNS3
	ARHGAP5	1.26246e-07	0.00397953	0.347457	0.346	0.209	19			Pathway	1269109	Influenza Life Cycle	BioSystems: REACTOME	7.034e-68	1.17e-64	7.311e-66	5.844e-65	63	147	RPL21,RPL24,RPL30,RPL31,RPL32,RPL34,RPL35A,RPL37A,RPL41,RPLP0,RPLP1,RPLP2,RPS2,RPS3,RPS3A,RPS4X,RPS5,RPS6,RPS7,RPS8,RPS9,RPS11,RPS12,RPS13,RPS14,RPS15,RPS16,RPS17,RPS18,RPS19,RPS20,RPS23,RPS24,RPS25,RPS27,RPS27A,RPS28,RPL10A,RPL23,FAU,CLTC,HSP90AA1,RANBP2,CANX,RPSA,RPL14,RPL35,RPL13A,RPL3,RPL4,RPL5,RPL6,RPL7,RPL7A,RPL8,RPL9,RPL10,RPL11,RPL12,RPL13,RPL15,RPL18,RPL19		Coexpression Atlas	Facebase_RNAseq_e9.5_Olfactory Placode_2500_K2	FacebaseRNAseq_e9.5_Olfactory Placode_top-relative-expression-ranked_2500_k-means-cluster#2	FaceBase_RNAseq	5.365e-07	0.002007	2.135e-05	0.0001879	18	657	KANSL1L,PDE4D,MECOM,CDK14,FREM1,SLC4A1,SLC8A1,ATXN1,SCMH1,C9orf3,SUMF1,SCAPER,LRBA,MPPED2,PDE7B,SNTB1,BICC1,TNS3
	PLEKHA1	1.40594e-07	0.0044318	0.331061	0.278	0.153	19			Pathway	1268678	Translation	BioSystems: REACTOME	3.836e-67	6.38e-64	3.753e-65	3e-64	65	165	RPL21,RPL24,RPL30,RPL31,RPL32,RPL34,RPL35A,RPL37A,RPL41,RPLP0,RPLP1,RPLP2,RPS2,RPS3,RPS3A,RPS4X,RPS5,RPS6,RPS7,RPS8,RPS9,RPS11,RPS12,RPS13,RPS14,RPS15,SRP14,RPS16,RPS17,RPS18,RPS19,RPS20,RPS23,RPS24,RPS25,RPS27,RPS27A,RPS28,RPL10A,RPL23,FAU,EIF3K,RPSA,RPL14,PABPC1,EEF1A1,EEF2,EIF4A2,RPL35,RPL13A,RPL3,RPL4,RPL5,RPL6,RPL7,RPL7A,RPL8,RPL9,RPL10,RPL11,RPL12,RPL13,RPL15,RPL18,RPL19		Coexpression Atlas	gudmap_dev gonad_e12.5_F_SupCellPrec_Sry_1000	dev gonad_e12.5_F_SupCellPrec_Sry_top-relative-expression-ranked_1000	Gudmap Mouse ST 1.0	5.517e-07	0.002063	2.172e-05	0.0001912	20	804	MAGI1,CACNB2,PDE1A,SORBS2,ERC1,ITGA6,XIST,MED13L,CDK14,ITPR2,MAGI2,TBC1D4,DST,AKAP9,IGFBP5,PTPRG,SCMH1,CGNL1,SPIDR,TNS3
	SLC38A1	1.7702e-07	0.00558001	0.312812	0.307	0.176	19			Pathway	1269115	Influenza Viral RNA Transcription and Replication	BioSystems: REACTOME	1.051e-66	1.747e-63	9.707e-65	7.76e-64	61	138	RPL21,RPL24,RPL30,RPL31,RPL32,RPL34,RPL35A,RPL37A,RPL41,RPLP0,RPLP1,RPLP2,RPS2,RPS3,RPS3A,RPS4X,RPS5,RPS6,RPS7,RPS8,RPS9,RPS11,RPS12,RPS13,RPS14,RPS15,RPS16,RPS17,RPS18,RPS19,RPS20,RPS23,RPS24,RPS25,RPS27,RPS27A,RPS28,RPL10A,RPL23,FAU,HSP90AA1,RANBP2,RPSA,RPL14,RPL35,RPL13A,RPL3,RPL4,RPL5,RPL6,RPL7,RPL7A,RPL8,RPL9,RPL10,RPL11,RPL12,RPL13,RPL15,RPL18,RPL19		Coexpression Atlas	gudmap_developingLowerUrinaryTract_e14.5_ urethra_1000	DevelopingLowerUrinaryTract_e14.5_ urethra_emap-30892_top-relative-expression-ranked_1000	Gudmap Mouse MOE430.2	5.847e-07	0.002187	2.278e-05	0.0002005	20	807	RALGAPA1,SEMA3C,AKT3,ABCC4,NEDD4L,ESRRG,XIST,ARL15,SLC4A1,MSI2,PPARGC1A,DST,KANSL1,IGFBP5,PTPRG,ABCA5,PRKCE,FOXP1,MAPK8,GULP1
	PNPLA8	5.14745e-07	0.0162258	0.328313	0.283	0.162	19			Pathway	1269108	Influenza Infection	BioSystems: REACTOME	2.028e-65	3.372e-62	1.775e-63	1.419e-62	63	158	RPL21,RPL24,RPL30,RPL31,RPL32,RPL34,RPL35A,RPL37A,RPL41,RPLP0,RPLP1,RPLP2,RPS2,RPS3,RPS3A,RPS4X,RPS5,RPS6,RPS7,RPS8,RPS9,RPS11,RPS12,RPS13,RPS14,RPS15,RPS16,RPS17,RPS18,RPS19,RPS20,RPS23,RPS24,RPS25,RPS27,RPS27A,RPS28,RPL10A,RPL23,FAU,CLTC,HSP90AA1,RANBP2,CANX,RPSA,RPL14,RPL35,RPL13A,RPL3,RPL4,RPL5,RPL6,RPL7,RPL7A,RPL8,RPL9,RPL10,RPL11,RPL12,RPL13,RPL15,RPL18,RPL19		Coexpression Atlas	Facebase_RNAseq_ratio_e9.5_MandibularArch_vs_MaxillaryArch_2500_K5	FacebaseRNAseq_ratio_e9.5_MandibularArch_vs_MaxillaryArch_top-relative-expression-ranked_2500_k-means-cluster#5	FaceBase_RNAseq	6.234e-07	0.002331	2.404e-05	0.0002116	19	736	KANSL1L,PDE1A,PDE4D,MECOM,CDK14,FREM1,SLC4A1,SLC8A1,ATXN1,C9orf3,SUMF1,SCAPER,UBR3,RORA,MPPED2,PDE7B,SNTB1,BICC1,TNS3
	DSP	8.41229e-07	0.0265172	0.25729	0.517	0.364	19			Pathway	83036	Ribosome	BioSystems: KEGG	6.582e-60	1.095e-56	5.473e-58	4.375e-57	59	154	RPL21,RPL24,RPL30,RPL31,RPL32,RPL34,RPL35A,RPL37A,RPL41,RPLP0,RPLP1,RPLP2,RPS2,RPS3,RPS3A,RPS4X,RPS5,RPS6,RPS7,RPS8,RPS9,RPS11,RPS12,RPS13,RPS14,RPS15,RPS16,RPS17,RPS18,RPS19,RPS20,RPS23,RPS24,RPS25,RPS27,RPS27A,RPS28,RPL10A,RPL23,FAU,RPSA,RPL14,RPL35,RPL13A,RPL3,RPL4,RPL5,RPL6,RPL7,RPL7A,RPL8,RPL9,RPL10,RPL11,RPL12,RPL13,RPL15,RPL18,RPL19		Coexpression Atlas	gudmap_kidney_adult_JuxtaGlom_Ren1_500	kidney_adult_JuxtaGlom_Ren1_top-relative-expression-ranked_500	Gudmap Mouse MOE430.2	6.331e-07	0.002368	2.416e-05	0.0002127	14	401	PDE1A,ZBTB20,ESRRG,GPX3,MECOM,AHCYL2,PTGER3,ITPR2,PPARGC1A,SLC8A1,PKHD1,ADGRF5,PCCA,BICC1
	LRRFIP1	1.81336e-06	0.0571606	0.252496	0.485	0.333	19			Pathway	1269056	Infectious disease	BioSystems: REACTOME	2.426e-56	4.034e-53	1.921e-54	1.536e-53	79	393	RPL21,RPL24,RPL30,RPL31,RPL32,RPL34,RPL35A,RPL37A,RPL41,RPLP0,RPLP1,RPLP2,RPS2,RPS3,RPS3A,RPS4X,RPS5,RPS6,B2M,PSMA7,RPS7,RPS8,RPS9,RPS11,RPS12,RPS13,RPS14,RPS15,RPS16,RPS17,RPS18,RPS19,RPS20,RPS23,RPS24,RPS25,RPS27,RPS27A,RPS28,RPL10A,TXNRD1,RPL23,UBB,FAU,CLTC,TAF7,HSP90AA1,HSP90AB1,NPM1,RANBP2,CALM1,SLC25A5,CANX,RPSA,RPL14,XRCC5,SKP1,PPIA,ARF1,CUL5,EEF2,CD9,RPL35,RPL13A,RPL3,RPL4,RPL5,RPL6,RPL7,…		Coexpression Atlas	gudmap_developingKidney_e15.5_anlage of loop of Henle_500	DevelopingKidney_e15.5_anlage of loop of Henle_emap-31283_top-relative-expression-ranked_500	Gudmap Mouse MOE430.2	6.522e-07	0.002439	2.464e-05	0.0002169	14	402	RALGAPA1,AKT3,PDE1C,ZBTB20,DOCK8,ESRRG,XIST,PPARGC1A,AKAP9,KANSL1,PAX8,PKHD1,MAPK8,NEAT1
	PDE4D	1.87766e-120	5.91875e-116	1.38193	0.937	0.51	20			Pathway	1383086	Major pathway of rRNA processing in the nucleolus and cytosol	BioSystems: REACTOME	5.196e-55	8.641e-52	3.928e-53	3.14e-52	59	181	RPL21,RPL24,RPL30,RPL31,RPL32,RPL34,RPL35A,RPL37A,RPL41,RPLP0,RPLP1,RPLP2,RPS2,RPS3,RPS3A,RPS4X,RPS5,RPS6,RPS7,RPS8,RPS9,RPS11,RPS12,RPS13,RPS14,RPS15,RPS16,RPS17,RPS18,RPS19,RPS20,RPS23,RPS24,RPS25,RPS27,RPS27A,RPS28,RPL10A,RPL23,FAU,RPSA,RPL14,RPL35,RPL13A,RPL3,RPL4,RPL5,RPL6,RPL7,RPL7A,RPL8,RPL9,RPL10,RPL11,RPL12,RPL13,RPL15,RPL18,RPL19		Coexpression Atlas	gudmap_kidney_e15.5_Podocyte_MafB_1000	kidney_e15.5_Podocyte_MafB_top-relative-expression-ranked_1000	Gudmap Mouse MOE430.2	6.948e-07	0.002598	2.598e-05	0.0002288	20	816	SEMA3C,ERBB4,PDE4D,ESRRG,GLIS3,MECOM,PARD3B,XIST,FREM1,SLIT2,PPARGC1A,PTPRJ,SLC26A7,PAX8,CPEB4,PKHD1,PLCL1,LRBA,BICC1,CA8
	CLNK	8.48585e-102	2.67491e-97	1.69626	0.764	0.215	20			Pathway	1427846	rRNA processing in the nucleus and cytosol	BioSystems: REACTOME	3.981e-53	6.62e-50	2.878e-51	2.301e-50	59	193	RPL21,RPL24,RPL30,RPL31,RPL32,RPL34,RPL35A,RPL37A,RPL41,RPLP0,RPLP1,RPLP2,RPS2,RPS3,RPS3A,RPS4X,RPS5,RPS6,RPS7,RPS8,RPS9,RPS11,RPS12,RPS13,RPS14,RPS15,RPS16,RPS17,RPS18,RPS19,RPS20,RPS23,RPS24,RPS25,RPS27,RPS27A,RPS28,RPL10A,RPL23,FAU,RPSA,RPL14,RPL35,RPL13A,RPL3,RPL4,RPL5,RPL6,RPL7,RPL7A,RPL8,RPL9,RPL10,RPL11,RPL12,RPL13,RPL15,RPL18,RPL19		Coexpression Atlas	Facebase_RNAseq_e10.5_Neural Epithelium Overlying Central Eminence_2500_K3	FacebaseRNAseq_e10.5_Neural Epithelium Overlying Central Eminence_top-relative-expression-ranked_2500_k-means-cluster#3	FaceBase_RNAseq	7.238e-07	0.002707	2.68e-05	0.000236	21	895	MAGI1,AKT3,SORBS2,ZBTB20,NEDD4L,LUC7L3,PSD3,MECOM,XIST,AHCYL2,GLCCI1,MSI2,SLIT2,PPARGC1A,NRXN3,DST,AKAP9,ATXN1,FGD4,SETBP1,MAPK10
	ADGRF5	2.69596e-100	8.49821e-96	1.92502	0.712	0.168	20			Pathway	1383085	rRNA processing	BioSystems: REACTOME	1.15e-51	1.912e-48	7.968e-50	6.37e-49	59	203	RPL21,RPL24,RPL30,RPL31,RPL32,RPL34,RPL35A,RPL37A,RPL41,RPLP0,RPLP1,RPLP2,RPS2,RPS3,RPS3A,RPS4X,RPS5,RPS6,RPS7,RPS8,RPS9,RPS11,RPS12,RPS13,RPS14,RPS15,RPS16,RPS17,RPS18,RPS19,RPS20,RPS23,RPS24,RPS25,RPS27,RPS27A,RPS28,RPL10A,RPL23,FAU,RPSA,RPL14,RPL35,RPL13A,RPL3,RPL4,RPL5,RPL6,RPL7,RPL7A,RPL8,RPL9,RPL10,RPL11,RPL12,RPL13,RPL15,RPL18,RPL19		Coexpression Atlas	gudmap_dev gonad_e11.5_M_GonadVasMes_Flk_1000	dev gonad_e11.5_M_GonadVasMes_Flk_top-relative-expression-ranked_1000	Gudmap Mouse ST 1.0	8.71e-07	0.003258	3.194e-05	0.0002812	20	828	MAGI1,SEMA3C,PDE1A,SHROOM3,PSD3,EXT1,CDK14,FREM1,MAGI2,SLIT2,PPARGC1A,IGFBP5,PTPRG,KIAA1217,ADGRF5,PRKG1,SPIDR,BICC1,TNS3,GULP1
	SLIT2	7.05533e-99	2.22398e-94	2.35798	0.626	0.074	20			Pathway	1270158	Metabolism of amino acids and derivatives	BioSystems: REACTOME	3.96e-41	6.586e-38	2.634e-39	2.106e-38	64	367	RPL21,RPL24,EPRS,RPL30,RPL31,RPL32,RPL34,RPL35A,RPL37A,RPL41,RPLP0,RPLP1,RPLP2,ACAT1,RPS2,RPS3,RPS3A,RPS4X,RPS5,RPS6,PSMA7,RPS7,RPS8,RPS9,RPS11,RPS12,RPS13,RPS14,RPS15,RPS16,RPS17,RPS18,RPS19,RPS20,RPS23,RPS24,RPS25,RPS27,RPS27A,RPS28,RPL10A,TXNRD1,RPL23,FAU,SAT1,RPSA,RPL14,RPL35,RPL13A,RPL3,RPL4,RPL5,RPL6,RPL7,RPL7A,RPL8,RPL9,RPL10,RPL11,RPL12,RPL13,RPL15,RPL18,RPL19		Coexpression Atlas	gudmap_kidney_e15.5_Podocyte_MafB_500	kidney_e15.5_Podocyte_MafB_top-relative-expression-ranked_500	Gudmap Mouse MOE430.2	8.983e-07	0.00336	3.262e-05	0.0002872	14	413	SEMA3C,ERBB4,ESRRG,MECOM,PARD3B,XIST,FREM1,PPARGC1A,PTPRJ,SLC26A7,PAX8,CPEB4,BICC1,CA8
	ESRRG	1.05415e-92	3.32288e-88	1.26289	0.859	0.45	20			Pathway	1268854	Disease	BioSystems: REACTOME	1.107e-38	1.84e-35	7.078e-37	5.658e-36	89	867	RPL21,RPL24,RPL30,RPL31,RPL32,RPL34,RPL35A,RPL37A,RPL41,RPLP0,RPLP1,RPLP2,RPS2,RPS3,RPS3A,RPS4X,RPS5,RPS6,B2M,PSMA7,RPS7,RPS8,RPS9,RPS11,RPS12,RPS13,RPS14,RPS15,RPS16,RPS17,RPS18,RPS19,RPS20,RPS23,RPS24,RPS25,RPS27,RPS27A,RPS28,IQGAP1,RPL10A,TXNRD1,RPL23,UBB,FAU,CLTC,TAF7,KIT,HSP90AA1,HSP90AB1,NPM1,RANBP2,CALM1,SLC25A5,ADAMTS1,CANX,CAPN2,RPSA,RPL14,APP,XRCC5,SKP1,PPIA,YWHAB,ARF1,CUL5,EEF2,CD9,PEB…		Coexpression Atlas	Facebase_RNAseq_e10.5_Neural Epithelium Flanking Eminence_2500_K5	FacebaseRNAseq_e10.5_Neural Epithelium Flanking Eminence_top-relative-expression-ranked_2500_k-means-cluster#5	FaceBase_RNAseq	9.383e-07	0.003509	3.374e-05	0.0002971	20	832	GPHN,RALGAPA1,BDP1,MAGI1,CACNB2,ZBTB20,NEDD4L,LUC7L3,ERC1,TBC1D5,ANKRD26,FBXL17,TNRC6B,PNISR,PPARGC1A,AKAP9,SETBP1,RERE,GOLGA4,EXOC4
	PRKG1	5.37986e-82	1.69584e-77	1.78798	0.624	0.141	20			Pathway	1268684	Translation initiation complex formation	BioSystems: REACTOME	8.928e-34	1.485e-30	5.499e-32	4.396e-31	30	64	RPS2,RPS3,RPS3A,RPS4X,RPS5,RPS6,RPS7,RPS8,RPS9,RPS11,RPS12,RPS13,RPS14,RPS15,RPS16,RPS17,RPS18,RPS19,RPS20,RPS23,RPS24,RPS25,RPS27,RPS27A,RPS28,FAU,EIF3K,RPSA,PABPC1,EIF4A2		Coexpression Atlas	gudmap_developingKidney_e15.5_Proximal Tubules_1000	DevelopingKidney_e15.5_Proximal Tubules_emap-28005_top-relative-expression-ranked_1000	Gudmap Mouse MOE430.2	9.863e-07	0.003689	3.513e-05	0.0003093	19	759	RALGAPA1,KANSL1L,SEMA3C,PDE1C,ZBTB20,LUC7L3,BCAS3,ESRRG,GLIS3,GPAT3,XIST,PNISR,PPARGC1A,AKAP9,KANSL1,PAX8,RABGAP1L,PKHD1,NEAT1
	MAGI1	1.12813e-74	3.55609e-70	1.02169	0.855	0.526	20			Pathway	1268683	Activation of the mRNA upon binding of the cap-binding complex and eIFs, and subsequent binding to 43S	BioSystems: REACTOME	1.628e-33	2.707e-30	9.669e-32	7.729e-31	30	65	RPS2,RPS3,RPS3A,RPS4X,RPS5,RPS6,RPS7,RPS8,RPS9,RPS11,RPS12,RPS13,RPS14,RPS15,RPS16,RPS17,RPS18,RPS19,RPS20,RPS23,RPS24,RPS25,RPS27,RPS27A,RPS28,FAU,EIF3K,RPSA,PABPC1,EIF4A2		Coexpression Atlas	Facebase_RNAseq_e10.5_Mandibular Arch_2500_K3	FacebaseRNAseq_e10.5_Mandibular Arch_top-relative-expression-ranked_2500_k-means-cluster#3	FaceBase_RNAseq	1.01e-06	0.003779	3.565e-05	0.0003138	20	836	BDP1,KANSL1L,PDE1A,PDE4D,LUC7L3,ARGLU1,ANKRD26,MECOM,CDK14,ITPR2,SLC8A1,ATXN1,C9orf3,SCAPER,LRBA,MPPED2,PDE7B,SNTB1,BICC1,TNS3
	PLCL1	1.46947e-62	4.63205e-58	1.33943	0.646	0.228	20			Pathway	1268682	Formation of the ternary complex, and subsequently, the 43S complex	BioSystems: REACTOME	6.703e-33	1.115e-29	3.844e-31	3.073e-30	28	55	RPS2,RPS3,RPS3A,RPS4X,RPS5,RPS6,RPS7,RPS8,RPS9,RPS11,RPS12,RPS13,RPS14,RPS15,RPS16,RPS17,RPS18,RPS19,RPS20,RPS23,RPS24,RPS25,RPS27,RPS27A,RPS28,FAU,EIF3K,RPSA		Coexpression Atlas	gudmap_developingGonad_P2_epididymis_1000_k3	DevelopingGonad_P2_epididymis_emap-30199_k-means-cluster#3_top-relative-expression-ranked_1000	Gudmap Mouse MOE430.2	1.102e-06	0.004122	3.817e-05	0.0003361	11	249	SORBS2,LUC7L3,ARGLU1,SAMD5,PARD3B,AHCYL2,PNISR,SLIT2,MAST4,KANSL1,MAPK8
	CACNB2	1.01839e-61	3.21017e-57	1.91165	0.426	0.038	20			Pathway	1268685	Ribosomal scanning and start codon recognition	BioSystems: REACTOME	2.217e-32	3.687e-29	1.229e-30	9.825e-30	29	63	RPS2,RPS3,RPS3A,RPS4X,RPS5,RPS6,RPS7,RPS8,RPS9,RPS11,RPS12,RPS13,RPS14,RPS15,RPS16,RPS17,RPS18,RPS19,RPS20,RPS23,RPS24,RPS25,RPS27,RPS27A,RPS28,FAU,EIF3K,RPSA,EIF4A2		Coexpression Atlas	gudmap_kidney_P3_CapMes_Crym_k2_1000	kidney_P3_CapMes_Crym_k-means-cluster#2_top-relative-expression-ranked_1000	Gudmap Mouse MOE430.2	1.102e-06	0.004123	3.817e-05	0.0003361	8	114	SORBS2,ZBTB20,MECOM,IGFBP5,PTPRJ,PTPRM,SLC26A7,RORA
	PACRG	2.54356e-59	8.01782e-55	1.22439	0.632	0.218	20			Pathway	1268677	Metabolism of proteins	BioSystems: REACTOME	1.457e-25	2.423e-22	7.816e-24	6.248e-23	101	1631	RPL21,RPL24,RPL30,HSP90B1,RPL31,RPL32,CHCHD10,SNX3,RPL34,RPL35A,RPL37A,RPL41,RPLP0,RPLP1,RPLP2,ACADVL,RPS2,RPS3,RPS3A,RPS4X,RPS5,RPS6,B2M,SPTBN1,PSMA7,SPTBN2,RPS7,RPS8,RPS9,RPS11,RPS12,RPS13,RPS14,RPS15,SRP14,RPS16,RPS17,RPS18,RPS19,RPS20,RPS23,PFDN5,RPS24,RPS25,RPS27,RPS27A,RPS28,RPL10A,RPL23,UBB,FAU,UBE2D3,EIF3K,KIF5B,ITM2B,HSPA5,HSPA9,HSPD1,RANBP2,CALCA,CALM1,ADAMTS1,CANX,ST6GAL1,RPSA,RPL14,AP…		Coexpression Atlas	gudmap_developingLowerUrinaryTract_e14.5_ bladder_500	DevelopingLowerUrinaryTract_e14.5_ bladder_emap-30872_top-relative-expression-ranked_500	Gudmap Mouse MOE430.2	1.127e-06	0.004213	3.866e-05	0.0003403	14	421	AKT3,ADAMTSL1,ARGLU1,SAMD5,XIST,PTGER3,MSI2,SLIT2,ARHGAP6,ATXN1,CPEB4,PRKCE,PRKG1,GULP1
	PDE1C	1.37813e-52	4.34416e-48	1.20222	0.606	0.239	20			Pathway	1269649	Gene Expression	BioSystems: REACTOME	1.284e-18	2.135e-15	6.673e-17	5.334e-16	96	1844	RPL21,RPL24,EPRS,RPL30,RPL31,RPL32,RPL34,RPL35A,RPL37A,RPL41,RPLP0,RPLP1,RPLP2,RPS2,RPS3,RPS3A,RPS4X,RPS5,RPS6,PSMA7,RPS7,RPS8,RPS9,RPS11,RPS12,RPS13,RPS14,RPS15,SRP14,RPS16,RPS17,RPS18,RPS19,RPS20,RPS23,RPS24,RPS25,RPS27,RPS27A,NDUFA4,RPS28,HNRNPA2B1,DDX5,HNRNPU,RPL10A,TXNRD1,RPL23,UBB,FAU,UBE2D3,COX5A,PAPOLA,EIF3K,TAF7,KIT,HSPB1,HSP90AA1,HSPD1,NPM1,RANBP2,RBBP8,LAMTOR5,COX4I1,COX5B,COX7C,RPSA,R…		Coexpression Atlas	gudmap_developingKidney_e15.5_anlage of loop of Henle_200	DevelopingKidney_e15.5_anlage of loop of Henle_emap-31283_top-relative-expression-ranked_200	Gudmap Mouse MOE430.2	1.145e-06	0.004282	3.892e-05	0.0003427	9	155	PDE1C,ESRRG,XIST,PPARGC1A,AKAP9,KANSL1,PAX8,PKHD1,NEAT1
	C10orf11	3.30388e-50	1.04145e-45	1.03252	0.64	0.271	20			Pathway	82942	Oxidative phosphorylation	BioSystems: KEGG	1.961e-08	3.26e-05	9.619e-07	7.69e-06	16	133	ATP5PB,ATP5MC3,ATP6V1A,ATP6V0B,NDUFA4,NDUFA5,COX5A,UQCRFS1,ATP6V0E1,COX4I1,COX5B,COX7C,ATP6V1G1,ATP5F1A,ATP5F1B,ATP5F1C		Coexpression Atlas	facebase_RNAseq_e14.5_palate_poster_distal_ERK2_WT_2500_K1	facebase_RNAseq_e14.5_palate_poster_distal_ERK2_WT_2500_K1	Gudmap RNAseq	1.165e-06	0.004357	3.926e-05	0.0003456	24	1168	KANSL1L,SEMA3C,ADAMTSL1,PDE4D,LUC7L3,SAMD5,PSD3,FBXL17,EXT1,CDK14,FREM1,STK3,DST,SLC26A7,C9orf3,RABGAP1L,SUMF1,SETBP1,MACROD2,PRKCE,MBD5,IMMP2L,PDE7B,BICC1
	HS6ST3	1.33759e-47	4.21637e-43	1.76378	0.347	0.032	20			Pathway	MAP00190_Oxidative_phosphorylation	MAP00190 Oxidative phosphorylation	GenMAPP	1.967e-08	3.271e-05	9.619e-07	7.69e-06	10	44	ATP6V1A,ATP6V0B,NDUFA5,COX5A,UQCRFS1,ATP6V0E1,COX4I1,COX5B,COX7C,ATP6V1G1		Coexpression Atlas	GSM399454_500	Stem Cells, SC.STSL.BM, CD117+ IL7R- CD150- CD48- AA4.1+ CD43+, Bone marrow, avg-3	Immgen.org, GSE15907	1.191e-06	0.004455	3.945e-05	0.0003473	14	423	KANSL1L,CACNB2,PSD3,ITGA6,MECOM,PTGER3,MSI2,ARHGAP6,IGF1R,DST,FGD4,PRKCE,PRKG1,CLNK
	PTPRG	2.69246e-46	8.48716e-42	1.20692	0.536	0.189	20			Pathway	83097	Alzheimer's disease	BioSystems: KEGG	2.109e-08	3.507e-05	1.002e-06	8.011e-06	18	171	ATP5PB,ATP5MC3,GAPDH,NDUFA4,NDUFA5,COX5A,UQCRFS1,CALM1,COX4I1,COX5B,RTN4,CAPN2,COX7C,APP,CYCS,ATP5F1A,ATP5F1B,ATP5F1C		Coexpression Atlas	gudmap_dev gonad_e13.5_F_VascAssocMesenchStromOvary_Sma_k2_1000	dev gonad_e13.5_F_VascAssocMesenchStromOvary_Sma_k-means-cluster#2_top-relative-expression-ranked_1000	Gudmap Mouse ST 1.0	1.192e-06	0.004457	3.945e-05	0.0003473	11	251	MAGI1,CACNB2,PDE1A,SORBS2,ITGA6,XIST,CDK14,ITPR2,MAGI2,SCMH1,TNS3
	AC013463.2	4.22339e-45	1.3313e-40	0.934276	0.763	0.522	20			Pathway	1269155	Uptake and function of diphtheria toxin	BioSystems: REACTOME	2.389e-08	3.974e-05	1.104e-06	8.823e-06	5	6	TXNRD1,HSP90AA1,HSP90AB1,EEF2,CD9		Coexpression Atlas	gudmap_developingGonad_P2_ovary_1000	DevelopingGonad_P2_ovary_emap-30224_top-relative-expression-ranked_1000	Gudmap Mouse MOE430.2	1.268e-06	0.004743	4.16e-05	0.0003663	19	772	CACNB2,ZBTB20,WWOX,ARGLU1,GPAT3,ITGA6,XIST,PNISR,WNK1,ITPR2,MSI2,MAST4,PTPRJ,SLC26A7,SKAP1,CPEB4,SCAPER,PARD3,MAPK10
	ERBB4	6.40323e-45	2.01843e-40	0.958261	0.683	0.372	20			Pathway	1270414	Cellular responses to stress	BioSystems: REACTOME	2.89e-08	4.807e-05	1.299e-06	1.039e-05	30	454	PSMA7,HSPH1,RPS27A,TERF2IP,TXNRD1,UBB,UBE2D3,GABARAPL1,ANAPC16,MAP1LC3B,HSPA4,HSPA5,HSPA9,HSP90AA1,HSP90AB1,RANBP2,HSPA4L,LAMTOR5,GPX1,PRDX6,EEF1A1,GSTP1,IGFBP7,PRDX1,H1F0,CYCS,H3F3B,PTGES3,SOD1,SOD2		Coexpression Atlas	gudmap_kidney_adult_Mesangium_Meis_100	kidney_adult_Mesangium_Meis_top-relative-expression-ranked_100	Gudmap Mouse MOE430.2	1.298e-06	0.004853	4.204e-05	0.0003701	7	81	SORBS2,MYO1D,MECOM,PRKCA,PLCL1,PRKG1,RCAN2
	NRXN3	7.43246e-45	2.34286e-40	1.56941	0.392	0.074	20			Pathway	1270121	The citric acid (TCA) cycle and respiratory electron transport	BioSystems: REACTOME	1.221e-07	0.0002031	5.345e-06	4.273e-05	17	171	ATP5PB,ATP5MC3,PDK4,NDUFA4,NDUFA5,COX5A,UQCRFS1,COX4I1,COX5B,COX7C,IDH2,LDHA,LDHB,CYCS,ATP5F1A,ATP5F1B,ATP5F1C		Coexpression Atlas	gudmap_kidney_adult_RenMedVasc_Tie2_1000	kidney_adult_RenMedVasc_Tie2_top-relative-expression-ranked_1000	Gudmap Mouse MOE430.2	1.304e-06	0.004877	4.204e-05	0.0003701	20	850	FOXO1,RALGAPA1,ZBTB20,MYO1D,MAP4K3,PPP1R12B,MECOM,MAGI3,ARL15,DPH6,IGFBP5,PTPRG,PTPRM,ATXN1,KIAA1217,CPEB4,ADGRF5,RAPGEF2,PDE7B,CA8
	FHIT	1.51577e-44	4.77801e-40	0.827074	0.679	0.329	20			Pathway	83100	Huntington's disease	BioSystems: KEGG	1.371e-07	0.000228	5.847e-06	4.674e-05	18	193	ATP5PB,ATP5MC3,NDUFA4,NDUFA5,COX5A,CLTC,UQCRFS1,SLC25A5,COX4I1,COX5B,GPX1,COX7C,CYCS,ATP5F1A,SOD1,SOD2,ATP5F1B,ATP5F1C		Coexpression Atlas	gudmap_developingLowerUrinaryTract_P1_bladder_1000_J	DevelopingLowerUrinaryTract_P1_bladder_J_emap-30374_top-relative-expression-ranked_1000	Gudmap Mouse MOE430.2	1.317e-06	0.004927	4.211e-05	0.0003708	19	774	AKT3,ABCC4,ADAMTSL1,SORBS2,PDE4D,ZBTB16,ZBTB20,DOCK8,PPP1R12B,PTGER3,ARHGAP6,DST,KANSL1,BRAF,RABGAP1L,PKHD1,ADGRF5,MAPK10,NEAT1
	OXR1	1.32378e-43	4.17282e-39	1.07616	0.609	0.298	20			Pathway	83098	Parkinson's disease	BioSystems: KEGG	3.115e-07	0.000518	1.295e-05	0.0001035	15	142	ATP5PB,ATP5MC3,NDUFA4,NDUFA5,UBB,COX5A,UQCRFS1,SLC25A5,COX4I1,COX5B,COX7C,CYCS,ATP5F1A,ATP5F1B,ATP5F1C		Coexpression Atlas	Facebase_RNAseq_e10.5_Neural Epithelium Overlying Lateral Eminence_500	FacebaseRNAseq_e10.5_Neural Epithelium Overlying Lateral Eminence_top-relative-expression-ranked_500	FaceBase_RNAseq	1.427e-06	0.005337	4.523e-05	0.0003982	15	494	BDP1,MAGI1,SORBS2,ZBTB16,ZBTB20,NEDD4L,MECOM,MSI2,PPARGC1A,NRXN3,AKAP9,ATXN1,FGD4,SETBP1,MAPK10
	WWOX	2.52982e-43	7.9745e-39	1.14194	0.521	0.175	20			Pathway	1269203	Innate Immune System	BioSystems: REACTOME	4.456e-07	0.000741	1.807e-05	0.0001445	55	1312	VAPA,ATP6V1A,HSP90B1,ATP6V0B,PSAP,HLA-B,HLA-C,B2M,SPTBN1,PSMA7,SPTBN2,HLA-E,SRP14,ACTG1,CD46,RPS27A,IQGAP1,JAK1,UBB,UBE2D3,CLU,TAX1BP1,PKM,ALDOA,KIT,HSP90AA1,HSP90AB1,ATP6V0E1,CALM1,DSP,ANXA2,ATP6V1G1,DYNLT1,APP,XRCC5,SKP1,PPIA,YWHAB,ACTR2,PRDX6,LGALS3,EEF1A1,RHOA,TXNIP,GSTP1,EEF2,PEBP1,ATP6AP2,FTH1,CYSTM1,PRKAR1A,CD59,CD63,FTL,LRRFIP1		Coexpression Atlas	gudmap_developingKidney_e15.5_Cap mesenchyme_1000	DevelopingKidney_e15.5_Cap mesenchyme_emap-27738_top-relative-expression-ranked_1000	Gudmap Mouse MOE430.2	1.449e-06	0.005418	4.525e-05	0.0003984	19	779	RALGAPA1,AKT3,SHROOM3,SORBS2,ZBTB20,WWOX,LUC7L3,ARL15,PNISR,MSI2,TBC1D4,KANSL1,PAX8,SKAP1,MACROD2,UBR3,RORA,MAPK8,MBD5
	AC133680.1	2.27553e-39	7.17292e-35	1.67145	0.278	0.019	20			Pathway	1457780	Neutrophil degranulation	BioSystems: REACTOME	5.633e-07	0.0009368	2.231e-05	0.0001783	29	492	VAPA,PSAP,HLA-B,HLA-C,B2M,SRP14,IQGAP1,PKM,ALDOA,HSP90AA1,HSP90AB1,DSP,ANXA2,DYNLT1,XRCC5,PPIA,ACTR2,PRDX6,LGALS3,EEF1A1,RHOA,GSTP1,EEF2,ATP6AP2,FTH1,CYSTM1,CD59,CD63,FTL		Coexpression Atlas	DevelopingLowerUrinaryTract_e14.5_ urethra_emap-30902_k3_1000	DevelopingLowerUrinaryTract_e14.5_ urethra_emap-30902_k-means-cluster#3_top-relative-expression-ranked_1000	Gudmap Mouse MOE430.2	1.463e-06	0.005472	4.525e-05	0.0003984	13	369	RALGAPA1,AKT3,MSI2,PPARGC1A,AKAP9,KANSL1,PTPRG,FGD4,PRKCE,FOXP1,PRKG1,PDE7B,GULP1
	ARL15	1.51294e-37	4.7691e-33	0.896864	0.618	0.309	20			Pathway	83074	Antigen processing and presentation	BioSystems: KEGG	5.906e-07	0.0009821	2.274e-05	0.0001818	11	77	HLA-B,HLA-C,B2M,HLA-E,HSPA4,HSPA5,HSP90AA1,HSP90AB1,CANX,PDIA3,CD74		Coexpression Atlas	Facebase_RNAseq_e10.5_Neural Epithelium Flanking Eminence_1000_K2	FacebaseRNAseq_e10.5_Neural Epithelium Flanking Eminence_top-relative-expression-ranked_1000_k-means-cluster#2	FaceBase_RNAseq	1.47e-06	0.005499	4.525e-05	0.0003984	12	311	BDP1,MAGI1,ZBTB20,LUC7L3,TBC1D5,ANKRD26,MECOM,PNISR,AKAP9,SETBP1,LRBA,GOLGA4
	NXPH2	7.19729e-37	2.26873e-32	1.59585	0.268	0.021	20			Pathway	1269194	Antigen Presentation: Folding, assembly and peptide loading of class I MHC	BioSystems: REACTOME	6.017e-07	0.001001	2.274e-05	0.0001818	7	25	HLA-B,HLA-C,B2M,HLA-E,HSPA5,CANX,PDIA3		Coexpression Atlas	Facebase_RNAseq_e10.5_Lateral Nasal Eminence_2500_K1	FacebaseRNAseq_e10.5_Lateral Nasal Eminence_top-relative-expression-ranked_2500_k-means-cluster#1	FaceBase_RNAseq	1.476e-06	0.005521	4.525e-05	0.0003984	19	780	GPHN,RALGAPA1,BDP1,MAGI1,CACNB2,ARGLU1,MAP4K3,ERC1,ANKRD26,FBXL17,TNRC6B,STK3,MAST4,AKAP9,RERE,MBD5,MPPED2,EXOC4,GULP1
	SLC8A1	3.98841e-36	1.25723e-31	1.47914	0.328	0.054	20			Pathway	1270420	Detoxification of Reactive Oxygen Species	BioSystems: REACTOME	1.007e-06	0.001674	3.721e-05	0.0002974	8	38	TXNRD1,GPX1,PRDX6,GSTP1,PRDX1,CYCS,SOD1,SOD2		Coexpression Atlas	astrocytes_Top_500_All	astrocytes_Top_500_All	Brain Map - Barres	1.5e-06	0.00561	4.561e-05	0.0004015	15	496	FOXO1,CACNB2,ZBTB20,GLIS3,ITGA6,PARD3B,AHCYL2,ITPR2,MSI2,DST,MAST4,RORA,PDE7B,TNS3,NEAT1
	PARK2	2.72225e-35	8.58108e-31	1.08366	0.5	0.207	20			Pathway	SMP00355	Mitochondrial Electron Transport Chain	SMPDB	1.259e-06	0.002094	4.552e-05	0.0003639	6	18	ATP5PB,GAPDH,CYCS,ATP5F1A,ATP5F1B,ATP5F1C		Coexpression Atlas	gudmap_developingLowerUrinaryTract_e15.5_urothelium_1000	DevelopingLowerUrinaryTract_e15.5_Urothelium_emap-28091_top-relative-expression-ranked_1000	Gudmap Mouse MOE430.2	1.622e-06	0.006064	4.891e-05	0.0004306	19	785	SEMA3C,PDE1C,SORBS2,MYO1D,DOCK8,ESRRG,XIST,PNISR,PPARGC1A,DST,AKAP9,KANSL1,FGD4,PKHD1,LRBA,FHIT,TMEM117,NEAT1,CA8
	NEAT1	3.3646e-34	1.06059e-29	0.791193	0.745	0.537	20			Pathway	PW:0000025	glycolysis/gluconeogenesis	Pathway Ontology	1.817e-06	0.003022	6.431e-05	0.0005141	7	29	GAPDH,PKM,ALDOA,LDHA,LDHB,ENO1,TPI1		Coexpression Atlas	facebase_RNAseq_e14.5_palate_poster_nasal_Tgfbr2_WT_2500	facebase_RNAseq_e14.5_palate_poster_nasal_Tgfbr2_WT_2500	Gudmap RNAseq	1.699e-06	0.006355	5.084e-05	0.0004476	29	1641	ADAMTSL1,ZBTB16,WWOX,MYO1D,GPX3,XIST,CDK14,TMEM101,FREM1,ARHGAP6,NRXN3,GALNT17,TBC1D4,IGFBP5,PTPRM,SLC26A7,SETBP1,PRKCA,PRKCE,PRKN,PRKG1,CGNL1,IMMP2L,PCCA,MPPED2,PDE7B,SNTB1,BICC1,RCAN2
	NEDD4L	9.82434e-33	3.09683e-28	0.786675	0.655	0.407	20			Pathway	167325	Protein processing in endoplasmic reticulum	BioSystems: KEGG	2.312e-06	0.003844	8.009e-05	0.0006402	15	166	HSP90B1,HSPH1,UBE2D3,NFE2L2,HSPA5,HSP90AA1,HSP90AB1,HSPA4L,CANX,CAPN2,SKP1,PDIA3,CRYAB,PDIA6,SEC62		Coexpression Atlas	gudmap_developingKidney_e15.5_cortic collect duct_500_k4	DevelopingKidney_e15.5_cortic collect duct_emap-28132_k-means-cluster#4_top-relative-expression-ranked_500	Gudmap Mouse MOE430.2	1.74e-06	0.006509	5.166e-05	0.0004548	9	163	RALGAPA1,PNISR,PPARGC1A,SLC8A1,AKAP9,KANSL1,PAX8,SCMH1,NEAT1
	THRB-AS1	2.85213e-32	8.99047e-28	1.50417	0.256	0.029	20			Pathway	1270127	Respiratory electron transport, ATP synthesis by chemiosmotic coupling, and heat production by uncoupling proteins.	BioSystems: REACTOME	2.532e-06	0.00421	8.592e-05	0.0006869	13	126	ATP5PB,ATP5MC3,NDUFA4,NDUFA5,COX5A,UQCRFS1,COX4I1,COX5B,COX7C,CYCS,ATP5F1A,ATP5F1B,ATP5F1C		Coexpression Atlas	gudmap_dev gonad_e11.5_F_SupCellPrec_Sry_1000	dev gonad_e11.5_F_SupCellPrec_Sry_top-relative-expression-ranked_1000	Gudmap Mouse ST 1.0	1.813e-06	0.006781	5.339e-05	0.0004701	19	791	MAGI1,KANSL1L,CACNB2,PDE1A,SHROOM3,ITGA6,XIST,MED13L,ITPR1,ITPR2,TBC1D4,DST,AKAP9,IGFBP5,PTPRG,FGD4,SCMH1,SPIDR,TNS3
	SLC26A7	2.0158e-31	6.35421e-27	0.915275	0.701	0.492	20			Pathway	413341	Glycolysis, core module involving three-carbon compounds	BioSystems: KEGG	2.841e-06	0.004725	9.45e-05	0.0007554	5	12	GAPDH,PGK1,PKM,ENO1,TPI1		Coexpression Atlas	gudmap_kidney_adult_JuxtaGlom_Ren1_Captopr_k2_1000	kidney_adult_JuxtaGlom_Ren1_Captopr_k-means-cluster#2_top-relative-expression-ranked_1000	Gudmap Mouse MOE430.2	1.992e-06	0.007451	5.821e-05	0.0005125	14	442	DPYD,PDE1A,ERBB4,PDE4D,ESRRG,GPX3,AHCYL2,PTGER3,PPARGC1A,THRB,PTPRJ,MACROD2,PKHD1,PCCA
	C9orf84	2.14655e-31	6.76637e-27	1.4983	0.339	0.088	20			Pathway	SMP00040	Glycolysis	SMPDB	4.537e-06	0.007546	0.000148	0.001183	5	13	GAPDH,PGK1,PKM,ALDOA,TPI1		Coexpression Atlas	gudmap_dev gonad_e12.5_F_VasAssocMesStromOvary_Sma_1000	dev gonad_e12.5_F_VasAssocMesStromOvary_Sma_top-relative-expression-ranked_1000	Gudmap Mouse ST 1.0	2.062e-06	0.007713	5.979e-05	0.0005264	19	798	MAGI1,CACNB2,PDE1A,PSD3,ITGA6,XIST,EXT1,CDK14,FREM1,ITPR2,MAGI2,SLIT2,TBC1D4,IGFBP5,PTPRG,SCMH1,PRKG1,SPIDR,TNS3
	SHROOM3	3.82755e-31	1.20652e-26	1.07279	0.475	0.215	20			Pathway	1269959	Glucose metabolism	BioSystems: REACTOME	7.49e-06	0.01246	0.0002395	0.001915	10	81	GAPDH,RPS27A,MDH1,PGK1,UBB,PKM,ALDOA,CALM1,ENO1,TPI1		Coexpression Atlas	gudmap_kidney_adult_Mesangium_Meis_200	kidney_adult_Mesangium_Meis_top-relative-expression-ranked_200	Gudmap Mouse MOE430.2	2.127e-06	0.007955	6.109e-05	0.0005378	9	167	SORBS2,MYO1D,MECOM,IGFBP5,PRKCA,PLCL1,PRKG1,RCAN2,TNS3
	CA8	5.56563e-31	1.7544e-26	1.08215	0.342	0.077	20			Pathway	1270017	Beta oxidation of palmitoyl-CoA to myristoyl-CoA	BioSystems: REACTOME	9.525e-06	0.01584	0.0002933	0.002345	3	3	ACADVL,HADHA,HADHB		Coexpression Atlas	gudmap_developingKidney_e15.5_Proximal Tubules_500_k2	DevelopingKidney_e15.5_Proximal Tubules_emap-28005_k-means-cluster#2_top-relative-expression-ranked_500	Gudmap Mouse MOE430.2	2.14e-06	0.008002	6.109e-05	0.0005378	6	56	ESRRG,XIST,PNISR,AKAP9,KANSL1,NEAT1
	XIST	1.45144e-30	4.57524e-26	1.28607	0.306	0.059	20			Pathway	P02721	ATP synthesis	PantherDB	9.525e-06	0.01584	0.0002933	0.002345	3	3	ATP5F1A,ATP5F1B,ATP5F1C		Coexpression Atlas	gudmap_developingKidney_e15.5_200_k2	DevelopingKidney_e15.5_anlage of loop of Henle_emap-31283_k-means-cluster#2_top-relative-expression-ranked_200	Gudmap Mouse MOE430.2	2.277e-06	0.008516	6.451e-05	0.000568	7	88	ESRRG,XIST,PPARGC1A,AKAP9,KANSL1,PAX8,NEAT1
	WBSCR17	1.85345e-29	5.84245e-25	1.26803	0.359	0.112	20			Pathway	413340	Glycolysis (Embden-Meyerhof pathway), glucose => pyruvate	BioSystems: KEGG	1.061e-05	0.01764	0.0003207	0.002564	6	25	GAPDH,PGK1,PKM,ALDOA,ENO1,TPI1		Coexpression Atlas	gudmap_kidney_e15.5_Podocyte_MafB_200	kidney_e15.5_Podocyte_MafB_top-relative-expression-ranked_200	Gudmap Mouse MOE430.2	2.347e-06	0.008777	6.599e-05	0.000581	9	169	SEMA3C,ESRRG,MECOM,XIST,FREM1,PPARGC1A,SLC26A7,PAX8,BICC1
	PNISR	2.29597e-29	7.23736e-25	0.898441	0.597	0.365	20			Pathway	MAP00010_Glycolysis_Gluconeogenesis	MAP00010 Glycolysis Gluconeogenesis	GenMAPP	1.2e-05	0.01995	0.0003563	0.002848	8	52	PGK1,PKM,ALDH1A1,ALDOA,LDHA,LDHB,ENO1,TPI1		Coexpression Atlas	Facebase_RNAseq_e9.5_Maxillary Arch_1000	FacebaseRNAseq_e9.5_Maxillary Arch_top-relative-expression-ranked_1000	FaceBase_RNAseq	2.551e-06	0.00954	7.067e-05	0.0006222	21	969	PDE1A,ADAMTSL1,PDE4D,ZBTB16,ZBTB20,MYO1D,GLIS3,PSD3,MECOM,SLC4A1,SLIT2,PPARGC1A,SLC8A1,PTPRJ,SLC26A7,ATXN1,C9orf3,DLG2,PLCL1,LRBA,MAPK10
	AHCYL2	7.17371e-29	2.2613e-24	1.18673	0.355	0.109	20			Pathway	1269655	TP53 Regulates Metabolic Genes	BioSystems: REACTOME	1.287e-05	0.0214	0.0003755	0.003002	10	86	NDUFA4,TXNRD1,COX5A,LAMTOR5,COX4I1,COX5B,COX7C,YWHAB,PRDX1,CYCS		Coexpression Atlas	Facebase_RNAseq_e9.5_Facial Mesenchyne_1000	FacebaseRNAseq_e9.5_Facial Mesenchyne_top-relative-expression-ranked_1000	FaceBase_RNAseq	2.551e-06	0.00954	7.067e-05	0.0006222	21	969	PDE1A,ADAMTSL1,PDE4D,ZBTB16,ZBTB20,MYO1D,GLIS3,PSD3,MECOM,SLC4A1,SLIT2,PPARGC1A,SLC8A1,PTPRJ,SLC26A7,ATXN1,PAX8,C9orf3,DLG2,PLCL1,MAPK10
	GPHN	5.23526e-28	1.65026e-23	0.602761	0.62	0.365	20			Pathway	MAP00710_Carbon_fixation	MAP00710 Carbon fixation	GenMAPP	1.462e-05	0.02431	0.0004191	0.003351	5	16	MDH1,PGK1,PKM,ALDOA,TPI1		Coexpression Atlas	gudmap_kidney_adult_JuxtaGlom_Ren1_k1_1000	kidney_adult_JuxtaGlom_Ren1_k-means-cluster#1_top-relative-expression-ranked_1000	Gudmap Mouse MOE430.2	2.65e-06	0.009909	7.286e-05	0.0006415	7	90	SORBS2,MYO1D,MECOM,ITPR1,SLC8A1,BICC1,RCAN2
	RP11-368L12.1	1.232e-27	3.88351e-23	0.986887	0.447	0.194	20			Pathway	1270421	Cellular response to heat stress	BioSystems: REACTOME	1.748e-05	0.02908	0.0004928	0.00394	10	89	HSPH1,HSPA4,HSPA5,HSPA9,HSP90AA1,HSP90AB1,RANBP2,HSPA4L,EEF1A1,PTGES3		Coexpression Atlas	neurons_Top_500_Cluster_0	neurons_Top_500_Cluster_0	Brain Map - Barres	2.707e-06	0.01012	7.319e-05	0.0006444	5	33	ERBB4,OXR1,ANKRD26,MAST4,MAPK10
	RORA	1.92879e-27	6.07995e-23	0.735259	0.541	0.26	20			Pathway	413342	Gluconeogenesis, oxaloacetate => fructose-6P	BioSystems: KEGG	2.035e-05	0.03385	0.0005641	0.004509	5	17	GAPDH,PGK1,ALDOA,ENO1,TPI1		Coexpression Atlas	gudmap_developingGonad_e11.5_ovary + mesonephros_k4_500	DevelopingGonad_e11.5_ovary + mesonephros_emap-3226_k-means-cluster#4_top-relative-expression-ranked_500	Gudmap Mouse MOE430.2	2.713e-06	0.01015	7.319e-05	0.0006444	9	172	XIST,AHCYL2,PNISR,SLIT2,MAST4,SCMH1,CPEB4,PRKG1,MAPK8
	ZBTB20	2.72075e-27	8.57635e-23	0.397736	0.911	0.83	20			Pathway	1269367	Platelet degranulation	BioSystems: REACTOME	2.265e-05	0.03766	0.0006174	0.004936	12	132	PSAP,CLU,ALDOA,HSPA5,CALM1,APLP2,APP,PPIA,CD9,CD63,TMSB4X,SOD1		Coexpression Atlas	Facebase_RNAseq_ratio_e9.5_MaxillaryArch_vs_Mandibular_1000	FacebaseRNAseq_ratio_e9.5_MaxillaryArch_vs_Mandibular_top-relative-expression-ranked_1000	FaceBase_RNAseq	2.72e-06	0.01017	7.319e-05	0.0006444	21	973	PDE1A,ADAMTSL1,PDE4D,ZBTB20,NEDD4L,MYO1D,GLIS3,PSD3,MECOM,ITPR1,SLIT2,PPARGC1A,SLC8A1,PTPRJ,SLC26A7,ATXN1,C9orf3,DLG2,PLCL1,MAPK10,PDE7B
	MPPED2	8.63243e-27	2.72111e-22	0.957262	0.5	0.268	20			Pathway	1270129	Formation of ATP by chemiosmotic coupling	BioSystems: REACTOME	2.77e-05	0.04606	0.0007429	0.005939	5	18	ATP5PB,ATP5MC3,ATP5F1A,ATP5F1B,ATP5F1C		Coexpression Atlas	gudmap_developingGonad_e11.5_ovary + mesonephros_1000	DevelopingGonad_e11.5_ovary + mesonephros_emap-3226_top-relative-expression-ranked_1000	Gudmap Mouse MOE430.2	2.802e-06	0.01048	7.486e-05	0.0006591	19	815	ARGLU1,SAMD5,ANKRD26,XIST,AHCYL2,PNISR,JMJD1C,SLC4A1,MSI2,SLIT2,RBM25,MAST4,KANSL1,SCMH1,CPEB4,PRKG1,MAPK8,MAPK10,GULP1
	ADAMTSL1	5.03359e-26	1.58669e-21	1.14392	0.264	0.051	20			Pubmed	19738201	Proteomic analysis of integrin-associated complexes identifies RCC2 as a dual regulator of Rac1 and Arf6.	Pubmed	7.251e-114	3.385e-109	3.385e-109	3.835e-108	113	707	RPL21,VAPA,RPL24,EPRS,RPL30,RPL31,SNX3,MYL6,RPLP0,GAPDH,RPLP2,ACAT1,RPS2,RPS3,RPS3A,RPS4X,RPS5,RPS6,SPTBN1,PSMA7,RPS7,RPS8,NACA,RPS9,RPS11,RPS12,RPS13,RPS14,RPS15,SRP14,RPS16,RPS17,RPS18,RPS19,RPS20,RPS23,RPS24,RPS25,RPS27,RPS27A,NDUFA5,RPS28,AKR1C1,HNRNPA2B1,PGK1,DDX5,HNRNPU,IQGAP1,RPL10A,RPL23,UBB,FAU,FDFT1,FUBP1,CLTC,PKM,EIF3K,ALDOA,HSPA5,HSPA9,HSPB1,HSP90AA1,HSP90AB1,HSPD1,HNRNPDL,NPM1,KRT18,…		Coexpression Atlas	gudmap_dev gonad_e11.5_F_ReproVasc_Flk_1000	dev gonad_e11.5_F_ReproVasc_Flk_top-relative-expression-ranked_1000	Gudmap Mouse ST 1.0	2.904e-06	0.01086	7.702e-05	0.0006781	19	817	FOXO1,PDE4D,DOCK8,GPX3,ITGA6,MECOM,MAGI3,XIST,ZSWIM6,WNK1,JMJD1C,PTPRM,CPEB4,FOXP1,ADGRF5,PDE7B,SNTB1,GULP1,CA8
	GLIS3	7.95367e-26	2.50716e-21	0.936517	0.496	0.26	20			Pubmed	23246001	SGTA recognizes a noncanonical ubiquitin-like domain in the Bag6-Ubl4A-Trc35 complex to promote endoplasmic reticulum-associated degradation.	Pubmed	1.855e-109	8.661e-105	4.331e-105	4.906e-104	81	239	RPL21,RPL24,RPL30,RPL31,RPL32,RPL34,RPL37A,RPLP0,RPLP1,RPLP2,RPS2,RPS3,RPS3A,RPS4X,RPS5,RPS6,SPTBN1,RPS7,RPS8,RPS9,RPS11,RPS12,RPS14,ACTG1,RPS16,RPS17,RPS18,RPS19,RPS20,RPS24,RPS25,RPS27,RPS27A,NDUFA4,HNRNPA2B1,HNRNPU,RPL10A,SLC25A3,JAK1,RPL23,FDFT1,CLTC,PLOD2,HSPA4,HSPA5,HSPA9,HSPB1,HSP90AA1,HSP90AB1,HSPD1,NPM1,SLC25A5,CANX,ARL6IP5,RPSA,RPL14,LDHB,PABPC1,EEF1A1,EEF2,PRDX1,RPL13A,PCBP1,RPL3,RPL4,…		Coexpression Atlas	gudmap_developingKidney_e15.5_Ureteral Smooth Musc_500	DevelopingKidney_e15.5_Ureteral Smooth Musc_emap-28812_top-relative-expression-ranked_500	Gudmap Mouse MOE430.2	2.926e-06	0.01094	7.706e-05	0.0006784	13	393	SEMA3C,AKT3,PPP1R12B,XIST,PNISR,ITPR1,AKAP9,KANSL1,ATXN1,SCMH1,RABGAP1L,GULP1,CA8
	DIP2C	1.05815e-24	3.33549e-20	1.31572	0.324	0.104	20			Pubmed	25963833	Quantitative Proteomics Reveals Dynamic Interactions of the Minichromosome Maintenance Complex (MCM) in the Cellular Response to Etoposide Induced DNA Damage.	Pubmed	3.423e-109	1.598e-104	5.327e-105	6.034e-104	116	844	VAPA,ATP5PB,RPL24,RPL30,HSP90B1,RPL31,RPL32,RPL34,RPL35A,SERBP1,RPL37A,MYL6,RPLP0,GAPDH,RPLP2,ACADVL,RPS3,RPS3A,RPS4X,RPS5,PSMA7,HSPH1,RPS7,RPS8,NACA,RPS9,RPS11,RPS12,RPS13,RPS14,NAP1L1,SRP14,ACTG1,RPS16,RPS17,RPS18,RPS19,RPS20,RPS23,RPS25,RPS27,RPS27A,RPS28,HNRNPA2B1,PGK1,DDX5,HNRNPU,IQGAP1,RPL10A,SLC25A3,RPL23,UBB,UBE2D3,CLU,FUBP1,CLTC,PKM,ALDOA,HSPA5,HSPA9,HSPB1,HSP90AA1,HSP90AB1,HSPD1,NPM1,RA…		Coexpression Atlas	gudmap_developingKidney_e15.5_Peripheral blastema_1000	DevelopingKidney_e15.5_Peripheral blastema_emap-27731_top-relative-expression-ranked_1000	Gudmap Mouse MOE430.2	3.008e-06	0.01125	7.868e-05	0.0006927	19	819	COL4A3,DPYD,ADAMTSL1,MECOM,XIST,PTGER3,FREM1,SLC8A1,IGFBP5,ABCA5,KIAA1217,SUMF1,FER,PRKCA,RORA,PLCL1,GNAQ,CGNL1,GULP1
	MACROD2	2.31952e-24	7.3116e-20	0.885453	0.376	0.138	20			Pubmed	15189156	The molecular mechanics of eukaryotic translation.	Pubmed	6.445e-106	3.009e-101	7.522e-102	8.522e-101	60	87	RPL21,RPL24,RPL30,RPL31,RPL32,RPL34,RPL35A,RPL37A,RPL41,RPLP0,RPLP1,RPLP2,RPS2,RPS3,RPS3A,RPS4X,RPS5,RPS6,RPS7,RPS8,RPS9,RPS11,RPS12,RPS13,RPS14,RPS15,RPS16,RPS17,RPS18,RPS19,RPS20,RPS23,RPS24,RPS25,RPS27,RPS27A,RPS28,RPL10A,RPL23,FAU,RPSA,RPL14,EEF1A1,EEF2,RPL35,RPL13A,RPL3,RPL4,RPL5,RPL7,RPL7A,RPL8,RPL9,RPL10,RPL11,RPL12,RPL13,RPL15,RPL18,RPL19		Coexpression Atlas	gudmap_kidney_P4_CapMesRenVes_Crym_200	kidney_P4_CapMesRenVes_Crym_top-relative-expression-ranked_200	Gudmap Mouse MOE430.2	3.127e-06	0.0117	8.101e-05	0.0007132	9	175	ERBB4,SORBS2,ZBTB20,GLIS3,MECOM,FREM1,SLC26A7,PAX8,BICC1
	FTX	3.73239e-24	1.17652e-19	0.84044	0.453	0.215	20			Pubmed	27591049	SPATA2 Links CYLD to LUBAC, Activates CYLD, and Controls LUBAC Signaling.	Pubmed	4.708e-105	2.198e-100	4.396e-101	4.979e-100	100	559	RPL21,EPRS,RPL30,RPL31,RPL32,RPL34,RPL35A,SERBP1,RPL37A,RPLP1,GAPDH,RPLP2,ACAT1,RPS2,RPS3,RPS3A,RPS4X,RPS5,RPS6,SPTBN1,PSMA7,HSPH1,RPS7,RPS8,RPS9,RPS11,RPS12,RPS13,RPS14,RPS15,NAP1L1,SRP14,RPS16,RPS17,RPS18,RPS19,RPS20,RPS23,RPS24,RPS25,RPS27,RPS27A,PGK1,DDX5,HNRNPU,RPL10A,SLC25A3,JAK1,RPL23,FAU,CLTC,EIF3K,HSPA4,HSPA5,HSPA9,HSPB1,HSP90AA1,HSP90AB1,HSPD1,HNRNPDL,NPM1,CALM1,SLC25A5,DSP,ANXA2,RPSA,R…		Coexpression Atlas	Facebase_RNAseq_e10.5_Neural Epithelium Overlying Lateral Eminence_2500_K2	FacebaseRNAseq_e10.5_Neural Epithelium Overlying Lateral Eminence_top-relative-expression-ranked_2500_k-means-cluster#2	FaceBase_RNAseq	3.153e-06	0.01179	8.101e-05	0.0007132	16	597	BDP1,PDE4D,MECOM,FREM1,SLC4A1,SLC8A1,ATXN1,C9orf3,SUMF1,UBR3,LRBA,MPPED2,PDE7B,SNTB1,BICC1,TNS3
	SETBP1	1.14974e-23	3.62421e-19	0.887097	0.429	0.197	20			Pubmed	8722009	Structure and evolution of mammalian ribosomal proteins.	Pubmed	1.706e-104	7.966e-100	1.328e-100	1.504e-99	58	80	RPL21,RPL24,RPL30,RPL31,RPL32,RPL34,RPL35A,RPL37A,RPL41,RPLP0,RPLP1,RPLP2,RPS2,RPS3,RPS3A,RPS4X,RPS5,RPS6,RPS7,RPS8,RPS9,RPS11,RPS12,RPS13,RPS14,RPS15,RPS16,RPS17,RPS18,RPS19,RPS20,RPS23,RPS24,RPS25,RPS27,RPS27A,RPS28,RPL10A,RPL23,FAU,RPL14,RPL35,RPL13A,RPL3,RPL4,RPL5,RPL6,RPL7,RPL7A,RPL8,RPL9,RPL10,RPL11,RPL12,RPL13,RPL15,RPL18,RPL19		Coexpression Atlas	brainmap/Mixed Age_intermediate_Subclass_intermediate2	brainmap/Mixed Age_intermediate_Subclass_intermediate2	GEO:GSE75140	3.171e-06	0.01186	8.101e-05	0.0007132	12	335	PDE1A,ABCC4,ERBB4,MECOM,PARD3B,SLIT2,NRXN3,IGFBP5,PTPRM,PRKG1,GNAQ,RAPGEF2
	FOXP1	2.27651e-23	7.17602e-19	0.727485	0.588	0.373	20			Pubmed	21319273	An important role for CDK2 in G1 to S checkpoint activation and DNA damage response in human embryonic stem cells.	Pubmed	4.908e-104	2.291e-99	3.274e-100	3.708e-99	90	397	ATP5PB,TPT1,EPRS,RPL30,HSP90B1,RPL31,RPL32,RPL34,MYL6,RPLP0,GAPDH,RPLP2,RPS2,RPS3,RPS3A,RPS4X,RPS5,SPTBN1,RPS7,RPS8,RPS9,RPS11,RPS12,RPS13,RPS14,NAP1L1,RPS16,RPS17,RPS18,RPS19,RPS20,RPS23,RPS24,RPS27,RPS27A,RPS28,PGK1,HNRNPU,IQGAP1,RPL10A,SLC25A3,S100A6,RPL23,FUBP1,CLTC,PKM,ALDOA,HSPA4,HSPA5,HSPA9,HSP90AA1,HSP90AB1,HSPD1,DSTN,DSP,ANXA2,RPL14,IDH2,XRCC5,LDHA,PPIA,LDHB,PDIA3,PRDX6,ARF1,EEF1A1,GSTP1…		Coexpression Atlas	Facebase_RNAseq_e10.5_Medial Nasal Eminence_2500_K4	FacebaseRNAseq_e10.5_Medial Nasal Eminence_top-relative-expression-ranked_2500_k-means-cluster#4	FaceBase_RNAseq	3.184e-06	0.01191	8.101e-05	0.0007132	18	745	BDP1,KANSL1L,PDE4D,LUC7L3,MECOM,FREM1,SLC4A1,SLC8A1,RBM25,ATXN1,C9orf3,SUMF1,SCAPER,MPPED2,PDE7B,SNTB1,BICC1,TNS3
	LINC-PINT	2.98725e-23	9.41642e-19	0.929511	0.394	0.167	20			Pubmed	24457600	The central role of EED in the orchestration of polycomb group complexes.	Pubmed	5.596e-101	2.613e-96	3.266e-97	3.7e-96	139	1719	RPL21,VAPA,ATP5PB,RPL24,TPT1,EPRS,RPL30,HSP90B1,RPL31,RPL32,SNX3,RPL34,RPL35A,RPL37A,MYL6,RPLP0,RPLP1,GAPDH,RPLP2,RPS2,RPS3,RPS3A,RPS4X,RPS5,RPS6,SPTBN1,HSPH1,RPS7,RPS8,RPS9,RPS11,RPS12,RPS13,RPS14,RPS15,NAP1L1,SRP14,ACTG1,RPS16,RPS17,RPS18,RPS19,RPS20,RPS23,RPS24,RPS25,RPS27A,NDUFA4,RPS28,HNRNPA2B1,PGK1,DDX5,HNRNPU,IQGAP1,RPL10A,SLC25A3,RPL23,UBB,UBE2D3,FUBP1,CLTC,PKM,EIF3K,KIF5B,ALDOA,PLOD2,HSP…		Coexpression Atlas	gudmap_developingLowerUrinaryTract_e14.5_ bladder_1000_k5	DevelopingLowerUrinaryTract_e14.5_ bladder_emap-30872_k-means-cluster#5_top-relative-expression-ranked_1000	Gudmap Mouse MOE430.2	3.267e-06	0.01222	8.257e-05	0.000727	13	397	AKT3,ARGLU1,SAMD5,XIST,MSI2,CPEB4,PRKCE,FOXP1,PRKG1,GNAQ,CGNL1,PDE7B,GULP1
	DOCK8	9.24967e-23	2.91568e-18	1.01646	0.291	0.085	20			Pubmed	23376485	Proteomic analysis of podocyte exosome-enriched fraction from normal human urine.	Pubmed	4.024e-100	1.879e-95	2.088e-96	2.365e-95	139	1744	ATP5PB,RPL24,ATP6V1A,RPL30,RPL31,SNX3,HINT1,PSAP,MYL6,RPLP0,RPLP1,HLA-C,GAPDH,RPLP2,ACAT1,SPP1,RPS2,RPS3,RPS4X,RPS5,B2M,PSMA7,RPS7,RPS8,NACA,RPS9,RPS13,RPS14,SRP14,ACTG1,ADGRG1,RPS17,RPS18,RPS19,RPS20,RPS25,RPS27A,NDUFA4,RPS28,MDH1,AKR1C1,ITGB6,PGK1,IQGAP1,PTMA,SLC25A3,S100A6,RPL23,S100A10,UBB,COX5A,WFDC2,CLU,IFITM3,CLTC,PKM,EIF3K,ALDH1A1,GNAS,REEP5,ALDOA,ITM2B,HSPA5,HSPA9,PTTG1IP,HSPB1,HSP90AA1,…		Coexpression Atlas	gudmap_kidney_adult_RenalCortexMixed_Std_k2_1000	kidney_adult_RenalCortexMixed_Std_k-means-cluster#2_top-relative-expression-ranked_1000	Gudmap Mouse MOE430.2	3.318e-06	0.01241	8.329e-05	0.0007333	11	279	DPYD,PDE1A,ERBB4,DOCK8,ESRRG,GPX3,AHCYL2,PPARGC1A,THRB,PKHD1,PCCA
	RP11-123O10.4	1.82259e-22	5.74517e-18	1.08195	0.354	0.139	20			Pubmed	9582194	A map of 75 human ribosomal protein genes.	Pubmed	4.357e-99	2.034e-94	2.034e-95	2.305e-94	53	67	RPL21,RPL24,RPL30,RPL31,RPL32,RPL34,RPL35A,RPL41,RPLP0,RPS2,RPS3,RPS3A,RPS4X,RPS5,RPS6,RPS7,RPS8,RPS9,RPS11,RPS12,RPS13,RPS14,RPS15,RPS16,RPS17,RPS18,RPS19,RPS20,RPS23,RPS24,RPS25,RPS27,RPS27A,RPS28,RPL10A,RPL23,FAU,RPSA,RPL13A,RPL3,RPL4,RPL5,RPL6,RPL7,RPL7A,RPL8,RPL9,RPL10,RPL11,RPL12,RPL13,RPL15,RPL18		Coexpression Atlas	gudmap_developingKidney_e15.5_100_k1	DevelopingKidney_e15.5_anlage of loop of Henle_emap-31283_k-means-cluster#1_top-relative-expression-ranked_100	Gudmap Mouse MOE430.2	3.663e-06	0.0137	9.097e-05	0.0008009	5	35	ESRRG,XIST,PPARGC1A,KANSL1,NEAT1
	GMDS-AS1	1.94741e-22	6.13861e-18	0.932315	0.391	0.167	20			Pubmed	26831064	CHK2-BRCA1 tumor-suppressor axis restrains oncogenic Aurora-A kinase to ensure proper mitotic microtubule assembly.	Pubmed	9.662e-95	4.511e-90	4.101e-91	4.645e-90	90	494	RPL21,RPL24,EPRS,RPL30,HSP90B1,RPL31,RPL34,RPL37A,RPLP1,GAPDH,RPLP2,RPS2,RPS3,RPS3A,RPS5,RPS6,SPTBN1,PSMA7,HSPH1,RPS7,RPS8,NACA,RPS9,RPS11,RPS12,RPS13,RPS14,NAP1L1,RPS16,RPS18,RPS19,RPS23,RPS24,RPS25,RPS27,MDH1,HNRNPA2B1,PGK1,DDX5,HNRNPU,IQGAP1,RPL10A,CSDE1,RPL23,FAU,CLTC,PKM,KIF5B,ALDOA,HSPA4,HSPA5,HSPA9,HSPB1,HSP90AA1,HSP90AB1,HNRNPDL,NPM1,KRT18,HSPA4L,DSP,RPSA,RPL14,XRCC5,LDHA,LDHB,PABPC1,CCT6…		Coexpression Atlas	pyramidal CA1 Subclass CA1PyrInt	pyramidal CA1 Subclass CA1PyrInt	BrainMap - Mouse Adult Brain - Linnarsson	3.673e-06	0.01374	9.097e-05	0.0008009	14	466	RALGAPA1,PDE1A,ZBTB20,ARGLU1,CDK14,ITPR1,BPTF,SLC8A1,GALNT17,BRAF,RABGAP1L,PRKCA,PRKCE,GNAQ
	GPX3	2.68282e-22	8.45678e-18	1.06956	0.348	0.133	20			Pubmed	23398456	The P-body component USP52/PAN2 is a novel regulator of HIF1A mRNA stability.	Pubmed	3.929e-93	1.834e-88	1.529e-89	1.732e-88	79	328	RPL21,RPL24,RPL30,RPL31,RPL32,RPL34,RPL35A,SERBP1,RPL37A,MYL6,RPLP0,RPLP2,RPS2,RPS3,RPS3A,RPS4X,RPS5,RPS6,SPTBN1,RPS7,RPS8,RPS9,RPS11,RPS12,RPS14,SRP14,RPS16,RPS17,RPS18,RPS19,RPS23,RPS24,RPS25,RPS27,RPS27A,HNRNPA2B1,HNRNPU,PTMA,RPL10A,RPL23,CLTC,PKM,HSPA5,HSPA9,CNN3,HSP90AA1,HSP90AB1,HSPD1,NPM1,LIMA1,CALM1,KRT18,RPL14,PABPC1,CNBP,CCT6A,CD59,HADHA,RPL35,HADHB,RPL13A,PCBP1,MYL12B,RPL3,RPL4,RPL5,RP…		Coexpression Atlas	gudmap_dev gonad_e13.5_F_gudmap_devVascOvary_Flk_1000	dev gonad_e13.5_F_DevVascOvary_Flk_top-relative-expression-ranked_1000	Gudmap Mouse ST 1.0	3.711e-06	0.01388	9.131e-05	0.0008039	19	831	MAGI1,SORBS2,PDE4D,DOCK8,MAP4K3,ITGA6,MECOM,MAGI3,XIST,JMJD1C,ITPR2,PTPRG,PTPRM,CPEB4,FOXP1,ADGRF5,PLCL1,PDE7B,GULP1
	RERE	3.66878e-22	1.15647e-17	0.844067	0.452	0.24	20			Pubmed	21145461	Dynamics of cullin-RING ubiquitin ligase network revealed by systematic quantitative proteomics.	Pubmed	4.969e-93	2.32e-88	1.785e-89	2.022e-88	132	1696	RPL21,RPL24,EPRS,ATP6V1A,RPL30,HSP90B1,RPL31,RPL32,RPL34,RPL35A,SERBP1,RPL37A,MYL6,RPLP0,RPLP1,GAPDH,RPLP2,ACAT1,RPS2,RPS3,RPS3A,RPS4X,RPS5,RPS6,SPTBN1,PSMA7,HSPH1,RPS7,RPS8,NACA,RPS9,RPS11,RPS12,RPS13,RPS14,RPS15,NAP1L1,SRP14,RPS16,RPS17,RPS18,RPS19,RPS20,RPS23,RPS24,RPS25,RPS27,NDUFA4,NDUFA5,RPS28,HNRNPA2B1,PGK1,DDX5,HNRNPU,RPL10A,SLC25A3,CSDE1,RPL23,FAU,FUBP1,CLTC,PKM,ALDOA,HSPA4,HSPA5,HSPA9,H…		Coexpression Atlas	gudmap_developingGonad_e16.5_epididymis_1000_k2	DevelopingGonad_e16.5_epididymis_emap-29702_k-means-cluster#2_top-relative-expression-ranked_1000	Gudmap Mouse MOE430.2	3.933e-06	0.01471	9.614e-05	0.0008465	11	284	LUC7L3,ARGLU1,SAMD5,PNISR,JMJD1C,SLIT2,MAST4,KANSL1,KIAA1217,GNAQ,MAPK8
	MECOM	4.82729e-22	1.52166e-17	0.508175	0.798	0.652	20			Pubmed	22623428	Proteomic analysis of ?4?1 integrin adhesion complexes reveals ?-subunit-dependent protein recruitment.	Pubmed	7.308e-92	3.412e-87	2.437e-88	2.761e-87	88	491	RPL21,VAPA,EPRS,RPL30,SNX3,MYL6,RPLP0,GAPDH,ACAT1,RPS2,RPS3,RPS3A,RPS4X,RPS5,RPS6,PSMA7,RPS7,RPS8,RPS9,RPS11,RPS13,RPS14,ACTG1,RPS16,RPS17,RPS18,RPS19,RPS20,RPS24,RPS25,RPS27A,RPS28,HNRNPA2B1,DDX5,HNRNPU,IQGAP1,RPL10A,RPL23,UBB,FUBP1,CLTC,PKM,EIF3K,ALDOA,HSPB1,HSP90AB1,HSPD1,HNRNPDL,NPM1,KRT18,SLC25A5,ANXA2,RPSA,RPL14,XRCC5,LDHA,PPIA,LDHB,YWHAB,PABPC1,PRDX6,ARF1,EEF1A1,CNBP,MYL12A,GSTP1,CCT6A,EEF…		Coexpression Atlas	gudmap_developingLowerUrinaryTract_e14.5_ Genital tubercle M_1000	DevelopingLowerUrinaryTract_e14.5_ Genital tubercle M_emap-6706_top-relative-expression-ranked_1000	Gudmap Mouse MOE430.2	4.045e-06	0.01513	9.824e-05	0.000865	19	836	ADAMTSL1,PDE4D,OXR1,PSD3,PNISR,PTGER3,MAGI2,SLIT2,PPARGC1A,ARHGAP6,DST,UBE2E2,ABCA5,SLC26A7,MACROD2,SCAPER,FOXP1,MAPK8,GULP1
	ZSWIM6	4.96633e-22	1.56549e-17	0.922576	0.396	0.176	20			Pubmed	24711643	Identifying biological pathways that underlie primordial short stature using network analysis.	Pubmed	1.031e-89	4.814e-85	3.209e-86	3.636e-85	109	1024	RPL21,ATP5PB,EPRS,ATP6V1A,HSP90B1,RPLP0,HLA-C,GAPDH,RPLP2,ACADVL,ACAT1,RPS2,RPS3,RPS3A,RPS4X,RPS5,RPS6,SPTBN2,RPS8,NACA,RPS9,RPS11,RPS13,RPS14,NAP1L1,ACTG1,RPS18,RPS19,RPS25,HNRNPA2B1,PGK1,DDX5,HNRNPU,IQGAP1,RPL10A,SLC25A3,RPL23,COX5A,FUBP1,CLTC,PKM,KIF5B,GNAS,HSPA4,HSPA5,HSPA9,HSP90AB1,HSPD1,HNRNPDL,NPM1,RANBP2,LIMA1,KRT18,SLC25A5,DSP,ANXA2,CANX,TMEM59,RPSA,RPL14,APP,XRCC5,LDHA,PPIA,CBR1,YWHAB,P…		Coexpression Atlas	gudmap_developingGonad_e16.5_epididymis_500	DevelopingGonad_e16.5_epididymis_emap-29702_top-relative-expression-ranked_500	Gudmap Mouse MOE430.2	4.282e-06	0.01601	0.0001033	0.0009096	13	407	ZBTB20,ARGLU1,SAMD5,AHCYL2,PNISR,SLIT2,MAST4,KANSL1,SCMH1,KIAA1217,PRKG1,MAPK8,BICC1
	LINC00969	1.10714e-21	3.48991e-17	0.903329	0.396	0.179	20			Pubmed	28378742	Fancd2 in vivo interaction network reveals a non-canonical role in mitochondrial function.	Pubmed	1.208e-89	5.64e-85	3.525e-86	3.993e-85	126	1577	RPL21,VAPA,ATP5PB,RPL24,EPRS,RPL30,HSP90B1,RPL35A,HINT1,RPL37A,MYL6,RPLP0,GAPDH,RPLP2,ACAT1,RPS2,RPS3,RPS5,RPS6,B2M,SPTBN1,PSMA7,HSPH1,TM9SF3,RPS8,RPS9,RPS11,RPS12,RPS13,RPS14,NAP1L1,RPS16,RPS17,RPS18,RPS19,RPS20,RPS23,RPS24,RPS25,NDUFA4,RPS28,HNRNPA2B1,PGK1,DDX5,HNRNPU,IQGAP1,RPL10A,SLC25A3,CSDE1,JAK1,RPL23,CLU,FUBP1,CLTC,PKM,KIF5B,ALDH1A1,UQCRFS1,GNAS,ALDOA,ITM2B,HSPA5,HSPA9,HSPB1,HSP90AA1,HSP9…		Coexpression Atlas	facebase_RNAseq_e14.5_palate_poster_nasal_Tgfbr2_WT_2500_K0	facebase_RNAseq_e14.5_palate_poster_nasal_Tgfbr2_WT_2500_K0	Gudmap RNAseq	4.311e-06	0.01612	0.0001033	0.0009099	9	182	MYO1D,ARHGAP6,NRXN3,GALNT17,IGFBP5,PRKCA,PRKG1,SNTB1,RCAN2
	THRB	2.57417e-21	8.1143e-17	0.921544	0.405	0.199	20			Pubmed	20458337	MHC class II-associated proteins in B-cell exosomes and potential functional implications for exosome biogenesis.	Pubmed	3.562e-89	1.663e-84	9.782e-86	1.108e-84	90	565	RPL24,ATP6V1A,RPL30,HSP90B1,RPL31,RPL34,RPL35A,HINT1,SERBP1,RPL37A,MYL6,RPLP0,HLA-B,HLA-C,GAPDH,RPLP2,RPS2,RPS3,RPS3A,RPS4X,RPS5,SPTBN1,PSMA7,HSPH1,RPS8,NACA,RPS9,HLA-E,RPS13,RPS14,ACTG1,RPS16,RPS18,RPS19,RPS20,CD46,RPS25,RPS27A,RPS28,PGK1,IQGAP1,RPL10A,SLC38A1,RPL23,CLTC,PKM,GNAS,ALDOA,HSPA4,HSPA5,HSPA9,HSP90AA1,HSP90AB1,HSPD1,CIB1,CALM1,DSP,ANXA2,RPSA,RPL14,LDHA,PPIA,LDHB,YWHAB,ACTR2,PRDX6,ARF1…		Coexpression Atlas	GSM476663_500	Stem Cells, SC.LTSL.BM, CD117+ IL7R- CD150+ CD48- AA4.1+ CD43+, Bone marrow, avg-1	Immgen.org, GSE15907	4.515e-06	0.01689	0.0001076	0.0009469	13	409	CACNB2,MYO1D,PSD3,ITGA6,MECOM,PTGER3,MSI2,ARHGAP6,IGF1R,DST,FGD4,PRKCE,PRKG1
	MAST4	3.40137e-21	1.07218e-16	0.916326	0.351	0.138	20			Pubmed	25147182	Quantitative Lys-?-Gly-Gly (diGly) proteomics coupled with inducible RNAi reveals ubiquitin-mediated proteolysis of DNA damage-inducible transcript 4 (DDIT4) by the E3 ligase HUWE1.	Pubmed	9.984e-88	4.661e-83	2.59e-84	2.934e-83	80	395	EPRS,HSP90B1,SERBP1,RPLP0,GAPDH,RPS3,RPS3A,RPS4X,PSMA7,HSPH1,RPS7,RPS8,NACA,RPS9,RPS13,RPS14,NAP1L1,SRP14,RPS16,RPS17,RPS18,RPS19,RPS20,RPS23,RPS24,RPS25,HNRNPA2B1,PGK1,HNRNPU,RPL10A,SLC25A3,CSDE1,RPL23,UBB,PAPOLA,CLTC,PKM,KIF5B,ALDOA,HSPA4,HSPA5,HSPB1,HSP90AA1,CA2,HSP90AB1,HSPD1,NPM1,SLC25A5,CANX,RTN4,XRCC5,LDHA,PPIA,LDHB,ACTR2,PRDX6,ARF1,CCT6A,PDIA6,EEF2,PRKAR1A,HADHA,HADHB,RPL13A,PCBP1,ENO1,RP…		Coexpression Atlas	gudmap_RNAseq_p2_CD2APMEISWT_2500	gudmap_RNAseq_p2_CD2APMEISWT_2500	Gudmap RNAseq	4.572e-06	0.0171	0.0001082	0.0009529	30	1822	COL4A3,PDE1A,SORBS2,ZBTB20,MYO1D,DOCK8,MAP4K3,GLIS3,MECOM,CDK14,ITPR1,ARHGAP6,SLC8A1,NRXN3,GALNT17,IGFBP5,PTPRG,ATXN1,C9orf3,SUMF1,SBF2,CPEB4,PRKCA,PLCL1,PRKG1,PDE7B,SNTB1,BICC1,RCAN2,TNS3
	ITGA6	6.19868e-21	1.95395e-16	0.799339	0.527	0.327	20			Pubmed	22863883	A high-throughput approach for measuring temporal changes in the interactome.	Pubmed	5.366e-84	2.505e-79	1.319e-80	1.494e-79	118	1456	RPL21,RPL24,EPRS,ATP6V1A,RPL30,HSP90B1,SERBP1,PSAP,MYL6,RPLP0,RPLP1,GAPDH,RPLP2,RPS2,RPS3,RPS3A,RPS4X,RPS5,RPS6,SPTBN1,PSMA7,HSPH1,RPS7,RPS8,NACA,RPS9,RPS11,RPS12,RPS13,RPS14,RPS15,NAP1L1,SRP14,ACTG1,RPS16,RPS17,RPS18,RPS19,RPS20,RPS23,PFDN5,RPS24,RPS25,RPS27,RPS27A,RPS28,HNRNPA2B1,TERF2IP,DDX5,HNRNPU,IQGAP1,PTMA,TXNRD1,CSDE1,RPL23,FAU,PAPOLA,CLU,FUBP1,BTF3,PKM,EIF3K,KIF5B,ALDOA,PLOD2,HSPA4,HSPA5…		Coexpression Atlas	interneurons Subclass Int12	interneurons Subclass Int12	BrainMap - Mouse Adult Brain - Linnarsson	4.685e-06	0.01752	0.0001088	0.0009581	14	476	RALGAPA1,MAGI1,SEMA3C,PDE1A,ZBTB16,OXR1,MSI2,SLC8A1,PTPRM,ATXN1,RABGAP1L,PRKCE,MAPK8,RCAN2
	PARD3B	7.62274e-21	2.40284e-16	0.796301	0.42	0.202	20			Pubmed	7821789	Construction of a human full-length cDNA bank.	Pubmed	8.227e-82	3.841e-77	1.92e-78	2.175e-77	53	108	RPL21,ATP5PB,RPL24,TPT1,RPL30,RPL31,RPL32,RPL34,RPL35A,RPL37A,RPL41,RPLP0,RPLP1,RPLP2,RPS3,RPS3A,RPS5,RPS12,RPS13,RPS14,NAP1L1,RPS16,RPS19,RPS20,RPS23,RPS24,RPS25,RPS27,SLC25A3,S100A6,S100A10,FAU,ALDOA,HSP90AB1,NPM1,ANXA2,RPSA,PPIA,LDHB,EEF1A1,GSTP1,MT2A,FTH1,RPL35,ENO1,RPL3,RPL6,RPL10,RPL11,RPL12,RPL13,RPL18,TPI1		Coexpression Atlas	54Dp_SubClass_54Dp_4_Top_500_All	54Dp_SubClass_54Dp_4_Top_500_All	Brain Map - Allen iN	4.685e-06	0.01752	0.0001088	0.0009581	14	476	GPHN,PDE4D,ZBTB20,NEDD4L,ERC1,ARL15,MAGI2,FTX,KANSL1,MACROD2,FER,RAPGEF2,MAPK8,MAPK10
	RCAN2	1.75196e-20	5.52253e-16	0.651362	0.518	0.3	20			Pubmed	19946888	Defining the membrane proteome of NK cells.	Pubmed	1.007e-79	4.7e-75	2.238e-76	2.536e-75	106	1168	RPL21,ATP5PB,RPL24,EPRS,RPL30,HSP90B1,RPL31,RPL32,RPL35A,SERBP1,MYL6,RPLP0,HLA-B,GAPDH,RPLP2,RPS2,RPS3,RPS4X,RPS5,RPS6,B2M,RPS7,RPS8,RPS9,RPS11,RPS12,RPS13,RPS14,RPS15,NAP1L1,ACTG1,RPS16,RPS17,RPS18,RPS19,RPS20,RPS23,RPS24,RPS27A,ZDHHC3,HNRNPA2B1,PGK1,DDX5,HNRNPU,RPL10A,SLC25A3,RPL23,CLTC,EIF3K,KIF5B,GNAS,ALDOA,ITM2B,HSPA5,PTTG1IP,HSP90AA1,HSP90AB1,HSPD1,NPM1,RANBP2,SLC25A5,ANXA2,COX4I1,CANX,ARL6…		Coexpression Atlas	interneurons Subclass Int11	interneurons Subclass Int11	BrainMap - Mouse Adult Brain - Linnarsson	4.685e-06	0.01752	0.0001088	0.0009581	14	476	GPHN,MAGI1,SEMA3C,OXR1,ARGLU1,MSI2,BPTF,PTPRM,KIAA1217,RABGAP1L,PRKCA,PRKCE,MAPK8,RCAN2
	GLCCI1	1.14393e-19	3.60588e-15	0.87274	0.317	0.122	20			Pubmed	23443559	LGALS3BP regulates centriole biogenesis and centrosome hypertrophy in cancer cells.	Pubmed	4.535e-77	2.117e-72	9.624e-74	1.09e-72	85	639	RPL21,RPL24,EPRS,RPL30,RPL31,RPL37A,RPLP0,RPLP2,RPS2,RPS3,RPS3A,RPS4X,RPS5,RPS6,SPTBN1,RPS7,RPS8,RPS9,RPS11,RPS12,RPS13,RPS14,RPS15,NAP1L1,RPS16,RPS17,RPS18,RPS19,RPS20,RPS23,RPS24,RPS25,RPS27,HNRNPA2B1,DDX5,HNRNPU,IQGAP1,RPL10A,RPL23,UBB,FAU,ANAPC16,KIF5B,HSPA5,HSPA9,HSPB1,HSP90AA1,HSP90AB1,HSPD1,NPM1,ADAMTS1,DSP,RPL14,SKP1,PABPC1,EEF1A1,CCT6A,FTH1,CIAO2B,PRKAR1A,FTL,HADHA,RPL35,HADHB,RPL13A,PCB…		Coexpression Atlas	gudmap_developingLowerUrinaryTract_e14.5_ Genital tubercle F_1000	DevelopingLowerUrinaryTract_e14.5_ Genital tubercle F_emap-6706_top-relative-expression-ranked_1000	Gudmap Mouse MOE430.2	5.219e-06	0.01952	0.0001205	0.001061	19	851	ADAMTSL1,PDE4D,OXR1,PSD3,XIST,PTGER3,FREM1,STK3,MAGI2,SLIT2,PPARGC1A,DST,SLC26A7,RABGAP1L,MACROD2,SCAPER,FOXP1,MPPED2,GULP1
	AGBL4	2.96977e-19	9.36132e-15	0.902433	0.285	0.098	20			Pubmed	21529712	Ribosome-mediated specificity in Hox mRNA translation and vertebrate tissue patterning.	Pubmed	1.877e-72	8.765e-68	3.811e-69	4.317e-68	45	82	RPL21,RPL24,RPL30,RPL31,RPL35A,RPL37A,RPLP0,RPS2,RPS3,RPS5,RPS6,RPS7,RPS8,RPS9,RPS11,RPS12,RPS13,RPS14,RPS15,RPS16,RPS17,RPS19,RPS20,RPS23,RPS24,RPS25,RPS28,RPL10A,RPL23,RPL14,RPL13A,RPL3,RPL4,RPL5,RPL6,RPL7,RPL7A,RPL8,RPL9,RPL10,RPL12,RPL13,RPL15,RPL18,RPL19		Coexpression Atlas	facebase_RNAseq_e10.5_NeuroEpith_central_2500_K4	facebase_RNAseq_e10.5_NeuroEpith_central_2500_K4	Gudmap RNAseq	5.704e-06	0.02133	0.0001309	0.001152	25	1371	MAGI1,CACNB2,AKT3,PDE1C,ERBB4,SHROOM3,ZBTB20,NEDD4L,LUC7L3,PSD3,ANKRD26,XIST,ZSWIM6,FAF1,MSI2,SLIT2,BPTF,PPARGC1A,RBM25,AKAP9,FGD4,SETBP1,RERE,IMMP2L,MPPED2
	LUC7L3	3.41009e-19	1.07493e-14	0.809165	0.557	0.38	20			Pubmed	20020773	Global analysis of TDP-43 interacting proteins reveals strong association with RNA splicing and translation machinery.	Pubmed	9.072e-72	4.235e-67	1.765e-68	1.999e-67	59	223	RPL21,RPL31,RPL32,SERBP1,RPLP0,RPS2,RPS3,RPS3A,RPS4X,RPS6,HSPH1,RPS7,NACA,RPS9,RPS11,RPS14,RPS16,RPS17,RPS18,RPS20,RPS23,RPS24,RPS25,HNRNPA2B1,DDX5,HNRNPU,RPL10A,RPL23,HSPA4,HSPA5,HNRNPDL,NPM1,SLC25A5,DSP,RPSA,RPL14,XRCC5,PABPC1,EEF2,RPL35,RPL13A,PCBP1,RPL3,RPL4,RPL5,RPL6,RPL7,RPL7A,ATP5F1A,RPL8,RPL9,RPL10,RPL11,RPL12,RPL13,RPL15,HNRNPR,RPL19,TPI1		Coexpression Atlas	gudmap_dev gonad_e13.5_M_InterstitTestis_Sma_1000	dev gonad_e13.5_M_InterstitTestis_Sma_top-relative-expression-ranked_1000	Gudmap Mouse ST 1.0	5.788e-06	0.02165	0.000132	0.001162	18	778	CACNB2,SEMA3C,PDE1A,ADAMTSL1,MYO1D,GPX3,PSD3,FREM1,SLIT2,PPARGC1A,ARHGAP6,SLC8A1,IGFBP5,KIAA1217,PRKG1,BICC1,TNS3,GULP1
	SBF2	4.51025e-19	1.42172e-14	0.777097	0.461	0.261	20			Pubmed	23463506	The intracellular interactome of tetraspanin-enriched microdomains reveals their function as sorting machineries toward exosomes.	Pubmed	9.292e-70	4.338e-65	1.735e-66	1.966e-65	57	212	RPL24,RPL30,RPL31,RPL35A,SERBP1,RPLP0,GAPDH,RPLP2,RPS2,RPS3,RPS3A,RPS4X,RPS6,RPS8,RPS9,RPS13,RPS14,RPS15,SRP14,RPS16,RPS18,RPS19,RPS23,RPS25,RPS28,HNRNPA2B1,DDX5,HNRNPU,FAU,FUBP1,PKM,EIF3K,NPM1,XRCC5,PABPC1,EEF1A1,PDIA6,NAMPT,EIF4A2,FTH1,H3F3B,FTL,RPL35,RPL13A,PCBP1,RPL4,RPL5,RPL6,RPL7A,ATP5F1A,RPL8,RPL9,RPL11,RPL12,RPL13,RPL18,RPL19		Coexpression Atlas	gudmap_kidney_adult_Podocyte_MafB_k1_1000	kidney_adult_Podocyte_MafB_k-means-cluster#1_top-relative-expression-ranked_1000	Gudmap Mouse MOE430.2	6.382e-06	0.02387	0.0001447	0.001274	9	191	MYO1D,PSD3,SBF2,CPEB4,RORA,PLCL1,PRKG1,TNS3,GULP1
	SEMA3C	4.63909e-19	1.46233e-14	0.915292	0.37	0.175	20			Pubmed	17620599	Functional specialization of beta-arrestin interactions revealed by proteomic analysis.	Pubmed	1.238e-69	5.781e-65	2.223e-66	2.519e-65	64	317	RPL21,RPL30,RPL31,RPL35A,SERBP1,MYL6,RPLP0,RPLP1,GAPDH,RPLP2,RPS2,RPS3,RPS3A,RPS4X,RPS6,SPTBN1,RPS7,RPS8,RPS13,NAP1L1,RPS17,RPS19,RPS27A,HNRNPA2B1,DDX5,HNRNPU,UBB,CLTC,PKM,HSPA5,HSPA9,HSP90AA1,HSP90AB1,NPM1,LIMA1,CALM1,ANXA2,RPL14,XRCC5,PPIA,YWHAB,PABPC1,EEF1A1,CUL5,CCT6A,EEF2,SF3B1,H3F3B,CTNNA1,RPL35,MYL12B,RPL3,RPL4,RPL6,RPL7,RPL7A,ATP5F1A,RPL11,RPL12,RPL15,ATP5F1B,HNRNPR,RPL18,RPL19		Coexpression Atlas	gudmap_dev gonad_e11.5_F_GonadVasMes_Flk_500	dev gonad_e11.5_F_GonadVasMes_Flk_top-relative-expression-ranked_500	Gudmap Mouse ST 1.0	6.656e-06	0.02489	0.00015	0.00132	13	424	SEMA3C,PDE1A,PSD3,XIST,CDK14,FREM1,SLIT2,IGFBP5,KIAA1217,PRKG1,SPIDR,TNS3,GULP1
	ABCA5	4.83888e-19	1.52531e-14	1.00112	0.303	0.117	20			Pubmed	21423176	Analysis of the myosin-II-responsive focal adhesion proteome reveals a role for ?-Pix in negative regulation of focal adhesion maturation.	Pubmed	8.443e-65	3.942e-60	1.46e-61	1.654e-60	59	285	RPL30,HSP90B1,RPL31,RPL37A,RPLP0,RPLP1,RPLP2,RPS2,RPS3,RPS3A,RPS4X,RPS5,B2M,RPS7,RPS8,RPS9,RPS11,RPS13,RPS14,RPS15,RPS16,RPS17,RPS18,RPS19,CD46,IQGAP1,RPL10A,JAK1,RPL23,CLTC,HSPA5,HSPA9,CNN3,HSPB1,NPM1,LIMA1,CAPN2,PPIA,YWHAB,PABPC1,PDIA3,ACTR2,ARF1,RHOA,CD9,CD59,CTNNA1,RPL13A,RPL3,RPL4,RPL5,RPL6,RPL7,RPL7A,RPL8,RPL9,RPL12,RPL18,RPL19		Coexpression Atlas	gudmap_developingKidney_e15.5_Cap mesenchyme_1000_k5	DevelopingKidney_e15.5_Cap mesenchyme_emap-27738_k-means-cluster#5_top-relative-expression-ranked_1000	Gudmap Mouse MOE430.2	7.03e-06	0.02629	0.0001574	0.001386	8	146	RALGAPA1,AKT3,ZBTB20,PNISR,MSI2,KANSL1,UBR3,MAPK8
	ABCC4	7.74609e-19	2.44172e-14	0.952832	0.33	0.138	20			Pubmed	25324306	hnRNPA1 couples nuclear export and translation of specific mRNAs downstream of FGF-2/S6K2 signalling.	Pubmed	5.687e-64	2.655e-59	9.482e-61	1.074e-59	62	346	RPL24,SERBP1,GAPDH,RPS2,RPS3,RPS3A,RPS4X,RPS5,RPS6,HSPH1,RPS7,RPS8,RPS14,ACTG1,RPS17,RPS18,RPS19,RPS25,HNRNPA2B1,PGK1,DDX5,HNRNPU,IQGAP1,CLTC,PKM,KIF5B,ALDOA,HSPA5,HSPA9,HSPB1,HSP90AA1,HSP90AB1,HSPD1,HNRNPDL,NPM1,SLC25A5,HSPA4L,DSP,ANXA2,CANX,RPL14,XRCC5,LDHA,PPIA,PABPC1,EEF1A1,MYL12A,GSTP1,CCT6A,EEF2,NAMPT,EIF4A2,PRDX1,PCBP1,ENO1,PTGES3,ATP5F1A,RPL8,RPL13,ATP5F1B,HNRNPR,RPL19		Coexpression Atlas	neurons_SubClass_TAC1-hi_Top_500_All	neurons_SubClass_TAC1-hi_Top_500_All	Brain Map - Barres	7.146e-06	0.02672	0.0001591	0.001401	14	494	KANSL1L,ERBB4,OXR1,ESRRG,SLIT2,PPARGC1A,UBE2E2,ABCA5,PTPRM,KIAA1217,PRKG1,PACRG,FHIT,RCAN2
	SAMD5	1.00228e-18	3.15939e-14	0.885086	0.317	0.128	20			Pubmed	25921289	Temporal proteomics of NGF-TrkA signaling identifies an inhibitory role for the E3 ligase Cbl-b in neuroblastoma cell differentiation.	Pubmed	6.73e-63	3.142e-58	1.083e-59	1.227e-58	111	1922	VAPA,EPRS,ATP6V1A,HSP90B1,SERBP1,RPLP0,GAPDH,ACADVL,ACAT1,RPS2,RPS3,RPS3A,RPS4X,RPS5,RPS6,SPTBN1,PSMA7,HSPH1,RPS8,NACA,RPS9,RPS13,NAP1L1,RPS25,MDH1,HNRNPA2B1,PGK1,DDX5,HNRNPU,IQGAP1,RPL10A,TXNRD1,SLC25A3,CSDE1,JAK1,PAPOLA,FUBP1,TAX1BP1,CLTC,PKM,KIF5B,GNAS,ALDOA,HSPA4,HSPA5,HSPA9,CNN3,HSPB1,HSP90AA1,HSP90AB1,HSPD1,HNRNPDL,NPM1,LIMA1,SLC25A5,HSPA4L,DSP,ANXA2,CANX,RTN4,TMEM59,CAPN2,RPSA,RPL14,IDH2,X…		Coexpression Atlas	Facebase_RNAseq_e10.5_Olfactory Pit_2500_K3	FacebaseRNAseq_e10.5_Olfactory Pit_top-relative-expression-ranked_2500_k-means-cluster#3	FaceBase_RNAseq	7.914e-06	0.0296	0.0001751	0.001542	15	569	KANSL1L,PDE4D,MECOM,CDK14,FREM1,SLC4A1,SLC8A1,PTPRJ,ATXN1,C9orf3,SUMF1,MPPED2,SNTB1,BICC1,TNS3
	GULP1	1.30683e-18	4.11938e-14	0.845462	0.372	0.175	20			Pubmed	18457437	Identification of intracellular proteins associated with the EBV-encoded nuclear antigen 5 using an efficient TAP procedure and FT-ICR mass spectrometry.	Pubmed	4.174e-59	1.949e-54	6.496e-56	7.359e-55	46	151	RPL24,EPRS,RPL31,RPL34,SERBP1,RPS2,RPS3A,RPS4X,RPS6,RPS8,RPS9,RPS11,RPS13,RPS14,RPS15,RPS16,RPS17,RPS18,RPS23,RPS25,HNRNPA2B1,DDX5,HNRNPU,RPL23,CLTC,HSPA4,HSPA5,HSPB1,HSP90AA1,HSPD1,SLC25A5,XRCC5,LDHB,SF3B1,PCBP1,RPL7,RPL7A,ATP5F1A,RPL8,RPL9,RPL10,RPL11,RPL12,RPL13,HNRNPR,RPL18		Coexpression Atlas	gudmap_kidney_e10.5_UretericTrunk_HoxB7_1000	kidney_e10.5_UretericTrunk_HoxB7_top-relative-expression-ranked_1000	Gudmap Mouse MOE430.2	8.754e-06	0.03274	0.0001926	0.001696	18	802	SEMA3C,ESRRG,GPX3,GLIS3,MECOM,XIST,SLIT2,PPARGC1A,SLC8A1,PTPRJ,PAX8,PKHD1,ADGRF5,PLCL1,LRBA,MPPED2,BICC1,CA8
	TMEM101	1.66912e-18	5.26139e-14	1.02445	0.334	0.152	20			Pubmed	27049334	Nuclear Functions of Nucleolin through Global Proteomics and Interactomic Approaches.	Pubmed	3.019e-58	1.409e-53	4.547e-55	5.151e-54	45	145	RPL21,RPL24,RPL31,RPL35A,RPLP0,RPLP1,RPS3,RPS3A,RPS4X,RPS6,RPS7,RPS8,RPS9,RPS12,RPS13,RPS14,RPS15,SRP14,RPS16,RPS17,RPS18,RPS20,RPS23,RPS24,RPS25,RPS27,HNRNPU,RPL23,RPL14,RPL13A,RPL3,RPL4,RPL5,RPL6,RPL7,RPL7A,RPL8,RPL9,RPL11,RPL12,RPL13,RPL15,HNRNPR,RPL18,RPL19		Coexpression Atlas	brainmap/Mixed Age_fetal like_Subclass_fetal-like0	brainmap/Mixed Age_fetal like_Subclass_fetal-like0	GEO:GSE75140	9.018e-06	0.03373	0.0001966	0.001731	11	310	MAGI1,CACNB2,PDE1A,NEDD4L,PSD3,KIAA1217,SETBP1,FOXP1,MAPK8,MPPED2,BICC1
	CDK14	1.77486e-18	5.59471e-14	0.954917	0.254	0.079	20			Pubmed	22681889	The mRNA-bound proteome and its global occupancy profile on protein-coding transcripts.	Pubmed	3.595e-57	1.678e-52	5.245e-54	5.942e-53	76	806	RPL21,RPL24,RPL30,RPL35A,SERBP1,RPL37A,RPLP0,RPS2,RPS3,RPS3A,RPS4X,RPS5,SPTBN1,RPS7,RPS8,RPS12,RPS13,RPS14,RPS15,NAP1L1,SRP14,RPS16,RPS17,RPS18,RPS19,RPS20,RPS23,RPS24,RPS25,RPS27,RPS27A,RPS28,HNRNPA2B1,DDX5,HNRNPU,RPL10A,CSDE1,FAU,FUBP1,BTF3,CLTC,ALDOA,HSPA9,HSP90AA1,HSP90AB1,HNRNPDL,NPM1,PTBP3,CANX,RPSA,RPL14,XRCC5,PPIA,PABPC1,PRPF40A,ARF1,EEF1A1,CNBP,EEF2,SF3B1,EIF4A2,PRDX1,H1F0,EIF1,PCBP1,RPL…		Coexpression Atlas	PCBC_ratio_ECTO_vs_SC_cfr-2X-p05	Ectoderm Differentiated Cells_vs_Pluripotent Stem Cells-Confounder_removed-fold2.0_adjp0.05	PCBC_AltAnalyze	9.039e-06	0.03381	0.0001966	0.001731	26	1501	ZFAND3,SEMA3C,AKT3,SHROOM3,ZBTB16,LUC7L3,DOCK8,ARGLU1,BCAS3,FNDC3A,AHCYL2,ZSWIM6,MED13L,PNISR,TMEM101,MSI2,STK3,AKAP9,IGFBP5,PTPRM,SCMH1,KIAA1217,SIK2,IMMP2L,TNS3,NEAT1
	ITPR2	2.15609e-18	6.79644e-14	0.702046	0.63	0.513	20			Pubmed	25315684	Repression of rRNA transcription by PARIS contributes to Parkinson's disease.	Pubmed	1.222e-56	5.705e-52	1.729e-53	1.958e-52	53	272	RPL21,HSP90B1,RPL34,RPLP0,RPLP2,RPS2,RPS6,RPS9,RPS11,RPS12,RPS15,SRP14,RPS16,RPS17,RPS23,RPS24,PGK1,RPL10A,SLC25A3,RPL23,CLTC,PKM,HSP90AB1,NPM1,RANBP2,SLC25A5,RPSA,RPL14,IDH2,XRCC5,LDHA,LDHB,MYL12A,CCT6A,EEF2,HADHA,RPL35,HADHB,RPL13A,RPL3,RPL4,RPL5,RPL6,RPL7,RPL7A,ATP5F1A,RPL8,RPL10,RPL13,ATP5F1B,HNRNPR,RPL18,ATP5F1C		Coexpression Atlas	gudmap_dev gonad_e11.5_F_GonMes_Sma_500	dev gonad_e11.5_F_GonMes_Sma_top-relative-expression-ranked_500	Gudmap Mouse ST 1.0	9.191e-06	0.03437	0.0001987	0.001749	13	437	MAGI1,CACNB2,SEMA3C,PDE1A,SHROOM3,XIST,EXT1,FREM1,IGFBP5,PRKG1,SPIDR,TNS3,GULP1
	MAGI2	4.90149e-18	1.54505e-13	0.767336	0.33	0.131	20			Pubmed	21182205	Identification of proteins associated with ligand-activated estrogen receptor ? in human breast cancer cell nuclei by tandem affinity purification and nano LC-MS/MS.	Pubmed	4.519e-56	2.11e-51	6.205e-53	7.029e-52	51	245	RPL21,RPL24,RPL37A,MYL6,RPLP0,GAPDH,RPS2,RPS3,RPS3A,RPS4X,RPS6,SPTBN1,RPS8,RPS9,RPS12,RPS13,RPS14,RPS16,RPS18,RPS20,RPS23,RPS24,HNRNPA2B1,DDX5,RPL10A,CLTC,NPM1,SLC25A5,ANXA2,RPSA,RPL14,PABPC1,ACTR2,SF3B1,RPL13A,RPL3,RPL4,RPL5,RPL6,RPL7,RPL7A,RPL8,RPL9,RPL10,RPL11,RPL12,RPL13,ATP5F1B,HNRNPR,RPL18,RPL19		Coexpression Atlas	gudmap_developingGonad_e12.5_epididymis_1000	DevelopingGonad_e12.5_epididymis_emap-29139_top-relative-expression-ranked_1000	Gudmap Mouse MOE430.2	9.363e-06	0.03502	0.0002009	0.001769	18	806	LUC7L3,ARGLU1,SAMD5,AHCYL2,PNISR,SLC4A1,MSI2,SLIT2,PPARGC1A,RBM25,MAST4,KANSL1,SCMH1,KIAA1217,CPEB4,TNRC6A,MAPK8,BICC1
	IMMP2L	7.02137e-18	2.21327e-13	0.634106	0.535	0.353	20			Pubmed	12962325	Characterization and analysis of posttranslational modifications of the human large cytoplasmic ribosomal subunit proteins by mass spectrometry and Edman sequencing.	Pubmed	1.029e-55	4.803e-51	1.334e-52	1.512e-51	32	48	RPL21,RPL24,RPL30,RPL31,RPL32,RPL34,RPL35A,RPL37A,RPL41,RPLP0,RPLP1,RPLP2,RPL10A,RPL23,RPL14,RPL35,RPL13A,RPL3,RPL4,RPL5,RPL6,RPL7,RPL7A,RPL8,RPL9,RPL10,RPL11,RPL12,RPL13,RPL15,RPL18,RPL19		Coexpression Atlas	Facebase_RNAseq_e8.5_Paraxial Mesoderm_1000	FacebaseRNAseq_e8.5_Paraxial Mesoderm_top-relative-expression-ranked_1000	FaceBase_RNAseq	9.399e-06	0.03515	0.0002009	0.001769	20	970	PDE1A,ADAMTSL1,PDE4D,ZBTB20,MYO1D,GLIS3,PSD3,MECOM,SLIT2,PPARGC1A,SLC8A1,PTPRJ,SLC26A7,ATXN1,C9orf3,PRKCA,DLG2,PLCL1,MAPK10,MPPED2
	MAPK8	7.10171e-18	2.2386e-13	0.863205	0.324	0.138	20			Pubmed	14567916	Regulated release of L13a from the 60S ribosomal subunit as a mechanism of transcript-specific translational control.	Pubmed	1.029e-55	4.803e-51	1.334e-52	1.512e-51	32	48	RPL21,RPL24,RPL30,RPL31,RPL32,RPL34,RPL35A,RPL37A,RPL41,RPLP0,RPLP1,RPLP2,RPL10A,RPL23,RPL14,RPL35,RPL13A,RPL3,RPL4,RPL5,RPL6,RPL7,RPL7A,RPL8,RPL9,RPL10,RPL11,RPL12,RPL13,RPL15,RPL18,RPL19		Coexpression Atlas	Lungmap Mouse Lung PND1 MyoFB Subtype MyoFB-B	Lungmap Mouse Lung PND1 MyoFB Subtype MyoFB-B	Lungmap CCHMC	9.489e-06	0.03549	0.0002013	0.001772	10	254	CAB39,ZBTB16,ARGLU1,GPX3,XIST,MSI2,NRXN3,AKAP9,RORA,GOLGA4
	FBXL17	8.76773e-18	2.76377e-13	0.765016	0.411	0.22	20			Pubmed	26561776	Reversible oxidation of phosphatase and tensin homolog (PTEN) alters its interactions with signaling and regulatory proteins.	Pubmed	1.173e-53	5.478e-49	1.481e-50	1.677e-49	38	98	RPL31,RPLP0,RPLP2,RPS2,RPS3,RPS4X,RPS6,SPTBN1,RPS9,RPS13,RPS17,RPS20,RPS25,RPS27,RPS27A,RPL10A,SLC25A3,RPL23,PKM,HSP90AB1,HSPD1,LIMA1,CALM1,SLC25A5,DSP,ANXA2,RPL14,SKP1,LDHB,MYL12A,EEF2,PRDX1,RPL13A,RPL7,ATP5F1A,RPL12,RPL13,ATP5F1C		Coexpression Atlas	Facebase_RNAseq_ratio_e9.5_MandibularArch_vs_MaxillaryArch_1000	FacebaseRNAseq_ratio_e9.5_MandibularArch_vs_MaxillaryArch_top-relative-expression-ranked_1000	FaceBase_RNAseq	9.541e-06	0.03568	0.0002013	0.001772	20	971	PDE1A,ADAMTSL1,PDE4D,ZBTB20,MYO1D,GLIS3,PSD3,MECOM,SLIT2,PPARGC1A,SLC8A1,NRXN3,PTPRJ,SLC26A7,ATXN1,C9orf3,DLG2,PLCL1,MAPK10,MPPED2
	PCNXL4	1.15806e-17	3.65044e-13	0.923309	0.38	0.197	20			Pubmed	23125841	Characterization of staufen1 ribonucleoproteins by mass spectrometry and biochemical analyses reveal the presence of diverse host proteins associated with human immunodeficiency virus type 1.	Pubmed	2.53e-53	1.181e-48	3.108e-50	3.521e-49	49	241	RPL24,EPRS,RPLP0,GAPDH,RPS2,RPS3,RPS4X,RPS6,RPS8,RPS9,HNRNPA2B1,DDX5,HNRNPU,IQGAP1,CLTC,PKM,KIF5B,HSPA5,HSPA9,HSPD1,NPM1,SLC25A5,CANX,RPL14,LDHA,LDHB,PABPC1,PRPF40A,PRDX6,EEF1A1,SF3B1,PCBP1,ENO1,RPL3,RPL4,RPL5,RPL6,RPL7,RPL7A,ATP5F1A,RPL8,RPL9,RPL10,RPL13,ATP5F1B,HNRNPR,RPL18,ATP5F1C,RPL19		Coexpression Atlas	gudmap_developingLowerUrinaryTract_e14.5_ urethra_1000_k2	DevelopingLowerUrinaryTract_e14.5_ urethra_emap-30892_k-means-cluster#2_top-relative-expression-ranked_1000	Gudmap Mouse MOE430.2	9.579e-06	0.03583	0.0002013	0.001772	11	312	RALGAPA1,AKT3,ESRRG,XIST,MSI2,PPARGC1A,KANSL1,PRKCE,FOXP1,MAPK8,GULP1
	PDE1A	1.2365e-17	3.89769e-13	0.706867	0.598	0.446	20			Pubmed	23979707	SILAC-based proteomics of human primary endothelial cell morphogenesis unveils tumor angiogenic markers.	Pubmed	2.874e-53	1.342e-48	3.44e-50	3.897e-49	41	131	RPL30,HSP90B1,RPL35A,MYL6,GAPDH,RPS3,RPS3A,RPS4X,RPS5,RPS7,RPS11,RPS13,RPS14,ACTG1,RPS16,RPS17,RPS18,RPS19,RPS20,RPS25,DDX5,HNRNPU,RPL23,CLTC,PKM,HSPA5,HSPA9,HSPB1,HSPD1,SLC25A5,DSP,CANX,CCT6A,EEF2,PRDX1,HADHA,ATP5F1A,RPL9,RPL11,RPL12,ATP5F1B		Coexpression Atlas	Facebase_RNAseq_ratio_e9.5_MaxillaryArch_vs_Mandibular_2500_K2	FacebaseRNAseq_ratio_e9.5_MaxillaryArch_vs_Mandibular_top-relative-expression-ranked_2500_k-means-cluster#2	FaceBase_RNAseq	9.918e-06	0.03709	0.0002072	0.001824	16	654	KANSL1L,PDE4D,MECOM,CDK14,FREM1,SLC4A1,ITPR1,SLC8A1,PTPRJ,ATXN1,C9orf3,MPPED2,PDE7B,SNTB1,BICC1,TNS3
	KIAA1328	2.66503e-17	8.40071e-13	0.911263	0.277	0.101	20			Pubmed	21565611	Mapping the NPHP-JBTS-MKS protein network reveals ciliopathy disease genes and pathways.	Pubmed	2.063e-52	9.631e-48	2.408e-49	2.728e-48	62	524	EPRS,HSP90B1,RPLP0,GAPDH,RPS3,RPS6,SPTBN1,PSMA7,HSPH1,RPS7,NACA,RPS14,NAP1L1,ACTG1,RPS16,RPS19,RPS27A,NDUFA4,RPS28,MDH1,HNRNPA2B1,PGK1,SLC25A3,UBB,COX5A,PKM,ALDOA,HSPA4,HSPA5,HSPA9,HSPB1,HSP90AA1,HSP90AB1,HSPD1,LIMA1,CALM1,KRT18,DSP,ANXA2,RPSA,LDHA,SKP1,LDHB,YWHAB,EEF1A1,CRYAB,MYL12A,CCT6A,EEF2,PEBP1,EIF4A2,PRDX1,HADHA,HADHB,PCBP1,ENO1,ATP5F1A,SOD1,RPL11,ATP5F1B,ATP5F1C,TPI1		Coexpression Atlas	gudmap_kidney_adult_Podocyte_MafB_k1_500	kidney_adult_Podocyte_MafB_k-means-cluster#1_top-relative-expression-ranked_500	Gudmap Mouse MOE430.2	1.008e-05	0.0377	0.0002088	0.001839	7	110	MYO1D,PSD3,CPEB4,RORA,PLCL1,PRKG1,GULP1
	ZBTB16	7.01891e-17	2.2125e-12	0.934894	0.271	0.098	20			Pubmed	8706699	Characterization of the human small-ribosomal-subunit proteins by N-terminal and internal sequencing, and mass spectrometry.	Pubmed	4.575e-52	2.136e-47	5.209e-49	5.901e-48	28	36	RPS2,RPS3,RPS3A,RPS4X,RPS5,RPS6,RPS7,RPS8,RPS9,RPS11,RPS12,RPS13,RPS14,RPS15,RPS16,RPS17,RPS18,RPS19,RPS20,RPS23,RPS24,RPS25,RPS27,RPS27A,RPS28,FAU,RPSA,FTL		Coexpression Atlas	Facebase_RNAseq_e10.5_Neural Epithelium Overlying Lateral Eminence_2500_K5	FacebaseRNAseq_e10.5_Neural Epithelium Overlying Lateral Eminence_top-relative-expression-ranked_2500_k-means-cluster#5	FaceBase_RNAseq	1.011e-05	0.0378	0.0002088	0.001839	16	655	GPHN,MAGI1,DPYD,PDE1A,ZBTB16,ZBTB20,NEDD4L,ANKRD26,ZSWIM6,PPARGC1A,RBM25,DST,AKAP9,ATXN1,FGD4,SETBP1
	KIAA1217	7.22784e-17	2.27836e-12	0.714415	0.404	0.213	20			Pubmed	29128334	A Map of Human Mitochondrial Protein Interactions Linked to Neurodegeneration Reveals New Mechanisms of Redox Homeostasis and NF-?B Signaling.	Pubmed	5.662e-52	2.643e-47	6.293e-49	7.129e-48	71	786	EPRS,ATP6V1A,RPL30,HSP90B1,RPL32,RPL35A,HINT1,SERBP1,PSAP,HLA-B,ACAT1,HSPH1,NACA,NAP1L1,NDUFA4,NDUFA5,PGK1,IQGAP1,PTMA,RPL10A,SLC25A3,COX5A,FUBP1,TAX1BP1,EIF3K,KIF5B,ALDOA,HSPA4,HSPB1,HNRNPDL,LIMA1,DSTN,CALM1,SLC25A5,DSP,ANXA2,COX4I1,CANX,ARL6IP5,IDH2,XRCC5,LDHA,SKP1,PPIA,LDHB,YWHAB,PABPC1,PDIA3,ACTR2,PRDX6,ARF1,MYL12A,RHOA,GSTP1,PDIA6,EEF2,NAMPT,H1F0,CHCHD2,TMF1,H3F3B,HADHA,CTNNA1,RPL35,HADHB,RP…		Coexpression Atlas	Facebase_RNAseq_e9.5_Facial Mesenchyne_2500_K1	FacebaseRNAseq_e9.5_Facial Mesenchyne_top-relative-expression-ranked_2500_k-means-cluster#1	FaceBase_RNAseq	1.023e-05	0.03827	0.0002103	0.001852	14	510	ADAMTSL1,PDE4D,WWOX,PPP1R12B,ARHGAP6,PTPRJ,SLC26A7,SCAPER,PRKCA,UBR3,DLG2,PLCL1,FHIT,PDE7B
	PPP1R12B	8.96237e-17	2.82512e-12	0.870076	0.295	0.12	20			Pubmed	11875025	The human ribosomal protein genes: sequencing and comparative analysis of 73 genes.	Pubmed	1.129e-51	5.272e-47	1.226e-48	1.389e-47	31	52	RPL21,RPL24,RPL30,RPL31,RPL32,RPL34,RPL35A,RPLP1,RPLP2,RPS3,RPS5,RPS9,RPS11,RPS12,RPS16,RPS17,RPS18,RPS20,RPS25,RPS27,RPS27A,RPS28,RPL23,RPL14,RPL13A,RPL4,RPL5,RPL8,RPL15,RPL18,RPL19		Coexpression Atlas	Facebase_RNAseq_e8.5_Paraxial Mesoderm_2500_K4	FacebaseRNAseq_e8.5_Paraxial Mesoderm_top-relative-expression-ranked_2500_k-means-cluster#4	FaceBase_RNAseq	1.036e-05	0.03873	0.0002116	0.001863	17	733	KANSL1L,PDE4D,MECOM,CDK14,FREM1,SLC4A1,SLC8A1,ATXN1,C9orf3,SCAPER,UBR3,RORA,MPPED2,PDE7B,SNTB1,BICC1,TNS3
	DANT2	1.31366e-16	4.14092e-12	0.865319	0.298	0.122	20			Pubmed	26170170	RC3H1 post-transcriptionally regulates A20 mRNA and modulates the activity of the IKK/NF-?B pathway.	Pubmed	2.149e-51	1.004e-46	2.281e-48	2.584e-47	42	156	RPL24,RPL30,SERBP1,RPS2,RPS3,RPS3A,RPS5,RPS6,RPS7,RPS8,RPS11,RPS13,RPS14,ACTG1,RPS16,RPS17,RPS19,RPS20,RPS24,RPS25,HNRNPA2B1,HNRNPU,SLC25A3,RPL23,FAU,HSPA5,HSPD1,NPM1,SLC25A5,PPIA,CCT6A,RPL4,RPL7,ATP5F1A,RPL8,RPL9,RPL11,RPL12,RPL13,HNRNPR,RPL18,ATP5F1C		Coexpression Atlas	gudmap_RNAseq_e11.5_Ureteric_stalks_2500	gudmap_RNAseq_e11.5_Ureteric_stalks_2500	Gudmap RNAseq	1.042e-05	0.03898	0.0002119	0.001865	30	1900	SEMA3C,PDE1C,ABCC4,ERBB4,SHROOM3,SORBS2,DOCK8,SAMD5,GPX3,GLIS3,MECOM,TMEM101,SLIT2,PPARGC1A,SLC8A1,PTPRG,PTPRJ,FGD4,PAX8,KIAA1217,SKAP1,PKHD1,PRKN,PLCL1,CGNL1,LRBA,FHIT,MPPED2,PDE7B,BICC1
	ATXN1	2.39712e-16	7.55621e-12	0.859084	0.269	0.101	20			Pubmed	11790298	Directed proteomic analysis of the human nucleolus.	Pubmed	2.711e-50	1.265e-45	2.812e-47	3.186e-46	45	208	TPT1,RPL31,RPLP0,RPS3A,RPS4X,RPS5,RPS6,RPS8,RPS9,RPS11,RPS12,RPS13,SRP14,RPS16,RPS18,HNRNPA2B1,DDX5,RPL10A,UBB,HSPA5,HSPA9,HSPD1,NPM1,DSP,ANXA2,RPSA,RPL14,PPIA,SEPT11,RPL13A,PCBP1,RPL3,RPL4,RPL5,RPL6,RPL7,RPL7A,RPL8,RPL9,RPL11,RPL12,RPL13,RPL15,ATP5F1B,RPL18		Coexpression Atlas	facebase_RNAseq_e14.5_palate_poster_oral_Tgfbr2_WT_2500_K4	facebase_RNAseq_e14.5_palate_poster_oral_Tgfbr2_WT_2500_K4	Gudmap RNAseq	1.07e-05	0.04002	0.0002162	0.001903	22	1151	KANSL1L,AKT3,ADAMTSL1,LUC7L3,ESRRG,SAMD5,PSD3,FBXL17,XIST,CDK14,FREM1,BPTF,PPARGC1A,PTPRM,C9orf3,RABGAP1L,SETBP1,PRKCE,PCCA,MPPED2,PDE7B,BICC1
	CGNL1	4.37193e-16	1.37812e-11	0.670169	0.459	0.282	20			Pubmed	15883184	Mass spectrometric analysis of the human 40S ribosomal subunit: native and HCV IRES-bound complexes.	Pubmed	4.545e-50	2.122e-45	4.613e-47	5.226e-46	26	31	RPS2,RPS3,RPS3A,RPS4X,RPS5,RPS6,RPS7,RPS8,RPS9,RPS11,RPS12,RPS13,RPS14,RPS15,RPS16,RPS17,RPS18,RPS19,RPS20,RPS23,RPS24,RPS25,RPS27,RPS27A,RPS28,FAU		Coexpression Atlas	Facebase_RNAseq_e10.5_Mandibular Arch_1000	FacebaseRNAseq_e10.5_Mandibular Arch_top-relative-expression-ranked_1000	FaceBase_RNAseq	1.075e-05	0.04021	0.0002162	0.001903	20	979	BDP1,PDE1A,ADAMTSL1,LUC7L3,ARGLU1,GLIS3,PSD3,ANKRD26,MECOM,SLC4A1,ITPR2,PPARGC1A,SLC8A1,AKAP9,PTPRJ,ATXN1,DLG2,PLCL1,LRBA,MPPED2
	MYO1D	6.6004e-16	2.08058e-11	0.824191	0.301	0.13	20			Pubmed	23184937	Deubiquitinase FAM/USP9X interacts with the E3 ubiquitin ligase SMURF1 protein and protects it from ligase activity-dependent self-degradation.	Pubmed	2.157e-49	1.007e-44	2.143e-46	2.428e-45	42	172	RPL24,RPL31,RPS3,RPS3A,RPS4X,RPS5,RPS6,SPTBN1,RPS8,RPS9,RPS11,RPS12,RPS13,RPS14,RPS15,RPS16,RPS17,RPS18,RPS19,RPS20,RPS24,RPS25,HNRNPA2B1,DDX5,HNRNPU,SLC25A3,JAK1,RPL23,CLTC,HSPA5,HSPA9,HSPD1,SLC25A5,XRCC5,LDHB,EEF1A1,ARHGAP5,CCT6A,PDIA6,EEF2,SF3B1,PRKAR1A		Coexpression Atlas	gudmap_kidney_adult_Podocyte_MafB_k2_200	kidney_adult_Podocyte_MafB_k-means-cluster#2_top-relative-expression-ranked_200	Gudmap Mouse MOE430.2	1.102e-05	0.04123	0.0002205	0.001941	4	21	ZBTB20,MYO1D,CPEB4,PRKG1
	PPARGC1A	1.43809e-15	4.53316e-11	0.670631	0.333	0.154	20			Pubmed	12588972	Transcript-selective translational silencing by gamma interferon is directed by a novel structural element in the ceruloplasmin mRNA 3' untranslated region.	Pubmed	4.812e-49	2.247e-44	4.68e-46	5.302e-45	30	53	RPS2,RPS3,RPS3A,RPS4X,RPS5,RPS6,RPS7,RPS8,RPS9,RPS11,RPS12,RPS13,RPS14,RPS15,RPS16,RPS17,RPS18,RPS19,RPS20,RPS23,RPS24,RPS25,RPS27A,RPS28,FAU,EIF3K,RPSA,PABPC1,EIF4A2,RPL13A		Coexpression Atlas	DevelopingLowerUrinaryTract_e14.5_ urogenital sinus_emap-6689_1000	DevelopingLowerUrinaryTract_e14.5_ urogenital sinus_emap-6689_top-relative-expression-ranked_1000	Gudmap Mouse MOE430.2	1.143e-05	0.04274	0.0002273	0.002001	18	818	AKT3,ABCC4,SAMD5,XIST,ARL15,PTGER3,MSI2,NRXN3,AKAP9,KANSL1,PTPRG,ABCA5,SLC26A7,FGD4,PRKG1,MAPK8,MAPK10,GULP1
	RABGAP1L	1.9386e-15	6.11086e-11	0.795968	0.365	0.191	20			Pubmed	18307411	The tumour suppressor PTEN mediates a negative regulation of the E3 ubiquitin-protein ligase Nedd4.	Pubmed	6.979e-49	3.258e-44	6.649e-46	7.533e-45	36	103	HSP90B1,RPLP0,ACAT1,RPS3,RPS7,NAP1L1,RPS17,HNRNPA2B1,PGK1,HNRNPU,SLC25A3,RPL23,CLTC,PKM,ALDH1A1,HSPA4,HSPA5,HSP90AA1,HSP90AB1,HSPD1,NPM1,DSTN,CAPN2,LDHA,PPIA,LGALS3,EEF1A1,CCT6A,EEF2,PCBP1,ENO1,RPL3,ATP5F1A,RPL11,RPL18,TPI1		Coexpression Atlas	Facebase_RNAseq_e10.5_Neural Epithelium Flanking Eminence_1000	FacebaseRNAseq_e10.5_Neural Epithelium Flanking Eminence_top-relative-expression-ranked_1000	FaceBase_RNAseq	1.246e-05	0.04659	0.0002465	0.00217	20	989	BDP1,MAGI1,SORBS2,ZBTB16,ZBTB20,NEDD4L,LUC7L3,TBC1D5,ANKRD26,MECOM,AHCYL2,PNISR,SLIT2,PPARGC1A,AKAP9,FGD4,SETBP1,LRBA,MAPK10,GOLGA4
	DLG2	4.03404e-15	1.27161e-10	0.731143	0.285	0.117	20			Pubmed	21081666	Nuclear import of histone deacetylase 5 by requisite nuclear localization signal phosphorylation.	Pubmed	9.627e-49	4.495e-44	8.989e-46	1.018e-44	47	258	EPRS,HSP90B1,RPLP0,ACAT1,RPS3,RPS3A,RPS4X,RPS8,RPS11,HNRNPA2B1,PGK1,RPL10A,SLC25A3,CLTC,PKM,ALDOA,HSPA4,HSPA5,HSPA9,HSP90AA1,HSP90AB1,HSPD1,NPM1,CANX,APLP2,RPSA,XRCC5,LDHA,PPIA,YWHAB,PABPC1,PRDX6,CCT6A,PDIA6,SF3B1,HADHA,RPL3,RPL4,RPL5,RPL7,RPL7A,ATP5F1A,RPL9,RPL13,ATP5F1B,HNRNPR,TPI1		Coexpression Atlas	Facebase_RNAseq_ratio_e10.5_MandibularArch_vs_MaxillaryArch_2500_K4	FacebaseRNAseq_ratio_e10.5_MandibularArch_vs_MaxillaryArch_top-relative-expression-ranked_2500_k-means-cluster#4	FaceBase_RNAseq	1.264e-05	0.04727	0.0002488	0.00219	15	592	KANSL1L,PDE1A,PDE4D,MECOM,CDK14,FREM1,SLC8A1,ATXN1,C9orf3,SCAPER,MPPED2,PDE7B,SNTB1,BICC1,TNS3
	CAB39	4.0778e-15	1.2854e-10	0.779335	0.304	0.136	20			Pubmed	16169070	A human protein-protein interaction network: a resource for annotating the proteome.	Pubmed	2.686e-48	1.254e-43	2.458e-45	2.785e-44	91	1678	RPL21,EPRS,LAPTM4A,SNX3,RPL35A,SERBP1,RPL37A,PSAP,MYL6,RPLP0,RPLP1,GAPDH,SPP1,RPS2,RPS3,RPS3A,RPS4X,RPS6,B2M,SPTBN1,HSPH1,NACA,HLA-E,NAP1L1,SRP14,ACTG1,RPS25,RPS27,RPS27A,RPS28,MDH1,TXNRD1,CSDE1,S100A10,UBB,FAU,UBXN4,UBE2D3,SAT1,COX5A,WFDC2,FDFT1,FUBP1,TAX1BP1,CLTC,PKM,MAP1LC3B,HSPA4,HSPA5,HSPB1,HSP90AA1,CA2,HSP90AB1,LITAF,LAMTOR5,CANX,RTN4,ATP6V1G1,RPSA,SKP1,PPIA,CBR1,PRPF40A,ARF1,EEF1A1,GSTP1,P…		Coexpression Atlas	facebase_RNAseq_e10.5_MaxArch_2500_K3	facebase_RNAseq_e10.5_MaxArch_2500_K3	Gudmap RNAseq	1.285e-05	0.04805	0.000251	0.00221	23	1254	KANSL1L,CACNB2,PDE4D,NEDD4L,LUC7L3,ARGLU1,ERC1,ANKRD26,FBXL17,XIST,CDK14,FREM1,DPH6,MSI2,SLIT2,RBM25,AKAP9,UBR3,LRBA,MAPK8,MBD5,PCCA,MPPED2
	GPAT3	4.10284e-15	1.2933e-10	0.870518	0.269	0.109	20			Pubmed	12777385	Proteomic analysis of human Nop56p-associated pre-ribosomal ribonucleoprotein complexes. Possible link between Nop56p and the nucleolar protein treacle responsible for Treacher Collins syndrome.	Pubmed	1.093e-47	5.105e-43	9.817e-45	1.112e-43	32	72	RPL21,RPL30,RPL31,RPL35A,RPS4X,RPS8,RPS9,NAP1L1,SRP14,RPS16,HNRNPU,RPL10A,RPL23,NPM1,SLC25A5,RPL14,EEF1A1,EEF2,RPL13A,RPL3,RPL4,RPL5,RPL6,RPL7,RPL8,RPL9,RPL10,RPL11,RPL12,RPL13,RPL15,RPL18		Coexpression Atlas	gudmap_kidney_P0_JuxtaGlom_Ren1_k3_500	kidney_P0_JuxtaGlom_Ren1_k-means-cluster#3_top-relative-expression-ranked_500	Gudmap Mouse MOE430.2	1.289e-05	0.0482	0.000251	0.00221	6	76	SORBS2,MECOM,SLC8A1,IGFBP5,PRKG1,RCAN2
	FAF1	7.38475e-15	2.32782e-10	0.775319	0.351	0.184	20			Pubmed	24244333	Profiling of Parkin-binding partners using tandem affinity purification.	Pubmed	1.222e-47	5.707e-43	1.077e-44	1.22e-43	43	203	HSP90B1,SERBP1,RPLP0,GAPDH,RPS2,RPS6,RPS8,NACA,RPS14,RPS16,RPS19,RPS20,RPS25,RPS27A,HNRNPA2B1,DDX5,HNRNPU,SLC25A3,HSPA5,HSPA9,HSP90AA1,HSP90AB1,HSPD1,HNRNPDL,NPM1,SLC25A5,ANXA2,EEF1A1,MYL12A,PDIA6,PRDX1,H1F0,HADHB,RPL4,RPL6,RPL7,RPL7A,ATP5F1A,RPL8,RPL12,RPL13,HNRNPR,ATP5F1C		Coexpression Atlas	gudmap_developingLowerUrinaryTract_e14.5_ Genital tubercle_1000_k1	DevelopingLowerUrinaryTract_e14.5_ Genital tubercle_emap-6706_k-means-cluster#1_top-relative-expression-ranked_1000	Gudmap Mouse MOE430.2	1.316e-05	0.04923	0.0002551	0.002246	9	209	AKT3,SAMD5,ITGA6,PTGER3,MSI2,KANSL1,PTPRG,SCMH1,MAPK8
	BCAS3	1.84807e-14	5.82549e-10	0.787583	0.286	0.125	20			Pubmed	15635413	Nucleolar proteome dynamics.	Pubmed	1.372e-47	6.405e-43	1.186e-44	1.344e-43	54	419	RPL21,RPL34,RPL35A,GAPDH,RPLP2,RPS2,RPS5,PSMA7,RPS8,RPS9,RPS12,SRP14,RPS16,RPS17,RPS18,RPS19,RPS23,RPS27,DDX5,RPL10A,FAU,HSPA5,HSPA9,HSP90AB1,HSPD1,NPM1,ANXA2,RPSA,RPL14,XRCC5,LDHA,SKP1,EEF1A1,EEF2,PRDX1,SEPT11,RPL35,RPL13A,PCBP1,RPL3,RPL4,RPL5,RPL6,RPL7,RPL7A,RPL8,RPL9,RPL10,RPL12,RPL13,RPL15,ATP5F1B,HNRNPR,RPL18		MicroRNA	hsa-miR-129-5p:mirSVR_highEffct	hsa-miR-129-5p:mirSVR_conserved_highEffect-0.5	MicroRNA.org	8.343e-33	3.9e-29	3.9e-29	3.521e-28	44	1757	GPHN,MAGI1,CAB39,CACNB2,SEMA3C,PDE1A,SORBS2,ZBTB20,WWOX,OXR1,ESRRG,GLIS3,ITGA6,MAGI3,EXT1,MED13L,PNISR,PTGER3,GLCCI1,ITPR1,ITPR2,STK3,BPTF,ARID1B,RBM25,PTPRJ,SLC26A7,FGD4,C9orf3,SBF2,MACROD2,TNRC6A,PKHD1,DIP2C,PRKCE,FOXP1,ADGRF5,PLCL1,RERE,CLNK,MBD5,IMMP2L,BICC1,EXOC4
	UBE2E2	1.94517e-14	6.13156e-10	0.710688	0.281	0.12	20			Pubmed	26693507	The dynamic interactome of human Aha1 upon Y223 phosphorylation.	Pubmed	1.935e-46	9.032e-42	1.642e-43	1.86e-42	34	96	RPL31,SERBP1,RPS2,RPS3,RPS3A,RPS4X,RPS7,RPS11,RPS13,RPS14,RPS15,RPS16,RPS18,RPS20,RPS23,RPS25,HNRNPA2B1,HNRNPU,RPL23,FAU,ALDOA,HSPA5,HSP90AA1,HSP90AB1,HSPD1,LDHA,LDHB,PRDX6,EEF1A1,ENO1,RPL6,RPL9,RPL11,RPL13		MicroRNA	hsa-miR-330-3p:mirSVR_highEffct	hsa-miR-330-3p:mirSVR_nonconserved_highEffect-0.5	MicroRNA.org	2.118e-29	9.901e-26	4.95e-26	4.469e-25	42	1871	GPHN,FOXO1,COL4A3,MAGI1,PDE1A,ADAMTSL1,SORBS2,ZBTB16,NEDD4L,DOCK8,MAP4K3,ITGA6,FBXL17,MECOM,FNDC3A,ZSWIM6,PNISR,MSI2,STK3,SLIT2,NRXN3,DST,MAST4,KANSL1,PTPRM,PAX8,RABGAP1L,SUMF1,MACROD2,SCAPER,C9orf84,PRKG1,GNAQ,PACRG,MBD5,MAPK10,IMMP2L,PDE7B,SMYD3,RCAN2,TMEM117,GULP1
	BTBD9	2.03175e-14	6.40447e-10	0.783037	0.304	0.141	20			Pubmed	25192599	Interaction of amyotrophic lateral sclerosis/frontotemporal lobar degeneration-associated fused-in-sarcoma with proteins involved in metabolic and protein degradation pathways.	Pubmed	2.865e-46	1.338e-41	2.388e-43	2.706e-42	42	201	HSP90B1,SERBP1,GAPDH,RPS5,RPS8,RPS9,RPS14,NAP1L1,PGK1,DDX5,HNRNPU,SLC25A3,PKM,GNAS,ALDOA,HSPA5,HSPA9,HSP90AA1,CA2,HSP90AB1,HSPD1,NPM1,SLC25A5,RPL14,LDHA,PPIA,LDHB,PDIA3,EEF1A1,GSTP1,CCT6A,EEF2,PRDX1,H3F3B,ENO1,RPL4,ATP5F1A,RPL9,RPL11,RPL12,ATP5F1B,RPL18		MicroRNA	hsa-miR-203a-3p.2:TargetScan	hsa-miR-203a-3p.2	TargetScan	5.478e-29	2.561e-25	8.536e-26	7.706e-25	31	782	GPHN,CAB39,PDE4D,NEDD4L,ESRRG,SAMD5,PSD3,EXT1,MED13L,GLCCI1,JMJD1C,MSI2,BPTF,ARID1B,RBM25,NRXN3,DST,IGFBP5,PTPRG,FGD4,SBF2,CPEB4,PKHD1,DIP2C,PRKCA,FOXP1,PRKG1,MAPK8,MBD5,MAPK10,HS6ST3
	COL4A3	2.17466e-14	6.85498e-10	0.802328	0.266	0.109	20			Pubmed	28416769	Nuclear organization of nucleotide excision repair is mediated by RING1B dependent H2A-ubiquitylation.	Pubmed	1.586e-45	7.406e-41	1.299e-42	1.472e-41	35	112	RPL35A,RPLP0,RPS3,RPS3A,RPS4X,RPS6,RPS7,RPS8,RPS9,RPS11,RPS13,RPS16,RPS18,RPS19,HNRNPA2B1,DDX5,HNRNPU,RPL10A,CLTC,HSPA9,NPM1,RPL14,XRCC5,EEF1A1,SF3B1,RPL3,RPL4,RPL5,RPL7,RPL7A,RPL8,RPL10,RPL11,RPL15,RPL19		MicroRNA	hsa-miR-155:mirSVR_lowEffct	hsa-miR-155:mirSVR_conserved_lowEffect-0.1-0.5	MicroRNA.org	1.909e-27	8.924e-24	2.115e-24	1.909e-23	40	1841	RALGAPA1,DPYD,PDE1A,ZBTB16,OXR1,ESRRG,SAMD5,GLIS3,ITGA6,FNDC3A,CDK14,PTGER3,WNK1,NAALADL2,ITPR1,AGBL4,PPARGC1A,MAST4,KANSL1,PTPRJ,FGD4,PAX8,KIAA1217,RABGAP1L,SBF2,SETBP1,CPEB4,C9orf84,DIP2C,UBR3,PRKN,RORA,ADGRF5,PLCL1,LRBA,PDE7B,SNTB1,GOLGA4,GULP1,CA8
	C9orf3	3.34266e-14	1.05367e-09	0.803294	0.28	0.123	20			Pubmed	27462432	A genome-wide IR-induced RAD51 foci RNAi screen identifies CDC73 involved in chromatin remodeling for DNA repair.	Pubmed	4.796e-45	2.239e-40	3.861e-42	4.374e-41	38	153	EPRS,HSP90B1,RPLP0,GAPDH,RPS3,RPS5,RPS17,RPS27A,UBB,CLTC,PKM,ALDOA,HSPA5,HSPA9,CNN3,HSPB1,HSP90AA1,HSP90AB1,HSPD1,DSP,ANXA2,CANX,RPSA,LDHA,YWHAB,ARF1,EEF1A1,CCT6A,PDIA6,EEF2,PRDX1,HADHA,PCBP1,ENO1,RPL7,ATP5F1A,RPL11,ATP5F1B		MicroRNA	hsa-miR-19a:mirSVR_highEffct	hsa-miR-19a:mirSVR_conserved_highEffect-0.5	MicroRNA.org	2.262e-27	1.058e-23	2.115e-24	1.909e-23	38	1606	CAB39,KANSL1L,DPYD,PDE1C,PDE4D,MAP4K3,GLIS3,MECOM,FNDC3A,MED13L,ARL15,CDK14,WNK1,NAALADL2,GLCCI1,ITPR1,AGBL4,MAGI2,BPTF,SLC8A1,RBM25,TBC1D4,MAST4,PTPRG,ABCA5,KIAA1217,SBF2,MACROD2,FER,FOXP1,PRKN,RORA,CGNL1,RAPGEF2,PARD3,MPPED2,TMEM117,GULP1
	DPH6	3.98091e-14	1.25486e-09	0.737756	0.293	0.13	20			Pubmed	26549023	The scaffold protein KSR1, a novel therapeutic target for the treatment of Merlin-deficient tumors.	Pubmed	5.78e-45	2.699e-40	4.574e-42	5.182e-41	49	350	RPL31,RPL32,SERBP1,MYL6,RPS2,RPS3,RPS3A,RPS4X,RPS5,HSPH1,RPS7,RPS8,RPS9,RPS11,RPS13,RPS14,NAP1L1,RPS16,RPS20,DDX5,SLC25A3,RPL23,HSPA4,HSPA5,HSPA9,HSP90AA1,HSP90AB1,HNRNPDL,SLC25A5,RPL14,XRCC5,YWHAB,EEF1A1,CCT6A,PRDX1,HADHA,HADHB,RPL13A,RPL3,RPL4,RPL7A,RPL8,RPL9,RPL10,RPL12,RPL13,RPL15,RPL18,RPL19		MicroRNA	hsa-miR-19b:mirSVR_highEffct	hsa-miR-19b:mirSVR_conserved_highEffect-0.5	MicroRNA.org	3.406e-27	1.592e-23	2.327e-24	2.1e-23	37	1508	CAB39,KANSL1L,DPYD,PDE1C,PDE4D,MAP4K3,GLIS3,MECOM,FNDC3A,MED13L,CDK14,WNK1,NAALADL2,PTH2R,ITPR1,AGBL4,MAGI2,BPTF,SLC8A1,RBM25,MAST4,AKAP9,PTPRG,ABCA5,KIAA1217,SBF2,MACROD2,FER,FOXP1,PRKN,RORA,PLCL1,CGNL1,RAPGEF2,IMMP2L,MPPED2,GULP1
	CPEB4	4.77665e-14	1.50569e-09	0.71959	0.372	0.204	20			Pubmed	22268729	Proteomic identification of common SCF ubiquitin ligase FBXO6-interacting glycoproteins in three kinds of cells.	Pubmed	1.414e-44	6.599e-40	1.1e-41	1.246e-40	59	613	VAPA,EPRS,ATP6V1A,HSP90B1,RPL32,PSAP,HLA-C,GAPDH,RPLP2,ACAT1,RPS3,RPS4X,RPS5,RPS6,SPTBN1,HSPH1,RPS7,RPS9,ACTG1,RPS20,HNRNPA2B1,DDX5,SLC25A3,RPL23,CLU,FDFT1,CLTC,PKM,PLOD2,HSPA5,HSPA9,HSP90AA1,HSP90AB1,HSPD1,HNRNPDL,NPM1,SLC25A5,CANX,LDHA,SKP1,PABPC1,ARF1,EEF1A1,CCT6A,PDIA6,SF3B1,HADHB,PCBP1,ENO1,RPL4,RPL5,RPL6,RPL7A,ATP5F1A,RPL8,ATP5F1B,HNRNPR,RPL18,ATP5F1C		MicroRNA	hsa-miR-1305:mirSVR_highEffct	hsa-miR-1305:mirSVR_nonconserved_highEffect-0.5	MicroRNA.org	3.484e-27	1.629e-23	2.327e-24	2.1e-23	40	1871	MAGI1,CAB39,KANSL1L,ZFAND3,SEMA3C,AKT3,ADAMTSL1,ARGLU1,BCAS3,ESRRG,ITGA6,MAGI3,EXT1,ZSWIM6,PNISR,PTGER3,JMJD1C,SLC4A1,DPH6,ITPR2,SLIT2,PPARGC1A,RBM25,TBC1D4,DST,KANSL1,PTPRJ,SLC26A7,C9orf3,MACROD2,KIAA1328,PKHD1,UBR3,FOXP1,PRKN,PLCL1,RERE,SNTB1,GULP1,CA8
	SCAPER	6.12824e-14	1.93174e-09	0.638732	0.346	0.178	20			Pubmed	24965446	Host factors that interact with the pestivirus N-terminal protease, Npro, are components of the ribonucleoprotein complex.	Pubmed	1.104e-43	5.154e-39	8.449e-41	9.571e-40	31	81	RPL21,RPL24,RPL31,RPL35A,SERBP1,RPS2,RPS3,RPS3A,RPS4X,RPS5,RPS7,RPS13,RPS14,SRP14,RPS19,RPS23,RPS25,HNRNPA2B1,DDX5,HNRNPU,PABPC1,GSTP1,RPL3,RPL4,RPL7,RPL7A,RPL10,RPL11,RPL13,RPL15,RPL19		MicroRNA	hsa-miR-30c:mirSVR_highEffct	hsa-miR-30c:mirSVR_conserved_highEffect-0.5	MicroRNA.org	1.556e-26	7.274e-23	7.682e-24	6.935e-23	40	1948	RALGAPA1,BDP1,MAGI1,CACNB2,PDE4D,NEDD4L,OXR1,DOCK8,TBC1D5,GPAT3,ANKRD26,ITGA6,FBXL17,MAGI3,FNDC3A,ZSWIM6,ARL15,CDK14,PNISR,NAALADL2,GLCCI1,MSI2,AGBL4,MAGI2,PPARGC1A,ARHGAP6,NRXN3,DST,MAST4,RABGAP1L,SETBP1,SCAPER,TNRC6A,KIAA1328,DIP2C,PRKG1,GNAQ,RAPGEF2,GOLGA4,EXOC4
	MBD5	6.98947e-14	2.20322e-09	0.625586	0.456	0.293	20			Pubmed	21630459	Proteomic characterization of the human sperm nucleus.	Pubmed	1.031e-42	4.813e-38	7.764e-40	8.795e-39	51	437	ATP5PB,HSP90B1,RPL37A,GAPDH,RPS2,RPS3A,RPS6,PSMA7,RPS7,RPS8,RPS9,ACTG1,RPS18,RPS24,RPS25,RPS27A,RPL10A,UBB,PKM,ALDOA,HSPA5,HSP90AA1,NPM1,CALM1,SLC25A5,DSP,ANXA2,LDHA,PDIA3,EEF1A1,EEF2,PEBP1,PRDX1,CYCS,FTH1,H3F3B,RPL13A,ENO1,PTGES3,RPL3,RPL4,RPL6,RPL7,RPL7A,RPL9,SOD1,RPL13,RPL15,ATP5F1B,RPL18,TPI1		MicroRNA	hsa-miR-641:mirSVR_highEffct	hsa-miR-641:mirSVR_nonconserved_highEffect-0.5	MicroRNA.org	1.616e-26	7.556e-23	7.682e-24	6.935e-23	40	1950	GPHN,RALGAPA1,COL4A3,BDP1,MAGI1,SEMA3C,OXR1,MYO1D,MAP4K3,FBXL17,FNDC3A,ZSWIM6,MED13L,CDK14,NAALADL2,GLCCI1,DPH6,ITPR1,MAGI2,BPTF,ARID1B,RBM25,DST,KANSL1,PTPRG,BRAF,ABCA5,KIAA1217,SETBP1,KIAA1328,PLCL1,RERE,LRBA,RAPGEF2,PARD3,MAPK10,IMMP2L,MPPED2,TMEM117,CA8
	AC007246.3	9.08632e-14	2.86419e-09	0.762009	0.282	0.127	20			Pubmed	19056867	Large-scale proteomics and phosphoproteomics of urinary exosomes.	Pubmed	3.258e-41	1.521e-36	2.414e-38	2.735e-37	68	1017	ATP6V1A,SNX3,HINT1,PSAP,HLA-B,GAPDH,ACAT1,B2M,SPTBN1,RPS11,RPS18,MDH1,DDX5,IQGAP1,SLC25A3,S100A6,S100A10,CLU,CLTC,PKM,ALDH1A1,ALDOA,ITM2B,HSPA5,PTTG1IP,HSPB1,CA2,HSPD1,CIB1,DSTN,DSP,ANXA2,TMEM59,CAPN2,ATP6V1G1,LDHA,PPIA,AQP2,LDHB,CBR1,ACTR2,PRDX6,LGALS3,TSPAN1,EEF1A1,CRYAB,RHOA,GSTP1,CCT6A,EEF2,CD9,PTGR1,PEBP1,ATP6AP2,GHITM,FTH1,CYSTM1,CD59,CD63,PLEKHA1,FTL,SCIN,PCBP1,EPCAM,ATP5F1A,SOD1,ATP5F1B,T…		MicroRNA	hsa-miR-301a:mirSVR_lowEffct	hsa-miR-301a:mirSVR_conserved_lowEffect-0.1-0.5	MicroRNA.org	1.694e-26	7.918e-23	7.682e-24	6.935e-23	39	1824	GPHN,COL4A3,MAGI1,CAB39,DPYD,PDE1A,AKT3,PDE4D,ZBTB20,OXR1,MYO1D,DOCK8,MAP4K3,ESRRG,FBXL17,FNDC3A,ZSWIM6,PTGER3,WNK1,JMJD1C,STK3,MAGI2,PPARGC1A,ARID1B,NRXN3,GALNT17,TBC1D4,IGFBP5,PTPRM,ATXN1,KIAA1217,CPEB4,DLG2,FOXP1,PRKN,RAPGEF2,FHIT,PARD3,GULP1
	FGD4	1.37462e-13	4.33308e-09	0.698014	0.381	0.221	20			Pubmed	23533145	In-depth proteomic analyses of exosomes isolated from expressed prostatic secretions in urine.	Pubmed	7.044e-41	3.288e-36	5.138e-38	5.821e-37	69	1068	TPT1,ATP6V1A,PSAP,MYL6,GAPDH,ACAT1,SPP1,B2M,PSMA7,ACTG1,ADGRG1,RPS27A,MDH1,AKR1C1,PGK1,IQGAP1,UBB,UBE2D3,WFDC2,CLU,CLTC,PKM,ALDH1A1,GNAS,ALDOA,ITM2B,PTTG1IP,HSPB1,HSP90AA1,HSP90AB1,CIB1,ANXA2,GDF15,CANX,IDH2,LDHA,PPIA,AQP2,LDHB,CBR1,PABPC1,ACTR2,PRDX6,LGALS3,TSPAN1,ARF1,CRYAB,GSTP1,CCT6A,EEF2,NAMPT,CD9,IGFBP7,PEBP1,ATP6AP2,PRDX1,FTH1,CD59,CD63,FTL,ATP1B1,PCBP1,ENO1,ATP5F1A,CDH16,SOD1,SOD2,ATP5F1B…		MicroRNA	hsa-miR-338-5p:PITA	hsa-miR-338-5p:PITA_TOP	PITA	1.808e-26	8.45e-23	7.682e-24	6.935e-23	29	773	FOXO1,COL4A3,MAGI1,OXR1,MAP4K3,ESRRG,PSD3,ITGA6,MECOM,MAGI3,FNDC3A,ARL15,GLCCI1,JMJD1C,STK3,SLIT2,BPTF,PPARGC1A,NRXN3,THRB,PTPRJ,PTPRM,ATXN1,CPEB4,UBR3,PRKG1,LRBA,MBD5,MPPED2
	ARHGAP6	1.47826e-13	4.65976e-09	0.707355	0.342	0.179	20			Pubmed	26643866	HDAC6 activity is not required for basal autophagic flux in metastatic prostate cancer cells.	Pubmed	1.137e-40	5.306e-36	8.163e-38	9.248e-37	26	52	RPL21,MYL6,GAPDH,RPLP2,RPS3,RPS5,RPS7,RPS15,ACTG1,RPS17,RPS18,HNRNPU,PKM,HSPA9,HSP90AB1,HSPD1,NPM1,KRT18,RPSA,EEF1A1,EEF2,ENO1,RPL3,ATP5F1A,ATP5F1B,HNRNPR		MicroRNA	hsa-miR-205-5p:TargetScan	hsa-miR-205-5p	TargetScan	2.362e-26	1.104e-22	9.2e-24	8.305e-23	24	419	MAGI1,ERBB4,LUC7L3,BCAS3,ESRRG,GPX3,GLIS3,PSD3,MAGI3,MED13L,CDK14,MSI2,MAGI2,PTPRG,PTPRJ,PTPRM,SCMH1,SBF2,PRKCA,DLG2,PRKCE,RORA,PLCL1,BICC1
	EXT1	2.13651e-13	6.73471e-09	0.817897	0.251	0.106	20			Pubmed	17353931	Large-scale mapping of human protein-protein interactions by mass spectrometry.	Pubmed	1.355e-39	6.325e-35	9.583e-37	1.086e-35	73	1284	RPL21,ATP5PB,RPL24,TPT1,EPRS,RPL31,RPL32,RPL34,RPL35A,SERBP1,RPL37A,MYL6,HLA-B,GAPDH,ACAT1,RPS3A,PSMA7,RPS9,RPS11,RPS14,SRP14,RPS16,RPS19,RPS28,DDX5,IQGAP1,JAK1,UBE2D3,COX5A,FDFT1,FUBP1,CLTC,EIF3K,KIF5B,GNAS,PLOD2,HSPB1,HNRNPDL,NPM1,RANBP2,DSTN,CALM1,KRT18,HSPA4L,DSP,ANXA2,COX4I1,COX5B,RTN4,SKP1,CBR1,YWHAB,PABPC1,PRPF40A,ACTR2,CUL5,CNBP,MYL12A,RHOA,PDIA6,SF3B1,PEBP1,EIF4A2,CYCS,CIAO2B,PRKAR1A,SEP…		MicroRNA	hsa-miR-3123:mirSVR_highEffct	hsa-miR-3123:mirSVR_nonconserved_highEffect-0.5	MicroRNA.org	4.392e-26	2.053e-22	1.58e-23	1.426e-22	36	1505	RALGAPA1,COL4A3,MAGI1,KANSL1L,SORBS2,ZBTB20,WWOX,OXR1,MYO1D,DOCK8,ESRRG,GPAT3,FBXL17,MECOM,ARL15,PNISR,PTGER3,WNK1,GLCCI1,JMJD1C,TMEM101,PTH2R,MSI2,STK3,NRXN3,PTPRJ,KIAA1217,SBF2,DLG2,RORA,ADGRF5,RAPGEF2,MBD5,MPPED2,SNTB1,GULP1
	AKT3	2.60757e-13	8.21959e-09	0.811035	0.284	0.133	20			Pubmed	22586326	Functional proteomics establishes the interaction of SIRT7 with chromatin remodeling complexes and expands its role in regulation of RNA polymerase I transcription.	Pubmed	1.497e-39	6.988e-35	1.043e-36	1.182e-35	56	653	RPL21,RPL30,SERBP1,RPLP0,RPLP1,RPLP2,ACAT1,RPS2,RPS3A,RPS4X,RPS5,RPS6,SPTBN1,SPTBN2,RPS7,RPS12,RPS14,RPS15,NAP1L1,RPS16,RPS19,RPS23,RPS24,PGK1,IQGAP1,RPL10A,CSDE1,CLTC,KIF5B,HSPA4,HSPA9,NPM1,RANBP2,DSP,CANX,RPSA,RPL14,XRCC5,PABPC1,PRPF40A,ACTR2,GSTP1,SF3B1,HADHA,CTNNA1,RPL3,RPL4,RPL5,RPL6,RPL7,RPL7A,RPL8,RPL9,RPL10,RPL15,RPL19		MicroRNA	hsa-miR-30b:mirSVR_highEffct	hsa-miR-30b:mirSVR_conserved_highEffect-0.5	MicroRNA.org	6.739e-26	3.15e-22	2.25e-23	2.031e-22	39	1895	RALGAPA1,BDP1,MAGI1,CACNB2,PDE4D,NEDD4L,OXR1,DOCK8,TBC1D5,GPAT3,ANKRD26,ITGA6,FBXL17,MAGI3,FNDC3A,ZSWIM6,ARL15,CDK14,PNISR,NAALADL2,GLCCI1,MSI2,AGBL4,MAGI2,PPARGC1A,ARHGAP6,NRXN3,DST,MAST4,RABGAP1L,SETBP1,TNRC6A,KIAA1328,DIP2C,GNAQ,RAPGEF2,PDE7B,GOLGA4,EXOC4
	ITPR1	2.63311e-13	8.30008e-09	0.829793	0.272	0.123	20			Pubmed	23665500	Phosphoinositide-specific phospholipase C ? 1b (PI-PLC?1b) interactome: affinity purification-mass spectrometry analysis of PI-PLC?1b with nuclear protein.	Pubmed	4.238e-39	1.978e-34	2.909e-36	3.296e-35	34	148	ATP5PB,TPT1,RPL30,RPL31,SERBP1,RPLP2,NACA,RPS15,RPS17,RPS20,RPS23,RPS24,SLC25A3,BTF3,EIF3K,ALDOA,HSPA9,CA2,NPM1,SLC25A5,RPL14,PPIA,PRDX6,SF3B1,EIF4A2,PRDX1,PCBP1,RPL3,RPL4,ATP5F1A,RPL9,RPL10,RPL15,TPI1		MicroRNA	hsa-miR-145-5p:TargetScan	hsa-miR-145-5p	TargetScan	1.285e-25	6.007e-22	4.005e-23	3.615e-22	27	663	GPHN,FOXO1,COL4A3,CACNB2,AKT3,ERBB4,NEDD4L,MYO1D,SAMD5,GLIS3,PSD3,FNDC3A,EXT1,FREM1,MSI2,MAGI2,ARHGAP6,IGF1R,DST,AKAP9,SBF2,CPEB4,FER,PKHD1,RAPGEF2,PDE7B,BICC1
	MSI2	3.65817e-13	1.15313e-08	0.54817	0.473	0.317	20			Pubmed	15952740	Protein profiling of human pancreatic islets by two-dimensional gel electrophoresis and mass spectrometry.	Pubmed	4.857e-39	2.268e-34	3.286e-36	3.723e-35	26	58	ATP6V1A,HSP90B1,GAPDH,PGK1,PKM,ALDOA,HSPA5,HSPB1,CA2,HSP90AB1,HSPD1,KRT18,ANXA2,PPIA,PDIA3,EEF1A1,GSTP1,PDIA6,EEF2,HADHA,ENO1,ATP5F1A,SOD1,SOD2,ATP5F1B,TPI1		MicroRNA	hsa-miR-380:mirSVR_highEffct	hsa-miR-380:mirSVR_nonconserved_highEffect-0.5	MicroRNA.org	1.755e-25	8.205e-22	5.128e-23	4.629e-22	39	1946	MAGI1,KANSL1L,SEMA3C,AKT3,ABCC4,PDE4D,ZBTB20,LUC7L3,ESRRG,FNDC3A,AHCYL2,MED13L,PTGER3,NAALADL2,GLCCI1,JMJD1C,PTH2R,DPH6,ITPR2,ARHGAP6,SLC8A1,DST,THRB,AKAP9,PTPRG,ABCA5,SLC26A7,PAX8,RABGAP1L,SBF2,SETBP1,MACROD2,UBR3,RORA,ADGRF5,PRKG1,RAPGEF2,IMMP2L,EXOC4
	LRBA	4.09945e-13	1.29223e-08	0.622426	0.442	0.288	20			Pubmed	22673621	Identification of atrogin-1-targeted proteins during the myostatin-induced skeletal muscle wasting.	Pubmed	7.709e-39	3.599e-34	5.141e-36	5.824e-35	33	136	EPRS,MYL6,RPLP0,GAPDH,RPLP2,NACA,RPS13,ACTG1,RPS19,HNRNPA2B1,PKM,ALDOA,HSPA9,HSP90AA1,HSPD1,DSP,ANXA2,RPL14,LDHA,SKP1,YWHAB,EEF1A1,PDIA6,EEF2,CYCS,PCBP1,ENO1,RPL6,RPL7,ATP5F1A,SOD1,ATP5F1B,RPL18		MicroRNA	hsa-miR-216a:mirSVR_highEffct	hsa-miR-216a:mirSVR_conserved_highEffect-0.5	MicroRNA.org	5.122e-25	2.394e-21	1.408e-22	1.271e-21	34	1383	FOXO1,MAGI1,KANSL1L,PDE1C,SORBS2,TBC1D5,GPAT3,FBXL17,AHCYL2,CDK14,PTGER3,GLCCI1,ITPR2,AGBL4,MAGI2,PPARGC1A,ARHGAP6,DST,MAST4,UBE2E2,PTPRG,SLC26A7,C9orf3,KIAA1217,SBF2,CPEB4,DIP2C,PRKCE,FOXP1,PRKN,RORA,IMMP2L,PCCA,RCAN2
	PTH2R	5.41776e-13	1.70779e-08	0.747256	0.333	0.178	20			Pubmed	26641092	The Activation-Induced Assembly of an RNA/Protein Interactome Centered on the Splicing Factor U2AF2 Regulates Gene Expression in Human CD4 T Cells.	Pubmed	1.536e-38	7.172e-34	1.01e-35	1.144e-34	39	239	EPRS,HSP90B1,HINT1,SERBP1,HSPH1,HNRNPA2B1,PGK1,DDX5,HNRNPU,IQGAP1,S100A6,FUBP1,CLTC,PKM,HSPA5,HSPA9,HSP90AA1,HSP90AB1,HSPD1,NPM1,CALM1,SLC25A5,ANXA2,CANX,PPIA,PABPC1,PDIA3,EEF1A1,RHOA,CCT6A,PDIA6,EEF2,NAMPT,SF3B1,PRDX1,PCBP1,LRRFIP1,HNRNPR,TPI1		MicroRNA	hsa-miR-181d-5p:TargetScan	hsa-miR-181d-5p	TargetScan	6.828e-25	3.192e-21	1.477e-22	1.333e-21	30	974	SEMA3C,AKT3,ADAMTSL1,PPP1R12B,GLIS3,PSD3,ITGA6,FBXL17,FNDC3A,EXT1,PNISR,NAALADL2,GLCCI1,FAF1,MSI2,BPTF,RBM25,ATXN1,FGD4,CPEB4,DIP2C,DLG2,PRKCE,FOXP1,RORA,PRKG1,GNAQ,LRBA,RAPGEF2,MAPK8
	TMEM117	7.02868e-13	2.21558e-08	0.474353	0.579	0.429	20			Pubmed	25737280	Control of a neuronal morphology program by an RNA-binding zinc finger protein, Unkempt.	Pubmed	5.699e-38	2.66e-33	3.695e-35	4.186e-34	40	267	RPL30,LAPTM4A,HINT1,ACAT1,RPS3,SPTBN1,DDX5,HNRNPU,SLC25A3,SLC38A1,CSDE1,COX5A,CLTC,ITM2B,HSPA4,HSPA9,HSP90AA1,HSP90AB1,HSPD1,HNRNPDL,CALM1,RTN4,LDHA,YWHAB,PDIA3,ACTR2,ARF1,EEF1A1,ARHGAP5,PDIA6,EEF2,SF3B1,ATP6AP2,EIF4A2,GHITM,H3F3B,CTNNA1,PCBP1,PTGES3,ATP5F1A		MicroRNA	hsa-miR-181b-5p:TargetScan	hsa-miR-181b-5p	TargetScan	6.828e-25	3.192e-21	1.477e-22	1.333e-21	30	974	SEMA3C,AKT3,ADAMTSL1,PPP1R12B,GLIS3,PSD3,ITGA6,FBXL17,FNDC3A,EXT1,PNISR,NAALADL2,GLCCI1,FAF1,MSI2,BPTF,RBM25,ATXN1,FGD4,CPEB4,DIP2C,DLG2,PRKCE,FOXP1,RORA,PRKG1,GNAQ,LRBA,RAPGEF2,MAPK8
	INADL	8.15535e-13	2.57073e-08	0.616463	0.429	0.279	20			Pubmed	17634366	Proteolipid protein is required for transport of sirtuin 2 into CNS myelin.	Pubmed	9.671e-38	4.515e-33	6.185e-35	7.006e-34	34	161	ATP5PB,ATP6V1A,GAPDH,ACTG1,RPS27A,MDH1,SLC25A3,COX5A,CLTC,PKM,UQCRFS1,ALDOA,HSPA5,HSPA9,HSP90AA1,CA2,HSPD1,SLC25A5,CANX,PPIA,LDHB,PDIA3,EEF1A1,CRYAB,PEBP1,PRDX1,CYCS,ATP1B1,ENO1,ATP5F1A,SOD1,SOD2,ATP5F1B,ATP5F1C		MicroRNA	hsa-miR-181a-5p:TargetScan	hsa-miR-181a-5p	TargetScan	6.828e-25	3.192e-21	1.477e-22	1.333e-21	30	974	SEMA3C,AKT3,ADAMTSL1,PPP1R12B,GLIS3,PSD3,ITGA6,FBXL17,FNDC3A,EXT1,PNISR,NAALADL2,GLCCI1,FAF1,MSI2,BPTF,RBM25,ATXN1,FGD4,CPEB4,DIP2C,DLG2,PRKCE,FOXP1,RORA,PRKG1,GNAQ,LRBA,RAPGEF2,MAPK8
	EXOC4	1.69109e-12	5.33066e-08	0.634233	0.377	0.221	20			Pubmed	17361185	14-3-3sigma controls mitotic translation to facilitate cytokinesis.	Pubmed	5.185e-37	2.421e-32	3.271e-34	3.706e-33	28	87	RPL24,RPL34,SERBP1,RPS2,RPS3,RPS3A,RPS6,RPS8,RPS9,RPS11,RPS13,ACTG1,RPS16,RPS18,RPS19,RPS20,RPS25,DDX5,RPSA,EEF1A1,H1F0,RPL35,RPL4,RPL7A,RPL8,RPL10,RPL13,RPL18		MicroRNA	hsa-miR-181c-5p:TargetScan	hsa-miR-181c-5p	TargetScan	6.828e-25	3.192e-21	1.477e-22	1.333e-21	30	974	SEMA3C,AKT3,ADAMTSL1,PPP1R12B,GLIS3,PSD3,ITGA6,FBXL17,FNDC3A,EXT1,PNISR,NAALADL2,GLCCI1,FAF1,MSI2,BPTF,RBM25,ATXN1,FGD4,CPEB4,DIP2C,DLG2,PRKCE,FOXP1,RORA,PRKG1,GNAQ,LRBA,RAPGEF2,MAPK8
	NAALADL2	2.3491e-12	7.40483e-08	0.723615	0.365	0.22	20			Pubmed	22145905	A cohesin-RAD21 interactome.	Pubmed	1.365e-36	6.371e-32	8.495e-34	9.623e-33	36	208	RPL30,RPL35A,ACAT1,RPS2,RPS3,RPS3A,RPS4X,RPS5,RPS6,RPS7,NACA,RPS11,RPS13,RPS14,NAP1L1,RPS16,RPS17,RPS18,RPS19,RPS20,RPS25,RPS27A,PGK1,HNRNPU,RPL23,CLU,HSP90AA1,HSP90AB1,DYNLT1,CBR1,TMSB4X,RPL5,RPL6,RPL10,RPL11,RPL13		MicroRNA	hsa-miR-16-1*:mirSVR_highEffct	hsa-miR-16-1*:mirSVR_nonconserved_highEffect-0.5	MicroRNA.org	6.949e-25	3.248e-21	1.477e-22	1.333e-21	37	1759	GPHN,RALGAPA1,COL4A3,CAB39,KANSL1L,DPYD,CACNB2,LUC7L3,MAP4K3,MECOM,MAGI3,ARL15,CDK14,NAALADL2,GLCCI1,DPH6,MSI2,AGBL4,BPTF,PPARGC1A,RBM25,UBE2E2,AKAP9,KANSL1,PTPRG,KIAA1217,MACROD2,UBR3,PRKCE,LRBA,RAPGEF2,MBD5,IMMP2L,PDE7B,NXPH2,SNTB1,GULP1
	BPTF	2.75974e-12	8.69924e-08	0.630843	0.399	0.248	20			Pubmed	25796446	Aerobic glycolysis tunes YAP/TAZ transcriptional activity.	Pubmed	4.271e-36	1.994e-31	2.624e-33	2.972e-32	33	162	RPL21,RPL24,EPRS,HSP90B1,RPS4X,RPS6,HSPH1,RPS8,HNRNPA2B1,RPL10A,FUBP1,PLOD2,HSPA4,HSPB1,NPM1,SLC25A5,HSPA4L,RTN4,RPL14,XRCC5,YWHAB,PDIA3,PRDX6,EEF1A1,IGFBP7,RPL13A,RPL6,RPL7A,RPL9,RPL15,HNRNPR,RPL18,RPL19		MicroRNA	hsa-miR-182:mirSVR_highEffct	hsa-miR-182:mirSVR_conserved_highEffect-0.5	MicroRNA.org	7.27e-25	3.399e-21	1.478e-22	1.334e-21	36	1636	MAGI1,CACNB2,PDE1A,PDE4D,OXR1,MYO1D,MAP4K3,SAMD5,ANKRD26,MECOM,PTGER3,GLCCI1,JMJD1C,SLC4A1,BPTF,ARHGAP6,TBC1D4,DST,PTPRG,PTPRM,SLC26A7,KIAA1217,PKHD1,UBR3,DLG2,ADGRF5,GNAQ,SPIDR,LRBA,RAPGEF2,FHIT,MPPED2,SNTB1,TMEM117,EXOC4,CA8
	FNDC3A	2.85962e-12	9.0141e-08	0.691918	0.456	0.321	20			Pubmed	19135240	Regulation of PKD by the MAPK p38delta in insulin secretion and glucose homeostasis.	Pubmed	1.044e-35	4.874e-31	6.33e-33	7.171e-32	27	84	EPRS,HSP90B1,SERBP1,GAPDH,RPLP2,RPS3,RPS14,PGK1,IQGAP1,CLTC,PKM,ALDOA,HSPA5,CANX,LDHA,LDHB,CBR1,YWHAB,PABPC1,PDIA3,PRDX6,EEF1A1,CCT6A,PDIA6,EEF2,ENO1,ATP5F1A		MicroRNA	hsa-miR-802:mirSVR_highEffct	hsa-miR-802:mirSVR_nonconserved_highEffect-0.5	MicroRNA.org	1.545e-24	7.222e-21	3.009e-22	2.717e-21	38	1932	CAB39,KANSL1L,ADAMTSL1,OXR1,LUC7L3,DOCK8,ANKRD26,ITGA6,MAGI3,MED13L,CDK14,PNISR,JMJD1C,PTH2R,MAGI2,PPARGC1A,ARHGAP6,SLC8A1,DST,MAST4,UBE2E2,AKAP9,IGFBP5,PTPRG,FGD4,SBF2,SKAP1,MACROD2,TNRC6A,DIP2C,UBR3,PRKCE,SPIDR,IMMP2L,MPPED2,SMYD3,GULP1,CA8
	AKAP9	3.52199e-12	1.1102e-07	0.475658	0.602	0.492	20			Pubmed	23438482	Proteomic analysis of the NOS2 interactome in human airway epithelial cells.	Pubmed	2.157e-35	1.007e-30	1.291e-32	1.462e-31	31	138	RPL31,RPS3,RPS3A,RPS4X,PSMA7,HSPH1,NAP1L1,RPS17,RPS18,SLC25A3,RPL23,ALDH1A1,HSPA4,HSPA5,HSPA9,HSPB1,HSP90AA1,HSP90AB1,HSPD1,NPM1,CALM1,KRT18,SLC25A5,XRCC5,SKP1,CUL5,CCT6A,PCBP1,PTGES3,RPL5,RPL7		MicroRNA	hsa-miR-200c:mirSVR_highEffct	hsa-miR-200c:mirSVR_conserved_highEffect-0.5	MicroRNA.org	1.919e-24	8.973e-21	3.589e-22	3.24e-21	37	1812	FOXO1,RALGAPA1,BDP1,CAB39,CACNB2,OXR1,LUC7L3,ARGLU1,MAP4K3,FBXL17,FNDC3A,ARL15,CDK14,GLCCI1,FREM1,DPH6,ITPR1,BPTF,ARHGAP6,ARID1B,MAST4,AKAP9,SLC26A7,C9orf3,SBF2,TNRC6A,FER,C9orf84,UBR3,PRKN,PLCL1,SPIDR,RAPGEF2,MBD5,IMMP2L,GULP1,CA8
	PRKCA	3.84446e-12	1.21185e-07	0.688438	0.364	0.218	20			Pubmed	22944692	A catalogue of putative HIV-1 protease host cell substrates.	Pubmed	2.401e-35	1.121e-30	1.419e-32	1.607e-31	30	124	RPL30,RPS3A,RPS7,RPS17,RPS19,RPS23,RPS24,HNRNPA2B1,DDX5,HNRNPU,RPL23,PKM,ALDOA,HSP90AA1,HSP90AB1,HSPD1,PPIA,PDIA3,EEF2,EIF4A2,PRDX1,RPL35,ENO1,RPL3,RPL5,RPL6,RPL7,ATP5F1A,RPL9,RPL10		MicroRNA	hsa-miR-1179:mirSVR_highEffct	hsa-miR-1179:mirSVR_nonconserved_highEffect-0.5	MicroRNA.org	2.141e-24	1.001e-20	3.849e-22	3.475e-21	31	1115	COL4A3,BDP1,MAGI1,CAB39,KANSL1L,DPYD,SEMA3C,PDE4D,LUC7L3,GPAT3,ITGA6,FBXL17,WNK1,PTH2R,SLIT2,PPARGC1A,ARHGAP6,SLC8A1,ARID1B,NRXN3,AKAP9,PTPRM,C9orf3,RABGAP1L,SCAPER,LRBA,RAPGEF2,PACRG,FHIT,MBD5,SNTB1
	PDE7B	3.97262e-12	1.25225e-07	0.799426	0.258	0.119	20			Pubmed	24189400	Perturbation of the mutated EGFR interactome identifies vulnerabilities and resistance mechanisms.	Pubmed	1.419e-34	6.625e-30	8.282e-32	9.382e-31	37	256	VAPA,HLA-B,GAPDH,RPS2,RPS3,B2M,RPS14,RPS15,ACTG1,RPS16,RPS27,RPS27A,NDUFA4,HNRNPA2B1,DDX5,HNRNPU,SLC25A3,RPL23,S100A10,PKM,HSPA5,HSPA9,HSPB1,HSP90AA1,HSP90AB1,HSPD1,HNRNPDL,SLC25A5,ANXA2,CANX,EEF1A1,MYL12A,PDIA6,CTNNA1,MYL12B,ATP5F1A,ATP5F1C		MicroRNA	hsa-miR-942:mirSVR_highEffct	hsa-miR-942:mirSVR_nonconserved_highEffect-0.5	MicroRNA.org	2.592e-24	1.212e-20	4.487e-22	4.051e-21	37	1828	FOXO1,COL4A3,MAGI1,KANSL1L,ABCC4,MYO1D,GLIS3,FBXL17,MECOM,FNDC3A,PTGER3,WNK1,GLCCI1,DPH6,MSI2,ARHGAP6,DST,THRB,KANSL1,PTPRG,PTPRM,KIAA1217,MACROD2,SCAPER,TNRC6A,PKHD1,ADGRF5,PLCL1,PRKG1,RERE,SPIDR,PACRG,MBD5,MAPK10,NXPH2,SMYD3,BICC1
	PCCA	5.96168e-12	1.87924e-07	0.666778	0.36	0.212	20			Pubmed	6188845	Immunochemical accessibility of ribosomal protein S4 in the 30 S ribosome. The interaction of S4 with S5 and S12.	Pubmed	1.539e-34	7.185e-30	8.87e-32	1.005e-30	18	22	RPS2,RPS3,RPS4X,RPS5,RPS6,RPS7,RPS8,RPS9,RPS11,RPS12,RPS13,RPS14,RPS15,RPS16,RPS17,RPS18,RPS19,RPS20		MicroRNA	hsa-miR-411*:mirSVR_lowEffct	hsa-miR-411*:mirSVR_nonconserved_lowEffect-0.1-0.5	MicroRNA.org	5.168e-24	2.416e-20	8.629e-22	7.789e-21	38	2000	BDP1,ERBB4,PDE4D,NEDD4L,LUC7L3,ERC1,PSD3,ANKRD26,FNDC3A,PTGER3,STK3,IGF1R,NRXN3,TBC1D4,DST,MAST4,PTPRG,PTPRJ,ABCA5,PTPRM,ATXN1,FGD4,PAX8,SUMF1,SCAPER,UBR3,DLG2,PRKCE,PRKN,PLCL1,SPIDR,RAPGEF2,MBD5,PCCA,MPPED2,GOLGA4,TNS3,GULP1
	KANSL1L	8.03814e-12	2.53378e-07	0.674167	0.374	0.231	20			Pubmed	24657165	Transcriptional repressor ZBTB1 promotes chromatin remodeling and translesion DNA synthesis.	Pubmed	2.096e-34	9.785e-30	1.193e-31	1.352e-30	26	81	RPL24,RPL30,RPL34,RPLP0,RPS4X,RPS8,RPS9,RPS11,RPS13,RPS14,RPS16,RPS23,RPS25,RPS27,SLC25A3,HSPB1,DSP,RPSA,RPL14,HADHA,RPL13A,RPL3,RPL8,RPL11,HNRNPR,RPL18		MicroRNA	hsa-miR-136:mirSVR_highEffct	hsa-miR-136:mirSVR_conserved_highEffect-0.5	MicroRNA.org	5.604e-24	2.62e-20	9.034e-22	8.156e-21	34	1491	BDP1,OXR1,MAP4K3,ESRRG,GPX3,GPAT3,AHCYL2,ZSWIM6,MED13L,PTGER3,WNK1,NAALADL2,JMJD1C,PTH2R,DPH6,AGBL4,BPTF,PPARGC1A,ARID1B,RBM25,PTPRG,FGD4,C9orf3,KIAA1217,RABGAP1L,SETBP1,TNRC6A,PKHD1,SPIDR,LRBA,PCCA,GOLGA4,EXOC4,GULP1
	STK3	8.44304e-12	2.66141e-07	0.654632	0.361	0.215	20			Pubmed	22304920	PKC? promotes oncogenic functions of ATF2 in the nucleus while blocking its apoptotic function at mitochondria.	Pubmed	5.068e-34	2.366e-29	2.851e-31	3.23e-30	30	136	VAPA,HSP90B1,GAPDH,ACADVL,HSPH1,NACA,S100A10,FUBP1,PKM,ALDOA,HSPB1,HSP90AA1,HSPD1,KRT18,CANX,RTN4,LDHA,LDHB,YWHAB,PDIA3,ARF1,GSTP1,EEF2,HADHA,HADHB,PCBP1,TACSTD2,ENO1,ATP5F1B,TPI1		MicroRNA	hsa-miR-429:TargetScan	hsa-miR-429	TargetScan	1.005e-23	4.698e-20	1.468e-21	1.325e-20	28	874	COL4A3,BDP1,CAB39,ERBB4,NEDD4L,OXR1,ARGLU1,MAP4K3,ERC1,PPP1R12B,ESRRG,FBXL17,PARD3B,GLCCI1,ITPR1,BPTF,ARHGAP6,ATXN1,PRKCA,FOXP1,PLCL1,PRKG1,GNAQ,RAPGEF2,MBD5,IMMP2L,PDE7B,BICC1
	PTGER3	8.90135e-12	2.80588e-07	0.551776	0.671	0.595	20			Pubmed	19199708	Proteomic analysis of human parotid gland exosomes by multidimensional protein identification technology (MudPIT).	Pubmed	8.69e-34	4.057e-29	4.83e-31	5.471e-30	43	416	ATP6V1A,HSP90B1,HLA-B,GAPDH,B2M,RPS27A,PGK1,IQGAP1,S100A6,CLU,CLTC,PKM,ALDH1A1,GNAS,ALDOA,ITM2B,PLOD2,HSPA5,HSPB1,HSP90AA1,KRT18,DSP,ANXA2,CAPN2,APLP2,APP,PPIA,CBR1,YWHAB,PDIA3,ACTR2,LGALS3,ARF1,EEF1A1,EEF2,CD9,PEBP1,ATP6AP2,PRDX1,CD59,TACSTD2,ENO1,ATP5F1B		MicroRNA	hsa-miR-200c-3p:TargetScan	hsa-miR-200c-3p	TargetScan	1.005e-23	4.698e-20	1.468e-21	1.325e-20	28	874	COL4A3,BDP1,CAB39,ERBB4,NEDD4L,OXR1,ARGLU1,MAP4K3,ERC1,PPP1R12B,ESRRG,FBXL17,PARD3B,GLCCI1,ITPR1,BPTF,ARHGAP6,ATXN1,PRKCA,FOXP1,PLCL1,PRKG1,GNAQ,RAPGEF2,MBD5,IMMP2L,PDE7B,BICC1
	MAP4K3	9.0982e-12	2.86793e-07	0.666683	0.374	0.228	20			Pubmed	23798571	Novel, gel-free proteomics approach identifies RNF5 and JAMP as modulators of GPCR stability.	Pubmed	3.087e-33	1.441e-28	1.696e-30	1.921e-29	31	160	HSP90B1,RPLP1,HLA-B,HLA-C,GAPDH,RPS5,TM9SF3,ACTG1,NDUFA4,NDUFA5,HNRNPA2B1,HNRNPU,SLC25A3,UBB,GNAS,HSPA5,HSPA9,HSPD1,RANBP2,CALM1,SLC25A5,CANX,IDH2,EEF1A1,PDIA6,EEF2,HADHB,PCBP1,ATP5F1A,ATP5F1B,ATP5F1C		MicroRNA	hsa-miR-200b-3p:TargetScan	hsa-miR-200b-3p	TargetScan	1.005e-23	4.698e-20	1.468e-21	1.325e-20	28	874	COL4A3,BDP1,CAB39,ERBB4,NEDD4L,OXR1,ARGLU1,MAP4K3,ERC1,PPP1R12B,ESRRG,FBXL17,PARD3B,GLCCI1,ITPR1,BPTF,ARHGAP6,ATXN1,PRKCA,FOXP1,PLCL1,PRKG1,GNAQ,RAPGEF2,MBD5,IMMP2L,PDE7B,BICC1
	MAGI3	1.17249e-11	3.69593e-07	0.48183	0.444	0.287	20			Pubmed	26527279	Analysis of the Histone H3.1 Interactome: A Suitable Chaperone for the Right Event.	Pubmed	2.129e-31	9.937e-27	1.155e-28	1.309e-27	31	182	RPL24,RPL31,RPL32,SERBP1,RPL37A,SPTBN1,RPS7,RPS12,RPS14,ACTG1,RPS17,RPS18,RPS20,RPS27A,RPS28,HSPA4,HSPA5,HSPD1,NPM1,LIMA1,KRT18,DSP,RPL14,XRCC5,PABPC1,EEF1A1,CNBP,SF3B1,RPL35,RPL7A,RPL19		MicroRNA	hsa-miR-493*:mirSVR_highEffct	hsa-miR-493*:mirSVR_nonconserved_highEffect-0.5	MicroRNA.org	1.155e-23	5.4e-20	1.636e-21	1.477e-20	37	1910	GPHN,FOXO1,CACNB2,ADAMTSL1,SORBS2,PDE4D,NEDD4L,OXR1,MAP4K3,ESRRG,ANKRD26,MAGI3,FNDC3A,EXT1,MED13L,ARL15,WNK1,JMJD1C,STK3,PPARGC1A,ARID1B,NRXN3,TBC1D4,DST,UBE2E2,C9orf3,KIAA1217,SETBP1,TNRC6A,PKHD1,DIP2C,DLG2,RORA,PRKG1,RAPGEF2,MBD5,NXPH2
	FOXO1	2.26119e-11	7.12771e-07	0.646507	0.264	0.125	20			Pubmed	24332808	PRP19 transforms into a sensor of RPA-ssDNA after DNA damage and drives ATR activation via a ubiquitin-mediated circuitry.	Pubmed	3.36e-31	1.569e-26	1.803e-28	2.043e-27	38	340	EPRS,RPLP0,GAPDH,RPS3A,RPS5,SPTBN1,RPS7,RPS8,RPS9,HNRNPA2B1,DDX5,HNRNPU,IQGAP1,CLTC,HSPA5,HSPB1,HNRNPDL,NPM1,LIMA1,DSP,ANXA2,CANX,RTN4,XRCC5,LDHA,PABPC1,PRPF40A,EEF1A1,SF3B1,PRDX1,RPL13A,RPL6,RPL7,RPL9,RPL15,HNRNPR,RPL18,RPL19		MicroRNA	hsa-miR-101-3p.2:TargetScan	hsa-miR-101-3p.2	TargetScan	1.8e-23	8.416e-20	2.475e-21	2.234e-20	27	801	MAGI1,CACNB2,ERBB4,PDE4D,MAGI3,FNDC3A,MSI2,MAGI2,PPARGC1A,RBM25,NRXN3,DST,IGFBP5,PTPRG,PTPRJ,ATXN1,PAX8,KIAA1217,DIP2C,PRKCE,FOXP1,RORA,PLCL1,MAPK8,MBD5,BICC1,GOLGA4
	ERC1	2.79583e-11	8.81302e-07	0.589694	0.363	0.213	20			Pubmed	9811942	Genome-wide mapping of unselected transcripts from extraembryonic tissue of 7.5-day mouse embryos reveals enrichment in the t-complex and under-representation on the X chromosome.	Pubmed	4.511e-31	2.106e-26	2.393e-28	2.711e-27	33	226	HSP90B1,RPL37A,RPLP0,GAPDH,ACAT1,RPS6,RPS15,ACTG1,RPS18,DDX5,PKM,HSPA4,HSPA5,HSP90AA1,HSP90AB1,HNRNPDL,NPM1,KRT18,RPSA,LDHA,PPIA,PABPC1,CNBP,EEF2,FTL,CTNNA1,ENO1,RPL5,RPL6,ATP5F1A,RPL9,ATP5F1B,RPL19		MicroRNA	hsa-miR-20b*:mirSVR_lowEffct	hsa-miR-20b*:mirSVR_nonconserved_lowEffect-0.1-0.5	MicroRNA.org	2.163e-23	1.011e-19	2.89e-21	2.609e-20	33	1435	FOXO1,KANSL1L,AKT3,ABCC4,SHROOM3,SORBS2,ZBTB20,MAP4K3,ERC1,ESRRG,GPX3,GPAT3,WNK1,JMJD1C,TMEM101,BPTF,PPARGC1A,ARHGAP6,NRXN3,MAST4,AKAP9,C9orf3,KIAA1217,RABGAP1L,SCAPER,KIAA1328,UBR3,DLG2,FOXP1,PRKN,RERE,SPIDR,RCAN2
	PSD3	2.90871e-11	9.16883e-07	0.650731	0.339	0.192	20			Pubmed	25756610	DNA damage shifts circadian clock time via Hausp-dependent Cry1 stabilization.	Pubmed	1.668e-30	7.789e-26	8.751e-28	9.914e-27	30	175	EPRS,RPS2,RPS3,RPS6,RPS14,RPS17,RPS27A,HNRNPU,UBB,PKM,HSPA5,HSP90AA1,HSP90AB1,HSPD1,HNRNPDL,NPM1,RANBP2,SLC25A5,XRCC5,SKP1,YWHAB,PABPC1,EEF1A1,CCT6A,EEF2,EIF4A2,PRDX1,PCBP1,ATP5F1A,RPL10		MicroRNA	hsa-miR-301b:mirSVR_lowEffct	hsa-miR-301b:mirSVR_conserved_lowEffect-0.1-0.5	MicroRNA.org	2.395e-23	1.12e-19	3.111e-21	2.808e-20	36	1817	GPHN,COL4A3,MAGI1,CAB39,DPYD,PDE1A,AKT3,PDE4D,ZBTB20,OXR1,MYO1D,DOCK8,MAP4K3,ESRRG,FBXL17,FNDC3A,ZSWIM6,PTGER3,WNK1,JMJD1C,STK3,MAGI2,PPARGC1A,TBC1D4,IGFBP5,PTPRM,ATXN1,KIAA1217,CPEB4,DLG2,FOXP1,ADGRF5,CGNL1,RAPGEF2,PARD3,GULP1
	RBM25	4.01022e-11	1.2641e-06	0.763176	0.446	0.325	20			Pubmed	15047060	Analysis of proteins copurifying with the CD4/lck complex using one-dimensional polyacrylamide gel electrophoresis and mass spectrometry: comparison with affinity-tag based protein detection and evaluation of different solubilization methods.	Pubmed	2.581e-30	1.205e-25	1.339e-27	1.517e-26	21	53	RPLP0,RPLP1,GAPDH,RPS3A,RPS9,RPS12,RPS19,HNRNPA2B1,DDX5,HSP90AA1,HSP90AB1,HSPD1,NPM1,ANXA2,RPSA,MYL12A,EIF4A2,ENO1,RPL7,ATP5F1A,RPL18		MicroRNA	hsa-miR-33b:mirSVR_lowEffct	hsa-miR-33b:mirSVR_conserved_lowEffect-0.1-0.5	MicroRNA.org	4.564e-23	2.133e-19	5.766e-21	5.205e-20	37	1989	GPHN,BDP1,CAB39,CACNB2,ADAMTSL1,MAP4K3,PPP1R12B,ESRRG,SAMD5,GLIS3,EXT1,ZSWIM6,MED13L,CDK14,PTGER3,NAALADL2,PTH2R,ITPR1,PPARGC1A,RBM25,MAST4,KANSL1,IGFBP5,ABCA5,PTPRM,FGD4,C9orf3,SBF2,MACROD2,DIP2C,UBR3,FOXP1,MBD5,MPPED2,TMEM117,EXOC4,CA8
	IGF1R	1.07763e-10	3.39691e-06	0.706532	0.255	0.127	20			Pubmed	17220478	Proteomics analysis of the interactome of N-myc downstream regulated gene 1 and its interactions with the androgen response program in prostate cancer cells.	Pubmed	3.102e-30	1.448e-25	1.592e-27	1.803e-26	22	63	RPL24,RPS3,RPS6,RPS8,RPS9,ACTG1,RPS16,RPS20,DDX5,HNRNPU,CLTC,PKM,KIF5B,HSPA5,HSP90AA1,CANX,XRCC5,LDHA,PABPC1,EEF2,RPL3,RPL4		MicroRNA	hsa-miR-590-3p:PITA	hsa-miR-590-3p:PITA_TOP	PITA	5.251e-23	2.455e-19	6.46e-21	5.832e-20	33	1477	GPHN,MAGI1,CAB39,ZFAND3,SEMA3C,PDE4D,MAP4K3,ESRRG,PSD3,ITGA6,TNRC6B,FNDC3A,MED13L,PNISR,PTGER3,WNK1,JMJD1C,BPTF,PPARGC1A,SLC8A1,RBM25,PTPRM,ATXN1,SBF2,CPEB4,MACROD2,PKHD1,PRKCA,UBR3,DLG2,HS6ST3,MPPED2,TNS3
	RAPGEF2	1.67928e-10	5.29342e-06	0.674551	0.311	0.178	20			Pubmed	23084401	The cellular EJC interactome reveals higher-order mRNP structure and an EJC-SR protein nexus.	Pubmed	1.56e-29	7.284e-25	7.918e-27	8.97e-26	29	169	RPL21,RPL24,RPS2,RPS3,RPS6,SPTBN1,RPS8,RPS9,RPS11,RPS24,HNRNPU,JAK1,HSPA9,SLC25A5,EEF1A1,SF3B1,PRDX1,RPL13A,RPL3,RPL4,RPL6,RPL7,RPL7A,RPL8,RPL10,RPL13,RPL15,RPL18,RPL19		MicroRNA	hsa-miR-144-3p:TargetScan	hsa-miR-144-3p	TargetScan	6.448e-23	3.014e-19	7.729e-21	6.977e-20	26	751	FOXO1,CACNB2,ERBB4,PDE4D,ESRRG,ITGA6,MAGI3,FNDC3A,GLCCI1,ITPR1,MSI2,MAGI2,RBM25,DST,PTPRJ,ATXN1,PAX8,KIAA1217,DIP2C,PRKCE,FOXP1,RORA,RAPGEF2,PDE7B,BICC1,GOLGA4
	PKHD1	1.89463e-10	5.97224e-06	0.54923	0.477	0.361	20			Pubmed	9507200	Isolation of genes identified in mouse renal proximal tubule by comparing different gene expression profiles.	Pubmed	1.825e-28	8.522e-24	9.164e-26	1.038e-24	23	86	RPLP0,SPP1,RPS2,RPS8,RPS15,RPS18,RPS24,RPS28,MDH1,SAT1,HSP90AA1,HSP90AB1,SLC25A5,APP,LDHA,LDHB,PRDX1,FTH1,RPL13A,ATP1B1,ENO1,RPL10,RPL19		MicroRNA	hsa-miR-101-3p.1:TargetScan	hsa-miR-101-3p.1	TargetScan	7.817e-23	3.654e-19	9.136e-21	8.247e-20	25	671	FOXO1,MAGI1,CACNB2,AKT3,ERBB4,PDE4D,PSD3,MAGI3,FNDC3A,PNISR,GLCCI1,MSI2,MAGI2,RBM25,IGFBP5,ATXN1,PAX8,DIP2C,PRKCE,FOXP1,RORA,PRKG1,PACRG,BICC1,GOLGA4
	FREM1	2.4717e-10	7.79129e-06	0.606221	0.315	0.178	20			Pubmed	23402259	Quantitative study of the interactome of PKC? involved in the EGF-induced tumor cell chemotaxis.	Pubmed	2.051e-28	9.576e-24	1.019e-25	1.154e-24	29	184	RPLP0,RPLP1,GAPDH,RPS5,RPS12,RPS28,SLC25A3,JAK1,S100A10,CLTC,PKM,HSPA4,HSPA5,HSPB1,HSP90AA1,HSP90AB1,NPM1,DSTN,SLC25A5,ANXA2,PRDX6,EEF1A1,ARHGAP5,EEF2,PRKAR1A,PCBP1,ENO1,ATP5F1A,RPL10		MicroRNA	hsa-miR-130b:mirSVR_lowEffct	hsa-miR-130b:mirSVR_conserved_lowEffect-0.1-0.5	MicroRNA.org	8.292e-23	3.877e-19	9.455e-21	8.536e-20	35	1753	COL4A3,MAGI1,CAB39,PDE1A,AKT3,PDE4D,ZBTB20,OXR1,MYO1D,DOCK8,MAP4K3,FBXL17,FNDC3A,ZSWIM6,BTBD9,PTGER3,MSI2,STK3,MAGI2,PPARGC1A,ARID1B,IGFBP5,PTPRM,ATXN1,CPEB4,PKHD1,DLG2,FOXP1,ADGRF5,RERE,RAPGEF2,FHIT,PARD3,TMEM117,GULP1
	ANKRD26	2.52636e-10	7.96358e-06	0.721482	0.28	0.152	20			Pubmed	22174317	Host cell interactome of HIV-1 Rev includes RNA helicases involved in multiple facets of virus production.	Pubmed	2.694e-28	1.257e-23	1.324e-25	1.5e-24	30	206	HSP90B1,RPL32,RPL35A,GAPDH,RPS2,RPS3A,RPS4X,RPS5,RPS6,SPTBN1,NAP1L1,RPS17,RPS23,RPS25,RPS27A,HNRNPA2B1,DDX5,HNRNPU,RPL23,FAU,HNRNPDL,NPM1,RPSA,PABPC1,EEF1A1,H3F3B,PTGES3,RPL3,RPL6,HNRNPR		MicroRNA	hsa-miR-892a:mirSVR_lowEffct	hsa-miR-892a:mirSVR_nonconserved_lowEffect-0.1-0.5	MicroRNA.org	1.261e-22	5.897e-19	1.404e-20	1.268e-19	35	1776	BDP1,KANSL1L,DPYD,CACNB2,PDE4D,WWOX,GLIS3,ITGA6,MECOM,FNDC3A,CDK14,PNISR,WNK1,NAALADL2,TMEM101,PPARGC1A,ARHGAP6,SLC8A1,ARID1B,NRXN3,UBE2E2,KANSL1,ATXN1,FGD4,C9orf3,RABGAP1L,KIAA1328,SIK2,SPIDR,MBD5,PCCA,RCAN2,TMEM117,EXOC4,GULP1
	JMJD1C	2.58635e-10	8.15268e-06	0.517251	0.486	0.365	20			Pubmed	28561026	R2TP/Prefoldin-like component RUVBL1/RUVBL2 directly interacts with ZNHIT2 to regulate assembly of U5 small nuclear ribonucleoprotein.	Pubmed	3.349e-28	1.564e-23	1.629e-25	1.845e-24	34	300	RPL21,RPL24,RPL30,RPL31,SERBP1,RPLP0,RPLP2,RPS2,RPS3,RPS3A,RPS8,RPS16,DDX5,HSPA4,HSP90AA1,HSP90AB1,NPM1,SKP1,CCT6A,NAMPT,SF3B1,RPL3,RPL4,RPL6,RPL7,RPL7A,ATP5F1A,RPL8,RPL11,RPL12,RPL13,ATP5F1B,RPL18,RPL19		MicroRNA	hsa-miR-1271-5p:TargetScan	hsa-miR-1271-5p	TargetScan	1.356e-22	6.34e-19	1.41e-20	1.273e-19	27	866	GPHN,FOXO1,MAGI1,ERBB4,PDE4D,MYO1D,ESRRG,MECOM,MAGI3,PARD3B,EXT1,PTGER3,JMJD1C,FREM1,ITPR1,ITPR2,ARHGAP6,IGF1R,PTPRG,ATXN1,FGD4,KIAA1217,CPEB4,PRKCE,FOXP1,GNAQ,PDE7B
	UBR3	3.07336e-10	9.68784e-06	0.735087	0.28	0.154	20			Pubmed	23874603	HIV-1 Vpr modulates macrophage metabolic pathways: a SILAC-based quantitative analysis.	Pubmed	5.746e-28	2.682e-23	2.765e-25	3.133e-24	26	135	ATP5PB,RPLP0,GAPDH,ACAT1,ACTG1,DDX5,CLTC,PKM,ALDOA,HSPA5,HSP90AB1,HSPD1,NPM1,SLC25A5,RTN4,IDH2,PDIA3,GSTP1,FTH1,FTL,HADHA,ATP5F1A,RPL11,RPL13,ATP5F1B,TPI1		MicroRNA	hsa-miR-96-5p:TargetScan	hsa-miR-96-5p	TargetScan	1.356e-22	6.34e-19	1.41e-20	1.273e-19	27	866	GPHN,FOXO1,MAGI1,ERBB4,PDE4D,MYO1D,ESRRG,MECOM,MAGI3,PARD3B,EXT1,PTGER3,JMJD1C,FREM1,ITPR1,ITPR2,ARHGAP6,IGF1R,PTPRG,ATXN1,FGD4,KIAA1217,CPEB4,PRKCE,FOXP1,GNAQ,PDE7B
	KCNQ1OT1	3.17398e-10	1.0005e-05	0.688399	0.306	0.178	20			Pubmed	16916647	Substrate and functional diversity of lysine acetylation revealed by a proteomics survey.	Pubmed	6.296e-28	2.94e-23	3e-25	3.398e-24	29	191	ATP5PB,ACADVL,ACAT1,NDUFA4,NDUFA5,RPL10A,SLC25A3,ALDOA,HSPA9,HSPB1,HSP90AB1,NPM1,SLC25A5,GPX1,IDH2,PPIA,EEF1A1,MT2A,SERF2,HADHB,ENO1,PTGES3,ATP5F1A,SOD1,SOD2,CYB5A,ATP5F1B,ATP5F1C,TPI1		MicroRNA	hsa-miR-1283:mirSVR_highEffct	hsa-miR-1283:mirSVR_nonconserved_highEffect-0.5	MicroRNA.org	1.358e-22	6.346e-19	1.41e-20	1.273e-19	36	1915	GPHN,RALGAPA1,BDP1,DPYD,ABCC4,PDE4D,OXR1,MYO1D,LUC7L3,FBXL17,ZSWIM6,ARL15,PNISR,PTGER3,WNK1,GLCCI1,JMJD1C,DPH6,ITPR1,MAGI2,PPARGC1A,RBM25,DST,AKAP9,SLC26A7,RABGAP1L,SBF2,CPEB4,SCAPER,TNRC6A,PKHD1,DIP2C,GNAQ,LRBA,MBD5,SMYD3
	PARD3	5.19839e-10	1.63864e-05	0.585065	0.323	0.186	20			Pubmed	16263121	A proteomic snapshot of the human heat shock protein 90 interactome.	Pubmed	2.086e-27	9.74e-23	9.838e-25	1.114e-23	18	40	RPLP0,GAPDH,RPS3A,RPS4X,RPS6,HSPH1,ACTG1,MDH1,PGK1,PKM,ALDOA,HSP90AA1,HSP90AB1,RPSA,LDHA,EEF2,RPL5,RPL7		MicroRNA	hsa-miR-19a-3p:TargetScan	hsa-miR-19a-3p	TargetScan	1.626e-22	7.602e-19	1.617e-20	1.46e-19	28	970	CAB39,ERBB4,MAP4K3,ITGA6,MECOM,FNDC3A,EXT1,MED13L,NAALADL2,GLCCI1,MSI2,MAGI2,BPTF,PTPRG,ATXN1,KIAA1217,SBF2,CPEB4,FOXP1,RORA,PLCL1,GNAQ,RAPGEF2,MAPK8,MPPED2,PDE7B,BICC1,GULP1
	SUMF1	6.45998e-10	2.03632e-05	0.637646	0.29	0.16	20			Pubmed	25670202	Ski regulates Hippo and TAZ signaling to suppress breast cancer progression.	Pubmed	4.718e-27	2.203e-22	2.203e-24	2.495e-23	22	84	RPL30,RPLP0,RPS3,RPS4X,RPS16,DDX5,HSPA5,HSPA9,HSP90AB1,HSPD1,SLC25A5,RPL14,LDHA,PABPC1,PRDX1,HADHA,HADHB,RPL4,ATP5F1A,RPL12,ATP5F1B,RPL18		MicroRNA	hsa-miR-19b-3p:TargetScan	hsa-miR-19b-3p	TargetScan	1.626e-22	7.602e-19	1.617e-20	1.46e-19	28	970	CAB39,ERBB4,MAP4K3,ITGA6,MECOM,FNDC3A,EXT1,MED13L,NAALADL2,GLCCI1,MSI2,MAGI2,BPTF,PTPRG,ATXN1,KIAA1217,SBF2,CPEB4,FOXP1,RORA,PLCL1,GNAQ,RAPGEF2,MAPK8,MPPED2,PDE7B,BICC1,GULP1
	DST	7.68387e-10	2.42211e-05	0.638059	0.437	0.325	20			Pubmed	21942715	Proteomic dissection of the von Hippel-Lindau (VHL) interactome.	Pubmed	5.193e-27	2.425e-22	2.401e-24	2.719e-23	23	98	RPL30,RPLP0,RPS2,RPS3,RPS3A,RPS5,RPS11,RPS14,RPS17,RPS27,HNRNPA2B1,DDX5,HNRNPU,RPL10A,PLOD2,HNRNPDL,RPSA,RPL14,XRCC5,CCT6A,RPL7A,RPL12,HNRNPR		MicroRNA	hsa-miR-374b-5p:TargetScan	hsa-miR-374b-5p	TargetScan	2.784e-22	1.302e-18	2.609e-20	2.355e-19	23	545	FOXO1,KANSL1L,AKT3,PDE4D,NEDD4L,ERC1,ESRRG,GLIS3,BTBD9,ARL15,MSI2,PPARGC1A,PTPRG,ATXN1,CPEB4,PRKCA,PRKCE,FOXP1,RORA,PRKG1,MBD5,PDE7B,BICC1
	TBC1D5	9.60492e-10	3.02766e-05	0.50724	0.389	0.253	20			Pubmed	15161933	Comprehensive proteomic analysis of interphase and mitotic 14-3-3-binding proteins.	Pubmed	7.744e-27	3.615e-22	3.545e-24	4.015e-23	27	167	RPLP0,GAPDH,RPLP2,RPS3,PGK1,IQGAP1,RPL10A,CLTC,PKM,KIF5B,HSPB1,NPM1,LIMA1,CALM1,ANXA2,LDHA,EEF1A1,PRDX1,HADHA,ENO1,RPL7,ATP5F1A,PHLDB2,RPL15,ATP5F1B,RPL19,TPI1		MicroRNA	hsa-miR-374a-5p:TargetScan	hsa-miR-374a-5p	TargetScan	2.784e-22	1.302e-18	2.609e-20	2.355e-19	23	545	FOXO1,KANSL1L,AKT3,PDE4D,NEDD4L,ERC1,ESRRG,GLIS3,BTBD9,ARL15,MSI2,PPARGC1A,PTPRG,ATXN1,CPEB4,PRKCA,PRKCE,FOXP1,RORA,PRKG1,MBD5,PDE7B,BICC1
	ZFAND3	1.18412e-09	3.7326e-05	0.588836	0.345	0.216	20			Pubmed	18697920	The role of human ribosomal proteins in the maturation of rRNA and ribosome production.	Pubmed	9.732e-27	4.544e-22	4.411e-24	4.997e-23	13	14	RPL35A,RPS6,RPS7,RPS15,RPS16,RPS17,RPS19,RPS24,RPS28,RPL14,RPL5,RPL7,RPL11		MicroRNA	hsa-miR-802:TargetScan	hsa-miR-802	TargetScan	2.79e-22	1.305e-18	2.609e-20	2.355e-19	19	286	CAB39,PDE4D,LUC7L3,ARGLU1,BCAS3,ERC1,EXT1,AHCYL2,MED13L,CDK14,JMJD1C,DST,PTPRG,ATXN1,CPEB4,FOXP1,RORA,PLCL1,MBD5
	TNRC6A	1.55711e-09	4.90834e-05	0.626027	0.313	0.189	20			Pubmed	22810585	Viral immune modulators perturb the human molecular network by common and unique strategies.	Pubmed	1.055e-26	4.926e-22	4.736e-24	5.366e-23	24	116	VAPA,RPS3,NAP1L1,RPS16,RPS17,RPS18,RPS27,HNRNPA2B1,HNRNPU,SLC25A3,RPL23,HSPA5,HSP90AA1,HSP90AB1,HSPD1,NPM1,SLC25A5,PPIA,EEF1A1,CCT6A,ATP6AP2,PRDX1,ENO1,TPI1		MicroRNA	hsa-miR-100*:mirSVR_lowEffct	hsa-miR-100*:mirSVR_nonconserved_lowEffect-0.1-0.5	MicroRNA.org	3.023e-22	1.413e-18	2.771e-20	2.502e-19	35	1825	GPHN,COL4A3,ZFAND3,PDE1C,WWOX,DOCK8,BCAS3,PPP1R12B,GLIS3,FNDC3A,ARL15,PTGER3,JMJD1C,PTH2R,ITPR1,BPTF,ARHGAP6,NRXN3,UBE2E2,KANSL1,PTPRG,PTPRJ,SLC26A7,FGD4,PAX8,C9orf3,RABGAP1L,SIK2,DIP2C,DLG2,FOXP1,PLCL1,RAPGEF2,MBD5,PCCA
	TBC1D4	1.71223e-09	5.39728e-05	0.474635	0.418	0.282	20			Pubmed	19805454	Quantitative nanoproteomics for protein complexes (QNanoPX) related to estrogen transcriptional action.	Pubmed	1.873e-26	8.743e-22	8.326e-24	9.433e-23	20	64	RPLP0,GAPDH,RPS2,RPS3A,RPS13,RPS14,RPS16,RPS18,RPS24,CLTC,SLC25A5,ANXA2,XRCC5,PABPC1,SF3B1,RPL7,RPL11,RPL13,ATP5F1B,RPL18		MicroRNA	hsa-miR-205:mirSVR_lowEffct	hsa-miR-205:mirSVR_conserved_lowEffect-0.1-0.5	MicroRNA.org	4.133e-22	1.932e-18	3.716e-20	3.354e-19	36	1981	BDP1,CAB39,ZFAND3,SEMA3C,AKT3,SHROOM3,ADAMTSL1,ZBTB20,NEDD4L,MYO1D,DOCK8,SAMD5,GPX3,ITGA6,FBXL17,MECOM,FNDC3A,PTGER3,NAALADL2,MAGI2,BPTF,ARHGAP6,NRXN3,MAST4,SLC26A7,SCMH1,DIP2C,DLG2,FOXP1,RORA,GNAQ,SPIDR,LRBA,FHIT,MBD5,CA8
	SORBS2	1.80181e-09	5.67967e-05	0.703639	0.255	0.138	20			Pubmed	15592455	Immunoaffinity profiling of tyrosine phosphorylation in cancer cells.	Pubmed	8.479e-26	3.959e-21	3.735e-23	4.231e-22	33	326	RPL31,RPLP0,GAPDH,RPS3A,RPS13,CD46,PGK1,DDX5,HNRNPU,IQGAP1,TXNRD1,RPL23,FUBP1,PKM,ALDOA,HSPA4,HSP90AB1,HSPD1,LIMA1,RPSA,LDHA,LDHB,PABPC1,PRDX6,EEF1A1,NAMPT,PRDX1,EIF1,ENO1,RPL3,RPL7,RPL8,RPL12		MicroRNA	hsa-miR-148b:PITA	hsa-miR-148b:PITA_TOP	PITA	4.585e-22	2.143e-18	3.897e-20	3.518e-19	22	483	MAGI1,CACNB2,PDE1C,PDE4D,ESRRG,TNRC6B,MED13L,CDK14,BPTF,PPARGC1A,SLC8A1,KANSL1,IGFBP5,PTPRM,ATXN1,KIAA1217,SUMF1,SBF2,CPEB4,TNRC6A,DLG2,MPPED2
	BDP1	1.98692e-09	6.26318e-05	0.590763	0.42	0.3	20			Pubmed	27129302	HEY1 functions are regulated by its phosphorylation at Ser-68.	Pubmed	9.541e-26	4.454e-21	4.163e-23	4.716e-22	22	95	RPS3,RPS5,RPS7,RPS14,RPS16,RPS17,RPS18,RPS19,RPS20,RPS25,HNRNPA2B1,DDX5,RPL23,FAU,HSPA5,HSP90AB1,CCT6A,RPL8,RPL9,RPL11,RPL12,RPL15		MicroRNA	hsa-miR-152:PITA	hsa-miR-152:PITA_TOP	PITA	4.585e-22	2.143e-18	3.897e-20	3.518e-19	22	483	MAGI1,CACNB2,PDE1C,PDE4D,ESRRG,TNRC6B,MED13L,CDK14,BPTF,PPARGC1A,SLC8A1,KANSL1,IGFBP5,PTPRM,ATXN1,KIAA1217,SUMF1,SBF2,CPEB4,TNRC6A,DLG2,MPPED2
	TNRC6B	2.19269e-09	6.91181e-05	0.563223	0.341	0.215	20			Pubmed	23455922	Interlaboratory reproducibility of large-scale human protein-complex analysis by standardized AP-MS.	Pubmed	1.081e-25	5.045e-21	4.672e-23	5.292e-22	37	447	VAPA,RPL31,RPS3,RPS3A,RPS4X,RPS6,RPS11,RPS14,SRP14,RPS17,RPS18,RPS19,RPS23,RPS27,RPS27A,NDUFA4,HNRNPA2B1,SLC25A3,RPL23,PKM,HSPA5,HSPA9,HSP90AA1,HSP90AB1,HSPD1,SKP1,PRDX6,CCT6A,EEF2,PRDX1,PRKAR1A,HADHA,RPL35,HADHB,ATP5F1A,RPL13,RPL19		MicroRNA	hsa-miR-148a:PITA	hsa-miR-148a:PITA_TOP	PITA	4.585e-22	2.143e-18	3.897e-20	3.518e-19	22	483	MAGI1,CACNB2,PDE1C,PDE4D,ESRRG,TNRC6B,MED13L,CDK14,BPTF,PPARGC1A,SLC8A1,KANSL1,IGFBP5,PTPRM,ATXN1,KIAA1217,SUMF1,SBF2,CPEB4,TNRC6A,DLG2,MPPED2
	DPYD	2.57419e-09	8.11437e-05	0.626808	0.253	0.133	20			Pubmed	26460568	Kelch Domain of Gigaxonin Interacts with Intermediate Filament Proteins Affected in Giant Axonal Neuropathy.	Pubmed	1.82e-25	8.497e-21	7.795e-23	8.831e-22	27	187	RPLP0,RPS2,RPS3,RPS3A,RPS4X,RPS5,RPS6,RPS8,RPS9,RPS13,ACTG1,RPS27A,HNRNPU,HSPA9,HSP90AA1,HSP90AB1,HSPD1,NPM1,SLC25A5,RPSA,PABPC1,CCT6A,EEF2,PRDX1,RPL4,RPL8,RPL13		MicroRNA	hsa-miR-144:mirSVR_highEffct	hsa-miR-144:mirSVR_conserved_highEffect-0.5	MicroRNA.org	4.795e-22	2.242e-18	3.998e-20	3.609e-19	36	1990	COL4A3,BDP1,MAGI1,CACNB2,OXR1,MYO1D,DOCK8,TBC1D5,ESRRG,GLIS3,ITGA6,FBXL17,FNDC3A,ZSWIM6,GLCCI1,JMJD1C,DPH6,ITPR1,BPTF,PPARGC1A,DST,UBE2E2,PTPRG,PAX8,KIAA1217,MACROD2,UBR3,PRKCE,PRKG1,GNAQ,RAPGEF2,IMMP2L,PDE7B,TNS3,GULP1,CA8
	KANSL1	3.50339e-09	0.000110434	0.657401	0.258	0.139	20			Pubmed	16009940	Human ISG15 conjugation targets both IFN-induced and constitutively expressed proteins functioning in diverse cellular pathways.	Pubmed	3.992e-25	1.864e-20	1.694e-22	1.919e-21	25	152	RPL24,SERBP1,PSMA7,NACA,RPS27A,HNRNPA2B1,PGK1,HNRNPU,IQGAP1,TXNRD1,CLTC,PKM,ALDOA,HSP90AA1,HSP90AB1,HSPD1,ANXA2,XRCC5,LDHA,GSTP1,EEF2,PRDX1,ENO1,ATP5F1A,ATP5F1B		MicroRNA	hsa-miR-30e:mirSVR_highEffct	hsa-miR-30e:mirSVR_conserved_highEffect-0.5	MicroRNA.org	4.875e-22	2.279e-18	3.998e-20	3.609e-19	36	1991	FOXO1,RALGAPA1,BDP1,MAGI1,CACNB2,PDE4D,NEDD4L,OXR1,DOCK8,TBC1D5,ANKRD26,ITGA6,FBXL17,MAGI3,FNDC3A,ARL15,PNISR,NAALADL2,GLCCI1,DPH6,MSI2,AGBL4,MAGI2,PPARGC1A,NRXN3,DST,MAST4,RABGAP1L,TNRC6A,KIAA1328,DIP2C,PRKG1,GNAQ,RAPGEF2,GOLGA4,EXOC4
	MAPK10	3.56394e-09	0.000112342	0.602384	0.365	0.24	20			Pubmed	20000738	Proteomic dissection of cell type-specific H2AX-interacting protein complex associated with hepatocellular carcinoma.	Pubmed	5.266e-25	2.458e-20	2.215e-22	2.509e-21	22	102	HSP90B1,RPLP2,NACA,HNRNPA2B1,PGK1,CLU,BTF3,PKM,ALDOA,HSPA9,HSP90AA1,HNRNPDL,ANXA2,PPIA,LDHB,YWHAB,PABPC1,PRDX6,PDIA6,ENO1,SOD2,HNRNPR		MicroRNA	hsa-miR-30a:mirSVR_highEffct	hsa-miR-30a:mirSVR_conserved_highEffect-0.5	MicroRNA.org	5.275e-22	2.466e-18	4.252e-20	3.839e-19	35	1857	RALGAPA1,BDP1,MAGI1,CACNB2,SORBS2,PDE4D,NEDD4L,OXR1,DOCK8,TBC1D5,ANKRD26,ITGA6,FBXL17,MAGI3,FNDC3A,ARL15,PNISR,NAALADL2,GLCCI1,DPH6,MSI2,AGBL4,MAGI2,PPARGC1A,NRXN3,DST,MAST4,RABGAP1L,TNRC6A,KIAA1328,DIP2C,GNAQ,RAPGEF2,GOLGA4,EXOC4
	RP11-16D22.2	5.52095e-09	0.000174031	0.764529	0.268	0.157	20			Pubmed	25144556	Autophagic degradation of the inhibitory p53 isoform ?133p53? as a regulatory mechanism for p53-mediated senescence.	Pubmed	6.229e-25	2.908e-20	2.597e-22	2.942e-21	21	88	RPLP0,RPS2,RPS3A,RPS4X,RPS13,RPS16,RPS17,RPS18,RPS19,DDX5,CLTC,MAP1LC3B,HSPA4,HSPA9,LIMA1,SLC25A5,PABPC1,CCT6A,HADHB,RPL7A,RPL8		MicroRNA	hsa-miR-570:PITA	hsa-miR-570:PITA_TOP	PITA	5.563e-22	2.601e-18	4.408e-20	3.98e-19	28	1016	FOXO1,MAP4K3,ESRRG,GLIS3,TNRC6B,MECOM,FNDC3A,MED13L,CDK14,WNK1,ITPR2,SLC8A1,ARID1B,IGF1R,UBE2E2,KANSL1,IGFBP5,PTPRG,ATXN1,KIAA1217,MACROD2,SCAPER,TNRC6A,SIK2,DIP2C,PRKG1,MPPED2,TMEM117
	PTPRM	7.66014e-09	0.000241463	0.593722	0.268	0.149	20			Pubmed	11401437	A complete map of the human ribosomal protein genes: assignment of 80 genes to the cytogenetic map and implications for human disorders.	Pubmed	7.036e-25	3.285e-20	2.907e-22	3.293e-21	15	27	RPL21,RPL24,RPL37A,RPL41,RPLP0,RPLP1,RPLP2,RPS4X,RPL14,RPL35,RPL3,RPL4,RPL6,RPL7A,RPL19		MicroRNA	hsa-miR-26b*:mirSVR_highEffct	hsa-miR-26b*:mirSVR_nonconserved_highEffect-0.5	MicroRNA.org	6.41e-22	2.997e-18	4.995e-20	4.509e-19	31	1356	GPHN,CAB39,KANSL1L,DPYD,OXR1,FNDC3A,ZSWIM6,NAALADL2,DPH6,SLIT2,PPARGC1A,IGF1R,TBC1D4,PTPRG,SLC26A7,FGD4,C9orf3,SBF2,SCAPER,KIAA1328,PRKCE,PRKN,RERE,LRBA,MAPK10,IMMP2L,PCCA,NXPH2,SNTB1,BICC1,CA8
	ARGLU1	9.79045e-09	0.000308615	0.503657	0.448	0.337	20			Pubmed	21900206	A directed protein interaction network for investigating intracellular signal transduction.	Pubmed	9.876e-25	4.611e-20	4.045e-22	4.582e-21	53	1123	VAPA,TPT1,EPRS,ATP6V1A,HSP90B1,RPL35A,SERBP1,PSAP,RPLP1,GAPDH,RPS2,PSMA7,NAP1L1,ACTG1,RPS27,RPS28,AKR1C1,HNRNPA2B1,DDX5,UBE2D3,BTG1,EID1,PKM,KIF5B,LRRC75A-AS1,MAP1LC3B,TAF7,REEP5,HSP90AB1,RTN4,GPX1,RPL14,YWHAB,PRPF40A,EEF1A1,TXNIP,SF3B1,EIF4A2,PRKAR1A,TMSB4X,CTNNA1,RPL35,HADHB,EIF1,ATP1B1,RPL5,RPL7,RPL8,RPL10,RPL13,ATP5F1B,HNRNPR,TPI1		MicroRNA	hsa-miR-130a:mirSVR_lowEffct	hsa-miR-130a:mirSVR_conserved_lowEffect-0.1-0.5	MicroRNA.org	7.751e-22	3.624e-18	5.85e-20	5.281e-19	34	1744	MAGI1,CAB39,PDE1A,AKT3,PDE4D,ZBTB20,OXR1,MYO1D,DOCK8,MAP4K3,FBXL17,FNDC3A,ZSWIM6,BTBD9,PTGER3,MSI2,STK3,AGBL4,MAGI2,PPARGC1A,IGFBP5,PTPRM,ATXN1,FGD4,CPEB4,PKHD1,DLG2,FOXP1,ADGRF5,RERE,RAPGEF2,PARD3,TMEM117,GULP1
	ARID1B	1.09469e-08	0.000345068	0.515703	0.338	0.216	20			Pubmed	1602151	Treatment of Haemophilus aphrophilus endocarditis with ciprofloxacin.	Pubmed	1.352e-24	6.312e-20	5.489e-22	6.218e-21	21	91	RPLP0,GAPDH,HSPH1,ACTG1,HNRNPA2B1,PGK1,ALDOA,HSPA5,HSPB1,CA2,HSPD1,ANXA2,PPIA,PDIA3,PRDX6,CCT6A,PDIA6,ENO1,ATP5F1A,ATP5F1B,TPI1		MicroRNA	hsa-miR-101:mirSVR_highEffct	hsa-miR-101:mirSVR_conserved_highEffect-0.5	MicroRNA.org	7.759e-22	3.627e-18	5.85e-20	5.281e-19	31	1365	FOXO1,BDP1,MAGI1,KANSL1L,ZFAND3,CACNB2,AKT3,LUC7L3,ZSWIM6,CDK14,PNISR,GLCCI1,JMJD1C,DPH6,MAGI2,BPTF,RBM25,NRXN3,TBC1D4,THRB,PTPRG,PTPRJ,RABGAP1L,TNRC6A,FER,C9orf84,DIP2C,PRKCE,SPIDR,PACRG,FHIT
	BRAF	1.15241e-08	0.000363263	0.568926	0.28	0.162	20			Pubmed	22079093	Proteomic analysis of the 20S proteasome (PSMA3)-interacting proteins reveals a functional link between the proteasome and mRNA metabolism.	Pubmed	2.23e-24	1.041e-19	8.973e-22	1.017e-20	21	93	HSP90B1,GAPDH,HNRNPA2B1,PGK1,DDX5,PKM,ALDOA,HSPA5,HSPA9,HSP90AA1,HSP90AB1,HSPD1,XRCC5,LDHA,EEF1A1,CCT6A,EEF2,HADHB,ENO1,ATP5F1B,TPI1		MicroRNA	hsa-miR-19b:PITA	hsa-miR-19b:PITA_TOP	PITA	8.552e-22	3.998e-18	6.247e-20	5.639e-19	25	741	CAB39,PDE1C,ERBB4,MAP4K3,ITGA6,TNRC6B,MECOM,FNDC3A,MED13L,WNK1,NAALADL2,ITPR1,MAGI2,BPTF,PTPRG,ATXN1,KIAA1217,SBF2,CPEB4,TNRC6A,DLG2,RAPGEF2,MPPED2,PDE7B,GULP1
	SMYD3	2.66112e-08	0.000838839	0.591334	0.256	0.143	20			Pubmed	25468996	E-cadherin interactome complexity and robustness resolved by quantitative proteomics.	Pubmed	3.862e-24	1.803e-19	1.541e-21	1.746e-20	39	565	VAPA,RPL24,RPL34,SERBP1,HLA-C,RPS2,SPTBN1,SPTBN2,IQGAP1,SLC38A1,PKM,KIF5B,ALDOA,HSPA5,CNN3,MPP7,HSP90AB1,LIMA1,KRT18,ANXA2,RTN4,RPL14,LDHA,YWHAB,PRDX6,EEF1A1,ARHGAP5,EEF2,PRDX1,FTH1,PLEKHA1,CTNNA1,PCBP1,ENO1,RPL6,RPL7A,PHLDB2,LRRFIP1,RPL15		MicroRNA	hsa-miR-19a:PITA	hsa-miR-19a:PITA_TOP	PITA	8.552e-22	3.998e-18	6.247e-20	5.639e-19	25	741	CAB39,PDE1C,ERBB4,MAP4K3,ITGA6,TNRC6B,MECOM,FNDC3A,MED13L,WNK1,NAALADL2,ITPR1,MAGI2,BPTF,PTPRG,ATXN1,KIAA1217,SBF2,CPEB4,TNRC6A,DLG2,RAPGEF2,MPPED2,PDE7B,GULP1
	SIK2	2.90108e-08	0.00091448	0.621737	0.253	0.143	20			Pubmed	19423573	A protein interaction network for the large conductance Ca(2+)-activated K(+) channel in the mouse cochlea.	Pubmed	6.13e-24	2.862e-19	2.425e-21	2.747e-20	24	149	TPT1,GAPDH,PSMA7,ACTG1,ALDOA,HSPA5,HSPA9,CA2,HSPD1,GPX1,LDHA,PPIA,LDHB,YWHAB,PDIA3,CRYAB,PEBP1,EIF4A2,ENO1,ATP5F1A,SOD2,RPL12,ATP5F1B,TPI1		MicroRNA	hsa-miR-429:mirSVR_highEffct	hsa-miR-429:mirSVR_conserved_highEffect-0.5	MicroRNA.org	9.582e-22	4.48e-18	6.892e-20	6.221e-19	35	1892	FOXO1,BDP1,CAB39,KANSL1L,CACNB2,SORBS2,OXR1,LUC7L3,ARGLU1,MAP4K3,ESRRG,FBXL17,FNDC3A,ARL15,GLCCI1,FREM1,DPH6,ITPR1,BPTF,ARHGAP6,ARID1B,MAST4,AKAP9,C9orf3,TNRC6A,FER,C9orf84,PRKN,PLCL1,SPIDR,RAPGEF2,MBD5,IMMP2L,GULP1,CA8
	SPIDR	3.39052e-08	0.00106876	0.617102	0.258	0.147	20			Pubmed	19167051	Importin 8 is a gene silencing factor that targets argonaute proteins to distinct mRNAs.	Pubmed	1.465e-23	6.838e-19	5.746e-21	6.51e-20	21	101	RPL24,RPS5,SPTBN1,RPS9,RPS11,RPS18,RPS20,SLC25A3,JAK1,RPL23,HSPA5,HSPA9,HSP90AA1,HSP90AB1,SLC25A5,EEF1A1,PRDX1,RPL35,PTGES3,RPL11,ATP5F1C		MicroRNA	hsa-miR-656:PITA	hsa-miR-656:PITA_TOP	PITA	1.01e-21	4.721e-18	7.152e-20	6.457e-19	24	659	MAGI1,CACNB2,OXR1,PPP1R12B,ESRRG,PSD3,FNDC3A,MED13L,PNISR,GLCCI1,MAGI2,ARHGAP6,NRXN3,THRB,UBE2E2,AKAP9,PTPRM,KIAA1217,CPEB4,PRKG1,LRBA,HS6ST3,PDE7B,RCAN2
	WNK1	4.52333e-08	0.00142584	0.526711	0.337	0.221	20			Pubmed	24725412	Ribosomal protein s15 phosphorylation mediates LRRK2 neurodegeneration in Parkinson's disease.	Pubmed	1.817e-23	8.485e-19	7.071e-21	8.01e-20	13	19	RPS2,RPS3,RPS11,RPS15,RPS16,RPS20,RPS23,RPS27,RPL10A,SLC25A5,RPL14,LDHB,RPL13		MicroRNA	hsa-miR-105:PITA	hsa-miR-105:PITA_TOP	PITA	1.146e-21	5.357e-18	7.946e-20	7.173e-19	21	433	RALGAPA1,CAB39,ERBB4,PDE4D,NEDD4L,OXR1,MAP4K3,ITGA6,FNDC3A,CDK14,IGF1R,THRB,PTPRG,ATXN1,CPEB4,SCAPER,TNRC6A,DLG2,RAPGEF2,PCCA,PDE7B
	PRKCE	7.47817e-08	0.00235727	0.5823	0.258	0.147	20			Pubmed	14651853	Integrated analysis of protein composition, tissue diversity, and gene regulation in mouse mitochondria.	Pubmed	3.908e-23	1.825e-18	1.508e-20	1.708e-19	36	494	ATP5PB,ATP6V1A,PSAP,GAPDH,ACADVL,ACAT1,PDK4,NDUFA4,NDUFA5,SLC25A3,RPL23,COX5A,CLTC,PKM,UQCRFS1,HSPA9,HSP90AB1,HSPD1,KRT18,SLC25A5,DSP,COX4I1,GPX1,IDH2,SLC25A39,ISCU,CYCS,CHCHD2,HADHA,HADHB,ATP5F1A,SOD1,SOD2,CYB5A,ATP5F1B,ATP5F1C		MicroRNA	hsa-miR-9:mirSVR_highEffct	hsa-miR-9:mirSVR_conserved_highEffect-0.5	MicroRNA.org	1.156e-21	5.403e-18	7.946e-20	7.173e-19	31	1384	MAGI1,CACNB2,ABCC4,ADAMTSL1,PDE4D,ITGA6,PTGER3,NAALADL2,GLCCI1,STK3,SLC8A1,ARID1B,UBE2E2,BRAF,FGD4,PAX8,KIAA1217,SETBP1,CPEB4,TNRC6A,SIK2,FOXP1,PLCL1,RERE,LRBA,RAPGEF2,SNTB1,SMYD3,BICC1,EXOC4,GULP1
	RP11-690G19.4	1.25453e-07	0.00395454	0.523512	0.438	0.338	20			Pubmed	7671812	Isolation of novel tissue-specific genes from cDNA libraries representing the individual tissue constituents of the gastrulating mouse embryo.	Pubmed	7.956e-23	3.714e-18	3.045e-20	3.449e-19	33	404	ATP6V1A,SERBP1,SPTBN1,NACA,RPS9,RPS14,ACTG1,RPS20,RPS25,HNRNPU,SLC38A1,S100A10,PKM,KIF5B,HSPA5,HSP90AA1,HSP90AB1,RBBP8,COX4I1,GPX1,APLP2,RPSA,RPL14,APP,PDIA6,FTH1,CIAO2B,CHCHD2,SEPT11,ENO1,ATP5F1A,RPL8,ATP5F1C		MicroRNA	hsa-miR-30d:mirSVR_highEffct	hsa-miR-30d:mirSVR_conserved_highEffect-0.5	MicroRNA.org	1.319e-21	6.165e-18	8.935e-20	8.066e-19	34	1774	RALGAPA1,BDP1,MAGI1,CACNB2,PDE4D,NEDD4L,OXR1,DOCK8,TBC1D5,ANKRD26,ITGA6,FBXL17,MAGI3,FNDC3A,ARL15,PNISR,NAALADL2,GLCCI1,DPH6,MSI2,AGBL4,MAGI2,PPARGC1A,NRXN3,DST,MAST4,RABGAP1L,TNRC6A,KIAA1328,DIP2C,GNAQ,RAPGEF2,GOLGA4,EXOC4
	TNS3	1.37351e-07	0.00432957	0.676379	0.284	0.183	20			Pubmed	26584622	Elf5-centered transcription factor hub controls trophoblast stem cell self-renewal and differentiation through stoichiometry-sensitive shifts in target gene networks.	Pubmed	1.297e-22	6.056e-18	4.924e-20	5.578e-19	20	95	RPL30,RPL31,RPL37A,RPS15,IQGAP1,RPL10A,RPL23,HSPA5,HSPA9,RPL14,PRPF40A,SCIN,RPL3,RPL4,RPL5,RPL7A,RPL9,RPL13,RPL15,RPL19		MicroRNA	hsa-miR-410:mirSVR_highEffct	hsa-miR-410:mirSVR_conserved_highEffect-0.5	MicroRNA.org	1.714e-21	8.011e-18	1.144e-19	1.033e-18	34	1789	RALGAPA1,COL4A3,BDP1,MAGI1,ARGLU1,MAP4K3,GLIS3,ANKRD26,FBXL17,ZSWIM6,CDK14,GLCCI1,ITPR1,MSI2,ARID1B,NRXN3,TBC1D4,PTPRG,PTPRJ,FGD4,SBF2,CPEB4,UBR3,DLG2,PRKCE,ADGRF5,PLCL1,PRKG1,RERE,RAPGEF2,MBD5,NXPH2,GULP1,CA8
	FER	1.55614e-07	0.00490528	0.541998	0.32	0.213	20			Pubmed	25957688	Structural snapshots of actively translating human ribosomes.	Pubmed	1.343e-22	6.27e-18	5.056e-20	5.728e-19	13	21	RPL24,RPL30,RPL31,RPL32,RPL41,RPS23,RPS28,RPL10A,RPL6,RPL8,RPL11,RPL18,RPL19		MicroRNA	hsa-miR-944:PITA	hsa-miR-944:PITA_TOP	PITA	1.816e-21	8.488e-18	1.195e-19	1.079e-18	27	958	RALGAPA1,MAGI1,DPYD,SORBS2,OXR1,MAP4K3,ESRRG,TNRC6B,EXT1,MED13L,JMJD1C,MSI2,STK3,PPARGC1A,ARID1B,IGF1R,AKAP9,KIAA1217,SBF2,CPEB4,PRKCA,UBR3,DLG2,PRKCE,RERE,LRBA,RAPGEF2
	SLC4A1	1.84887e-07	0.00582799	0.663877	0.343	0.252	20			Pubmed	24980433	MDM2 mediates nonproteolytic polyubiquitylation of the DEAD-Box RNA helicase DDX24.	Pubmed	1.338e-21	6.247e-17	4.997e-19	5.661e-18	16	50	RPS2,RPS3A,RPS6,RPS7,RPS9,RPS14,RPS19,RPS25,UBE2D3,NPM1,XRCC5,YWHAB,HADHA,RPL3,RPL9,RPL11		MicroRNA	hsa-miR-454:mirSVR_lowEffct	hsa-miR-454:mirSVR_conserved_lowEffect-0.1-0.5	MicroRNA.org	1.902e-21	8.89e-18	1.235e-19	1.115e-18	34	1795	GPHN,COL4A3,MAGI1,CAB39,DPYD,PDE1A,AKT3,PDE4D,ZBTB20,OXR1,MYO1D,DOCK8,MAP4K3,FBXL17,FNDC3A,ZSWIM6,PTGER3,JMJD1C,STK3,MAGI2,PPARGC1A,GALNT17,IGFBP5,PTPRM,KIAA1217,CPEB4,UBR3,DLG2,FOXP1,RAPGEF2,FHIT,PARD3,PCCA,GULP1
	BICC1	2.42976e-07	0.00765908	0.515937	0.455	0.362	20			Pubmed	23151878	Cleavage and polyadenylation specificity factor 1 (CPSF1) regulates alternative splicing of interleukin 7 receptor (IL7R) exon 6.	Pubmed	1.437e-21	6.707e-17	5.323e-19	6.03e-18	19	90	RPL30,RPL31,RPS3,SRP14,RPS20,DDX5,HNRNPU,PTMA,FAU,HNRNPDL,RPSA,PABPC1,SF3B1,RPL6,RPL7,RPL8,RPL15,HNRNPR,RPL18		MicroRNA	hsa-miR-182-5p:TargetScan	hsa-miR-182-5p	TargetScan	2.074e-21	9.697e-18	1.328e-19	1.199e-18	27	963	GPHN,FOXO1,MAGI1,ERBB4,PDE4D,MYO1D,ERC1,PPP1R12B,ESRRG,MECOM,EXT1,PNISR,PTGER3,JMJD1C,ITPR1,BPTF,ARHGAP6,IGF1R,DST,PTPRG,ATXN1,FGD4,KIAA1217,PRKCE,PLCL1,GNAQ,PDE7B
	SKAP1	2.75464e-07	0.00868317	0.584321	0.28	0.179	20			Pubmed	17081983	Global, in vivo, and site-specific phosphorylation dynamics in signaling networks.	Pubmed	2.248e-21	1.049e-16	8.263e-19	9.361e-18	57	1546	RPL24,RPL31,SNX3,SERBP1,RPLP0,RPLP1,GAPDH,RPLP2,RPS2,RPS3A,RPS6,SPTBN1,HSPH1,SPTBN2,RPS13,NAP1L1,RPS27,PGK1,HNRNPU,IQGAP1,PTMA,CSDE1,UBB,RALBP1,PKM,EIF3K,TAF7,ALDOA,CNN3,HSPB1,HSP90AA1,HSP90AB1,NPM1,RANBP2,LIMA1,DSTN,ANXA2,CANX,RTN4,RPL14,PRPF40A,PDIA6,EEF2,SF3B1,PEBP1,SEC62,H1F0,FTH1,PRKAR1A,HADHA,CTNNA1,PCBP1,TACSTD2,PTGES3,RPL12,LRRFIP1,TPI1		MicroRNA	hsa-miR-2053:mirSVR_highEffct	hsa-miR-2053:mirSVR_nonconserved_highEffect-0.5	MicroRNA.org	2.237e-21	1.046e-17	1.413e-19	1.276e-18	35	1943	GPHN,RALGAPA1,KANSL1L,DPYD,SEMA3C,SHROOM3,ADAMTSL1,PDE4D,FBXL17,MAGI3,ZSWIM6,MED13L,PTGER3,DPH6,PPARGC1A,ARID1B,UBE2E2,AKAP9,ABCA5,FGD4,C9orf3,KIAA1217,SKAP1,CPEB4,MACROD2,KIAA1328,FER,DIP2C,UBR3,FOXP1,PLCL1,RAPGEF2,NXPH2,SNTB1,RCAN2
	SCMH1	2.82367e-07	0.00890076	0.508502	0.298	0.192	20			Pubmed	15303970	Characterization of Staufen 1 ribonucleoprotein complexes.	Pubmed	3.332e-21	1.555e-16	1.215e-18	1.377e-17	13	25	RPL21,RPLP0,RPS2,RPS3A,RPS6,RPS8,HNRNPU,RPL14,PABPC1,RPL6,RPL7A,RPL10,RPL15		MicroRNA	hsa-miR-580:mirSVR_highEffct	hsa-miR-580:mirSVR_nonconserved_highEffect-0.5	MicroRNA.org	2.379e-21	1.112e-17	1.483e-19	1.339e-18	34	1808	BDP1,KANSL1L,SEMA3C,PDE1A,AKT3,NEDD4L,OXR1,LUC7L3,ESRRG,FBXL17,ZSWIM6,MED13L,CDK14,DPH6,BPTF,PPARGC1A,ARID1B,TBC1D4,PTPRJ,ABCA5,RABGAP1L,SBF2,SKAP1,SETBP1,SCAPER,FER,PKHD1,C9orf84,PLCL1,GNAQ,SNTB1,EXOC4,GULP1,CA8
	RALGAPA1	3.2295e-07	0.01018	0.581658	0.272	0.17	20			Pubmed	16196087	Large-scale analysis of the human ubiquitin-related proteome.	Pubmed	1.401e-20	6.542e-16	5.071e-18	5.745e-17	28	313	RPLP0,HLA-C,RPLP2,PSMA7,RPS8,NACA,RPS11,RPS12,NAP1L1,RPS20,HNRNPA2B1,HNRNPU,UBE2D3,HSPB1,HSPD1,NPM1,COX5B,SKP1,ACTR2,ARF1,CCT6A,PRKAR1A,HADHA,HADHB,ATP5F1A,RPL9,HNRNPR,ATP5F1C		MicroRNA	hsa-miR-455-5p:mirSVR_lowEffct	hsa-miR-455-5p:mirSVR_conserved_lowEffect-0.1-0.5	MicroRNA.org	2.52e-21	1.178e-17	1.55e-19	1.399e-18	31	1422	GPHN,RALGAPA1,CAB39,SEMA3C,ADAMTSL1,PDE4D,ZBTB16,GPX3,GLIS3,MECOM,EXT1,MED13L,PTGER3,NAALADL2,JMJD1C,ITPR2,SLC8A1,KANSL1,PTPRJ,ABCA5,FGD4,C9orf3,SBF2,CPEB4,PARD3,MAPK10,PCCA,MPPED2,BICC1,TMEM117,GULP1
	GOLGA4	5.02604e-07	0.0158431	0.342099	0.523	0.436	20			Pubmed	22990118	Charting the landscape of tandem BRCT domain-mediated protein interactions.	Pubmed	1.512e-20	7.061e-16	5.431e-18	6.153e-17	38	671	TPT1,SNX3,SERBP1,PSAP,GAPDH,PSMA7,ACTG1,RPS20,HNRNPA2B1,UBB,CLU,BTG1,CLTC,ANAPC16,ALDOA,HNRNPDL,LIMA1,HSPA4L,CAPN2,XRCC5,LDHA,PPIA,LDHB,YWHAB,PRPF40A,PRDX6,LGALS3,EEF1A1,MYL12A,GSTP1,MT2A,EIF4A2,CIAO2B,ATP1B1,ENO1,RPL11,RPL12,TPI1		MicroRNA	hsa-miR-181a-2*:mirSVR_lowEffct	hsa-miR-181a-2*:mirSVR_nonconserved_lowEffect-0.1-0.5	MicroRNA.org	2.776e-21	1.298e-17	1.685e-19	1.522e-18	34	1817	FOXO1,CACNB2,SHROOM3,LUC7L3,DOCK8,TBC1D5,ANKRD26,ITGA6,MECOM,FNDC3A,CDK14,WNK1,SLC4A1,SLC8A1,ARID1B,NRXN3,UBE2E2,PTPRJ,ABCA5,KIAA1217,CPEB4,MACROD2,KIAA1328,DIP2C,UBR3,PRKG1,GNAQ,LRBA,RAPGEF2,MAPK10,HS6ST3,IMMP2L,SNTB1,CA8
	PAX8	5.82034e-07	0.0183469	0.505298	0.473	0.383	20			Pubmed	20849852	Proliferating cell nuclear antigen in the cytoplasm interacts with components of glycolysis and cancer.	Pubmed	2.41e-20	1.125e-15	8.525e-18	9.657e-17	12	21	GAPDH,PGK1,ALDOA,CA2,ANXA2,RPSA,LDHA,PPIA,PRDX6,EEF1A1,ENO1,TPI1		MicroRNA	hsa-miR-1264:mirSVR_highEffct	hsa-miR-1264:mirSVR_nonconserved_highEffect-0.5	MicroRNA.org	3.131e-21	1.464e-17	1.863e-19	1.682e-18	33	1689	COL4A3,MAGI1,DPYD,PDE1A,PDE1C,SORBS2,LUC7L3,GLIS3,MECOM,MAGI3,FNDC3A,MED13L,ITPR1,SLIT2,PPARGC1A,NRXN3,TBC1D4,UBE2E2,PTPRJ,PTPRM,FGD4,RABGAP1L,SETBP1,SCAPER,UBR3,DLG2,ADGRF5,PLCL1,GNAQ,MPPED2,GOLGA4,TMEM117,CA8
	SNTB1	5.85804e-07	0.0184657	0.518866	0.361	0.266	20			Pubmed	16196101	Proteomic identification of the TRAF6 regulation of vacuolar ATPase for osteoclast function.	Pubmed	2.41e-20	1.125e-15	8.525e-18	9.657e-17	12	21	ATP6V1A,PKM,ALDOA,HSPA5,HSPA9,HSP90AA1,HSP90AB1,LGALS3,EEF1A1,EEF2,ENO1,ATP5F1B		MicroRNA	hsa-miR-548c-3p:PITA	hsa-miR-548c-3p:PITA_TOP	PITA	3.148e-21	1.472e-17	1.863e-19	1.682e-18	29	1196	FOXO1,CAB39,ERBB4,PDE4D,ESRRG,PSD3,FBXL17,TNRC6B,MAGI3,PNISR,PPARGC1A,ARHGAP6,ARID1B,RBM25,TBC1D4,THRB,KANSL1,PTPRJ,ATXN1,CPEB4,TNRC6A,DLG2,PRKCE,RERE,RAPGEF2,MAPK8,PDE7B,GOLGA4,RCAN2
	MED13L	6.82122e-07	0.0215018	0.49551	0.348	0.247	20			Pubmed	12665801	Exploring proteomes and analyzing protein processing by mass spectrometric identification of sorted N-terminal peptides.	Pubmed	2.517e-20	1.175e-15	8.834e-18	1.001e-16	26	262	HSP90B1,SNX3,HINT1,GAPDH,ACTG1,CLTC,PKM,GNAS,ALDOA,HSPD1,DSTN,ARL6IP5,CAPN2,IDH2,APP,PPIA,YWHAB,PDIA3,PRDX6,GSTP1,CCT6A,PRKAR1A,SEPT11,HADHB,ENO1,SOD1		MicroRNA	hsa-miR-578:mirSVR_highEffct	hsa-miR-578:mirSVR_nonconserved_highEffect-0.5	MicroRNA.org	3.965e-21	1.854e-17	2.317e-19	2.092e-18	34	1838	COL4A3,MAGI1,KANSL1L,DPYD,PDE1A,PDE4D,LUC7L3,MAP4K3,ITGA6,MAGI3,AHCYL2,CDK14,WNK1,GLCCI1,BPTF,ARHGAP6,DST,UBE2E2,SLC26A7,CPEB4,MACROD2,KIAA1328,FER,DIP2C,PLCL1,PRKG1,CLNK,MBD5,IMMP2L,NXPH2,SMYD3,RCAN2,TNS3,GULP1
	PTPRJ	7.47232e-07	0.0235542	0.55885	0.311	0.213	20			Pubmed	22496890	Short-chain 3-hydroxyacyl-coenzyme A dehydrogenase associates with a protein super-complex integrating multiple metabolic pathways.	Pubmed	2.618e-20	1.222e-15	9.066e-18	1.027e-16	20	122	GAPDH,ACADVL,MDH1,PGK1,COX5A,PKM,ALDOA,HSPD1,ATP6V0E1,GPX1,LDHA,LDHB,PRDX6,GSTP1,PRDX1,HADHA,HADHB,ENO1,ATP5F1A,TPI1		MicroRNA	hsa-miR-15b*:mirSVR_highEffct	hsa-miR-15b*:mirSVR_nonconserved_highEffect-0.5	MicroRNA.org	4.41e-21	2.061e-17	2.545e-19	2.297e-18	31	1450	MAGI1,SEMA3C,AKT3,OXR1,ESRRG,ANKRD26,FBXL17,MECOM,MAGI3,EXT1,JMJD1C,BPTF,PPARGC1A,AKAP9,PTPRG,PTPRJ,SLC26A7,C9orf3,KIAA1217,SBF2,MACROD2,FER,DIP2C,UBR3,DLG2,PRKCE,RERE,LRBA,RAPGEF2,SNTB1,CA8
	IGFBP5	9.51354e-07	0.0299886	0.451262	0.35	0.247	20			Pubmed	18495661	The nuclear transcription factor RARalpha associates with neuronal RNA granules and suppresses translation.	Pubmed	2.622e-20	1.224e-15	9.066e-18	1.027e-16	15	47	RPS3,RPS5,RPS6,RPS12,RPS13,RPS16,RPS17,RPS19,RPS25,DDX5,HNRNPU,RPL23,RPSA,YWHAB,PABPC1		MicroRNA	hsa-miR-203:PITA	hsa-miR-203:PITA_TOP	PITA	5.935e-21	2.774e-17	3.383e-19	3.054e-18	23	625	RALGAPA1,MAGI1,CAB39,PDE4D,NEDD4L,MAP4K3,FBXL17,TNRC6B,GLCCI1,BPTF,PPARGC1A,RBM25,IGF1R,THRB,IGFBP5,PTPRG,ATXN1,CPEB4,DIP2C,PRKCA,UBR3,PRKG1,MAPK10
	GNAQ	1.00128e-06	0.0315625	0.535134	0.307	0.207	20			Pubmed	20195357	A comprehensive resource of interacting protein regions for refining human transcription factor networks.	Pubmed	3.486e-20	1.628e-15	1.197e-17	1.356e-16	23	188	EPRS,HSP90B1,RPL34,NAP1L1,RPS24,DDX5,CLU,PKM,GNAS,HSPA9,HSP90AA1,APLP2,APP,RHOA,SEC62,FTH1,PRKAR1A,TMF1,TMSB4X,RPL35,RPL13A,SOD1,TPI1		MicroRNA	hsa-miR-556-5p:mirSVR_highEffct	hsa-miR-556-5p:mirSVR_nonconserved_highEffect-0.5	MicroRNA.org	6.489e-21	3.033e-17	3.655e-19	3.299e-18	27	1007	RALGAPA1,COL4A3,DPYD,PDE1A,ABCC4,PDE4D,TBC1D5,MAGI3,FNDC3A,PNISR,PTGER3,GLCCI1,DPH6,STK3,MAGI2,TBC1D4,DST,ABCA5,PAX8,SKAP1,TNRC6A,FOXP1,RERE,PCCA,SNTB1,EXOC4,GULP1
	EFNA5	1.66269e-06	0.0524115	0.558861	0.404	0.317	20			Pubmed	19380743	Charting the molecular network of the drug target Bcr-Abl.	Pubmed	3.696e-20	1.726e-15	1.26e-17	1.427e-16	26	266	SERBP1,RPLP0,GAPDH,RPS3,RPS5,SPTBN1,RPS7,RPS19,RPS20,RPS25,DDX5,HNRNPU,IQGAP1,RPL23,CLTC,HSPA5,HSPA9,HSP90AA1,HSP90AB1,HSPD1,SLC25A5,ANXA2,YWHAB,EEF1A1,CCT6A,PRDX1		MicroRNA	hsa-miR-1259:mirSVR_highEffct	hsa-miR-1259:mirSVR_nonconserved_highEffect-0.5	MicroRNA.org	7.997e-21	3.739e-17	4.451e-19	4.018e-18	32	1609	COL4A3,KANSL1L,DPYD,SEMA3C,ABCC4,ZBTB16,OXR1,GLIS3,ANKRD26,FBXL17,MAGI3,FNDC3A,MED13L,ARL15,NAALADL2,PTH2R,ITPR1,ITPR2,BPTF,PPARGC1A,ARHGAP6,DST,KIAA1217,RABGAP1L,CPEB4,FER,C9orf84,DLG2,LRBA,NXPH2,RCAN2,EXOC4
	EXOC6B	2.44625e-06	0.0771108	0.397478	0.262	0.16	20			Pubmed	24337577	Protein interaction screening for the ankyrin repeats and suppressor of cytokine signaling (SOCS) box (ASB) family identify Asb11 as a novel endoplasmic reticulum resident ubiquitin ligase.	Pubmed	1.148e-19	5.358e-15	3.883e-17	4.399e-16	23	198	VAPA,ATP5PB,RPL35A,GAPDH,SRP14,RPS16,RPS27,HNRNPA2B1,PGK1,SLC25A3,RPL23,HSPB1,HSPD1,SLC25A5,ANXA2,LDHA,PRDX6,CUL5,CRYAB,FTH1,RPL15,ATP5F1B,ATP5F1C		MicroRNA	hsa-miR-579:mirSVR_highEffct	hsa-miR-579:mirSVR_nonconserved_highEffect-0.5	MicroRNA.org	9.713e-21	4.541e-17	5.342e-19	4.822e-18	34	1892	GPHN,RALGAPA1,COL4A3,MAGI1,DPYD,SHROOM3,SORBS2,PDE4D,PPP1R12B,ESRRG,FNDC3A,EXT1,ARL15,CDK14,PTH2R,ITPR1,STK3,PPARGC1A,ARID1B,DST,BRAF,FGD4,KIAA1217,RABGAP1L,SUMF1,CPEB4,MACROD2,KIAA1328,FER,DIP2C,DLG2,GNAQ,MPPED2,CA8
	RBPMS	2.68117e-06	0.0845157	0.433154	0.427	0.338	20			Pubmed	18809582	Nucleophosmin serves as a rate-limiting nuclear export chaperone for the Mammalian ribosome.	Pubmed	1.264e-19	5.9e-15	4.245e-17	4.809e-16	13	31	RPS3,RPS3A,RPS5,RPS6,RPS7,DDX5,NPM1,EEF2,RPL13A,RPL4,RPL5,RPL7,SOD1		MicroRNA	hsa-miR-448:mirSVR_highEffct	hsa-miR-448:mirSVR_conserved_highEffect-0.5	MicroRNA.org	1.05e-20	4.91e-17	5.709e-19	5.154e-18	32	1624	GPHN,RALGAPA1,KANSL1L,DPYD,SORBS2,PDE4D,OXR1,FBXL17,FNDC3A,EXT1,MED13L,PTGER3,WNK1,JMJD1C,PTH2R,DPH6,TBC1D4,DST,AKAP9,SLC26A7,FGD4,CPEB4,SCAPER,KIAA1328,FER,PKHD1,FOXP1,RAPGEF2,PACRG,PARD3,IMMP2L,MPPED2
	TBC1D1	3.01051e-06	0.0948972	0.471301	0.325	0.232	20			Pubmed	20301769	Diamond-Blackfan Anemia	Pubmed	1.295e-19	6.044e-15	4.317e-17	4.891e-16	11	17	RPL31,RPL35A,RPS7,RPS17,RPS19,RPS24,RPS27,RPS28,RPL5,RPL11,RPL15		MicroRNA	hsa-miR-30d-5p:TargetScan	hsa-miR-30d-5p	TargetScan	1.269e-20	5.933e-17	6.52e-19	5.886e-18	28	1144	BDP1,PDE4D,NEDD4L,OXR1,ESRRG,PSD3,ITGA6,FBXL17,MAGI3,FNDC3A,ARL15,NAALADL2,GLCCI1,MSI2,MAGI2,PPARGC1A,IGF1R,NRXN3,ATXN1,RABGAP1L,CPEB4,PKHD1,DIP2C,RORA,GNAQ,RAPGEF2,MAPK8,GOLGA4
	SLC26A4	8.50072e-211	2.6796e-206	3.18088	0.786	0.006	21			Pubmed	23349634	A newly uncovered group of distantly related lysine methyltransferases preferentially interact with molecular chaperones to regulate their activity.	Pubmed	9.182e-19	4.287e-14	3.04e-16	3.444e-15	20	145	HSP90B1,HSPH1,SRP14,PFDN5,UBB,EIF3K,ALDOA,HSPA4,HSPA5,HSPA9,HSP90AA1,HSP90AB1,HSPD1,HSPA4L,LDHA,LDHB,CCT6A,PDIA6,EEF2,RPL3		MicroRNA	hsa-miR-30c-5p:TargetScan	hsa-miR-30c-5p	TargetScan	1.269e-20	5.933e-17	6.52e-19	5.886e-18	28	1144	BDP1,PDE4D,NEDD4L,OXR1,ESRRG,PSD3,ITGA6,FBXL17,MAGI3,FNDC3A,ARL15,NAALADL2,GLCCI1,MSI2,MAGI2,PPARGC1A,IGF1R,NRXN3,ATXN1,RABGAP1L,CPEB4,PKHD1,DIP2C,RORA,GNAQ,RAPGEF2,MAPK8,GOLGA4
	ADAMTSL3	2.50983e-64	7.9115e-60	2.53278	0.452	0.029	21			Pubmed	20308691	Identification of a hormone-regulated dynamic nuclear actin network associated with estrogen receptor alpha in human breast cancer cell nuclei.	Pubmed	1.719e-18	8.023e-14	5.65e-16	6.401e-15	11	20	MYL6,RPLP0,RPS4X,RPS8,RPS9,DDX5,NPM1,ACTR2,RPL7,RPL7A,RPL18		MicroRNA	hsa-miR-30a-5p:TargetScan	hsa-miR-30a-5p	TargetScan	1.269e-20	5.933e-17	6.52e-19	5.886e-18	28	1144	BDP1,PDE4D,NEDD4L,OXR1,ESRRG,PSD3,ITGA6,FBXL17,MAGI3,FNDC3A,ARL15,NAALADL2,GLCCI1,MSI2,MAGI2,PPARGC1A,IGF1R,NRXN3,ATXN1,RABGAP1L,CPEB4,PKHD1,DIP2C,RORA,GNAQ,RAPGEF2,MAPK8,GOLGA4
	SLC35F3	7.47674e-46	2.35682e-41	1.97771	0.429	0.042	21			Pubmed	22190034	Global landscape of HIV-human protein complexes.	Pubmed	3.585e-18	1.674e-13	1.17e-15	1.326e-14	30	457	VAPA,ATP5PB,EPRS,HSP90B1,HLA-B,HLA-C,HSPH1,CSDE1,COX5A,PKM,EIF3K,ITM2B,PLOD2,RANBP2,DSP,COX4I1,CANX,RTN4,APP,SKP1,YWHAB,PDIA3,CUL5,PDIA6,SEC62,CIAO2B,HADHA,HADHB,PTGES3,ATP5F1B		MicroRNA	hsa-miR-30b-5p:TargetScan	hsa-miR-30b-5p	TargetScan	1.269e-20	5.933e-17	6.52e-19	5.886e-18	28	1144	BDP1,PDE4D,NEDD4L,OXR1,ESRRG,PSD3,ITGA6,FBXL17,MAGI3,FNDC3A,ARL15,NAALADL2,GLCCI1,MSI2,MAGI2,PPARGC1A,IGF1R,NRXN3,ATXN1,RABGAP1L,CPEB4,PKHD1,DIP2C,RORA,GNAQ,RAPGEF2,MAPK8,GOLGA4
	WDR72	5.55436e-26	1.75084e-21	1.70047	0.75	0.337	21			Pubmed	16236267	Proteomic analysis of SUMO4 substrates in HEK293 cells under serum starvation-induced stress.	Pubmed	3.794e-18	1.771e-13	1.23e-15	1.394e-14	16	78	GAPDH,ACTG1,PGK1,ALDOA,HSPA5,HSPA9,HSPD1,RPSA,LDHB,PDIA3,PRDX6,GSTP1,CCT6A,PDIA6,ENO1,ATP5F1B		MicroRNA	hsa-miR-30e-5p:TargetScan	hsa-miR-30e-5p	TargetScan	1.269e-20	5.933e-17	6.52e-19	5.886e-18	28	1144	BDP1,PDE4D,NEDD4L,OXR1,ESRRG,PSD3,ITGA6,FBXL17,MAGI3,FNDC3A,ARL15,NAALADL2,GLCCI1,MSI2,MAGI2,PPARGC1A,IGF1R,NRXN3,ATXN1,RABGAP1L,CPEB4,PKHD1,DIP2C,RORA,GNAQ,RAPGEF2,MAPK8,GOLGA4
	DGKI	8.09388e-21	2.55135e-16	1.4941	0.369	0.075	21			Pubmed	9150948	A two-dimensional gel database of human colon carcinoma proteins.	Pubmed	3.935e-18	1.837e-13	1.267e-15	1.435e-14	10	15	HSPA5,HSPA9,HSP90AB1,HSPD1,NPM1,KRT18,PDIA3,GSTP1,ENO1,TPI1		MicroRNA	hsa-miR-323b-3p:mirSVR_lowEffct	hsa-miR-323b-3p:mirSVR_nonconserved_lowEffect-0.1-0.5	MicroRNA.org	1.407e-20	6.576e-17	7.135e-19	6.441e-18	31	1510	RALGAPA1,CACNB2,SEMA3C,PDE4D,NEDD4L,OXR1,LUC7L3,GLIS3,PTGER3,NAALADL2,GLCCI1,ITPR1,ARHGAP6,RBM25,AKAP9,KANSL1,ABCA5,MACROD2,TNRC6A,PKHD1,DIP2C,PLCL1,PRKG1,LRBA,RAPGEF2,MBD5,IMMP2L,MPPED2,SNTB1,GOLGA4,TMEM117
	DACH1	4.37114e-18	1.37787e-13	1.67875	0.405	0.105	21			Pubmed	8125298	Oligo-capping: a simple method to replace the cap structure of eukaryotic mRNAs with oligoribonucleotides.	Pubmed	4.446e-18	2.076e-13	1.422e-15	1.611e-14	58	1883	ATP5PB,SERBP1,PSAP,RPLP0,ACADVL,RPS3,PDK4,RPS4X,RPS5,NACA,HLA-E,CD46,RPS27A,PTMA,SLC25A3,SLC38A1,WFDC2,BTF3,PKM,RSRP1,GNAS,TMEM123,ADGRF1,HSPA9,LIMA1,KRT18,ANXA2,GDF15,ARL6IP5,TMEM59,GPX1,APLP2,RPL14,IDH2,XRCC5,TMBIM6,LDHA,AQP2,TGOLN2,EEF1A1,MYL12A,RHOA,PDIA6,PEBP1,EIF4A2,GHITM,CYSTM1,SARAF,RPL13A,ENO1,RPL4,RPL5,RPL7,RPL7A,RPL10,CDH16,RPL19,TPI1		MicroRNA	hsa-miR-421:mirSVR_highEffct	hsa-miR-421:mirSVR_conserved_highEffect-0.5	MicroRNA.org	1.419e-20	6.635e-17	7.135e-19	6.441e-18	30	1385	BDP1,KANSL1L,ABCC4,NEDD4L,BCAS3,FBXL17,MAGI3,PNISR,WNK1,STK3,RBM25,TBC1D4,THRB,KANSL1,C9orf3,RABGAP1L,CPEB4,DIP2C,UBR3,DLG2,PRKG1,RERE,PACRG,MBD5,MPPED2,SNTB1,GOLGA4,RCAN2,GULP1,CA8
	RORA	1.11135e-16	3.50319e-12	1.00597	0.75	0.394	21			Pubmed	24999758	Proteomic Analysis of the EWS-Fli-1 Interactome Reveals the Role of the Lysosome in EWS-Fli-1 Turnover.	Pubmed	4.725e-18	2.206e-13	1.501e-15	1.7e-14	29	425	RPL31,HINT1,RPLP0,GAPDH,RPLP2,SPTBN1,NACA,RPS19,RPS25,RPS27A,PGK1,PKM,CA2,HNRNPDL,NPM1,ANXA2,CANX,RPSA,XRCC5,PPIA,LDHB,PRPF40A,PDIA6,PTGES3,RPL7A,RPL8,SOD1,RPL12,TPI1		MicroRNA	hsa-miR-485-3p:PITA	hsa-miR-485-3p:PITA_TOP	PITA	1.741e-20	8.14e-17	8.586e-19	7.751e-18	20	422	KANSL1L,SEMA3C,SORBS2,PDE4D,MECOM,CDK14,WNK1,MAGI2,PPARGC1A,SLC8A1,RBM25,KANSL1,PTPRM,KIAA1217,TNRC6A,PRKCA,UBR3,DLG2,HS6ST3,BICC1
	FHIT	5.63053e-16	1.77486e-11	0.990828	0.821	0.503	21			Pubmed	16964243	A probability-based approach for high-throughput protein phosphorylation analysis and site localization.	Pubmed	5.786e-18	2.701e-13	1.825e-15	2.067e-14	31	503	EPRS,RPL30,SNX3,SERBP1,RPLP1,RPLP2,RPS2,RPS3A,HSPH1,NAP1L1,HNRNPA2B1,TERF2IP,STAP1,IQGAP1,FUBP1,PKM,HSPB1,HSP90AB1,HSPD1,RANBP2,PDIA6,EEF2,SF3B1,GCC2,FTH1,TMF1,PCBP1,PHLDB2,RPL12,LRRFIP1,RPL18		MicroRNA	hsa-miR-548m:mirSVR_highEffct	hsa-miR-548m:mirSVR_nonconserved_highEffect-0.5	MicroRNA.org	1.745e-20	8.157e-17	8.586e-19	7.751e-18	33	1788	BDP1,MAGI1,DPYD,SEMA3C,OXR1,LUC7L3,DOCK8,MAP4K3,TBC1D5,GPX3,MAGI3,FNDC3A,ZSWIM6,ARL15,WNK1,GLCCI1,FREM1,ITPR1,ITPR2,AGBL4,AKAP9,PTPRM,SCMH1,MACROD2,DIP2C,FOXP1,PLCL1,PRKG1,SPIDR,LRBA,NXPH2,GOLGA4,GULP1
	SLC4A9	3.07072e-15	9.67953e-11	1.56354	0.476	0.168	21			Pubmed	20877624	Genetic variants in nuclear-encoded mitochondrial genes influence AIDS progression.	Pubmed	1.872e-17	8.739e-13	5.865e-15	6.645e-14	40	926	ATP5PB,ATP5MC3,CHCHD10,RPL34,RPL35A,ACAT1,PDK4,RPS14,NDUFA4,NDUFA5,MDH1,RPL10A,TXNRD1,SLC25A3,COX5A,UQCRFS1,HSPA9,HSPD1,LAMTOR5,COX4I1,COX5B,GPX1,IDH2,LDHA,LDHB,PRDX6,RHOA,SLC25A39,ISCU,PRDX1,GHITM,CYCS,FTH1,CHCHD2,HADHA,HADHB,ATP5F1A,SOD1,SOD2,ATP5F1C		MicroRNA	hsa-miR-587:mirSVR_highEffct	hsa-miR-587:mirSVR_nonconserved_highEffect-0.5	MicroRNA.org	1.995e-20	9.328e-17	9.717e-19	8.772e-18	33	1796	FOXO1,BDP1,MAGI1,KANSL1L,CACNB2,SORBS2,LUC7L3,MAP4K3,EXT1,ARL15,CDK14,GLCCI1,JMJD1C,DPH6,SLIT2,PPARGC1A,SLC8A1,DST,THRB,AKAP9,KANSL1,FGD4,KIAA1217,MACROD2,SCAPER,TNRC6A,KIAA1328,FER,UBR3,LRBA,MBD5,SMYD3,TMEM117
	GPC6	8.12598e-15	2.56147e-10	1.68269	0.381	0.115	21			Pubmed	18247557	A targeted proteomic analysis of the ubiquitin-like modifier nedd8 and associated proteins.	Pubmed	2.05e-17	9.572e-13	6.382e-15	7.229e-14	13	43	RPLP0,GAPDH,RPLP2,RPS3A,HNRNPU,CLTC,HSPA4,HSPA5,HSPA9,HSP90AA1,HSPD1,SKP1,RPL4		MicroRNA	hsa-miR-374a*:mirSVR_highEffct	hsa-miR-374a*:mirSVR_nonconserved_highEffect-0.5	MicroRNA.org	2.332e-20	1.09e-16	1.124e-18	1.015e-17	31	1537	BDP1,MAGI1,CAB39,KANSL1L,SHROOM3,SORBS2,PDE4D,OXR1,LUC7L3,DOCK8,ARGLU1,ESRRG,MECOM,MED13L,FREM1,PPARGC1A,ARID1B,DST,AKAP9,PTPRG,C9orf3,MACROD2,DIP2C,LRBA,MBD5,IMMP2L,PDE7B,NXPH2,GOLGA4,RCAN2,EXOC4
	SSBP2	1.32153e-13	4.16571e-09	1.16271	0.31	0.079	21			Pubmed	23000965	Systems-wide analysis of ubiquitylation dynamics reveals a key role for PAF15 ubiquitylation in DNA-damage bypass.	Pubmed	4.029e-17	1.881e-12	1.246e-14	1.411e-13	19	151	RPLP0,RPLP2,PSMA7,RPS8,NACA,RPS11,RPS12,RPS20,HNRNPA2B1,HNRNPU,HSPB1,COX5B,ACTR2,ARF1,PRKAR1A,HADHA,ATP5F1A,RPL9,HNRNPR		MicroRNA	hsa-miR-361-5p:mirSVR_highEffct	hsa-miR-361-5p:mirSVR_conserved_highEffect-0.5	MicroRNA.org	2.702e-20	1.263e-16	1.289e-18	1.164e-17	29	1295	GPHN,RALGAPA1,MAGI1,KANSL1L,CACNB2,OXR1,LUC7L3,ARGLU1,ESRRG,AHCYL2,MED13L,NAALADL2,JMJD1C,MAGI2,ARHGAP6,SLC8A1,RBM25,KANSL1,C9orf3,SUMF1,MACROD2,FER,SPIDR,MAPK8,NXPH2,GOLGA4,RCAN2,TNS3,CA8
	MYRIP	1.35201e-13	4.26181e-09	1.13672	0.286	0.068	21			Pubmed	28031328	Interactome Analysis Reveals a Novel Role for RAD6 in the Regulation of Proteasome Activity and Localization in Response to DNA Damage.	Pubmed	5.541e-17	2.587e-12	1.689e-14	1.914e-13	18	131	ACAT1,SPTBN2,RPS9,SRP14,RPS23,HNRNPA2B1,RPL10A,RPL23,HNRNPDL,ANXA2,GSTP1,CCT6A,NAMPT,CD59,CTNNA1,RPL35,RPL12,HNRNPR		MicroRNA	hsa-miR-362-5p:mirSVR_lowEffct	hsa-miR-362-5p:mirSVR_nonconserved_lowEffect-0.1-0.5	MicroRNA.org	2.839e-20	1.327e-16	1.341e-18	1.21e-17	34	1959	BDP1,MAGI1,DPYD,AKT3,PDE1C,ABCC4,SHROOM3,OXR1,GLIS3,PTGER3,NAALADL2,PTH2R,AGBL4,ARID1B,RBM25,TBC1D4,PTPRG,SLC26A7,PAX8,KIAA1217,SBF2,SETBP1,CPEB4,FER,DIP2C,PRKCA,PRKN,RORA,ADGRF5,GNAQ,MPPED2,PDE7B,RCAN2,GULP1
	NEBL	9.63748e-12	3.03793e-07	0.990849	0.536	0.239	21			Pubmed	27751915	Defining the Na(+)/H(+) exchanger NHE1 interactome in triple-negative breast cancer cells.	Pubmed	5.579e-17	2.605e-12	1.689e-14	1.914e-13	13	46	HSP90B1,GAPDH,PGK1,ALDOA,HSPA4,HSPA5,HSP90AA1,HSP90AB1,HSPD1,CANX,RPSA,ENO1,RPL9		MicroRNA	hsa-miR-30c:PITA	hsa-miR-30c:PITA_TOP	PITA	3.255e-20	1.522e-16	1.463e-18	1.321e-17	25	863	KANSL1L,CACNB2,PDE4D,NEDD4L,OXR1,ESRRG,ITGA6,FBXL17,TNRC6B,MAGI3,FNDC3A,ARL15,NAALADL2,GLCCI1,MSI2,MAGI2,PPARGC1A,IGF1R,NRXN3,ATXN1,CPEB4,TNRC6A,KIAA1328,RAPGEF2,GOLGA4
	CA8	2.54237e-11	8.01406e-07	0.974611	0.5	0.206	21			Pubmed	16791210	Dynamic proteomics in individual human cells uncovers widespread cell-cycle dependence of nuclear proteins.	Pubmed	5.579e-17	2.605e-12	1.689e-14	1.914e-13	13	46	VAPA,RPS3A,RPS11,RPS27A,DDX5,RTN4,RPL13A,RPL3,RPL4,RPL5,RPL7,RPL7A,RPL11		MicroRNA	hsa-miR-30d:PITA	hsa-miR-30d:PITA_TOP	PITA	3.255e-20	1.522e-16	1.463e-18	1.321e-17	25	863	KANSL1L,CACNB2,PDE4D,NEDD4L,OXR1,ESRRG,ITGA6,FBXL17,TNRC6B,MAGI3,FNDC3A,ARL15,NAALADL2,GLCCI1,MSI2,MAGI2,PPARGC1A,IGF1R,NRXN3,ATXN1,CPEB4,TNRC6A,KIAA1328,RAPGEF2,GOLGA4
	MAGI2	3.80213e-10	1.19851e-05	0.936888	0.5	0.225	21			Pubmed	15064750	EBP1 is a nucleolar growth-regulating protein that is part of pre-ribosomal ribonucleoprotein complexes.	Pubmed	5.609e-17	2.619e-12	1.689e-14	1.914e-13	10	18	RPL21,RPL30,RPLP0,RPLP2,RPL4,RPL8,RPL11,RPL12,RPL15,RPL18		MicroRNA	hsa-miR-30a:PITA	hsa-miR-30a:PITA_TOP	PITA	3.255e-20	1.522e-16	1.463e-18	1.321e-17	25	863	KANSL1L,CACNB2,PDE4D,NEDD4L,OXR1,ESRRG,ITGA6,FBXL17,TNRC6B,MAGI3,FNDC3A,ARL15,NAALADL2,GLCCI1,MSI2,MAGI2,PPARGC1A,IGF1R,NRXN3,ATXN1,CPEB4,TNRC6A,KIAA1328,RAPGEF2,GOLGA4
	ZBTB20	2.2168e-09	6.98781e-05	0.633888	0.964	0.869	21			Pubmed	16130169	Proteomics of human umbilical vein endothelial cells applied to etoposide-induced apoptosis.	Pubmed	6.457e-17	3.014e-12	1.932e-14	2.189e-13	15	75	TPT1,HSP90B1,ACTG1,PFDN5,S100A6,HSPA5,HSPA9,HSPB1,HSPD1,NPM1,RPSA,LDHB,PDIA3,GSTP1,PDIA6		MicroRNA	hsa-miR-30e:PITA	hsa-miR-30e:PITA_TOP	PITA	3.255e-20	1.522e-16	1.463e-18	1.321e-17	25	863	KANSL1L,CACNB2,PDE4D,NEDD4L,OXR1,ESRRG,ITGA6,FBXL17,TNRC6B,MAGI3,FNDC3A,ARL15,NAALADL2,GLCCI1,MSI2,MAGI2,PPARGC1A,IGF1R,NRXN3,ATXN1,CPEB4,TNRC6A,KIAA1328,RAPGEF2,GOLGA4
	GPHN	2.78154e-09	8.76798e-05	1.02694	0.714	0.493	21			Pubmed	25852190	Integrative analysis of kinase networks in TRAIL-induced apoptosis provides a source of potential targets for combination therapy.	Pubmed	9.722e-17	4.539e-12	2.891e-14	3.275e-13	27	401	ATP5PB,HSP90B1,RPLP1,GAPDH,SPTBN1,HSPH1,NAP1L1,DDX5,JAK1,CLTC,PKM,GNAS,HSPB1,HNRNPDL,DSP,XRCC5,SKP1,YWHAB,CNBP,CCT6A,EEF2,PRKAR1A,CTNNA1,PCBP1,ATP5F1A,ATP5F1B,ATP5F1C		MicroRNA	hsa-miR-30b:PITA	hsa-miR-30b:PITA_TOP	PITA	3.255e-20	1.522e-16	1.463e-18	1.321e-17	25	863	KANSL1L,CACNB2,PDE4D,NEDD4L,OXR1,ESRRG,ITGA6,FBXL17,TNRC6B,MAGI3,FNDC3A,ARL15,NAALADL2,GLCCI1,MSI2,MAGI2,PPARGC1A,IGF1R,NRXN3,ATXN1,CPEB4,TNRC6A,KIAA1328,RAPGEF2,GOLGA4
	TRHDE	3.93583e-09	0.000124065	1.07203	0.274	0.085	21			Pubmed	18614015	A mitochondrial protein compendium elucidates complex I disease biology.	Pubmed	1.374e-16	6.415e-12	4.06e-14	4.599e-13	40	982	ATP5PB,ATP5MC3,CHCHD10,RPL35A,ACADVL,ACAT1,PDK4,RPS14,NDUFA4,NDUFA5,MDH1,RPL10A,TXNRD1,SLC25A3,COX5A,UQCRFS1,HSPA9,HSPD1,SLC25A5,COX4I1,GPX1,IDH2,LDHA,LDHB,PRDX6,RHOA,SLC25A39,ISCU,PRDX1,GHITM,CYCS,FTH1,CHCHD2,HADHA,HADHB,ATP5F1A,SOD1,SOD2,ATP5F1B,ATP5F1C		MicroRNA	hsa-miR-664:PITA	hsa-miR-664:PITA_TOP	PITA	3.724e-20	1.741e-16	1.658e-18	1.497e-17	23	679	GPHN,CAB39,SHROOM3,SORBS2,PDE4D,NEDD4L,ESRRG,GLIS3,FBXL17,AHCYL2,MED13L,SLIT2,ARID1B,NRXN3,TBC1D4,DST,ATXN1,CPEB4,PRKCA,MBD5,HS6ST3,RCAN2,TNS3
	RNF150	1.43011e-08	0.000450801	0.997362	0.274	0.09	21			Pubmed	14743216	A physical and functional map of the human TNF-alpha/NF-kappa B signal transduction pathway.	Pubmed	1.535e-16	7.167e-12	4.508e-14	5.106e-13	19	162	RPL30,MYL6,RPS11,RPS13,ACTG1,UBB,PAPOLA,CLTC,HSPA4,HSP90AA1,HSP90AB1,CALM1,SKP1,YWHAB,MYL12A,HADHA,RPL4,RPL6,RPL8		MicroRNA	hsa-miR-3168:mirSVR_highEffct	hsa-miR-3168:mirSVR_nonconserved_highEffect-0.5	MicroRNA.org	3.855e-20	1.802e-16	1.7e-18	1.535e-17	26	972	FOXO1,KANSL1L,DPYD,DOCK8,ERC1,GPAT3,FBXL17,AHCYL2,STK3,MAGI2,PPARGC1A,ARHGAP6,ARID1B,DST,AKAP9,PTPRJ,FGD4,SBF2,MACROD2,SCAPER,FER,DIP2C,UBR3,DLG2,MAPK8,CA8
	IQGAP2	7.35836e-08	0.0023195	1.07655	0.357	0.159	21			Pubmed	29459677	A CRISPR-based screen for Hedgehog signaling provides insights into ciliary function and ciliopathies.	Pubmed	2.221e-16	1.037e-11	6.48e-14	7.341e-13	22	247	GAPDH,SPTBN1,ACTG1,RPS27A,HNRNPU,CLTC,HSPA5,HSPA9,HSPB1,HSP90AA1,HSP90AB1,HSPD1,DSP,ANXA2,EEF1A1,CUL5,CRYAB,SF3B1,HADHA,HADHB,ATP5F1A,ATP5F1B		MicroRNA	hsa-miR-582-5p:mirSVR_highEffct	hsa-miR-582-5p:mirSVR_nonconserved_highEffect-0.5	MicroRNA.org	4.621e-20	2.16e-16	1.984e-18	1.791e-17	33	1847	FOXO1,COL4A3,BDP1,MAGI1,KANSL1L,CACNB2,SHROOM3,ADAMTSL1,SORBS2,LUC7L3,MAP4K3,ITGA6,FBXL17,MECOM,NAALADL2,JMJD1C,ITPR2,STK3,BPTF,THRB,PTPRJ,SLC26A7,PAX8,C9orf3,MACROD2,PRKCE,FOXP1,SPIDR,MAPK10,BICC1,GOLGA4,TMEM117,GULP1
	NLGN1	1.25894e-07	0.00396843	0.933153	0.417	0.2	21			Pubmed	21890473	A proteome-wide, quantitative survey of in vivo ubiquitylation sites reveals widespread regulatory roles.	Pubmed	3.413e-16	1.593e-11	9.896e-14	1.121e-12	20	195	RPLP0,RPLP2,PSMA7,RPS8,NACA,RPS11,RPS12,RPS20,HNRNPA2B1,HNRNPU,COX5B,ACTR2,ARF1,PRKAR1A,HADHA,HADHB,ATP5F1A,RPL9,HNRNPR,ATP5F1C		MicroRNA	hsa-miR-374b:PITA	hsa-miR-374b:PITA_TOP	PITA	4.627e-20	2.163e-16	1.984e-18	1.791e-17	24	778	FOXO1,KANSL1L,CACNB2,PDE4D,OXR1,MAP4K3,ESRRG,PSD3,MECOM,ARL15,JMJD1C,PPARGC1A,ARHGAP6,SLC8A1,IGF1R,ATXN1,CPEB4,TNRC6A,PRKCA,DLG2,PRKCE,RAPGEF2,PDE7B,TMEM117
	C10orf11	1.90752e-07	0.00601288	0.661497	0.69	0.461	21			Pubmed	25277244	The functional landscape of Hsp27 reveals new cellular processes such as DNA repair and alternative splicing and proposes novel anticancer targets.	Pubmed	4.202e-16	1.962e-11	1.211e-13	1.372e-12	21	225	TPT1,SPTBN1,NAP1L1,HNRNPA2B1,HNRNPU,SAT1,HSPA4,HSPA5,HSPB1,HSP90AA1,HSP90AB1,KRT18,RPSA,XRCC5,YWHAB,PRPF40A,MYL12A,EIF4A2,FTH1,MYL12B,PTGES3		MicroRNA	hsa-miR-374a:PITA	hsa-miR-374a:PITA_TOP	PITA	4.627e-20	2.163e-16	1.984e-18	1.791e-17	24	778	FOXO1,KANSL1L,CACNB2,PDE4D,OXR1,MAP4K3,ESRRG,PSD3,MECOM,ARL15,JMJD1C,PPARGC1A,ARHGAP6,SLC8A1,IGF1R,ATXN1,CPEB4,TNRC6A,PRKCA,DLG2,PRKCE,RAPGEF2,PDE7B,TMEM117
	DLG2	1.93307e-07	0.00609341	0.816438	0.417	0.197	21			Pubmed	25015289	Proteomic analysis reveals a FANCA-modulated neddylation pathway involved in CXCR5 membrane targeting and cell mobility.	Pubmed	4.379e-16	2.045e-11	1.254e-13	1.421e-12	13	53	RPLP0,RPLP2,RPS8,NACA,RPS12,RPS20,HNRNPA2B1,HNRNPU,ACTR2,ARF1,PRKAR1A,ATP5F1A,RPL9		MicroRNA	hsa-miR-124*:mirSVR_lowEffct	hsa-miR-124*:mirSVR_nonconserved_lowEffect-0.1-0.5	MicroRNA.org	5.541e-20	2.59e-16	2.355e-18	2.126e-17	32	1719	BDP1,MAGI1,ZFAND3,PDE4D,NEDD4L,DOCK8,BCAS3,AHCYL2,PTGER3,GLCCI1,MSI2,STK3,PPARGC1A,ARID1B,RBM25,IGF1R,UBE2E2,BRAF,PTPRM,FGD4,MACROD2,TNRC6A,FER,DIP2C,FOXP1,RORA,MBD5,IMMP2L,MPPED2,BICC1,TMEM117,GULP1
	ARSJ	4.25312e-07	0.0134067	0.884575	0.286	0.111	21			Pubmed	21726808	Acetylation regulates gluconeogenesis by promoting PEPCK1 degradation via recruiting the UBR5 ubiquitin ligase.	Pubmed	7.108e-16	3.318e-11	2.023e-13	2.292e-12	14	70	RPLP0,HLA-B,HLA-C,RPS3,RPS3A,RPS6,RPL23,GNAS,HSPD1,CALM1,RPL14,LDHA,SKP1,RPL4		MicroRNA	hsa-miR-567:mirSVR_lowEffct	hsa-miR-567:mirSVR_nonconserved_lowEffect-0.1-0.5	MicroRNA.org	7.019e-20	3.281e-16	2.956e-18	2.669e-17	32	1733	BDP1,CAB39,SEMA3C,PDE1A,LUC7L3,DOCK8,TBC1D5,ESRRG,FNDC3A,PNISR,PTGER3,WNK1,GLCCI1,FREM1,ITPR1,AGBL4,IGF1R,MAST4,KANSL1,IGFBP5,PTPRG,ABCA5,PAX8,KIAA1217,SKAP1,SETBP1,CPEB4,PKHD1,DIP2C,RORA,CLNK,MBD5
	ARL15	4.61236e-07	0.0145391	0.646273	0.667	0.468	21			Pubmed	24583282	A systems wide mass spectrometric based linear motif screen to identify dominant in-vivo interacting proteins for the ubiquitin ligase MDM2.	Pubmed	7.763e-16	3.624e-11	2.196e-13	2.488e-12	12	42	TPT1,GAPDH,RPS3,PSMA7,RPS20,RPS23,RPS27A,NPM1,CANX,PDIA3,EEF1A1,RPL6		MicroRNA	hsa-let-7f-2*:mirSVR_highEffct	hsa-let-7f-2*:mirSVR_nonconserved_highEffect-0.5	MicroRNA.org	7.506e-20	3.509e-16	3.133e-18	2.828e-17	32	1737	GPHN,FOXO1,RALGAPA1,COL4A3,KANSL1L,CACNB2,AKT3,ADAMTSL1,OXR1,DOCK8,ESRRG,GPAT3,ITGA6,MAGI3,ZSWIM6,MED13L,PPARGC1A,ARHGAP6,SLC8A1,RBM25,DST,AKAP9,PKHD1,UBR3,MBD5,MAPK10,MPPED2,PDE7B,TMEM117,EXOC4,GULP1,CA8
	SPTLC3	5.07465e-07	0.0159963	0.965016	0.31	0.13	21			Pubmed	20360068	Systematic analysis of human protein complexes identifies chromosome segregation proteins.	Pubmed	9.78e-16	4.566e-11	2.751e-13	3.116e-12	42	1149	VAPA,SERBP1,NACA,PFDN5,PGK1,DDX5,HNRNPU,IQGAP1,CSDE1,FAU,WFDC2,CLU,CLTC,PKM,EIF3K,ANAPC16,GNAS,PLOD2,HSP90AA1,CA2,HNRNPDL,RANBP2,CANX,DYNLT3,DYNLT1,SKP1,PPIA,PABPC1,PDIA3,ARF1,CNBP,RHOA,PDIA6,SF3B1,EIF4A2,FTH1,HADHA,CTNNA1,RPL35,HADHB,PCBP1,HNRNPR		MicroRNA	hsa-miR-888:mirSVR_highEffct	hsa-miR-888:mirSVR_nonconserved_highEffect-0.5	MicroRNA.org	7.982e-20	3.732e-16	3.302e-18	2.981e-17	31	1605	MAGI1,KANSL1L,PDE4D,NEDD4L,DOCK8,TBC1D5,FBXL17,MED13L,PNISR,WNK1,NAALADL2,GLCCI1,JMJD1C,TMEM101,PTH2R,DPH6,AGBL4,MAGI2,PPARGC1A,CPEB4,SCAPER,TNRC6A,C9orf84,SIK2,FOXP1,PRKG1,RERE,LRBA,RAPGEF2,FHIT,MBD5
	PARD3B	9.96359e-07	0.0314072	0.678954	0.536	0.309	21			Pubmed	26590968	Systematic analyses of the ultraviolet radiation resistance-associated gene product (UVRAG) protein interactome by tandem affinity purification.	Pubmed	1.069e-15	4.99e-11	2.988e-13	3.385e-12	12	43	SLC25A3,PKM,NPM1,SLC25A5,XRCC5,PPIA,PABPC1,EEF1A1,EEF2,ENO1,ATP5F1A,ATP5F1B		MicroRNA	hsa-miR-500b:mirSVR_lowEffct	hsa-miR-500b:mirSVR_nonconserved_lowEffect-0.1-0.5	MicroRNA.org	8.565e-20	4.004e-16	3.513e-18	3.171e-17	31	1609	BDP1,MAGI1,DPYD,AKT3,ABCC4,OXR1,GLIS3,PTGER3,NAALADL2,PTH2R,AGBL4,RBM25,TBC1D4,PTPRG,SLC26A7,PAX8,KIAA1217,SBF2,SETBP1,CPEB4,FER,DIP2C,PRKCA,PRKN,ADGRF5,GNAQ,MPPED2,PDE7B,RCAN2,GULP1,CA8
	PLEKHA5	1.25216e-06	0.0394707	0.890363	0.44	0.247	21			Pubmed	15703188	Gene expression in pharyngeal arch 1 during human embryonic development.	Pubmed	1.208e-15	5.641e-11	3.318e-13	3.759e-12	11	32	RPL21,ACTG1,RPS18,RPS19,RPS27A,RPL23,GNAS,HSP90AA1,EEF1A1,EEF2,TPI1		MicroRNA	hsa-miR-4295:mirSVR_lowEffct	hsa-miR-4295:mirSVR_nonconserved_lowEffect-0.1-0.5	MicroRNA.org	9.353e-20	4.372e-16	3.769e-18	3.403e-17	31	1614	COL4A3,MAGI1,CAB39,DPYD,PDE1A,PDE4D,ZBTB20,OXR1,MYO1D,DOCK8,MAP4K3,ESRRG,FBXL17,FNDC3A,ZSWIM6,STK3,MAGI2,PPARGC1A,IGFBP5,PTPRM,FGD4,KIAA1217,CPEB4,DLG2,FOXP1,ADGRF5,RAPGEF2,FHIT,PARD3,TMEM117,GULP1
	TBL1X	1.30637e-06	0.0411794	0.708966	0.369	0.174	21			Pubmed	19338310	Streamline proteomic approach for characterizing protein-protein interaction network in a RAD52 protein complex.	Pubmed	1.208e-15	5.641e-11	3.318e-13	3.759e-12	11	32	GAPDH,RPS19,ALDOA,HSPA4,HSP90AA1,HSPD1,PPIA,LDHB,EEF1A1,PRDX1,ENO1		MicroRNA	hsa-miR-376a:mirSVR_lowEffct	hsa-miR-376a:mirSVR_conserved_lowEffect-0.1-0.5	MicroRNA.org	9.353e-20	4.372e-16	3.769e-18	3.403e-17	31	1614	COL4A3,KANSL1L,CACNB2,ADAMTSL1,OXR1,DOCK8,BCAS3,SAMD5,FBXL17,FNDC3A,ZSWIM6,PTGER3,WNK1,MSI2,MAGI2,PPARGC1A,DST,AKAP9,BRAF,FGD4,CPEB4,FER,PKHD1,PRKCA,UBR3,DLG2,PLCL1,FHIT,PCCA,TNS3,GULP1
	MAP3K5	2.05789e-06	0.0648689	0.896278	0.321	0.145	21			Pubmed	17267499	NFX1-123 and poly(A) binding proteins synergistically augment activation of telomerase in human papillomavirus type 16 E6-expressing cells.	Pubmed	1.208e-15	5.641e-11	3.318e-13	3.759e-12	11	32	RPS3A,RPS19,HNRNPA2B1,DDX5,HNRNPU,PABPC1,RPL13A,RPL3,RPL6,RPL7A,RPL13		MicroRNA	hsa-miR-513b:mirSVR_highEffct	hsa-miR-513b:mirSVR_nonconserved_highEffect-0.5	MicroRNA.org	1.041e-19	4.865e-16	4.158e-18	3.753e-17	28	1240	COL4A3,KANSL1L,PDE1A,PDE4D,ARGLU1,FBXL17,MED13L,CDK14,PTH2R,ITPR1,NRXN3,DST,AKAP9,C9orf3,SBF2,CPEB4,MACROD2,SCAPER,PRKCE,FOXP1,ADGRF5,GNAQ,RERE,SPIDR,LRBA,PACRG,SNTB1,BICC1
[truncated: 3,823 more rows]
