# Supplementary material for: A single-nucleus RNA-sequencing pipeline to decipher the molecular anatomy and pathophysiology of human kidneys
Source: Nat Commun. 2019 Jun 27;10:2832. doi: 10.1038/s41467-019-10861-2 (PMC6597610; doi:10.1038/s41467-019-10861-2)
Supplement: Supplementary file 14 — Supplementary Data 12 [file 41467_2019_10861_MOESM14_ESM.xlsx]

## Sheet: Supplementary Data 12
	Supplementary Data 12. Differentially expressed genes between CD-PC clusters
	DEGs Between PC Populations									GO Analysis on CL16												GO Analysis on CL18
	Gene	p Value	Adjusted p Value	Fold Change (log value)	Proportion of Cells in Cluster that are Expressing Gene	Proportion of Cells outside Cluster that are Expressing Gene	Cluster			Category	ID	Name	Source	p-value	q-value Bonferroni	q-value FDR B&H	q-value FDR B&Y	Hit Count in Query List	Hit Count in Genome	Hit in Query List		Category	ID	Name	Source	p-value	q-value Bonferroni	q-value FDR B&H	q-value FDR B&Y	Hit Count in Query List	Hit Count in Genome	Hit in Query List
	PDE4D	1.12208e-174	3.53702e-170	1.28565	0.967	0.784	16			GO: Molecular Function	GO:0008092	cytoskeletal protein binding		3.364e-06	0.001944	0.001895	0.01315	22	886	GPHN,MAGI1,SORBS2,ANK3,NEBL,MYO1E,MYO9A,BCAS3,SYNE1,COBLL1,FHOD3,EPB41L4A,PTK2,AGBL4,SLC8A1,NF1,FGD4,FER,PRKN,LIMCH1,SSH2,MAPK8		GO: Molecular Function	GO:0003735	structural constituent of ribosome		3.502e-54	2.777e-51	2.777e-51	2.014e-50	57	216	RPL21,RPL24,RPL30,RPL31,RPL32,RPL34,RPL37A,RPL41,RPLP0,RPLP1,RPLP2,RPS2,RPS3A,RPS4X,RPS5,RPS6,RPS7,RPS8,RPS9,RPS11,RPS12,RPS13,RPS14,RPS15,RPS16,RPS18,RPS19,RPS20,RPS23,RPS24,RPS25,RPS27,RPS27A,RPS28,RPL10A,RPL23,UBA52,FAU,RPSA,RPL14,RPL35,RPL13A,RPL3,RPL4,RPL5,RPL6,RPL7,RPL7A,RPL8,RPL9,RPL10,RPL11,RPL12,RPL13,RPL15,RPL18,RPL19
	TEX41	5.13326e-95	1.61811e-90	1.85891	0.332	0.042	16			GO: Molecular Function	GO:0016301	kinase activity		6.557e-06	0.00379	0.001895	0.01315	21	853	AKT3,ERBB4,TRIO,MAGI3,SIK3,PTK2,ADK,BMPR1B,BRAF,PIK3C2G,FER,SIK2,PRKCA,DLG2,PRKG1,PAN3,PRKAG2,MAPK8,MAPK10,NLK,CDK6		GO: Molecular Function	GO:0003723	RNA binding		1.446e-50	1.147e-47	5.733e-48	4.159e-47	119	1632	RPL21,TPR,RPL24,TPT1,EPRS,RPL30,HSP90B1,RPL31,RPL32,RPL34,SERBP1,RPL37A,RPL41,RPLP0,RPLP1,HLA-A,RPLP2,RPS2,RPS3A,RPS4X,RPS5,RPS6,SPTBN1,RPS7,RPS8,RPS9,RPS11,RPS12,RPS13,RPS14,RPS15,NAP1L1,SRP14,RPS16,RPS18,RPS19,RPS20,NCL,RPS23,RPS24,RPS25,RPS27,RPS27A,RPS28,HNRNPA2B1,DDX5,HNRNPU,RPL10A,CIRBP,CSDE1,RPL23,UBC,FAU,PAPOLA,ZFP36L1,BTF3,PKM,NUCKS1,ALDOA,METAP2,HSPA9,HSP90AA1,HSP90AB1,HSPD1,HNRNPDL,NPM…
	XIST	2.86006e-92	9.01549e-88	1.71312	0.256	0.015	16			GO: Molecular Function	GO:0032559	adenyl ribonucleotide binding		1.443e-05	0.008339	0.002033	0.01411	29	1518	RAD51B,GPHN,MAGI1,AKT3,ERBB4,PDE4D,MYO1E,TRIO,MYO9A,MAGI3,SIK3,PDE10A,PTK2,ADK,BMPR1B,UBE2E2,BRAF,PIK3C2G,FER,SIK2,PRKCA,PRKG1,PAN3,PRKAG2,MAPK8,MAPK10,PCCA,NLK,CDK6		GO: Molecular Function	GO:0005198	structural molecule activity		3.101e-37	2.459e-34	8.197e-35	5.946e-34	73	762	RPL21,TPM4,RPL24,RPL30,RPL31,RPL32,RPL34,MAL,RPL37A,RPL41,MYL6,RPLP0,RPLP1,RPLP2,RPS2,RPS3A,RPS4X,RPS5,RPS6,SPTBN1,SPTBN2,RPS7,RPS8,RPS9,RPS11,RPS12,RPS13,RPS14,RPS15,ACTG1,RPS16,RPS18,RPS19,RPS20,RPS23,RPS24,RPS25,RPS27,RPS27A,RPS28,RPL10A,RPL23,UBA52,FAU,KRT8,KRT18,KRT19,DSP,LAMTOR5,RPSA,RPL14,ACTR2,ARPC2,CRYAB,ISCU,RPL35,SEPT7,RPL13A,RPL3,RPL4,RPL5,RPL6,RPL7,RPL7A,RPL8,RPL9,RPL10,RPL11,RPL12,R…
	PRKG1	3.93467e-86	1.24029e-81	1.5069	0.483	0.15	16			GO: Molecular Function	GO:0030554	adenyl nucleotide binding		1.673e-05	0.009669	0.002033	0.01411	29	1530	RAD51B,GPHN,MAGI1,AKT3,ERBB4,PDE4D,MYO1E,TRIO,MYO9A,MAGI3,SIK3,PDE10A,PTK2,ADK,BMPR1B,UBE2E2,BRAF,PIK3C2G,FER,SIK2,PRKCA,PRKG1,PAN3,PRKAG2,MAPK8,MAPK10,PCCA,NLK,CDK6		GO: Molecular Function	GO:0019843	rRNA binding		5.139e-30	4.075e-27	1.019e-27	7.389e-27	26	67	RPL37A,RPLP0,RPLP1,RPLP2,RPS4X,RPS5,RPS9,RPS11,RPS13,RPS14,RPS18,NCL,CIRBP,RPL23,NPM1,EEF2,RPL3,RPL4,RPL5,RPL6,RPL7,RPL8,RPL9,RPL11,RPL12,RPL19
	FHIT	1.2112e-83	3.81795e-79	1.24732	0.653	0.345	16			GO: Molecular Function	GO:0016773	phosphotransferase activity, alcohol group as acceptor		2.211e-05	0.01278	0.002033	0.01411	19	781	AKT3,ERBB4,TRIO,SIK3,PTK2,ADK,BMPR1B,BRAF,PIK3C2G,FER,SIK2,PRKCA,PRKG1,PAN3,PRKAG2,MAPK8,MAPK10,NLK,CDK6		GO: Molecular Function	GO:0003729	mRNA binding		6.469e-17	5.13e-14	1.026e-14	7.442e-14	25	179	TPR,RPL30,SERBP1,RPS2,RPS5,RPS6,RPS13,RPS14,NCL,HNRNPA2B1,CIRBP,ZFP36L1,HSP90AA1,SRSF3,YBX1,HNRNPA3,PABPC1,EEF1A1,SF3B1,RPL35,RPL13A,RPL5,RPL6,RPL7,HNRNPR
	PKHD1	7.32685e-80	2.30957e-75	1.0073	0.777	0.553	16			GO: Molecular Function	GO:0004672	protein kinase activity		2.449e-05	0.01415	0.002033	0.01411	17	649	AKT3,ERBB4,TRIO,SIK3,PTK2,BMPR1B,BRAF,FER,SIK2,PRKCA,PRKG1,PAN3,PRKAG2,MAPK8,MAPK10,NLK,CDK6		GO: Molecular Function	GO:0070180	large ribosomal subunit rRNA binding		2.406e-11	1.908e-08	3.18e-09	2.307e-08	7	10	RPL37A,RPLP0,RPLP1,RPLP2,RPL23,RPL12,RPL19
	CCSER1	9.10975e-80	2.87158e-75	1.06059	0.769	0.525	16			GO: Molecular Function	GO:0016772	transferase activity, transferring phosphorus-containing groups		2.463e-05	0.01423	0.002033	0.01411	22	1006	GPHN,AKT3,ERBB4,TRIO,MAGI3,SIK3,PTK2,ADK,BMPR1B,BRAF,PIK3C2G,FER,SIK2,PRKCA,DLG2,PRKG1,PAN3,PRKAG2,MAPK8,MAPK10,NLK,CDK6		GO: Molecular Function	GO:0019899	enzyme binding		2.068e-10	1.64e-07	2.343e-08	1.7e-07	67	1929	TPR,EPRS,HSP90B1,HINT1,ACAT1,RPS2,RPS6,SPTBN1,NAP1L1,FXYD4,ACTG1,RPS18,RPS19,DDX5,IQGAP1,JAK1,UBC,GABARAPL1,CLU,RALBP1,TAX1BP1,EID1,KIF5B,PLSCR1,HSPA9,HSP90AA1,HSP90AB1,HSPD1,NPM1,EZR,RANBP2,CIB1,SRSF3,CALM1,HACD3,YBX1,DSP,ANXA2,ATP6V1G1,APP,XRCC5,TMBIM6,LDHA,PPIB,LDHB,YWHAB,PRDX6,EEF1A1,ARG2,GSTM3,TXNIP,GSTP1,TGFBR1,EEF2,LLGL2,PEBP1,SLPI,CD24,PRKAR1A,ATP1A1,ATP1B1,ENO1,PTGES3,SOD1,SOD2,CYB5A,TPI1
	GLIS3	6.66143e-76	2.09981e-71	1.35959	0.623	0.321	16			GO: Molecular Function	GO:0004115	3',5'-cyclic-AMP phosphodiesterase activity		2.833e-05	0.01637	0.002047	0.0142	4	22	PDE4D,PDE8A,PDE10A,PDE7B		GO: Molecular Function	GO:0051082	unfolded protein binding		7.542e-09	5.981e-06	7.476e-07	5.423e-06	13	103	HSP90B1,PFDN5,HSPA9,HSP90AA1,HSP90AB1,HSPD1,NPM1,CANX,PPIA,PPIB,CRYAB,CCT6A,PTGES3
	ARL15	4.46116e-75	1.40625e-70	1.31261	0.632	0.342	16			GO: Molecular Function	GO:0032947	protein-containing complex scaffold activity		4.348e-05	0.02513	0.002793	0.01937	6	78	GPHN,MAGI1,MAGI3,GRIP1,MAGI2,TNRC6A		GO: Molecular Function	GO:0008097	5S rRNA binding		1.824e-08	1.447e-05	1.607e-06	1.166e-05	5	7	EEF2,RPL3,RPL4,RPL5,RPL7
	SLC8A1	9.45158e-75	2.97933e-70	1.93435	0.373	0.087	16			GO: Molecular Function	GO:0005524	ATP binding		6.269e-05	0.03623	0.003623	0.02514	27	1475	RAD51B,GPHN,MAGI1,AKT3,ERBB4,MYO1E,TRIO,MYO9A,MAGI3,SIK3,PTK2,ADK,BMPR1B,UBE2E2,BRAF,PIK3C2G,FER,SIK2,PRKCA,PRKG1,PAN3,PRKAG2,MAPK8,MAPK10,PCCA,NLK,CDK6		GO: Molecular Function	GO:0015078	proton transmembrane transporter activity		1.088e-06	0.0008625	8.625e-05	0.0006257	11	109	ATP5MC3,ATP6V1A,NDUFA4,ATP6V0E1,COX4I1,COX7C,ATP6V1G1,ATP5F1A,CYB5A,ATP5F1B,ATP5F1C
	ADAMTS9-AS2	1.59576e-71	5.03015e-67	1.08179	0.661	0.381	16			GO: Molecular Function	GO:0019899	enzyme binding		7.928e-05	0.04582	0.004166	0.0289	32	1929	AKT3,PDE4D,WWOX,TRIO,BCAS3,ERC1,SYNE1,TBC1D5,PTK2,FAF1,MAGI2,ARHGAP6,BRAF,FGD4,RABGAP1L,SBF2,FER,NCOA1,PRKCA,DLG2,PRKN,PRKG1,PRKAG2,MAPK8,SPAG16,FHIT,PARD3,PCCA,SMYD3,GOLGA4,NLK,EXOC4		GO: Molecular Function	GO:0023026	MHC class II protein complex binding		3.381e-06	0.002681	0.0002437	0.001768	5	16	PKM,HSP90AA1,HSP90AB1,CD81,ATP1B1
	DLG2	6.20092e-71	1.95465e-66	1.34459	0.513	0.207	16			GO: Biological Process	GO:0022008	neurogenesis		6.722e-08	0.0002176	0.0002176	0.001884	35	1628	SOX6,ERBB4,AHI1,TCF12,NEDD4L,ANK3,SYNE1,EXT1,PTK2,GRIP1,MAGI2,BMPR1B,PPP2R3A,KANK1,NF1,PTPRG,BRAF,PTPRM,ATXN1,NFIB,NCOA1,PRKCA,DLG2,RORA,PRKN,PRKG1,RERE,SSH2,MAPK8,PARD3,SDK1,TRAPPC9,GOLGA4,EXOC4,CDK6		GO: Molecular Function	GO:1990932	5.8S rRNA binding		3.813e-06	0.003024	0.000252	0.001828	3	3	RPS9,RPL6,RPL19
	IMMP2L	3.27308e-69	1.03174e-64	1.00687	0.718	0.491	16			GO: Biological Process	GO:0048699	generation of neurons		1.574e-07	0.0005095	0.0002463	0.002133	33	1528	ERBB4,AHI1,TCF12,NEDD4L,ANK3,SYNE1,EXT1,PTK2,GRIP1,MAGI2,BMPR1B,PPP2R3A,KANK1,NF1,PTPRG,BRAF,PTPRM,ATXN1,NFIB,NCOA1,PRKCA,DLG2,RORA,PRKN,PRKG1,RERE,SSH2,MAPK8,PARD3,SDK1,TRAPPC9,GOLGA4,CDK6		GO: Molecular Function	GO:0036442	proton-exporting ATPase activity		4.797e-06	0.003804	0.0002926	0.002122	6	29	ATP6V1A,ATP6V0E1,ATP6V1G1,ATP5F1A,ATP5F1B,ATP5F1C
	ESRRG	3.63541e-69	1.14595e-64	0.982254	0.736	0.489	16			GO: Biological Process	GO:0030182	neuron differentiation		2.283e-07	0.0007389	0.0002463	0.002133	31	1398	ERBB4,AHI1,TCF12,NEDD4L,ANK3,SYNE1,EXT1,PTK2,GRIP1,MAGI2,BMPR1B,PPP2R3A,KANK1,NF1,PTPRG,BRAF,PTPRM,NFIB,NCOA1,PRKCA,DLG2,RORA,PRKN,PRKG1,RERE,SSH2,MAPK8,PARD3,SDK1,TRAPPC9,GOLGA4		GO: Molecular Function	GO:0019829	cation-transporting ATPase activity		5.175e-06	0.004104	0.0002931	0.002126	8	62	ATP6V1A,ATP6V0E1,ATP6V1G1,ATP1A1,ATP1B1,ATP5F1A,ATP5F1B,ATP5F1C
	MECOM	1.11269e-68	3.50743e-64	0.678731	0.931	0.859	16			GO: Biological Process	GO:0048259	regulation of receptor-mediated endocytosis		4.403e-07	0.001425	0.0003563	0.003086	8	85	AHI1,NEDD4L,SYNE1,TBC1D5,BTBD9,MAGI2,PRKCA,PARD3		GO: Molecular Function	GO:0044877	protein-containing complex binding		5.651e-06	0.004481	0.0002987	0.002167	49	1626	TPR,HLA-A,GAPDH,RPS2,SPTBN1,ADGRG1,RPS19,CHD4,RPS24,AIF1L,NDUFA4,ITGB6,HNRNPU,IQGAP1,PKM,KIF5B,GNAS,HSP90AA1,HSP90AB1,HSPD1,NPM1,EZR,KRT8,SMARCA5,KRT19,YBX1,RTN4,ID1,RPSA,XRCC5,SKIL,NUPR1,PPIB,YWHAB,ACTR2,ARPC2,CRYAB,TGFBR1,EEF2,SF3B1,CD9,CD63,H3F3B,CD81,HADHA,RPL35,ATP1B1,EPCAM,CTSH
	RALYL	2.51235e-65	7.91944e-61	1.22814	0.516	0.213	16			GO: Biological Process	GO:0051271	negative regulation of cellular component movement		1.963e-06	0.006355	0.001063	0.009204	12	268	STARD13,ERBB4,DACH1,PTK2,MAGI2,KANK1,NF1,PTPRG,BRAF,PTPRM,PKHD1,PRKG1		GO: Molecular Function	GO:0023023	MHC protein complex binding		8.66e-06	0.006867	0.0004292	0.003113	5	19	PKM,HSP90AA1,HSP90AB1,CD81,ATP1B1
	TRPM3	1.64802e-64	5.19488e-60	1.30513	0.49	0.201	16			GO: Biological Process	GO:0030336	negative regulation of cell migration		2.192e-06	0.007096	0.001063	0.009204	11	224	STARD13,ERBB4,DACH1,PTK2,MAGI2,KANK1,NF1,PTPRG,BRAF,PTPRM,PRKG1		GO: Molecular Function	GO:0042625	ATPase coupled ion transmembrane transporter activity		1.963e-05	0.01556	0.0009155	0.00664	8	74	ATP6V1A,ATP6V0E1,ATP6V1G1,ATP1A1,ATP1B1,ATP5F1A,ATP5F1B,ATP5F1C
	KCNIP4	1.72146e-63	5.4264e-59	1.2386	0.667	0.402	16			GO: Biological Process	GO:0031175	neuron projection development		2.599e-06	0.008412	0.001063	0.009204	23	953	AHI1,NEDD4L,ANK3,SYNE1,EXT1,PTK2,GRIP1,MAGI2,BMPR1B,KANK1,PTPRG,BRAF,PTPRM,NFIB,PRKCA,PRKN,PRKG1,RERE,SSH2,MAPK8,PARD3,SDK1,GOLGA4		GO: Molecular Function	GO:0046961	proton-transporting ATPase activity, rotational mechanism		2.381e-05	0.01888	0.001049	0.007609	5	23	ATP6V1A,ATP6V0E1,ATP5F1A,ATP5F1B,ATP5F1C
	ZBTB20	5.84954e-63	1.84389e-58	0.669117	0.852	0.705	16			GO: Biological Process	GO:0030029	actin filament-based process		2.933e-06	0.009493	0.001063	0.009204	19	685	SORBS2,PDE4D,NEDD4L,NEBL,MYO1E,BCAS3,COBLL1,FHOD3,ARHGAP6,KANK1,NF1,BRAF,FGD4,FER,PRKN,LIMCH1,PRKG1,SSH2,PARD3		GO: Molecular Function	GO:0044769	ATPase activity, coupled to transmembrane movement of ions, rotational mechanism		3.665e-05	0.02906	0.00147	0.01066	5	25	ATP6V1A,ATP6V0E1,ATP5F1A,ATP5F1B,ATP5F1C
	DACH1	2.14432e-62	6.75933e-58	1.37916	0.265	0.045	16			GO: Biological Process	GO:0030030	cell projection organization		3.305e-06	0.0107	0.001063	0.009204	29	1423	AHI1,NEDD4L,ANK3,BCAS3,SYNE1,TBC1D5,EXT1,PTK2,GRIP1,MAGI2,BMPR1B,KANK1,PTPRG,BRAF,PTPRM,FGD4,NFIB,FER,PKHD1,PRKCA,PRKN,PRKG1,RERE,SSH2,MAPK8,SPAG16,PARD3,SDK1,GOLGA4		GO: Molecular Function	GO:0044548	S100 protein binding		3.707e-05	0.02939	0.00147	0.01066	4	13	IQGAP1,S100A6,EZR,ANXA2
	PTH2R	3.52857e-62	1.11228e-57	1.12279	0.655	0.413	16			GO: Biological Process	GO:2000146	negative regulation of cell motility		3.484e-06	0.01128	0.001063	0.009204	11	235	STARD13,ERBB4,DACH1,PTK2,MAGI2,KANK1,NF1,PTPRG,BRAF,PTPRM,PRKG1		GO: Biological Process	GO:0006614	SRP-dependent cotranslational protein targeting to membrane		3.421e-82	1.498e-78	1.498e-78	1.343e-77	58	94	RPL21,RPL24,RPL30,RPL31,RPL32,RPL34,RPL37A,RPL41,RPLP0,RPLP1,RPLP2,RPS2,RPS3A,RPS4X,RPS5,RPS6,RPS7,RPS8,RPS9,RPS11,RPS12,RPS13,RPS14,RPS15,SRP14,RPS16,RPS18,RPS19,RPS20,RPS23,RPS24,RPS25,RPS27,RPS27A,RPS28,RPL10A,RPL23,UBA52,FAU,RPSA,RPL14,RPL35,RPL13A,RPL3,RPL4,RPL5,RPL6,RPL7,RPL7A,RPL8,RPL9,RPL10,RPL11,RPL12,RPL13,RPL15,RPL18,RPL19
	AGBL4	2.09061e-61	6.59003e-57	1.24533	0.468	0.186	16			GO: Biological Process	GO:0032989	cellular component morphogenesis		3.639e-06	0.01178	0.001063	0.009204	29	1430	SOX6,FNDC3B,AHI1,NEDD4L,ANK3,NEBL,SYNE1,TBC1D5,FHOD3,EXT1,JMJD1C,PTK2,BMPR1B,KANK1,BRAF,PTPRM,PAX8,FGD4,NFIB,FER,PKHD1,PRKCA,PRKN,RERE,SSH2,MAPK8,SPAG16,PARD3,GOLGA4		GO: Biological Process	GO:0006613	cotranslational protein targeting to membrane		1.553e-81	6.803e-78	3.401e-78	3.048e-77	59	101	RPL21,RPL24,RPL30,RPL31,RPL32,RPL34,RPL37A,RPL41,RPLP0,RPLP1,RPLP2,RPS2,RPS3A,RPS4X,RPS5,RPS6,RPS7,RPS8,RPS9,RPS11,RPS12,RPS13,RPS14,RPS15,SRP14,RPS16,RPS18,RPS19,RPS20,RPS23,RPS24,RPS25,RPS27,RPS27A,RPS28,RPL10A,RPL23,UBA52,FAU,RPSA,RPL14,SEC62,RPL35,RPL13A,RPL3,RPL4,RPL5,RPL6,RPL7,RPL7A,RPL8,RPL9,RPL10,RPL11,RPL12,RPL13,RPL15,RPL18,RPL19
	FRAS1	8.53852e-61	2.69151e-56	1.20108	0.525	0.243	16			GO: Biological Process	GO:0071495	cellular response to endogenous stimulus		3.94e-06	0.01275	0.001063	0.009204	27	1278	SOX6,AKT3,PDE4D,WWOX,BCAS3,ESRRG,MECOM,PTK2,GRIP1,MAGI2,SLC8A1,BMPR1B,KANK1,PAX8,FER,SIK2,NCOA1,PRKCA,FOXP1,RORA,PRKN,NR3C2,SPIDR,PARD3,MBD5,SMYD3,NLK		GO: Biological Process	GO:0045047	protein targeting to ER		3.64e-81	1.594e-77	5.313e-78	4.761e-77	59	102	RPL21,RPL24,RPL30,RPL31,RPL32,RPL34,RPL37A,RPL41,RPLP0,RPLP1,RPLP2,RPS2,RPS3A,RPS4X,RPS5,RPS6,RPS7,RPS8,RPS9,RPS11,RPS12,RPS13,RPS14,RPS15,SRP14,RPS16,RPS18,RPS19,RPS20,RPS23,RPS24,RPS25,RPS27,RPS27A,RPS28,RPL10A,RPL23,UBA52,FAU,RPSA,RPL14,SEC62,RPL35,RPL13A,RPL3,RPL4,RPL5,RPL6,RPL7,RPL7A,RPL8,RPL9,RPL10,RPL11,RPL12,RPL13,RPL15,RPL18,RPL19
	PDE10A	4.36414e-59	1.37566e-54	1.32296	0.564	0.299	16			GO: Biological Process	GO:0048260	positive regulation of receptor-mediated endocytosis		4.313e-06	0.01396	0.001074	0.009299	6	53	AHI1,NEDD4L,SYNE1,TBC1D5,MAGI2,PARD3		GO: Biological Process	GO:0072599	establishment of protein localization to endoplasmic reticulum		9.647e-80	4.224e-76	1.056e-76	9.464e-76	59	106	RPL21,RPL24,RPL30,RPL31,RPL32,RPL34,RPL37A,RPL41,RPLP0,RPLP1,RPLP2,RPS2,RPS3A,RPS4X,RPS5,RPS6,RPS7,RPS8,RPS9,RPS11,RPS12,RPS13,RPS14,RPS15,SRP14,RPS16,RPS18,RPS19,RPS20,RPS23,RPS24,RPS25,RPS27,RPS27A,RPS28,RPL10A,RPL23,UBA52,FAU,RPSA,RPL14,SEC62,RPL35,RPL13A,RPL3,RPL4,RPL5,RPL6,RPL7,RPL7A,RPL8,RPL9,RPL10,RPL11,RPL12,RPL13,RPL15,RPL18,RPL19
	CADPS2	1.13648e-57	3.58241e-53	1.11867	0.608	0.353	16			GO: Biological Process	GO:0051270	regulation of cellular component movement		6.216e-06	0.02012	0.001437	0.01245	21	860	STARD13,ERBB4,PDE4D,BCAS3,DACH1,PTK2,MAGI2,SLC8A1,PPP2R3A,KANK1,NF1,PTPRG,BRAF,PTPRM,FER,PKHD1,PRKCA,FOXP1,PRKG1,MAPK8,CDK6		GO: Biological Process	GO:0070972	protein localization to endoplasmic reticulum		8.305e-76	3.637e-72	7.273e-73	6.518e-72	60	125	RPL21,RPL24,RPL30,RPL31,RPL32,RPL34,RPL37A,RPL41,RPLP0,RPLP1,RPLP2,RPS2,RPS3A,RPS4X,RPS5,RPS6,RPS7,RPS8,RPS9,RPS11,RPS12,RPS13,RPS14,RPS15,SRP14,RPS16,RPS18,RPS19,RPS20,RPS23,RPS24,RPS25,RPS27,RPS27A,RPS28,RPL10A,RPL23,UBA52,FAU,RPSA,RPL14,PDIA3,SEC62,RPL35,RPL13A,RPL3,RPL4,RPL5,RPL6,RPL7,RPL7A,RPL8,RPL9,RPL10,RPL11,RPL12,RPL13,RPL15,RPL18,RPL19
	WWOX	2.61594e-56	8.24596e-52	1.14253	0.465	0.193	16			GO: Biological Process	GO:0000902	cell morphogenesis		9.034e-06	0.02924	0.00195	0.01688	27	1337	SOX6,FNDC3B,AHI1,NEDD4L,ANK3,SYNE1,TBC1D5,EXT1,JMJD1C,PTK2,BMPR1B,KANK1,BRAF,PTPRM,PAX8,FGD4,NFIB,FER,PKHD1,PRKCA,PRKN,RERE,SSH2,MAPK8,SPAG16,PARD3,GOLGA4		GO: Biological Process	GO:0000184	nuclear-transcribed mRNA catabolic process, nonsense-mediated decay		3.415e-73	1.495e-69	2.492e-70	2.234e-69	58	121	RPL21,RPL24,RPL30,RPL31,RPL32,RPL34,RPL37A,RPL41,RPLP0,RPLP1,RPLP2,RPS2,RPS3A,RPS4X,RPS5,RPS6,RPS7,RPS8,RPS9,RPS11,RPS12,RPS13,RPS14,RPS15,RPS16,RPS18,RPS19,RPS20,RPS23,RPS24,RPS25,RPS27,RPS27A,RPS28,RPL10A,RPL23,UBA52,FAU,RPSA,RPL14,PABPC1,RPL35,RPL13A,RPL3,RPL4,RPL5,RPL6,RPL7,RPL7A,RPL8,RPL9,RPL10,RPL11,RPL12,RPL13,RPL15,RPL18,RPL19
	RORA	5.25769e-54	1.65733e-49	1.11269	0.493	0.23	16			GO: Biological Process	GO:0048666	neuron development		1.062e-05	0.03438	0.002149	0.01861	24	1114	AHI1,NEDD4L,ANK3,SYNE1,EXT1,PTK2,GRIP1,MAGI2,BMPR1B,KANK1,PTPRG,BRAF,PTPRM,NFIB,PRKCA,DLG2,PRKN,PRKG1,RERE,SSH2,MAPK8,PARD3,SDK1,GOLGA4		GO: Biological Process	GO:0006612	protein targeting to membrane		2.054e-66	8.993e-63	1.124e-63	1.007e-62	63	194	RPL21,RPL24,RPL30,RPL31,RPL32,RPL34,RPL37A,RPL41,RPLP0,RPLP1,RPLP2,RPS2,RPS3A,RPS4X,RPS5,RPS6,SPTBN1,RPS7,RPS8,RPS9,RPS11,RPS12,RPS13,RPS14,RPS15,SRP14,RPS16,RPS18,RPS19,RPS20,RPS23,RPS24,RPS25,RPS27,RPS27A,RPS28,RPL10A,RPL23,UBA52,FAU,CIB1,ANXA2,RPSA,RPL14,SEC62,RPL35,RPL13A,MYL12B,RPL3,RPL4,RPL5,RPL6,RPL7,RPL7A,RPL8,RPL9,RPL10,RPL11,RPL12,RPL13,RPL15,RPL18,RPL19
	MAGI2	6.66507e-51	2.10096e-46	1.28004	0.395	0.151	16			GO: Biological Process	GO:0048858	cell projection morphogenesis		1.325e-05	0.04289	0.002523	0.02185	21	904	AHI1,NEDD4L,ANK3,SYNE1,TBC1D5,EXT1,PTK2,BMPR1B,KANK1,BRAF,PTPRM,NFIB,PKHD1,PRKCA,PRKN,RERE,SSH2,MAPK8,SPAG16,PARD3,GOLGA4		GO: Biological Process	GO:0006413	translational initiation		2.054e-66	8.993e-63	1.124e-63	1.007e-62	63	194	RPL21,TPR,RPL24,RPL30,RPL31,RPL32,RPL34,RPL37A,RPL41,RPLP0,RPLP1,RPLP2,RPS2,RPS3A,RPS4X,RPS5,RPS6,RPS7,RPS8,RPS9,RPS11,RPS12,RPS13,RPS14,RPS15,RPS16,RPS18,RPS19,RPS20,RPS23,RPS24,RPS25,RPS27,RPS27A,RPS28,RPL10A,RPL23,UBA52,FAU,NPM1,RPSA,RPL14,PABPC1,EIF4A2,EIF4G2,RPL35,EIF1,RPL13A,RPL3,RPL4,RPL5,RPL6,RPL7,RPL7A,RPL8,RPL9,RPL10,RPL11,RPL12,RPL13,RPL15,RPL18,RPL19
	FTX	2.32877e-50	7.34076e-46	1.09084	0.493	0.245	16			GO: Cellular Component	GO:0098794	postsynapse		3.445e-06	0.001199	0.001199	0.00771	15	449	GPHN,ERBB4,SORBS2,ANK3,SYNE1,KCTD8,GRIP1,MAGI2,SLC8A1,NF1,DLG2,PRKN,CADPS2,MAPK10,EXOC4		GO: Biological Process	GO:0019083	viral transcription		1.129e-64	4.944e-61	5.494e-62	4.923e-61	60	176	RPL21,TPR,RPL24,RPL30,RPL31,RPL32,RPL34,RPL37A,RPL41,RPLP0,RPLP1,RPLP2,RPS2,RPS3A,RPS4X,RPS5,RPS6,RPS7,RPS8,RPS9,RPS11,RPS12,RPS13,RPS14,RPS15,RPS16,RPS18,RPS19,RPS20,RPS23,RPS24,RPS25,RPS27,RPS27A,RPS28,RPL10A,RPL23,UBA52,FAU,IFITM3,RANBP2,RPSA,RPL14,RPL35,RPL13A,RPL3,RPL4,RPL5,RPL6,RPL7,RPL7A,RPL8,RPL9,RPL10,RPL11,RPL12,RPL13,RPL15,RPL18,RPL19
	C10orf11	1.83188e-47	5.77444e-43	1.12712	0.486	0.248	16			GO: Cellular Component	GO:0005911	cell-cell junction		7.199e-06	0.002505	0.001253	0.008055	14	418	MAGI1,AHI1,ANK3,MYO1E,MAGI3,PARD3B,PTK2,MAGI2,SLC8A1,PTPRM,SCN2A,KAZN,CGNL1,PARD3		GO: Biological Process	GO:0000956	nuclear-transcribed mRNA catabolic process		1.414e-63	6.191e-60	6.191e-61	5.549e-60	62	202	RPL21,RPL24,RPL30,RPL31,RPL32,RPL34,RPL37A,RPL41,RPLP0,RPLP1,RPLP2,RPS2,RPS3A,RPS4X,RPS5,RPS6,RPS7,RPS8,RPS9,RPS11,RPS12,RPS13,RPS14,RPS15,RPS16,RPS18,RPS19,RPS20,RPS23,RPS24,RPS25,RPS27,RPS27A,RPS28,RPL10A,CSDE1,RPL23,UBA52,FAU,BTG2,ZFP36L1,RPSA,RPL14,PABPC1,EIF4A2,RPL35,RPL13A,RPL3,RPL4,RPL5,RPL6,RPL7,RPL7A,RPL8,RPL9,RPL10,RPL11,RPL12,RPL13,RPL15,RPL18,RPL19
	RAD51B	1.12974e-46	3.56117e-42	1.13622	0.436	0.192	16			GO: Cellular Component	GO:0030054	cell junction		3.074e-05	0.0107	0.003261	0.02097	24	1200	GPHN,MAGI1,AHI1,SORBS2,ANK3,MYO1E,KCTD8,MAGI3,PARD3B,PTK2,GRIP1,MAGI2,SLC8A1,PTPRM,SCN2A,FER,DLG2,PRKN,KAZN,SSH2,CGNL1,PARD3,CADPS2,SDK1		GO: Biological Process	GO:0019080	viral gene expression		8.04e-63	3.521e-59	3.201e-60	2.868e-59	60	187	RPL21,TPR,RPL24,RPL30,RPL31,RPL32,RPL34,RPL37A,RPL41,RPLP0,RPLP1,RPLP2,RPS2,RPS3A,RPS4X,RPS5,RPS6,RPS7,RPS8,RPS9,RPS11,RPS12,RPS13,RPS14,RPS15,RPS16,RPS18,RPS19,RPS20,RPS23,RPS24,RPS25,RPS27,RPS27A,RPS28,RPL10A,RPL23,UBA52,FAU,IFITM3,RANBP2,RPSA,RPL14,RPL35,RPL13A,RPL3,RPL4,RPL5,RPL6,RPL7,RPL7A,RPL8,RPL9,RPL10,RPL11,RPL12,RPL13,RPL15,RPL18,RPL19
	MACROD2	5.59848e-42	1.76475e-37	1.15043	0.367	0.148	16			GO: Cellular Component	GO:0005923	bicellular tight junction		3.972e-05	0.01382	0.003261	0.02097	7	115	MAGI1,ANK3,MAGI3,PARD3B,MAGI2,CGNL1,PARD3		GO: Biological Process	GO:0006402	mRNA catabolic process		9.654e-63	4.228e-59	3.523e-60	3.157e-59	63	218	RPL21,RPL24,RPL30,RPL31,RPL32,RPL34,RPL37A,RPL41,RPLP0,RPLP1,RPLP2,RPS2,RPS3A,RPS4X,RPS5,RPS6,RPS7,RPS8,RPS9,RPS11,RPS12,RPS13,RPS14,RPS15,RPS16,RPS18,RPS19,RPS20,RPS23,RPS24,RPS25,RPS27,RPS27A,RPS28,RPL10A,CSDE1,RPL23,UBA52,FAU,BTG2,ZFP36L1,RPSA,RPL14,PABPC1,EIF4A2,RPL35,RPL13A,RPL3,RPL4,RPL5,RPL6,RPL7,RPL7A,RPL8,RPL9,RPL10,RPL11,RPL12,RPL13,RPL15,HNRNPR,RPL18,RPL19
	PARK2	4.42042e-40	1.39341e-35	1.02276	0.442	0.221	16			GO: Cellular Component	GO:0070160	occluding junction		4.685e-05	0.0163	0.003261	0.02097	7	118	MAGI1,ANK3,MAGI3,PARD3B,MAGI2,CGNL1,PARD3		GO: Biological Process	GO:0044033	multi-organism metabolic process		8.847e-60	3.874e-56	2.98e-57	2.671e-56	60	207	RPL21,TPR,RPL24,RPL30,RPL31,RPL32,RPL34,RPL37A,RPL41,RPLP0,RPLP1,RPLP2,RPS2,RPS3A,RPS4X,RPS5,RPS6,RPS7,RPS8,RPS9,RPS11,RPS12,RPS13,RPS14,RPS15,RPS16,RPS18,RPS19,RPS20,RPS23,RPS24,RPS25,RPS27,RPS27A,RPS28,RPL10A,RPL23,UBA52,FAU,IFITM3,RANBP2,RPSA,RPL14,RPL35,RPL13A,RPL3,RPL4,RPL5,RPL6,RPL7,RPL7A,RPL8,RPL9,RPL10,RPL11,RPL12,RPL13,RPL15,RPL18,RPL19
	ERBB4	1.34133e-38	4.22814e-34	0.783475	0.679	0.511	16			GO: Cellular Component	GO:0043296	apical junction complex		9.093e-05	0.03164	0.004773	0.03069	7	131	MAGI1,ANK3,MAGI3,PARD3B,MAGI2,CGNL1,PARD3		GO: Biological Process	GO:0006401	RNA catabolic process		6.422e-59	2.812e-55	2.009e-56	1.8e-55	63	247	RPL21,RPL24,RPL30,RPL31,RPL32,RPL34,RPL37A,RPL41,RPLP0,RPLP1,RPLP2,RPS2,RPS3A,RPS4X,RPS5,RPS6,RPS7,RPS8,RPS9,RPS11,RPS12,RPS13,RPS14,RPS15,RPS16,RPS18,RPS19,RPS20,RPS23,RPS24,RPS25,RPS27,RPS27A,RPS28,RPL10A,CSDE1,RPL23,UBA52,FAU,BTG2,ZFP36L1,RPSA,RPL14,PABPC1,EIF4A2,RPL35,RPL13A,RPL3,RPL4,RPL5,RPL6,RPL7,RPL7A,RPL8,RPL9,RPL10,RPL11,RPL12,RPL13,RPL15,HNRNPR,RPL18,RPL19
	PRKCA	2.44005e-37	7.69154e-33	0.988215	0.462	0.257	16			GO: Cellular Component	GO:0097458	neuron part		9.601e-05	0.03341	0.004773	0.03069	27	1545	GPHN,AHI1,SORBS2,ANK3,ERC1,SYNE1,KCTD8,PDE10A,GRIP1,MAGI2,SLC8A1,BMPR1B,ARID1B,NF1,BRAF,NFIB,SCN2A,NCOA1,PRKCA,DLG2,KCNIP4,PRKN,MAPK8,PARD3,CADPS2,MAPK10,EXOC4		GO: Biological Process	GO:0090150	establishment of protein localization to membrane		6.913e-58	3.027e-54	2.018e-55	1.809e-54	72	377	RPL21,RPL24,RPL30,RPL31,RPL32,RPL34,RPL37A,RPL41,RPLP0,RPLP1,RPLP2,RPS2,RPS3A,RPS4X,RPS5,RPS6,SPTBN1,RPS7,RPS8,RPS9,RPS11,RPS12,RPS13,RPS14,RPS15,SRP14,RPS16,RPS18,RPS19,RPS20,RPS23,RPS24,RPS25,RPS27,RPS27A,RPS28,RPL10A,RPL23,S100A10,UBA52,FAU,KIF5B,HSP90AA1,EZR,CIB1,KRT18,ANXA2,TMEM59,RPSA,RPL14,YWHAB,SEC62,CD24,RPL35,RPL13A,ATP1B1,MYL12B,RPL3,RPL4,RPL5,RPL6,RPL7,RPL7A,RPL8,RPL9,RPL10,RPL11,RPL1…
	MAML2	1.62948e-36	5.13645e-32	0.925742	0.454	0.239	16			Human Phenotype	HP:0002101	Abnormal lung lobation		4.175e-06	0.01255	0.01255	0.1078	9	74	FRAS1,JMJD1C,GRIP1,MAGI2,BRAF,PLXDC2,PRKN,RERE,FHIT		GO: Biological Process	GO:0019058	viral life cycle		2.864e-57	1.254e-53	7.84e-55	7.026e-54	76	447	RPL21,TPR,RPL24,RPL30,RPL31,RPL32,RPL34,RPL37A,RPL41,RPLP0,RPLP1,RPLP2,RPS2,RPS3A,RPS4X,RPS5,RPS6,RPS7,RPS8,RPS9,RPS11,RPS12,RPS13,RPS14,RPS15,RPS16,RPS18,RPS19,RPS20,CD46,RPS23,RPS24,RPS25,RPS27,RPS27A,RPS28,ITGB6,DDX5,RPL10A,RPL23,UBA52,UBB,UBC,FAU,IFITM3,PLSCR1,HSP90AB1,RANBP2,HACD3,LAMTOR5,RPSA,DYNLT1,IFITM2,RPL14,PPIA,PPIB,PABPC1,SLPI,CD81,RPL35,RPL13A,RPL3,RPL4,RPL5,RPL6,RPL7,RPL7A,RPL8,RPL…
	ZFAND3	7.25885e-36	2.28813e-31	0.93506	0.449	0.245	16			Mouse Phenotype	MP:0011085	postnatal lethality, complete penetrance		2.679e-07	0.0007943	0.0007943	0.006809	24	656	SOX6,ERBB4,AHI1,TCF12,WWOX,NEDD4L,ANK3,TRIO,ESRRG,GLIS3,MECOM,FHOD3,ADK,MAGI2,NF1,ATXN1,PAX8,SCN2A,RORA,NR3C2,PRKG1,MBD5,PCCA,BICC1		GO: Biological Process	GO:0016032	viral process		1.691e-55	7.407e-52	4.357e-53	3.905e-52	91	759	RPL21,TPR,RPL24,RPL30,RPL31,RPL32,RPL34,RPL37A,RPL41,RPLP0,RPLP1,HLA-A,HLA-B,HLA-C,RPLP2,RPS2,RPS3A,RPS4X,RPS5,RPS6,PSMA7,RPS7,RPS8,NACA,RPS9,RPS11,RPS12,RPS13,RPS14,RPS15,RPS16,RTN3,RPS18,RPS19,RPS20,CD46,RPS23,RPS24,RPS25,RPS27,RPS27A,RPS28,ITGB6,DDX5,RPL10A,RPL23,UBA52,UBB,UBC,FAU,IFITM3,PLSCR1,HSP90AB1,HSPD1,NPM1,RANBP2,KRT8,KRT18,HACD3,KRT19,LAMTOR5,RPSA,DYNLT1,IFITM2,RPL14,XRCC5,PPIA,PPIB,Y…
	GPHN	1.8564e-35	5.85173e-31	0.950345	0.49	0.295	16			Domain	PF00397	WW	Pfam	2.274e-06	0.002377	0.0005445	0.0041	6	47	MAGI1,WWOX,NEDD4L,MAGI3,MAGI2,PLEKHA5		GO: Biological Process	GO:0044764	multi-organism cellular process		8.493e-55	3.719e-51	2.066e-52	1.852e-51	91	773	RPL21,TPR,RPL24,RPL30,RPL31,RPL32,RPL34,RPL37A,RPL41,RPLP0,RPLP1,HLA-A,HLA-B,HLA-C,RPLP2,RPS2,RPS3A,RPS4X,RPS5,RPS6,PSMA7,RPS7,RPS8,NACA,RPS9,RPS11,RPS12,RPS13,RPS14,RPS15,RPS16,RTN3,RPS18,RPS19,RPS20,CD46,RPS23,RPS24,RPS25,RPS27,RPS27A,RPS28,ITGB6,DDX5,RPL10A,RPL23,UBA52,UBB,UBC,FAU,IFITM3,PLSCR1,HSP90AB1,HSPD1,NPM1,RANBP2,KRT8,KRT18,HACD3,KRT19,LAMTOR5,RPSA,DYNLT1,IFITM2,RPL14,XRCC5,PPIA,PPIB,Y…
	PARD3	2.22854e-34	7.02479e-30	0.950367	0.431	0.226	16			Domain	IPR011009	Kinase-like_dom	InterPro	2.473e-06	0.002584	0.0005445	0.0041	17	543	AKT3,ERBB4,TRIO,SIK3,PTK2,BMPR1B,BRAF,PIK3C2G,FER,SIK2,PRKCA,PRKG1,PAN3,MAPK8,MAPK10,NLK,CDK6		GO: Biological Process	GO:0044419	interspecies interaction between organisms		3.664e-54	1.605e-50	8.023e-52	7.19e-51	92	808	RPL21,TPR,RPL24,RPL30,RPL31,RPL32,RPL34,RPL37A,RPL41,RPLP0,RPLP1,HLA-A,HLA-B,HLA-C,RPLP2,RPS2,RPS3A,RPS4X,RPS5,RPS6,PSMA7,RPS7,RPS8,NACA,RPS9,RPS11,RPS12,RPS13,RPS14,RPS15,RPS16,RTN3,RPS18,RPS19,RPS20,CD46,RPS23,RPS24,RPS25,RPS27,RPS27A,RPS28,ITGB6,DDX5,RPL10A,RPL23,UBA52,UBB,UBC,FAU,IFITM3,PLSCR1,HSP90AB1,HSPD1,NPM1,RANBP2,KRT8,KRT18,HACD3,KRT19,LAMTOR5,GPX1,RPSA,DYNLT1,IFITM2,RPL14,XRCC5,PPIA,P…
	DANT2	2.43113e-33	7.6634e-29	1.02856	0.371	0.179	16			Domain	SM00456	WW	SMART	2.582e-06	0.002698	0.0005445	0.0041	6	48	MAGI1,WWOX,NEDD4L,MAGI3,MAGI2,PLEKHA5		GO: Biological Process	GO:0044403	symbiont process		3.664e-54	1.605e-50	8.023e-52	7.19e-51	92	808	RPL21,TPR,RPL24,RPL30,RPL31,RPL32,RPL34,RPL37A,RPL41,RPLP0,RPLP1,HLA-A,HLA-B,HLA-C,RPLP2,RPS2,RPS3A,RPS4X,RPS5,RPS6,PSMA7,RPS7,RPS8,NACA,RPS9,RPS11,RPS12,RPS13,RPS14,RPS15,RPS16,RTN3,RPS18,RPS19,RPS20,CD46,RPS23,RPS24,RPS25,RPS27,RPS27A,RPS28,ITGB6,DDX5,RPL10A,RPL23,UBA52,UBB,UBC,FAU,IFITM3,PLSCR1,HSP90AB1,HSPD1,NPM1,RANBP2,KRT8,KRT18,HACD3,KRT19,LAMTOR5,GPX1,RPSA,DYNLT1,IFITM2,RPL14,XRCC5,PPIA,P…
	AC013463.2	4.88745e-33	1.54062e-28	0.701622	0.771	0.722	16			Domain	IPR000719	Prot_kinase_dom	InterPro	2.837e-06	0.002965	0.0005445	0.0041	16	489	AKT3,ERBB4,TRIO,SIK3,PTK2,BMPR1B,BRAF,FER,SIK2,PRKCA,PRKG1,PAN3,MAPK8,MAPK10,NLK,CDK6		GO: Biological Process	GO:0006364	rRNA processing		1.761e-50	7.713e-47	3.673e-48	3.292e-47	58	260	RPL21,RPL24,RPL30,RPL31,RPL32,RPL34,RPL37A,RPL41,RPLP0,RPLP1,RPLP2,RPS2,RPS3A,RPS4X,RPS5,RPS6,RPS7,RPS8,RPS9,RPS11,RPS12,RPS13,RPS14,RPS15,RPS16,RPS18,RPS19,RPS20,NCL,RPS23,RPS24,RPS25,RPS27,RPS27A,RPS28,RPL10A,RPL23,UBA52,FAU,RPSA,RPL14,RPL35,RPL13A,RPL3,RPL4,RPL5,RPL6,RPL7,RPL7A,RPL8,RPL9,RPL10,RPL11,RPL12,RPL13,RPL15,RPL18,RPL19
	RABGAP1L	2.69724e-31	8.50223e-27	0.974442	0.392	0.205	16			Domain	PS50011	PROTEIN_KINASE_DOM	PROSITE	3.149e-06	0.003291	0.0005445	0.0041	16	493	AKT3,ERBB4,TRIO,SIK3,PTK2,BMPR1B,BRAF,FER,SIK2,PRKCA,PRKG1,PAN3,MAPK8,MAPK10,NLK,CDK6		GO: Biological Process	GO:0016072	rRNA metabolic process		9.161e-50	4.012e-46	1.823e-47	1.634e-46	58	267	RPL21,RPL24,RPL30,RPL31,RPL32,RPL34,RPL37A,RPL41,RPLP0,RPLP1,RPLP2,RPS2,RPS3A,RPS4X,RPS5,RPS6,RPS7,RPS8,RPS9,RPS11,RPS12,RPS13,RPS14,RPS15,RPS16,RPS18,RPS19,RPS20,NCL,RPS23,RPS24,RPS25,RPS27,RPS27A,RPS28,RPL10A,RPL23,UBA52,FAU,RPSA,RPL14,RPL35,RPL13A,RPL3,RPL4,RPL5,RPL6,RPL7,RPL7A,RPL8,RPL9,RPL10,RPL11,RPL12,RPL13,RPL15,RPL18,RPL19
	BCAS3	8.36733e-31	2.63755e-26	0.994871	0.347	0.163	16			Domain	PS01159	WW_DOMAIN_1	PROSITE	3.713e-06	0.00388	0.0005445	0.0041	6	51	MAGI1,WWOX,NEDD4L,MAGI3,MAGI2,PLEKHA5		GO: Biological Process	GO:0072657	protein localization to membrane		5.827e-48	2.552e-44	1.109e-45	9.942e-45	72	515	RPL21,RPL24,RPL30,RPL31,RPL32,RPL34,RPL37A,RPL41,RPLP0,RPLP1,RPLP2,RPS2,RPS3A,RPS4X,RPS5,RPS6,SPTBN1,RPS7,RPS8,RPS9,RPS11,RPS12,RPS13,RPS14,RPS15,SRP14,RPS16,RPS18,RPS19,RPS20,RPS23,RPS24,RPS25,RPS27,RPS27A,RPS28,RPL10A,RPL23,S100A10,UBA52,FAU,KIF5B,HSP90AA1,EZR,CIB1,KRT18,ANXA2,TMEM59,RPSA,RPL14,YWHAB,SEC62,CD24,RPL35,RPL13A,ATP1B1,MYL12B,RPL3,RPL4,RPL5,RPL6,RPL7,RPL7A,RPL8,RPL9,RPL10,RPL11,RPL1…
	GPX3	4.39678e-30	1.38595e-25	1.06827	0.265	0.099	16			Domain	PS50020	WW_DOMAIN_2	PROSITE	3.713e-06	0.00388	0.0005445	0.0041	6	51	MAGI1,WWOX,NEDD4L,MAGI3,MAGI2,PLEKHA5		GO: Biological Process	GO:0034655	nucleobase-containing compound catabolic process		2.656e-47	1.163e-43	4.847e-45	4.344e-44	66	418	RPL21,RPL24,RPL30,RPL31,RPL32,RPL34,HINT1,RPL37A,RPL41,RPLP0,RPLP1,RPLP2,RPS2,RPS3A,RPS4X,RPS5,RPS6,RPS7,RPS8,RPS9,RPS11,RPS12,RPS13,RPS14,RPS15,RPS16,RPS18,RPS19,RPS20,RPS23,RPS24,RPS25,RPS27,RPS27A,RPS28,RPL10A,CSDE1,RPL23,UBA52,FAU,BTG2,ZFP36L1,GPX1,RPSA,RPL14,PABPC1,IGFBP3,EIF4A2,RPL35,RPL13A,RPL3,RPL4,RPL5,RPL6,RPL7,RPL7A,RPL8,RPL9,RPL10,RPL11,RPL12,RPL13,RPL15,HNRNPR,RPL18,RPL19
	UBE2E2	1.13508e-29	3.578e-25	0.967223	0.278	0.109	16			Domain	IPR001202	WW_dom	InterPro	4.169e-06	0.004356	0.0005445	0.0041	6	52	MAGI1,WWOX,NEDD4L,MAGI3,MAGI2,PLEKHA5		GO: Biological Process	GO:0042254	ribosome biogenesis		4.684e-46	2.051e-42	8.204e-44	7.353e-43	59	322	RPL21,RPL24,RPL30,RPL31,RPL32,RPL34,RPL37A,RPL41,RPLP0,RPLP1,RPLP2,RPS2,RPS3A,RPS4X,RPS5,RPS6,RPS7,RPS8,RPS9,RPS11,RPS12,RPS13,RPS14,RPS15,RPS16,RPS18,RPS19,RPS20,NCL,RPS23,RPS24,RPS25,RPS27,RPS27A,RPS28,RPL10A,RPL23,UBA52,FAU,NPM1,RPSA,RPL14,RPL35,RPL13A,RPL3,RPL4,RPL5,RPL6,RPL7,RPL7A,RPL8,RPL9,RPL10,RPL11,RPL12,RPL13,RPL15,RPL18,RPL19
	ANK3	1.20708e-29	3.80497e-25	0.572298	0.707	0.601	16			Domain	PS00107	PROTEIN_KINASE_ATP	PROSITE	5.987e-06	0.006257	0.0006952	0.005234	15	459	AKT3,ERBB4,TRIO,SIK3,PTK2,BMPR1B,BRAF,FER,SIK2,PRKCA,PRKG1,MAPK8,MAPK10,NLK,CDK6		GO: Biological Process	GO:0016071	mRNA metabolic process		2.358e-45	1.033e-41	3.971e-43	3.559e-42	77	664	RPL21,RPL24,RPL30,RPL31,RPL32,RPL34,RPL37A,RPL41,RPLP0,RPLP1,RPLP2,RPS2,RPS3A,RPS4X,RPS5,RPS6,RPS7,RPS8,RPS9,RPS11,RPS12,RPS13,RPS14,RPS15,RPS16,RPS18,RPS19,RPS20,RPS23,RPS24,RPS25,RPS27,RPS27A,RPS28,HNRNPA2B1,DDX5,HNRNPU,RPL10A,CSDE1,RPL23,UBA52,FAU,BTG2,PAPOLA,ZFP36L1,HNRNPDL,NPM1,PTBP3,SRSF3,YBX1,HNRNPA3,RPSA,RPL14,APP,TMBIM6,PABPC1,PRPF40A,SF3B1,EIF4A2,RPL35,RPL13A,RPL3,RPL4,RPL5,RPL6,RPL7,RP…
	BTBD9	1.78951e-29	5.6409e-25	0.973804	0.338	0.159	16			Domain	IPR020590	Guanylate_kinase_CS	InterPro	7.399e-06	0.007732	0.0007732	0.005822	4	16	MAGI1,MAGI3,MAGI2,DLG2		GO: Biological Process	GO:0044270	cellular nitrogen compound catabolic process		1.973e-44	8.638e-41	3.199e-42	2.867e-41	66	462	RPL21,RPL24,RPL30,RPL31,RPL32,RPL34,HINT1,RPL37A,RPL41,RPLP0,RPLP1,RPLP2,RPS2,RPS3A,RPS4X,RPS5,RPS6,RPS7,RPS8,RPS9,RPS11,RPS12,RPS13,RPS14,RPS15,RPS16,RPS18,RPS19,RPS20,RPS23,RPS24,RPS25,RPS27,RPS27A,RPS28,RPL10A,CSDE1,RPL23,UBA52,FAU,BTG2,ZFP36L1,GPX1,RPSA,RPL14,PABPC1,IGFBP3,EIF4A2,RPL35,RPL13A,RPL3,RPL4,RPL5,RPL6,RPL7,RPL7A,RPL8,RPL9,RPL10,RPL11,RPL12,RPL13,RPL15,HNRNPR,RPL18,RPL19
	LL22NC03-2H8.5	3.43619e-29	1.08315e-24	1.06784	0.27	0.106	16			Domain	IPR023088	PDEase	InterPro	1.546e-05	0.01615	0.001468	0.01106	4	19	PDE4D,PDE8A,PDE10A,PDE7B		GO: Biological Process	GO:0006518	peptide metabolic process		2.504e-44	1.096e-40	3.916e-42	3.509e-41	84	847	RPL21,TPR,RPL24,EPRS,RPL30,RPL31,RPL32,RPL34,RPL37A,RPL41,RPLP0,RPLP1,GAPDH,RPLP2,RPS2,RPS3A,RPS4X,RPS5,RPS6,RPS7,RPS8,NACA,RPS9,RPS11,RPS12,RPS13,RPS14,RPS15,RPS16,RPS18,RPS19,RPS20,RPS23,RPS24,RPS25,RPS27,RPS27A,RPS28,HNRNPA2B1,RPL10A,CIRBP,RPL23,UBA52,FAU,BTG2,ZFP36L1,CLU,MMP7,NPM1,GPX1,RPSA,RPL14,APP,PABPC1,EEF1A1,GSTM3,GSTP1,EEF1D,EEF2,EIF4A2,EIF4G2,CNDP2,RPL35,EIF1,RPL13A,CTSH,RPL3,RPL4,RPL…
	THSD4	3.68361e-29	1.16115e-24	0.98635	0.305	0.134	16			Domain	IPR023174	PDEase_CS	InterPro	2.356e-05	0.02462	0.001759	0.01324	4	21	PDE4D,PDE8A,PDE10A,PDE7B		GO: Biological Process	GO:0046700	heterocycle catabolic process		2.617e-44	1.146e-40	3.952e-42	3.542e-41	66	464	RPL21,RPL24,RPL30,RPL31,RPL32,RPL34,HINT1,RPL37A,RPL41,RPLP0,RPLP1,RPLP2,RPS2,RPS3A,RPS4X,RPS5,RPS6,RPS7,RPS8,RPS9,RPS11,RPS12,RPS13,RPS14,RPS15,RPS16,RPS18,RPS19,RPS20,RPS23,RPS24,RPS25,RPS27,RPS27A,RPS28,RPL10A,CSDE1,RPL23,UBA52,FAU,BTG2,ZFP36L1,GPX1,RPSA,RPL14,PABPC1,IGFBP3,EIF4A2,RPL35,RPL13A,RPL3,RPL4,RPL5,RPL6,RPL7,RPL7A,RPL8,RPL9,RPL10,RPL11,RPL12,RPL13,RPL15,HNRNPR,RPL18,RPL19
	NEAT1	4.09283e-29	1.29014e-24	0.551392	0.698	0.518	16			Domain	PS00126	PDEASE_I	PROSITE	2.356e-05	0.02462	0.001759	0.01324	4	21	PDE4D,PDE8A,PDE10A,PDE7B		GO: Biological Process	GO:0043043	peptide biosynthetic process		7.54e-44	3.302e-40	1.101e-41	9.864e-41	77	696	RPL21,TPR,RPL24,EPRS,RPL30,RPL31,RPL32,RPL34,RPL37A,RPL41,RPLP0,RPLP1,GAPDH,RPLP2,RPS2,RPS3A,RPS4X,RPS5,RPS6,RPS7,RPS8,NACA,RPS9,RPS11,RPS12,RPS13,RPS14,RPS15,RPS16,RPS18,RPS19,RPS20,RPS23,RPS24,RPS25,RPS27,RPS27A,RPS28,HNRNPA2B1,RPL10A,CIRBP,RPL23,UBA52,FAU,BTG2,ZFP36L1,MMP7,NPM1,RPSA,RPL14,APP,PABPC1,EEF1A1,EEF1D,EEF2,EIF4A2,EIF4G2,CNDP2,RPL35,EIF1,RPL13A,RPL3,RPL4,RPL5,RPL6,RPL7,RPL7A,RPL8,RPL…
	RP11-123O10.4	5.06722e-29	1.59729e-24	0.884922	0.403	0.217	16			Domain	PF00233	PDEase_I	Pfam	2.356e-05	0.02462	0.001759	0.01324	4	21	PDE4D,PDE8A,PDE10A,PDE7B		GO: Biological Process	GO:0019439	aromatic compound catabolic process		1.053e-43	4.612e-40	1.488e-41	1.333e-40	66	474	RPL21,RPL24,RPL30,RPL31,RPL32,RPL34,HINT1,RPL37A,RPL41,RPLP0,RPLP1,RPLP2,RPS2,RPS3A,RPS4X,RPS5,RPS6,RPS7,RPS8,RPS9,RPS11,RPS12,RPS13,RPS14,RPS15,RPS16,RPS18,RPS19,RPS20,RPS23,RPS24,RPS25,RPS27,RPS27A,RPS28,RPL10A,CSDE1,RPL23,UBA52,FAU,BTG2,ZFP36L1,GPX1,RPSA,RPL14,PABPC1,IGFBP3,EIF4A2,RPL35,RPL13A,RPL3,RPL4,RPL5,RPL6,RPL7,RPL7A,RPL8,RPL9,RPL10,RPL11,RPL12,RPL13,RPL15,HNRNPR,RPL18,RPL19
	BICC1	1.29138e-28	4.07069e-24	0.786296	0.603	0.479	16			Domain	1.10.1300.10	-	Gene3D	2.862e-05	0.0299	0.001994	0.01501	4	22	PDE4D,PDE8A,PDE10A,PDE7B		GO: Biological Process	GO:0006412	translation		3.745e-43	1.64e-39	5.124e-41	4.592e-40	75	667	RPL21,TPR,RPL24,EPRS,RPL30,RPL31,RPL32,RPL34,RPL37A,RPL41,RPLP0,RPLP1,GAPDH,RPLP2,RPS2,RPS3A,RPS4X,RPS5,RPS6,RPS7,RPS8,NACA,RPS9,RPS11,RPS12,RPS13,RPS14,RPS15,RPS16,RPS18,RPS19,RPS20,RPS23,RPS24,RPS25,RPS27,RPS27A,RPS28,HNRNPA2B1,RPL10A,CIRBP,RPL23,UBA52,FAU,BTG2,ZFP36L1,NPM1,RPSA,RPL14,APP,PABPC1,EEF1A1,EEF1D,EEF2,EIF4A2,EIF4G2,RPL35,EIF1,RPL13A,RPL3,RPL4,RPL5,RPL6,RPL7,RPL7A,RPL8,RPL9,RPL10,RPL…
	NAALADL2	2.61284e-28	8.23619e-24	0.732234	0.566	0.425	16			Domain	PS00856	GUANYLATE_KINASE_1	PROSITE	3.442e-05	0.03597	0.001998	0.01505	4	23	MAGI1,MAGI3,MAGI2,DLG2		GO: Biological Process	GO:0072594	establishment of protein localization to organelle		9.955e-42	4.359e-38	1.321e-39	1.184e-38	74	676	RPL21,TPR,RPL24,RPL30,RPL31,RPL32,RPL34,RPL37A,RPL41,RPLP0,RPLP1,RPLP2,RPS2,RPS3A,RPS4X,RPS5,RPS6,SPTBN1,RPS7,RPS8,RPS9,RPS11,RPS12,RPS13,RPS14,RPS15,SRP14,RPS16,RPS18,RPS19,RPS20,RPS23,RPS24,RPS25,RPS27,RPS27A,RPS28,RPL10A,RPL23,UBA52,FAU,UBE2D3,PTTG1IP,HSP90AA1,HSP90AB1,RANBP2,LITAF,RPSA,RPL14,YWHAB,PDIA3,RHOA,TXNIP,TGFBR1,CCT6A,SEC62,PRDX1,RPL35,RPL13A,RPL3,RPL4,RPL5,RPL6,RPL7,RPL7A,RPL8,RPL9,…
	GMDS-AS1	1.53867e-27	4.85019e-23	0.8801	0.37	0.191	16			Domain	PS50052	GUANYLATE_KINASE_2	PROSITE	3.442e-05	0.03597	0.001998	0.01505	4	23	MAGI1,MAGI3,MAGI2,DLG2		GO: Biological Process	GO:0006605	protein targeting		1.193e-41	5.223e-38	1.509e-39	1.352e-38	76	723	RPL21,TPR,RPL24,RPL30,RPL31,RPL32,RPL34,RPL37A,RPL41,RPLP0,RPLP1,RPLP2,RPS2,RPS3A,RPS4X,RPS5,RPS6,SPTBN1,RPS7,RPS8,RPS9,RPS11,RPS12,RPS13,RPS14,RPS15,SRP14,RPS16,RPS18,RPS19,RPS20,RPS23,RPS24,RPS25,RPS27,RPS27A,RPS28,RPL10A,RPL23,UBA52,FAU,UBE2D3,PTTG1IP,HSP90AA1,HSP90AB1,RANBP2,CIB1,LITAF,ANXA2,RPSA,RPL14,YWHAB,PDIA3,RHOA,TXNIP,TGFBR1,SEC62,PRDX1,RPL35,RPL13A,MYL12B,RPL3,RPL4,RPL5,RPL6,RPL7,RPL7…
	INADL	5.46417e-27	1.72241e-22	0.729563	0.508	0.345	16			Domain	IPR002073	PDEase_catalytic_dom	InterPro	3.442e-05	0.03597	0.001998	0.01505	4	23	PDE4D,PDE8A,PDE10A,PDE7B		GO: Biological Process	GO:1901361	organic cyclic compound catabolic process		1.206e-41	5.28e-38	1.509e-39	1.352e-38	66	510	RPL21,RPL24,RPL30,RPL31,RPL32,RPL34,HINT1,RPL37A,RPL41,RPLP0,RPLP1,RPLP2,RPS2,RPS3A,RPS4X,RPS5,RPS6,RPS7,RPS8,RPS9,RPS11,RPS12,RPS13,RPS14,RPS15,RPS16,RPS18,RPS19,RPS20,RPS23,RPS24,RPS25,RPS27,RPS27A,RPS28,RPL10A,CSDE1,RPL23,UBA52,FAU,BTG2,ZFP36L1,GPX1,RPSA,RPL14,PABPC1,IGFBP3,EIF4A2,RPL35,RPL13A,RPL3,RPL4,RPL5,RPL6,RPL7,RPL7A,RPL8,RPL9,RPL10,RPL11,RPL12,RPL13,RPL15,HNRNPR,RPL18,RPL19
	MAPK10	2.59173e-26	8.16964e-22	0.710277	0.546	0.396	16			Domain	IPR008271	Ser/Thr_kinase_AS	InterPro	4.041e-05	0.04223	0.002026	0.01526	12	357	AKT3,TRIO,SIK3,BMPR1B,BRAF,SIK2,PRKCA,PRKG1,MAPK8,MAPK10,NLK,CDK6		GO: Biological Process	GO:0043604	amide biosynthetic process		3.196e-41	1.4e-37	3.888e-39	3.484e-38	78	780	RPL21,TPR,RPL24,EPRS,RPL30,RPL31,RPL32,RPL34,RPL37A,RPL41,RPLP0,RPLP1,GAPDH,RPLP2,RPS2,RPS3A,RPS4X,RPS5,RPS6,RPS7,RPS8,NACA,RPS9,RPS11,RPS12,RPS13,RPS14,RPS15,RPS16,RPS18,RPS19,RPS20,RPS23,RPS24,RPS25,RPS27,RPS27A,RPS28,HNRNPA2B1,RPL10A,CIRBP,RPL23,UBA52,FAU,BTG2,ZFP36L1,MMP7,NPM1,RPSA,RPL14,APP,PABPC1,EEF1A1,ARG2,EEF1D,EEF2,EIF4A2,EIF4G2,CNDP2,RPL35,EIF1,RPL13A,RPL3,RPL4,RPL5,RPL6,RPL7,RPL7A,RPL…
	KAZN	6.99583e-26	2.20522e-21	0.607145	0.573	0.405	16			Domain	SM00471	HDc	SMART	4.104e-05	0.04289	0.002026	0.01526	4	24	PDE4D,PDE8A,PDE10A,PDE7B		GO: Biological Process	GO:0034470	ncRNA processing		1.761e-40	7.712e-37	2.084e-38	1.868e-37	59	399	RPL21,RPL24,RPL30,RPL31,RPL32,RPL34,RPL37A,RPL41,RPLP0,RPLP1,RPLP2,RPS2,RPS3A,RPS4X,RPS5,RPS6,RPS7,RPS8,RPS9,RPS11,RPS12,RPS13,RPS14,RPS15,RPS16,RPS18,RPS19,RPS20,NCL,RPS23,RPS24,RPS25,RPS27,RPS27A,RPS28,HNRNPA2B1,RPL10A,RPL23,UBA52,FAU,RPSA,RPL14,RPL35,RPL13A,RPL3,RPL4,RPL5,RPL6,RPL7,RPL7A,RPL8,RPL9,RPL10,RPL11,RPL12,RPL13,RPL15,RPL18,RPL19
	ERC1	7.13503e-26	2.2491e-21	0.768488	0.519	0.358	16			Domain	IPR003607	HD/PDEase_dom	InterPro	4.104e-05	0.04289	0.002026	0.01526	4	24	PDE4D,PDE8A,PDE10A,PDE7B		GO: Biological Process	GO:0043603	cellular amide metabolic process		8.992e-40	3.937e-36	1.036e-37	9.286e-37	86	1023	RPL21,TPR,RPL24,EPRS,RPL30,RPL31,RPL32,RPL34,RPL37A,RPL41,RPLP0,RPLP1,GAPDH,RPLP2,RPS2,RPS3A,RPS4X,RPS5,RPS6,RPS7,RPS8,NACA,RPS9,RPS11,RPS12,RPS13,RPS14,RPS15,RPS16,RPS18,RPS19,RPS20,RPS23,RPS24,RPS25,RPS27,RPS27A,RPS28,HNRNPA2B1,RPL10A,CIRBP,RPL23,UBA52,FAU,BTG2,ZFP36L1,CLU,MMP7,NPM1,GPX1,RPSA,RPL14,APP,PABPC1,EEF1A1,ARG2,GSTM3,GSTP1,EEF1D,EEF2,ASAH1,EIF4A2,EIF4G2,CNDP2,RPL35,EIF1,RPL13A,CTSH,RP…
	NR2F2-AS1	2.1209e-25	6.68549e-21	0.889351	0.339	0.171	16			Domain	SM00220	S_TKc	SMART	4.266e-05	0.04457	0.002026	0.01526	12	359	AKT3,TRIO,SIK3,BMPR1B,BRAF,SIK2,PRKCA,PRKG1,MAPK8,MAPK10,NLK,CDK6		GO: Biological Process	GO:0022613	ribonucleoprotein complex biogenesis		1.37e-38	6.001e-35	1.539e-36	1.379e-35	61	468	RPL21,RPL24,RPL30,RPL31,RPL32,RPL34,RPL37A,RPL41,RPLP0,RPLP1,RPLP2,RPS2,RPS3A,RPS4X,RPS5,RPS6,RPS7,RPS8,RPS9,RPS11,RPS12,RPS13,RPS14,RPS15,RPS16,RPS18,RPS19,RPS20,NCL,RPS23,RPS24,RPS25,RPS27,RPS27A,RPS28,RPL10A,CIRBP,RPL23,UBA52,FAU,NPM1,RPSA,RPL14,SF3B1,RPL35,RPL13A,RPL3,RPL4,RPL5,RPL6,RPL7,RPL7A,RPL8,RPL9,RPL10,RPL11,RPL12,RPL13,RPL15,RPL18,RPL19
	PDE7B	3.92931e-25	1.2386e-20	0.853605	0.407	0.238	16			Domain	PS00108	PROTEIN_KINASE_ST	PROSITE	4.622e-05	0.0483	0.0021	0.01581	12	362	AKT3,TRIO,SIK3,BMPR1B,BRAF,SIK2,PRKCA,PRKG1,MAPK8,MAPK10,NLK,CDK6		GO: Biological Process	GO:0033365	protein localization to organelle		6.723e-38	2.944e-34	7.36e-36	6.596e-35	80	919	RPL21,TPR,RPL24,RPL30,RPL31,RPL32,RPL34,RPL37A,RPL41,RPLP0,RPLP1,RPLP2,RPS2,RPS3A,RPS4X,RPS5,RPS6,SPTBN1,RPS7,RPS8,RPS9,BAG1,RPS11,RPS12,RPS13,RPS14,RPS15,SRP14,RPS16,RPS18,RPS19,RPS20,RPS23,RPS24,RPS25,RPS27,RPS27A,RPS28,RPL10A,RPL23,UBA52,FAU,UBE2D3,PTTG1IP,HSP90AA1,HSP90AB1,NPM1,EZR,RANBP2,YBX1,LITAF,LAMTOR5,RPSA,RPL14,YWHAB,PDIA3,RHOA,TXNIP,TGFBR1,CCT6A,SEC62,PRDX1,CD81,RPL35,RPL13A,RPL3,RPL4…
	RBPMS	1.34283e-24	4.23285e-20	0.643556	0.606	0.498	16			Pathway	83049	ErbB signaling pathway	BioSystems: KEGG	4.555e-06	0.004268	0.004268	0.03167	7	86	AKT3,ERBB4,PTK2,BRAF,PRKCA,MAPK8,MAPK10		GO: Biological Process	GO:0044265	cellular macromolecule catabolic process		7.512e-37	3.29e-33	8.023e-35	7.19e-34	81	977	RPL21,TPR,RPL24,RPL30,HSP90B1,RPL31,RPL32,RPL34,RPL37A,RPL41,RPLP0,RPLP1,RPLP2,RPS2,RPS3A,RPS4X,RPS5,RPS6,PSMA7,RPS7,RPS8,RPS9,RPS11,RPS12,RPS13,RPS14,RPS15,RPS16,RPS18,RPS19,RPS20,RPS23,RPS24,RPS25,RPS27,RPS27A,RPS28,RPL10A,CSDE1,RPL23,UBA52,UBB,UBC,FAU,UBXN4,BTG2,UBE2D3,ZFP36L1,CLU,ANAPC16,PTTG1IP,HSP90AB1,EZR,ANXA2,DUSP1,GPX1,RPSA,RPL14,PABPC1,IGFBP3,EIF4A2,CD81,RPL35,RPL13A,CTSH,RPL3,RPL4,RPL…
	ABTB2	2.82627e-24	8.90898e-20	0.920801	0.357	0.195	16			Pathway	P00018	EGF receptor signaling pathway	PantherDB	2.458e-05	0.02303	0.01151	0.08544	7	111	AKT3,ERBB4,NF1,BRAF,PRKCA,MAPK8,MAPK10		GO: Biological Process	GO:0006886	intracellular protein transport		1.733e-35	7.587e-32	1.807e-33	1.619e-32	84	1105	RPL21,TPR,RPL24,RPL30,HSP90B1,RPL31,RPL32,RPL34,RPL37A,RPL41,RPLP0,RPLP1,RPLP2,RPS2,RPS3A,RPS4X,RPS5,RPS6,SPTBN1,RPS7,RPS8,RPS9,RPS11,RPS12,RPS13,RPS14,RPS15,SRP14,RPS16,RPS18,RPS19,RPS20,RPS23,RPS24,RPS25,RPS27,RPS27A,RPS28,RPL10A,RPL23,UBA52,FAU,UBE2D3,KIF5B,HSPA9,PTTG1IP,HSP90AA1,HSP90AB1,NPM1,RANBP2,CIB1,KRT18,LITAF,ANXA2,RPSA,DYNLT1,RPL14,YWHAB,PDIA3,RHOA,TXNIP,TGFBR1,SEC62,PRDX1,CD24,RPL35,…
	SETBP1	1.68465e-23	5.31034e-19	0.749987	0.398	0.235	16			Pathway	83071	Tight junction	BioSystems: KEGG	5.275e-05	0.04943	0.01603	0.1189	8	170	MAGI1,NEDD4L,DLG2,CGNL1,PRKAG2,MAPK8,PARD3,MAPK10		GO: Biological Process	GO:0061024	membrane organization		4.666e-35	2.043e-31	4.752e-33	4.258e-32	83	1091	RPL21,TPR,RPL24,RPL30,RPL31,RPL32,RPL34,MAL,RPL37A,RPL41,RPLP0,RPLP1,RPLP2,RPS2,RPS3A,RPS4X,RPS5,RPS6,SPTBN1,RPS7,RPS8,RPS9,RPS11,RPS12,RPS13,RPS14,RPS15,SRP14,RPS16,RPS18,RPS19,RPS20,RPS23,RPS24,RPS25,RPS27,RPS27A,RPS28,RPL10A,RPL23,S100A10,UBA52,FAU,CLU,KIF5B,PLSCR1,HSP90AA1,EZR,RANBP2,CIB1,KRT18,ANXA2,TMEM59,RPSA,RPL14,PPIA,YWHAB,ARF1,CD9,SEC62,CD24,CD59,CLINT1,RPL35,RPL13A,ATP1B1,MYL12B,RPL3,…
	PTPRM	2.52523e-23	7.96003e-19	0.90659	0.354	0.201	16			Pubmed	28611215	Genome-wide CRISPR screen identifies HNRNPL as a prostate cancer dependency regulating RNA splicing.	Pubmed	6.361e-40	1.154e-35	1.154e-35	1.198e-34	59	1489	RAD51B,COL4A5,MAGI1,ZFAND3,PDE4D,ZBTB20,WWOX,NEDD4L,ANK3,LUC7L3,TRIO,MYO9A,BCAS3,TBC1D5,SAMD12,FBXL17,TNRC6B,MAGI3,PARD3B,BTBD9,ARL15,PDE10A,NAALADL2,JMJD1C,SNX29,PTK2,FAF1,ARHGAP6,BMPR1B,PPP2R3A,UBE2E2,FTX,PTPRG,PLXDC2,ATXN1,NFIB,KIAA1217,SBF2,SETBP1,EXOC6B,FOXP1,CAMKMT,PRKN,LIMCH1,RERE,SPIDR,LRBA,PAN3,PRKAG2,PARD3,MBD5,IMMP2L,PCCA,MAML3,TRAPPC9,SMYD3,GOLGA4,NLK,EXOC4		GO: Biological Process	GO:0006396	RNA processing		1.092e-33	4.782e-30	1.087e-31	9.74e-31	75	913	RPL21,RPL24,RPL30,RPL31,RPL32,RPL34,RPL37A,RPL41,RPLP0,RPLP1,RPLP2,RPS2,RPS3A,RPS4X,RPS5,RPS6,RPS7,RPS8,RPS9,RPS11,RPS12,RPS13,RPS14,RPS15,RPS16,RPS18,RPS19,RPS20,NCL,RPS23,RPS24,RPS25,RPS27,RPS27A,RPS28,HNRNPA2B1,DDX5,HNRNPU,RPL10A,RPL23,UBA52,FAU,BTG2,PAPOLA,HNRNPDL,NPM1,PTBP3,SRSF3,YBX1,HNRNPA3,RPSA,RPL14,APP,TMBIM6,PABPC1,PRPF40A,SF3B1,RPL35,RPL13A,RPL3,RPL4,RPL5,RPL6,RPL7,RPL7A,RPL8,RPL9,RPL…
	SDK1	4.83986e-23	1.52562e-18	0.954834	0.35	0.196	16			Pubmed	15840001	Characterization of an exchangeable gene trap using pU-17 carrying a stop codon-beta geo cassette.	Pubmed	6.802e-18	1.234e-13	4.499e-14	4.671e-13	24	504	FAM172A,RBPMS,TCF12,NEDD4L,STAG1,MYO1E,TNRC6B,MED13L,ARL15,JMJD1C,FAF1,KANK1,KANSL1,PTPRG,KIAA1217,RABGAP1L,TNRC6A,PLEKHA5,KAZN,RERE,WDFY3,PARD3,MBD5,EXOC4		GO: Biological Process	GO:1901566	organonitrogen compound biosynthetic process		4.984e-33	2.182e-29	4.85e-31	4.346e-30	92	1444	RPL21,ATP5MC3,TPR,RPL24,EPRS,RPL30,RPL31,RPL32,RPL34,RPL37A,RPL41,RPLP0,RPLP1,GAPDH,RPLP2,RPS2,RPS3A,RPS4X,RPS5,RPS6,RPS7,RPS8,NACA,RPS9,RPS11,RPS12,RPS13,RPS14,RPS15,RPS16,RPS18,RPS19,RPS20,RPS23,RPS24,RPS25,RPS27,RPS27A,RPS28,HNRNPA2B1,RPL10A,CIRBP,RPL23,UBA52,FAU,BTG2,SAT1,MGST3,ZFP36L1,PKM,GNAS,MMP7,ALDOA,PLSCR1,NPM1,CALM1,RPSA,RPL14,APP,PABPC1,EEF1A1,ARG2,GSTM3,GSTP1,EEF1D,EEF2,GUK1,EIF4A2,E…
	PTPRG	5.01748e-23	1.58161e-18	0.765564	0.403	0.24	16			Pubmed	10512203	Exchangeable gene trap using the Cre/mutated lox system.	Pubmed	7.442e-18	1.35e-13	4.499e-14	4.671e-13	24	506	FAM172A,RBPMS,TCF12,NEDD4L,STAG1,MYO1E,TNRC6B,MED13L,ARL15,JMJD1C,FAF1,KANK1,KANSL1,PTPRG,KIAA1217,RABGAP1L,TNRC6A,PLEKHA5,KAZN,RERE,WDFY3,PARD3,MBD5,EXOC4		GO: Biological Process	GO:0034660	ncRNA metabolic process		6.295e-33	2.756e-29	5.992e-31	5.37e-30	60	563	RPL21,RPL24,EPRS,RPL30,RPL31,RPL32,RPL34,RPL37A,RPL41,RPLP0,RPLP1,RPLP2,RPS2,RPS3A,RPS4X,RPS5,RPS6,RPS7,RPS8,RPS9,RPS11,RPS12,RPS13,RPS14,RPS15,RPS16,RPS18,RPS19,RPS20,NCL,RPS23,RPS24,RPS25,RPS27,RPS27A,RPS28,HNRNPA2B1,RPL10A,RPL23,UBA52,FAU,RPSA,RPL14,RPL35,RPL13A,RPL3,RPL4,RPL5,RPL6,RPL7,RPL7A,RPL8,RPL9,RPL10,RPL11,RPL12,RPL13,RPL15,RPL18,RPL19
	NR3C2	5.26353e-23	1.65917e-18	0.812158	0.486	0.343	16			Pubmed	28671696	Spatiotemporal profile of postsynaptic interactomes integrates components of complex brain disorders.	Pubmed	5.868e-14	1.064e-09	2.661e-10	2.763e-09	26	916	GPHN,TANC2,MAGI1,SORBS2,NEDD4L,ANK3,TRIO,ARGLU1,ERC1,SYNE1,TBC1D5,TNRC6B,SIK3,BTBD9,PTK2,MAGI2,NF1,KIAA1217,PRKCA,DLG2,PLEKHA5,LIMCH1,SSH2,WDFY3,PARD3,GOLGA4		GO: Biological Process	GO:0009057	macromolecule catabolic process		1.832e-31	8.022e-28	1.707e-29	1.53e-28	83	1223	RPL21,TPR,RPL24,RPL30,HSP90B1,RPL31,RPL32,RPL34,RPL37A,RPL41,RPLP0,RPLP1,RPLP2,RPS2,RPS3A,RPS4X,RPS5,RPS6,PSMA7,RPS7,RPS8,RPS9,RPS11,RPS12,RPS13,RPS14,RPS15,RPS16,RPS18,RPS19,RPS20,RPS23,RPS24,RPS25,RPS27,RPS27A,RPS28,RPL10A,CSDE1,RPL23,UBA52,UBB,UBC,FAU,UBXN4,BTG2,UBE2D3,ZFP36L1,CLU,ANAPC16,PTTG1IP,HSP90AB1,EZR,CALM1,ANXA2,DUSP1,GPX1,RPSA,RPL14,PABPC1,IGFBP3,EIF4A2,CD81,FUCA1,RPL35,RPL13A,CTSH,R…
	MBD5	2.37357e-22	7.48196e-18	0.712051	0.469	0.325	16			Pubmed	15368895	Prediction of the coding sequences of mouse homologues of KIAA gene: IV. The complete nucleotide sequences of 500 mouse KIAA-homologous cDNAs identified by screening of terminal sequences of cDNA clones randomly sampled from size-fractionated libraries.	Pubmed	4.346e-13	7.881e-09	1.576e-09	1.637e-08	19	471	TANC2,SH3RF1,BAZ2B,COBLL1,MAGI3,BTBD9,JMJD1C,TRPM3,SBF2,SCAPER,KAZN,SSH2,CGNL1,SPIDR,MBD5,MAML3,TRAPPC9,EXOC4,CCSER1		GO: Biological Process	GO:0034613	cellular protein localization		2.262e-30	9.906e-27	2.064e-28	1.85e-27	95	1666	RPL21,TPR,RPL24,RPL30,HSP90B1,RPL31,RPL32,RPL34,RPL37A,RPL41,RPLP0,RPLP1,RPLP2,RPS2,RPS3A,RPS4X,RPS5,RPS6,SPTBN1,RPS7,RPS8,RPS9,BAG1,RPS11,RPS12,RPS13,RPS14,RPS15,SRP14,RPS16,RPS18,RPS19,RPS20,RPS23,RPS24,RPS25,RPS27,RPS27A,RPS28,IQGAP1,RPL10A,RPL23,S100A10,UBA52,FAU,UBE2D3,KIF5B,HSPA9,PTTG1IP,HSP90AA1,HSP90AB1,NPM1,EZR,RANBP2,CIB1,KRT18,YBX1,LITAF,LAMTOR5,ANXA2,TMEM59,ID1,RPSA,DYNLT1,RPL14,YWHAB…
	RP11-96H19.1	2.84982e-22	8.98319e-18	0.906345	0.293	0.146	16			Pubmed	19240061	Coeliac disease-associated risk variants in TNFAIP3 and REL implicate altered NF-kappaB signalling.	Pubmed	1.177e-12	2.134e-08	3.557e-09	3.693e-08	15	265	SOX6,THSD4,ERBB4,SORBS2,ZBTB20,AGBL4,MAGI2,TRPM3,MACROD2,KCNIP4,MAML2,FHIT,PARD3,IMMP2L,MPPED2		GO: Biological Process	GO:0070727	cellular macromolecule localization		3.621e-30	1.586e-26	3.236e-28	2.9e-27	95	1676	RPL21,TPR,RPL24,RPL30,HSP90B1,RPL31,RPL32,RPL34,RPL37A,RPL41,RPLP0,RPLP1,RPLP2,RPS2,RPS3A,RPS4X,RPS5,RPS6,SPTBN1,RPS7,RPS8,RPS9,BAG1,RPS11,RPS12,RPS13,RPS14,RPS15,SRP14,RPS16,RPS18,RPS19,RPS20,RPS23,RPS24,RPS25,RPS27,RPS27A,RPS28,IQGAP1,RPL10A,RPL23,S100A10,UBA52,FAU,UBE2D3,KIF5B,HSPA9,PTTG1IP,HSP90AA1,HSP90AB1,NPM1,EZR,RANBP2,CIB1,KRT18,YBX1,LITAF,LAMTOR5,ANXA2,TMEM59,ID1,RPSA,DYNLT1,RPL14,YWHAB…
	KCTD8	8.92154e-22	2.81225e-17	0.965667	0.318	0.171	16			Pubmed	20936779	A human MAP kinase interactome.	Pubmed	7.657e-12	1.389e-07	1.984e-08	2.06e-07	18	486	MAGI1,SH3RF1,NEDD4L,ANK3,MYO9A,SYNE1,COBLL1,SIK3,PNISR,PTK2,KANSL1,BRAF,ATXN1,TNRC6A,PLEKHA5,CGNL1,MBD5,MAPK10		GO: Biological Process	GO:0044248	cellular catabolic process		5.569e-30	2.438e-26	4.877e-28	4.371e-27	99	1828	RPL21,TPR,RPL24,ATP6V1A,RPL30,HSP90B1,RPL31,RPL32,RPL34,HINT1,RPL37A,RPL41,PSAP,RPLP0,RPLP1,GAPDH,RPLP2,ACADVL,ACAT1,RPS2,RPS3A,RPS4X,RPS5,RPS6,PSMA7,RPS7,RPS8,RPS9,RPS11,RPS12,RPS13,RPS14,RPS15,RPS16,RPS18,RPS19,RPS20,RPS23,RPS24,RPS25,RPS27,RPS27A,RPS28,RPL10A,CSDE1,RPL23,UBA52,UBB,UBC,FAU,UBXN4,BTG2,UBE2D3,ZFP36L1,CLU,ANAPC16,PTTG1IP,HSP90AB1,EZR,VMP1,ATP6V0E1,CALM1,ANXA2,DUSP1,TMEM59,GPX1,ATP…
	EXT1	1.52037e-21	4.79252e-17	0.814957	0.275	0.129	16			Pubmed	23793025	Genome-wide meta-analysis identifies new susceptibility loci for migraine.	Pubmed	7.546e-11	1.369e-06	1.711e-07	1.776e-06	9	78	NEDD4L,ARL15,NR2F2-AS1,KANK1,RABGAP1L,FOXP1,LIMCH1,PRKG1,SMYD3		GO: Biological Process	GO:0015031	protein transport		8.582e-30	3.758e-26	7.369e-28	6.604e-27	102	1948	RPL21,TPR,RPL24,ATP6V1A,RPL30,HSP90B1,RPL31,RPL32,RPL34,RPL37A,RPL41,RPLP0,RPLP1,RPLP2,RPS2,RPS3A,RPS4X,RPS5,RPS6,SPTBN1,RPS7,RPS8,NACA,RPS9,RPS11,HLA-E,RPS12,RPS13,RPS14,RPS15,SRP14,RPS16,RPS18,RPS19,RPS20,NCL,RPS23,RPS24,RPS25,RPS27,RPS27A,RPS28,RPL10A,RPL23,UBA52,FAU,UBE2D3,CLU,BTF3,KIF5B,GNAS,HSPA9,PTTG1IP,HSP90AA1,HSP90AB1,HSPD1,NPM1,EZR,RANBP2,CIB1,ATP6V0E1,KRT18,LITAF,ANXA2,CANX,ATP6V1G1,R…
	COBLL1	4.07649e-21	1.28499e-16	0.631935	0.67	0.615	16			Pubmed	19322201	Ubiquitin-mediated proteolysis of HuR by heat shock.	Pubmed	3.007e-10	5.453e-06	6.059e-07	6.291e-06	29	1671	COL4A5,FNDC3B,FAM172A,AHI1,ZBTB20,TCF12,NEDD4L,BAZ2B,ARGLU1,MECOM,FNDC3A,SIK3,PTK2,UBE2E2,NFIB,PRKCA,PLEKHA5,FOXP1,CAMKMT,KAZN,LIMCH1,RERE,SSH2,ZCCHC7,PAN3,PRKAG2,PDE7B,NLK,CDK6		GO: Biological Process	GO:1901575	organic substance catabolic process		8.927e-28	3.909e-24	7.518e-26	6.737e-25	98	1910	RPL21,TPR,RPL24,RPL30,HSP90B1,RPL31,RPL32,RPL34,HINT1,RPL37A,RPL41,RPLP0,RPLP1,GAPDH,RPLP2,ACADVL,ACAT1,RPS2,RPS3A,RPS4X,RPS5,RPS6,PSMA7,RPS7,RPS8,RPS9,RPS11,RPS12,RPS13,RPS14,RPS15,RPS16,RPS18,RPS19,RPS20,RPS23,RPS24,RPS25,RPS27,RPS27A,PFKFB3,RPS28,PGK1,RPL10A,CSDE1,RPL23,UBA52,UBB,UBC,FAU,UBXN4,BTG2,UBE2D3,SAT1,ZFP36L1,CLU,PKM,ANAPC16,ALDOA,PTTG1IP,HSP90AB1,EZR,CALM1,ANXA2,DUSP1,GPX1,RPSA,RPL14…
	TOX	6.00776e-21	1.89377e-16	0.653259	0.593	0.491	16			Pubmed	22952603	Genome-wide association study of d-amphetamine response in healthy volunteers identifies putative associations, including cadherin 13 (CDH13).	Pubmed	3.363e-10	6.099e-06	6.099e-07	6.333e-06	7	38	WWOX,NEDD4L,KCTD8,FBXL17,FHIT,TRAPPC9,CCSER1		GO: Biological Process	GO:0042255	ribosome assembly		2.724e-16	1.193e-12	2.251e-14	2.017e-13	16	57	RPL24,RPS2,RPS5,RPS14,RPS15,RPS19,RPS25,RPS27,NPM1,RPSA,RPL3,RPL5,RPL6,RPL10,RPL11,RPL12
	GAREM	7.07132e-21	2.22902e-16	0.869682	0.332	0.184	16			Pubmed	18519826	Molecular genetics of successful smoking cessation: convergent genome-wide association study results.	Pubmed	7.922e-10	1.437e-05	1.306e-06	1.356e-05	9	101	THSD4,MAGI1,TRIO,GLIS3,TMTC2,KCNIP4,PRKN,KAZN,PRKG1		GO: Biological Process	GO:0042274	ribosomal small subunit biogenesis		5.8e-14	2.54e-10	4.704e-12	4.215e-11	15	65	RPS2,RPS5,RPS6,RPS7,RPS8,RPS14,RPS15,RPS16,RPS19,RPS24,RPS25,RPS27,RPS28,NPM1,RPSA
	SMYD3	8.13696e-21	2.56493e-16	0.804538	0.341	0.192	16			Pubmed	24255178	Protein interaction network of the mammalian Hippo pathway reveals mechanisms of kinase-phosphatase interactions.	Pubmed	1.718e-09	3.116e-05	2.596e-06	2.696e-05	15	446	TANC2,MAGI1,SORBS2,SH3RF1,ERC1,TBC1D5,TNRC6B,GRIP1,ARID1B,NF1,BRAF,TNRC6A,PLEKHA5,PARD3,TRAPPC9		GO: Biological Process	GO:0042273	ribosomal large subunit biogenesis		5.394e-12	2.362e-08	4.295e-10	3.849e-09	13	59	RPL24,RPL10A,NPM1,RPL14,RPL35,RPL3,RPL5,RPL6,RPL7,RPL7A,RPL10,RPL11,RPL12
	FHOD3	4.42091e-20	1.39356e-15	0.784337	0.373	0.228	16			Pubmed	28706196	Synaptic GAP and GEF Complexes Cluster Proteins Essential for GTP Signaling.	Pubmed	2.235e-09	4.053e-05	3.117e-06	3.237e-05	12	259	GPHN,SORBS2,ANK3,TRIO,SYNE1,SIK3,BTBD9,PTK2,NF1,PRKCA,DLG2,MAPK10		GO: Biological Process	GO:0012501	programmed cell death		1.395e-10	6.107e-07	1.091e-08	9.774e-08	68	1952	TPT1,HSP90B1,HINT1,MAL,SERBP1,GAPDH,SPP1,RPS3A,PDK4,RPS6,NACA,BAG1,RTN3,NCL,RPS27A,DDX5,UBA52,TSC22D1,UBB,UBC,BTG2,UBE2D3,ZFP36L1,CLU,TAX1BP1,PKM,ITM2C,ITM2B,PLSCR1,HSPA9,PTTG1IP,HSP90AA1,HSP90AB1,HSPD1,NPM1,KRT8,CIB1,KRT18,YBX1,LITAF,LAMTOR5,GDF15,DUSP1,RTN4,DUSP6,GPX1,ID1,ST6GAL1,APP,TMBIM6,SKIL,LDHA,AQP2,NUPR1,YWHAB,PDIA3,CRYAB,RHOA,TXNIP,GSTP1,TGFBR1,IGFBP3,CD24,CD59,EPCAM,CTSH,SOD1,SOD2
	PARD3B	5.27543e-20	1.66292e-15	0.744386	0.389	0.246	16			Pubmed	23251661	Novel genetic loci identified for the pathophysiology of childhood obesity in the Hispanic population.	Pubmed	4.83e-09	8.76e-05	6.257e-06	6.496e-05	19	817	RAD51B,PDE4D,BCAS3,MAGI3,FHOD3,EXT1,NAALADL2,SNX29,MAGI2,SLC8A1,MACROD2,DLG2,KCNIP4,PRKG1,SPAG16,SDK1,TRAPPC9,SMYD3,BICC1		GO: Biological Process	GO:0006915	apoptotic process		1.973e-10	8.641e-07	1.516e-08	1.359e-07	67	1923	TPT1,HSP90B1,HINT1,MAL,SERBP1,GAPDH,SPP1,RPS3A,PDK4,RPS6,NACA,BAG1,RTN3,NCL,RPS27A,DDX5,UBA52,TSC22D1,UBB,UBC,BTG2,UBE2D3,ZFP36L1,CLU,TAX1BP1,ITM2C,ITM2B,PLSCR1,HSPA9,PTTG1IP,HSP90AA1,HSP90AB1,HSPD1,NPM1,KRT8,CIB1,KRT18,YBX1,LITAF,LAMTOR5,GDF15,DUSP1,RTN4,DUSP6,GPX1,ID1,ST6GAL1,APP,TMBIM6,SKIL,LDHA,AQP2,NUPR1,YWHAB,PDIA3,CRYAB,RHOA,TXNIP,GSTP1,TGFBR1,IGFBP3,CD24,CD59,EPCAM,CTSH,SOD1,SOD2
	SCAPER	1.10419e-19	3.48064e-15	0.745798	0.329	0.184	16			Pubmed	12168954	Construction of expression-ready cDNA clones for KIAA genes: manual curation of 330 KIAA cDNA clones.	Pubmed	6.092e-09	0.0001105	7.366e-06	7.648e-05	11	225	TOX,ERC1,SYNE1,TNRC6B,FNDC3A,SIK3,MED13L,SETBP1,SIK2,PLEKHA5,WDFY3		GO: Biological Process	GO:0071826	ribonucleoprotein complex subunit organization		2.402e-10	1.052e-06	1.813e-08	1.625e-07	20	218	RPL24,RPS2,RPS5,RPS14,RPS15,RPS19,RPS25,RPS27,CIRBP,KIF5B,NPM1,RPSA,SF3B1,RPL13A,RPL3,RPL5,RPL6,RPL10,RPL11,RPL12
	MACC1	2.29691e-19	7.24034e-15	0.821946	0.271	0.137	16			Pubmed	24529757	Genome-wide association study combining pathway analysis for typical sporadic amyotrophic lateral sclerosis in Chinese Han populations.	Pubmed	6.624e-09	0.0001201	7.508e-06	7.795e-05	8	89	ERBB4,NEDD4L,ANK3,DACH1,PTH2R,BMPR1B,MACROD2,CCSER1		GO: Biological Process	GO:0000028	ribosomal small subunit assembly		3.457e-10	1.514e-06	2.566e-08	2.299e-07	8	20	RPS2,RPS5,RPS14,RPS15,RPS19,RPS25,RPS27,RPSA
	RERE	4.31169e-19	1.35913e-14	0.723385	0.385	0.24	16			Pubmed	24324551	Genome wide association study (GWAS) of Chagas cardiomyopathy in Trypanosoma cruzi seropositive subjects.	Pubmed	9.768e-09	0.0001772	1.042e-05	0.0001082	9	134	THSD4,MAGI2,SLC8A1,ATXN1,LINC01482,DLG2,KAZN,CADPS2,IMMP2L		GO: Biological Process	GO:0010608	posttranscriptional regulation of gene expression		4.227e-10	1.851e-06	3.085e-08	2.764e-07	29	475	TPR,EPRS,SERBP1,GAPDH,RPS4X,RPS5,PSMA7,RPS9,RPS14,RPS27A,HNRNPA2B1,HNRNPU,CIRBP,UBA52,UBB,UBC,BTG2,ZFP36L1,NPM1,YBX1,APP,YWHAB,PABPC1,EEF2,EIF4A2,EIF4G2,EIF1,RPL13A,HNRNPR
	PCCA	4.9688e-19	1.56627e-14	0.737077	0.382	0.244	16			Pubmed	11214970	Prediction of the coding sequences of unidentified human genes. XIX. The complete sequences of 100 new cDNA clones from brain which code for large proteins in vitro.	Pubmed	1.959e-08	0.0003552	1.974e-05	0.0002049	8	102	SYNE1,FHOD3,SBF2,PLEKHA5,SSH2,CGNL1,EXOC4,CCSER1		GO: Biological Process	GO:0022618	ribonucleoprotein complex assembly		7.358e-10	3.222e-06	5.282e-08	4.734e-07	19	208	RPL24,RPS2,RPS5,RPS14,RPS15,RPS19,RPS25,RPS27,CIRBP,NPM1,RPSA,SF3B1,RPL13A,RPL3,RPL5,RPL6,RPL10,RPL11,RPL12
	COL4A5	5.75804e-19	1.81505e-14	0.835473	0.332	0.195	16			Pubmed	12693553	Prediction of the coding sequences of mouse homologues of KIAA gene: II. The complete nucleotide sequences of 400 mouse KIAA-homologous cDNAs identified by screening of terminal sequences of cDNA clones randomly sampled from size-fractionated libraries.	Pubmed	2.808e-08	0.0005092	2.68e-05	0.0002783	13	395	FRAS1,SORBS2,NEDD4L,ERC1,SYNE1,TNRC6B,MED13L,MAGI2,KANK1,KANSL1,RABGAP1L,LIMCH1,RERE		GO: Biological Process	GO:0009719	response to endogenous stimulus		1.254e-09	5.492e-06	8.858e-08	7.939e-07	61	1740	TPR,ATP6V1A,HSP90B1,ACAT1,SPP1,PDK4,RPS27A,DDX5,HNRNPU,IQGAP1,UBA52,UBB,UBC,BTG2,UBE2D3,MGST3,PKM,NUCKS1,GNAS,HSD11B2,AKR1B1,HSP90AA1,CA2,EZR,CIB1,SRSF3,ATP6V0E1,CALM1,KRT19,YBX1,RBBP8,LAMTOR5,GDF15,ANXA2,DUSP1,DUSP6,ID1,ATP6V1G1,APP,TMBIM6,SKIL,LDHA,CREM,EEF1A1,CRYAB,GSTM3,RHOA,TXNIP,GSTP1,TGFBR1,EEF2,CD9,CD24,PRKAR1A,H3F3B,CD81,HADHA,ATP1A1,CTSH,PTGES3,SOD1
	PLXDC2	5.82346e-19	1.83567e-14	0.848195	0.281	0.145	16			Pubmed	16919269	A global genomic transcriptional code associated with CNS-expressed genes.	Pubmed	1.194e-07	0.002166	0.0001083	0.001124	11	301	ZBTB20,TCF12,WWOX,OXR1,ESRRG,DACH1,FAF1,PKHD1,RORA,LRBA,PCCA		GO: Biological Process	GO:0043066	negative regulation of apoptotic process		2.807e-09	1.229e-05	1.951e-07	1.748e-06	40	905	TPT1,HSP90B1,SPP1,RPS3A,PDK4,RPS6,NACA,BAG1,NCL,RPS27A,UBA52,TSC22D1,UBB,UBC,BTG2,CLU,TAX1BP1,HSPA9,PTTG1IP,HSP90AB1,HSPD1,NPM1,CIB1,KRT18,YBX1,LAMTOR5,DUSP1,GPX1,ID1,ST6GAL1,TMBIM6,CRYAB,RHOA,GSTP1,TGFBR1,CD59,EPCAM,CTSH,SOD1,SOD2
	SBF2	6.12e-19	1.92915e-14	0.796386	0.354	0.216	16			Pubmed	11156964	HIV-1 Tat protein down-regulates CREB transcription factor expression in PC12 neuronal cells through a phosphatidylinositol 3-kinase/AKT/cyclic nucleoside phosphodiesterase pathway.	Pubmed	1.769e-07	0.003208	0.0001528	0.001586	5	29	AKT3,PDE4D,PDE8A,PDE10A,PIK3C2G		GO: Biological Process	GO:0010941	regulation of cell death		3.205e-09	1.403e-05	2.193e-07	1.965e-06	58	1650	TPT1,HSP90B1,MAL,SERBP1,PSAP,SPP1,RPS3A,PDK4,RPS6,NACA,BAG1,NCL,RPS27A,UBA52,TSC22D1,UBB,UBC,BTG2,CLU,TAX1BP1,ITM2C,PLSCR1,HSPA9,PTTG1IP,HSP90AB1,HSPD1,NPM1,CIB1,KRT18,YBX1,LAMTOR5,GDF15,DUSP1,RTN4,DUSP6,GPX1,ID1,ST6GAL1,TMBIM6,SKIL,LDHA,NUPR1,YWHAB,PDIA3,EEF1A1,CRYAB,RHOA,TXNIP,GSTP1,TGFBR1,EEF1D,IGFBP3,CD59,EPCAM,CTSH,PTGES3,SOD1,SOD2
	CDK6	7.49453e-19	2.36243e-14	0.96018	0.309	0.178	16			Pubmed	22589738	Genome-wide association for abdominal subcutaneous and visceral adipose reveals a novel locus for visceral fat in women.	Pubmed	2.271e-07	0.004118	0.0001872	0.001943	9	193	SORBS2,TOX,ADAMTS9-AS2,SIK3,SNX29,FOXP1,RORA,NR3C2,SPIDR		GO: Biological Process	GO:0043069	negative regulation of programmed cell death		4.336e-09	1.899e-05	2.921e-07	2.618e-06	40	919	TPT1,HSP90B1,SPP1,RPS3A,PDK4,RPS6,NACA,BAG1,NCL,RPS27A,UBA52,TSC22D1,UBB,UBC,BTG2,CLU,TAX1BP1,HSPA9,PTTG1IP,HSP90AB1,HSPD1,NPM1,CIB1,KRT18,YBX1,LAMTOR5,DUSP1,GPX1,ID1,ST6GAL1,TMBIM6,CRYAB,RHOA,GSTP1,TGFBR1,CD59,EPCAM,CTSH,SOD1,SOD2
	ATXN1	1.14152e-18	3.5983e-14	0.825746	0.267	0.136	16			Pubmed	25468996	E-cadherin interactome complexity and robustness resolved by quantitative proteomics.	Pubmed	2.654e-07	0.004814	0.0002093	0.002173	14	565	MAGI1,MACC1,WWOX,SH3RF1,ANK3,NEBL,ARGLU1,ERC1,COBLL1,MAGI3,KIAA1217,PLEKHA5,LIMCH1,PARD3		GO: Biological Process	GO:0060548	negative regulation of cell death		4.978e-09	2.18e-05	3.303e-07	2.96e-06	42	1001	TPT1,HSP90B1,PSAP,SPP1,RPS3A,PDK4,RPS6,NACA,BAG1,NCL,RPS27A,UBA52,TSC22D1,UBB,UBC,BTG2,CLU,TAX1BP1,HSPA9,PTTG1IP,HSP90AB1,HSPD1,NPM1,CIB1,KRT18,YBX1,LAMTOR5,DUSP1,GPX1,ID1,ST6GAL1,TMBIM6,CRYAB,RHOA,GSTP1,TGFBR1,CD59,EPCAM,CTSH,PTGES3,SOD1,SOD2
	SIK2	1.92534e-18	6.06905e-14	0.886871	0.281	0.148	16			Pubmed	17114649	Qualitative and quantitative analyses of protein phosphorylation in naive and stimulated mouse synaptosomal preparations.	Pubmed	2.991e-07	0.005424	0.000226	0.002346	11	330	TANC2,NEDD4L,OXR1,BCAS3,PTK2,MAGI2,NF1,PRKCA,DLG2,MAPK10,NLK		GO: Biological Process	GO:0042981	regulation of apoptotic process		8.564e-09	3.75e-05	5.597e-07	5.016e-06	54	1519	TPT1,HSP90B1,MAL,SERBP1,SPP1,RPS3A,PDK4,RPS6,NACA,BAG1,NCL,RPS27A,UBA52,TSC22D1,UBB,UBC,BTG2,CLU,TAX1BP1,ITM2C,PLSCR1,HSPA9,PTTG1IP,HSP90AB1,HSPD1,NPM1,CIB1,KRT18,YBX1,LAMTOR5,GDF15,DUSP1,RTN4,DUSP6,GPX1,ID1,ST6GAL1,TMBIM6,SKIL,LDHA,NUPR1,YWHAB,PDIA3,CRYAB,RHOA,TXNIP,GSTP1,TGFBR1,IGFBP3,CD59,EPCAM,CTSH,SOD1,SOD2
	TMTC2	2.13041e-18	6.71549e-14	0.759972	0.416	0.286	16			Pubmed	27173435	An organelle-specific protein landscape identifies novel diseases and molecular mechanisms.	Pubmed	4.611e-07	0.008362	0.0003345	0.003473	21	1321	STARD13,GPHN,TANC2,MAGI1,AHI1,PDE8A,ANK3,MYO1E,ERC1,COBLL1,ARL15,NF1,PTPRG,RABGAP1L,EXOC6B,PLEKHA5,PAN3,SPAG16,PARD3,TRAPPC9,EXOC4		GO: Biological Process	GO:0046034	ATP metabolic process		9.167e-09	4.014e-05	5.903e-07	5.29e-06	19	242	ATP5MC3,ATP6V1A,GAPDH,NDUFA4,PFKFB3,PGK1,PKM,ALDOA,COX4I1,COX7C,LDHA,RHOA,GUK1,ATP1B1,ENO1,ATP5F1A,ATP5F1B,ATP5F1C,TPI1
	SIK3	4.37585e-18	1.37936e-13	0.805168	0.311	0.177	16			Pubmed	22797727	Meta-analysis identifies multiple loci associated with kidney function-related traits in east Asian populations.	Pubmed	6.309e-07	0.01144	0.0004401	0.004569	5	37	BCAS3,MECOM,PAX8,MPPED2,WDR72		GO: Biological Process	GO:0002181	cytoplasmic translation		9.702e-09	4.249e-05	6.157e-07	5.518e-06	10	54	RPL31,RPLP0,RPLP1,RPLP2,EEF2,RPL6,RPL7,RPL8,RPL9,RPL15
	STARD13	6.09356e-18	1.92081e-13	0.875793	0.297	0.166	16			Pubmed	15509766	Delta proteins and MAGI proteins: an interaction of Notch ligands with intracellular scaffolding molecules and its significance for zebrafish development.	Pubmed	1.702e-06	0.03088	0.001113	0.01156	3	6	MAGI1,MAGI3,MAGI2		GO: Biological Process	GO:1901700	response to oxygen-containing compound		1.01e-08	4.424e-05	6.32e-07	5.664e-06	56	1614	ATP5MC3,ATP6V1A,HSP90B1,PSAP,SPP1,PDK4,B2M,SPTBN2,NCL,HNRNPU,BTG2,PKM,NUCKS1,KIF5B,GNAS,HSD11B2,AKR1B1,CA2,EZR,KRT8,SRSF3,ATP6V0E1,CALM1,YBX1,LITAF,RBBP8,LAMTOR5,DUSP1,GPX1,ID1,ATP6V1G1,ST6GAL1,APP,TMBIM6,LDHA,AQP2,AQP3,PDIA3,CREM,PRDX6,CRYAB,TXNIP,GSTP1,TGFBR1,EEF2,CD9,PRDX1,SLPI,PRKAR1A,PLEKHA1,HADHA,ATP1A1,RPL13A,CTSH,SOD1,SOD2
	LRBA	6.63809e-18	2.09246e-13	0.694521	0.448	0.328	16			Pubmed	8884266	Mapping of unconventional myosins in mouse and human.	Pubmed	1.718e-06	0.03116	0.001113	0.01156	5	45	MYO1E,MYO9A,NF1,RORA,NR3C2		GO: Biological Process	GO:0043067	regulation of programmed cell death		1.254e-08	5.493e-05	7.736e-07	6.933e-06	54	1536	TPT1,HSP90B1,MAL,SERBP1,SPP1,RPS3A,PDK4,RPS6,NACA,BAG1,NCL,RPS27A,UBA52,TSC22D1,UBB,UBC,BTG2,CLU,TAX1BP1,ITM2C,PLSCR1,HSPA9,PTTG1IP,HSP90AB1,HSPD1,NPM1,CIB1,KRT18,YBX1,LAMTOR5,GDF15,DUSP1,RTN4,DUSP6,GPX1,ID1,ST6GAL1,TMBIM6,SKIL,LDHA,NUPR1,YWHAB,PDIA3,CRYAB,RHOA,TXNIP,GSTP1,TGFBR1,IGFBP3,CD59,EPCAM,CTSH,SOD1,SOD2
	FAF1	4.03677e-17	1.27247e-12	0.807344	0.317	0.187	16			Pubmed	15618518	Mouse brain organization revealed through direct genome-scale TF expression analysis.	Pubmed	1.793e-06	0.03253	0.001122	0.01165	23	1689	SOX6,ZBTB20,TCF12,SH3RF1,TOX,BAZ2B,ESRRG,GLIS3,MECOM,BTBD9,JMJD1C,BRAF,ATXN1,PAX8,NFIB,SETBP1,SCAPER,NCOA1,RORA,NR3C2,RERE,MAML3,ABTB2		GO: Biological Process	GO:0006007	glucose catabolic process		3.194e-08	0.0001398	1.942e-06	1.741e-05	8	33	GAPDH,PFKFB3,PGK1,PKM,ALDOA,LDHA,ENO1,TPI1
	LINC01482	4.46193e-17	1.40649e-12	0.729428	0.287	0.156	16			Pubmed	12421765	Protein-protein interactions between large proteins: two-hybrid screening using a functionally classified library composed of long cDNAs.	Pubmed	2e-06	0.03627	0.001209	0.01255	7	130	SORBS2,SH3RF1,MAGI3,MAGI2,SCAPER,CADPS2,MBD5		GO: Biological Process	GO:0009205	purine ribonucleoside triphosphate metabolic process		3.522e-08	0.0001542	2.102e-06	1.884e-05	19	263	ATP5MC3,ATP6V1A,GAPDH,NDUFA4,PFKFB3,PGK1,PKM,ALDOA,COX4I1,COX7C,LDHA,RHOA,GUK1,ATP1B1,ENO1,ATP5F1A,ATP5F1B,ATP5F1C,TPI1
	PLEKHA5	6.62889e-17	2.08956e-12	0.641496	0.463	0.347	16			Interaction	int:HNRNPL	HNRNPL interactions		3.519e-22	1.385e-18	1.385e-18	1.226e-17	59	1670	RAD51B,COL4A5,MAGI1,ZFAND3,PDE4D,ZBTB20,WWOX,NEDD4L,ANK3,LUC7L3,TRIO,MYO9A,BCAS3,TBC1D5,SAMD12,FBXL17,TNRC6B,MAGI3,PARD3B,BTBD9,ARL15,PDE10A,NAALADL2,JMJD1C,SNX29,PTK2,FAF1,ARHGAP6,BMPR1B,PPP2R3A,UBE2E2,FTX,PTPRG,PLXDC2,ATXN1,NFIB,KIAA1217,SBF2,SETBP1,EXOC6B,FOXP1,CAMKMT,PRKN,LIMCH1,RERE,SPIDR,LRBA,PAN3,PRKAG2,PARD3,MBD5,IMMP2L,PCCA,MAML3,TRAPPC9,SMYD3,GOLGA4,NLK,EXOC4		GO: Biological Process	GO:0006457	protein folding		3.553e-08	0.0001556	2.102e-06	1.884e-05	18	236	HSP90B1,B2M,BAG1,PFDN5,CLU,HSPA9,HSP90AA1,HSP90AB1,HSPD1,RANBP2,CANX,PPIA,PPIB,PDIA3,CRYAB,CCT6A,PDIA6,PTGES3
	EXOC4	7.20834e-17	2.27221e-12	0.652687	0.385	0.249	16			Interaction	int:AGAP2	AGAP2 interactions		1.258e-07	0.000495	0.0002475	0.002192	12	193	GPHN,SORBS2,ANK3,TRIO,SYNE1,SIK3,PTK2,GRIP1,NF1,PRKCA,DLG2,MAPK10		GO: Biological Process	GO:0042592	homeostatic process		3.775e-08	0.0001653	2.204e-06	1.975e-05	58	1767	TPT1,ATP6V1A,HSP90B1,ACADVL,SPP1,PDK4,RPS6,B2M,RPS14,ACTG1,RPS19,RPS24,HNRNPA2B1,HNRNPU,UBC,NUCKS1,KIF5B,GNAS,ALDOA,AKR1B1,CA2,CA12,NPM1,PTBP3,RANBP2,ATP6V0E1,CALM1,HACD3,GPX1,ATP6V1G1,APLP2,DYNLT1,APP,XRCC5,TMBIM6,SKIL,AQP2,AQP3,PDIA3,ARF1,GSTP1,CCT6A,PDIA6,MT2A,ISCU,PRDX1,FTH1,CD24,PRKAR1A,FTL,ATP1A1,RPL13A,ATP1B1,CTSH,PTGES3,SOD1,SOD2,ATP5F1B
	PNISR	1.11152e-16	3.50372e-12	0.617307	0.492	0.387	16			Interaction	int:DLG4	DLG4 interactions		4.753e-06	0.0187	0.004802	0.04252	12	272	ERBB4,SORBS2,NEDD4L,ANK3,ARGLU1,SYNE1,PTK2,PTPRG,PRKCA,DLG2,PRKN,EXOC4		GO: Biological Process	GO:0000027	ribosomal large subunit assembly		4.188e-08	0.0001834	2.413e-06	2.163e-05	7	23	RPL24,RPL3,RPL5,RPL6,RPL10,RPL11,RPL12
	SCMH1	2.91881e-16	9.20068e-12	0.748594	0.332	0.209	16			Interaction	int:SMAD3	SMAD3 interactions		4.933e-06	0.01941	0.004802	0.04252	14	373	TCF12,WWOX,NEDD4L,ANK3,DACH1,MECOM,SIK3,GRIP1,MAGI2,KANSL1,PAX8,NCOA1,MAPK8,PARD3		GO: Biological Process	GO:0009199	ribonucleoside triphosphate metabolic process		5.353e-08	0.0002344	3.044e-06	2.728e-05	19	270	ATP5MC3,ATP6V1A,GAPDH,NDUFA4,PFKFB3,PGK1,PKM,ALDOA,COX4I1,COX7C,LDHA,RHOA,GUK1,ATP1B1,ENO1,ATP5F1A,ATP5F1B,ATP5F1C,TPI1
	FBXL17	4.82002e-16	1.51937e-11	0.751479	0.326	0.203	16			Interaction	int:CTNNB1	CTNNB1 interactions		6.102e-06	0.02401	0.004802	0.04252	14	380	SOX6,MAGI1,FAF1,GRIP1,MAGI2,PTPRM,FER,PRKCA,PRKN,MAPK8,FHIT,PARD3,NLK,CDK6		GO: Biological Process	GO:0009144	purine nucleoside triphosphate metabolic process		5.677e-08	0.0002486	3.187e-06	2.856e-05	19	271	ATP5MC3,ATP6V1A,GAPDH,NDUFA4,PFKFB3,PGK1,PKM,ALDOA,COX4I1,COX7C,LDHA,RHOA,GUK1,ATP1B1,ENO1,ATP5F1A,ATP5F1B,ATP5F1C,TPI1
	KANSL1	6.01523e-16	1.89612e-11	0.796025	0.261	0.143	16			Transcription Factor Binding Site	AACTTT_UNKNOWN	AACTTT_UNKNOWN		2.285e-10	1.268e-07	7.017e-08	4.839e-07	42	1531	SOX6,COL4A5,MAGI1,AKT3,FRAS1,ERBB4,RBPMS,PDE4D,TCF12,ANK3,NEBL,STAG1,OXR1,MYO1E,SYNE1,ESRRG,RALYL,DACH1,MECOM,EXT1,PTH2R,PTK2,PPP2R3A,ARID1B,UBE2E2,PTPRG,PLXDC2,TRPM3,NFIB,PKHD1,DLG2,KCNIP4,RORA,NR3C2,SSH2,PRKAG2,PARD3,MBD5,MAPK10,MAML3,NLK,CDK6		GO: Biological Process	GO:0006091	generation of precursor metabolites and energy		6.399e-08	0.0002802	3.547e-06	3.179e-05	23	393	GAPDH,ACADVL,RPS27A,NDUFA4,PFKFB3,PGK1,UBA52,UBB,UBC,PKM,GNAS,ALDOA,CALM1,COX4I1,COX7C,LDHA,RHOA,ENO1,PTGES3,SOD2,ATP5F1B,ATP5F1C,TPI1
	MAGI1	6.7551e-16	2.12934e-11	0.59322	0.48	0.364	16			Transcription Factor Binding Site	TTGTTT_V$FOXO4_01	TTGTTT_V$FOXO4_01		2.529e-10	1.403e-07	7.017e-08	4.839e-07	43	1603	SOX6,STARD13,COL4A5,KANSL1L,AKT3,ERBB4,PDE4D,ANK3,STAG1,MYO1E,ESRRG,RALYL,MECOM,EXT1,SIK3,NAALADL2,JMJD1C,ARHGAP6,PPP2R3A,ARID1B,KANK1,NF1,PLXDC2,TRPM3,PTPRM,FGD4,NFIB,KCNJ15,DLG2,KCNIP4,FOXP1,RORA,NR3C2,MAML2,SSH2,PRKAG2,MAPK8,MBD5,MAPK10,IMMP2L,SDK1,MAML3,CDK6		GO: Biological Process	GO:0009167	purine ribonucleoside monophosphate metabolic process		8.989e-08	0.0003936	4.92e-06	4.409e-05	19	279	ATP5MC3,ATP6V1A,GAPDH,NDUFA4,PFKFB3,PGK1,PKM,ALDOA,COX4I1,COX7C,LDHA,RHOA,GUK1,ATP1B1,ENO1,ATP5F1A,ATP5F1B,ATP5F1C,TPI1
	KANK1	7.0695e-16	2.22845e-11	0.82825	0.259	0.143	16			Transcription Factor Binding Site	TGGAAA_V$NFAT_Q4_01	TGGAAA_V$NFAT_Q4_01		8.567e-07	0.0004755	0.0001585	0.001093	35	1497	STARD13,AKT3,ERBB4,PDE4D,TCF12,WWOX,NEDD4L,STAG1,MYO1E,MYO9A,ESRRG,RALYL,MECOM,EXT1,BTBD9,NAALADL2,JMJD1C,ARHGAP6,PPP2R3A,ARID1B,NF1,TRPM3,FGD4,NFIB,DLG2,FOXP1,RORA,NR3C2,MAML2,RERE,PRKAG2,MAPK10,MAML3,NLK,CDK6		GO: Biological Process	GO:0009126	purine nucleoside monophosphate metabolic process		9.509e-08	0.0004164	5.141e-06	4.607e-05	19	280	ATP5MC3,ATP6V1A,GAPDH,NDUFA4,PFKFB3,PGK1,PKM,ALDOA,COX4I1,COX7C,LDHA,RHOA,GUK1,ATP1B1,ENO1,ATP5F1A,ATP5F1B,ATP5F1C,TPI1
	TRAPPC9	8.84032e-16	2.78665e-11	0.899584	0.259	0.142	16			Transcription Factor Binding Site	V$SOX5_01	V$SOX5_01		1.566e-06	0.0008692	0.0002173	0.001499	12	212	SOX6,COL4A5,ERBB4,TCF12,ANK3,ESRRG,RALYL,KANK1,NFIB,DLG2,RERE,MAML3		GO: Biological Process	GO:0034622	cellular protein-containing complex assembly		1.029e-07	0.0004506	5.495e-06	4.925e-05	39	991	TPR,RPL24,RPS2,RPS5,SPTBN1,SPTBN2,RPS14,RPS15,NAP1L1,RPS19,RPS25,RPS27,RPS27A,CIRBP,UBA52,UBB,UBC,CLU,HSP90AA1,HSPD1,NPM1,SMARCA5,RTN4,RPSA,ACTR2,ARF1,ARPC2,CRYAB,RHOA,SF3B1,H3F3B,CLINT1,RPL13A,RPL3,RPL5,RPL6,RPL10,RPL11,RPL12
	PDE8A	1.85807e-15	5.857e-11	0.793013	0.259	0.142	16			Transcription Factor Binding Site	V$COMP1_01	V$COMP1_01		6.2e-06	0.003441	0.0006882	0.004746	8	97	STARD13,COL4A5,ERBB4,TCF12,EXT1,NFIB,NLK,CDK6		GO: Biological Process	GO:0002480	antigen processing and presentation of exogenous peptide antigen via MHC class I, TAP-independent		1.078e-07	0.0004719	5.496e-06	4.926e-05	5	9	HLA-A,HLA-B,HLA-C,B2M,HLA-E
	EXOC6B	2.99691e-15	9.44686e-11	0.744228	0.268	0.15	16			Transcription Factor Binding Site	V$AP2REP_01	V$AP2REP_01		1.314e-05	0.007292	0.001215	0.008382	9	141	BTBD9,PDE10A,JMJD1C,ARHGAP6,UBE2E2,TRPM3,RORA,NR3C2,FHIT		GO: Biological Process	GO:0061718	glucose catabolic process to pyruvate		1.079e-07	0.0004727	5.496e-06	4.926e-05	7	26	GAPDH,PFKFB3,PGK1,PKM,ALDOA,ENO1,TPI1
	RP1-60O19.1	3.39055e-15	1.06877e-10	0.587132	0.466	0.357	16			Transcription Factor Binding Site	CAGGTA_V$AREB6_01	CAGGTA_V$AREB6_01		2.257e-05	0.01253	0.00179	0.01234	19	642	PDE4D,TCF12,NEDD4L,OXR1,MYO1E,TBC1D5,ESRRG,NAALADL2,NFIB,KCNJ15,PKHD1,DLG2,FOXP1,PRKN,NR3C2,FHIT,MBD5,MAML3,CDK6		GO: Biological Process	GO:0061621	canonical glycolysis		1.079e-07	0.0004727	5.496e-06	4.926e-05	7	26	GAPDH,PFKFB3,PGK1,PKM,ALDOA,ENO1,TPI1
	ARID1B	6.35554e-15	2.00339e-10	0.643381	0.431	0.328	16			Transcription Factor Binding Site	CTTTGT_V$LEF1_Q2	CTTTGT_V$LEF1_Q2		4.117e-05	0.02285	0.002856	0.0197	32	1547	SOX6,AKT3,FRAS1,RBPMS,PDE4D,TCF12,NEDD4L,ANK3,STAG1,ESRRG,RALYL,DACH1,BTBD9,PDE10A,NAALADL2,JMJD1C,ARHGAP6,BMPR1B,PPP2R3A,PTPRG,BRAF,FGD4,NFIB,SETBP1,KCNJ15,KCNIP4,FOXP1,NR3C2,RERE,SSH2,NLK,CDK6		GO: Biological Process	GO:0006735	NADH regeneration		1.079e-07	0.0004727	5.496e-06	4.926e-05	7	26	GAPDH,PFKFB3,PGK1,PKM,ALDOA,ENO1,TPI1
	SSH2	4.04337e-14	1.27455e-09	0.701923	0.273	0.158	16			Transcription Factor Binding Site	WTTGKCTG_UNKNOWN	WTTGKCTG_UNKNOWN		7.818e-05	0.04339	0.004821	0.03325	14	415	GPHN,KANSL1L,FRAS1,RALYL,BTBD9,PDE10A,JMJD1C,ARID1B,PAX8,NFIB,FOXP1,RORA,RERE,MAML3		GO: Biological Process	GO:1902600	proton transmembrane transport		1.24e-07	0.0005429	6.24e-06	5.592e-05	12	108	ATP5MC3,ATP6V1A,NDUFA4,ATP6V0E1,COX4I1,COX7C,ATP6V1G1,ATP1A1,ATP5F1A,CYB5A,ATP5F1B,ATP5F1C
	MAML3	4.94021e-14	1.55725e-09	0.763442	0.258	0.145	16			Gene Family	681	Phosphodiesterases	genenames.org	1.41e-05	0.001255	0.0005829	0.002956	4	24	PDE4D,PDE8A,PDE10A,PDE7B		GO: Biological Process	GO:0009161	ribonucleoside monophosphate metabolic process		1.736e-07	0.0007603	8.64e-06	7.743e-05	19	291	ATP5MC3,ATP6V1A,GAPDH,NDUFA4,PFKFB3,PGK1,PKM,ALDOA,COX4I1,COX7C,LDHA,RHOA,GUK1,ATP1B1,ENO1,ATP5F1A,ATP5F1B,ATP5F1C,TPI1
	KIAA1217	7.85145e-14	2.47493e-09	0.691414	0.345	0.234	16			Gene Family	775	Myb/SANT domain containing|Trinucleotide repeat containing	genenames.org	1.671e-05	0.001487	0.0005829	0.002956	4	25	MAGI1,TNRC6B,TNRC6A,MAML3		GO: Biological Process	GO:0009141	nucleoside triphosphate metabolic process		2.145e-07	0.0009395	1.056e-05	9.46e-05	19	295	ATP5MC3,ATP6V1A,GAPDH,NDUFA4,PFKFB3,PGK1,PKM,ALDOA,COX4I1,COX7C,LDHA,RHOA,GUK1,ATP1B1,ENO1,ATP5F1A,ATP5F1B,ATP5F1C,TPI1
	MYO1E	1.0515e-13	3.31454e-09	0.671002	0.362	0.244	16			Gene Family	904	Calcium voltage-gated channel subunits|Membrane associated guanylate kinases	genenames.org	1.965e-05	0.001749	0.0005829	0.002956	4	26	MAGI1,MAGI3,MAGI2,DLG2		GO: Biological Process	GO:0061620	glycolytic process through glucose-6-phosphate		2.46e-07	0.001077	1.197e-05	0.0001073	7	29	GAPDH,PFKFB3,PGK1,PKM,ALDOA,ENO1,TPI1
	SYNE1	1.31398e-13	4.14192e-09	0.547228	0.475	0.38	16			Gene Family	1220	Membrane associated guanylate kinases|PDZ domain containing	genenames.org	4.822e-05	0.004292	0.001073	0.005441	7	152	MAGI1,MAGI3,PARD3B,GRIP1,MAGI2,DLG2,PARD3		GO: Biological Process	GO:0006734	NADH metabolic process		2.913e-07	0.001275	1.402e-05	0.0001256	8	43	GAPDH,PFKFB3,PGK1,PKM,ALDOA,LDHA,ENO1,TPI1
	PRKAG2	2.47754e-13	7.80969e-09	0.663893	0.413	0.315	16			Coexpression	M7403	Genes up-regulated in immature neuron cell line: control versus interferon alpha (12h).	MSigDB C7: Immunologic Signatures (v6.0)	2.646e-16	1.81e-12	1.81e-12	1.703e-11	19	200	GPHN,TANC2,FAM172A,ZBTB20,WWOX,TBC1D5,FBXL17,XIST,EXT1,MED13L,ADK,NF1,TNRC6A,PRKCA,MAML2,LRBA,PRKAG2,PCCA,SMYD3		GO: Biological Process	GO:0061615	glycolytic process through fructose-6-phosphate		3.166e-07	0.001387	1.507e-05	0.0001351	7	30	GAPDH,PFKFB3,PGK1,PKM,ALDOA,ENO1,TPI1
	AKT3	3.73518e-13	1.1774e-08	0.660871	0.367	0.26	16			Coexpression	M16651	Genes down-regulated in poorly differentiated thyroid carcinoma (PDTC) compared to normal thyroid tissue.	MSigDB C2: CGP Curated Gene Sets (v6.0)	1.25e-15	8.55e-12	4.275e-12	4.022e-11	32	802	SOX6,MAGI1,RBPMS,ZBTB20,WWOX,SH3RF1,MYO9A,GPX3,FBXL17,TNRC6B,SIK3,MED13L,PNISR,MAGI2,ARID1B,KANK1,NF1,FTX,KANSL1,PTPRG,ATXN1,PAX8,FGD4,KIAA1217,FOXP1,LIMCH1,RERE,ZCCHC7,PRKAG2,GOLGA4,NEAT1,WDR72		GO: Biological Process	GO:0009123	nucleoside monophosphate metabolic process		3.408e-07	0.001492	1.605e-05	0.0001438	19	304	ATP5MC3,ATP6V1A,GAPDH,NDUFA4,PFKFB3,PGK1,PKM,ALDOA,COX4I1,COX7C,LDHA,RHOA,GUK1,ATP1B1,ENO1,ATP5F1A,ATP5F1B,ATP5F1C,TPI1
	FOXP1	4.07476e-13	1.28444e-08	0.658551	0.335	0.225	16			Coexpression	M1105	Genes down-regulated in ME-A cells (breast cancer) undergoing apoptosis in response to doxorubicin [PubChem=31703].	MSigDB C2: CGP Curated Gene Sets (v6.0)	4.154e-15	2.842e-11	9.474e-12	8.913e-11	46	1781	SOX6,RAD51B,GPHN,MAGI1,ZFAND3,ZBTB20,TCF12,WWOX,SH3RF1,PDE8A,NEDD4L,STAG1,MYO1E,TRIO,MYO9A,BAZ2B,ARGLU1,ERC1,TNRC6B,MAGI3,EXT1,EPB41L4A,ADK,ARHGAP6,NF1,UBE2E2,KANSL1,BRAF,NFIB,KIAA1217,RABGAP1L,SBF2,TNRC6A,FER,PLEKHA5,FOXP1,LIMCH1,CGNL1,WDFY3,LRBA,MAPK8,PARD3,PCCA,BICC1,EXOC4,NEAT1		GO: Biological Process	GO:0043488	regulation of mRNA stability		4.291e-07	0.001879	1.999e-05	0.0001791	13	144	SERBP1,PSMA7,RPS27A,HNRNPU,CIRBP,UBA52,UBB,UBC,ZFP36L1,YBX1,YWHAB,PABPC1,HNRNPR
	PIK3C2G	5.4915e-13	1.73103e-08	0.605652	0.475	0.387	16			Coexpression	M4500	Genes down-regulated in fibroblasts expressing mutant forms of ERCC3 [GeneID=2071] after UV irradiation.	MSigDB C2: CGP Curated Gene Sets (v6.0)	7.219e-15	4.939e-11	1.235e-11	1.162e-10	32	854	STARD13,FAM172A,RBPMS,ZBTB20,TCF12,PDE8A,STAG1,TRIO,BAZ2B,ERC1,MECOM,FNDC3A,EXT1,SIK3,MED13L,PNISR,PTK2,PPP2R3A,PTPRM,ATXN1,NFIB,RABGAP1L,NCOA1,PRKCA,KAZN,LIMCH1,WDFY3,SPIDR,MAPK8,PARD3,PCCA,GOLGA4		GO: Biological Process	GO:0070925	organelle assembly		4.437e-07	0.001943	2.045e-05	0.0001833	29	652	TPR,RPL24,MNS1,RPS2,RPS5,RPS14,RPS15,ACTG1,RPS19,CHD4,RPS25,RPS27,CIRBP,GABARAPL1,NPM1,EZR,KRT8,KRT19,RPSA,ACTR2,RHOA,PRKAR1A,SEPT7,RPL3,RPL5,RPL6,RPL10,RPL11,RPL12
	SPIDR	7.36813e-13	2.32258e-08	0.713389	0.281	0.172	16			Coexpression	19621087-Table1d	Mouse EmbryonicStemCell_Abranches09_1170genes	GeneSigDB	1.103e-13	7.546e-10	1.509e-10	1.42e-09	27	651	SOX6,GPHN,COL4A5,MAGI1,ZFAND3,AKT3,SORBS2,ZBTB20,TCF12,TOX,TRIO,BAZ2B,DACH1,TMTC2,FHOD3,PDE10A,GRIP1,PPP2R3A,ARID1B,PTPRM,MAML2,SSH2,WDFY3,CADPS2,MBD5,MAPK10,BICC1		GO: Biological Process	GO:0051248	negative regulation of protein metabolic process		5.177e-07	0.002267	2.361e-05	0.0002116	42	1183	TPR,EPRS,GAPDH,PSMA7,BAG1,CD46,RPS27A,HNRNPA2B1,CIRBP,UBA52,UBB,UBC,BTG2,WFDC2,CLU,ANAPC16,ITM2C,ITM2B,HSP90AB1,NPM1,EZR,CIB1,CALM1,LAMTOR5,ANXA2,DUSP1,TMEM59,DUSP6,GPX1,APLP2,DYNLT1,APP,YWHAB,CRYAB,GSTP1,IGFBP3,PEBP1,SLPI,PRKAR1A,CD59,RPL13A,HNRNPR
	MED13L	8.58537e-13	2.70628e-08	0.540549	0.46	0.364	16			Coexpression	M19529	Genes down-regulated in anaplastic thyroid carcinoma (ATC) compared to normal thyroid tissue.	MSigDB C2: CGP Curated Gene Sets (v6.0)	2.826e-11	1.934e-07	3.223e-08	3.032e-07	22	533	STARD13,MAGI1,RBPMS,SH3RF1,NEBL,GPX3,GLIS3,MED13L,MAGI2,ARHGAP6,NF1,FTX,PTPRG,PAX8,KIAA1217,FOXP1,PRKG1,RERE,ZCCHC7,MAML3,GOLGA4,WDR72		GO: Biological Process	GO:0019674	NAD metabolic process		5.549e-07	0.00243	2.505e-05	0.0002245	9	63	GAPDH,PFKFB3,PGK1,PKM,ALDOA,LDHA,LDHB,ENO1,TPI1
	STAG1	1.06626e-12	3.36107e-08	0.649021	0.27	0.163	16			Coexpression	M10961	Genes down-regulated in TMX2-28 cells (breast cancer) which do not express ESR1 [GeneID=2099]) compared to the parental MCF7 cells which do.	MSigDB C2: CGP Curated Gene Sets (v6.0)	1.936e-10	1.324e-06	1.892e-07	1.78e-06	25	771	THSD4,TANC2,COL4A5,MACC1,FRAS1,ERBB4,RBPMS,AHI1,ANK3,NEBL,COBLL1,DACH1,TMTC2,XIST,BMPR1B,KANK1,PTPRG,MACROD2,PRKCA,PLEKHA5,FOXP1,MPPED2,SDK1,CDK6,NEAT1		GO: Biological Process	GO:0043487	regulation of RNA stability		5.886e-07	0.002577	2.63e-05	0.0002357	13	148	SERBP1,PSMA7,RPS27A,HNRNPU,CIRBP,UBA52,UBB,UBC,ZFP36L1,YBX1,YWHAB,PABPC1,HNRNPR
	LIMCH1	1.17423e-12	3.7014e-08	0.631979	0.409	0.314	16			Coexpression	M13522	Common down-regulated transcripts in fibroblasts expressing either XP/CS or TDD mutant forms of ERCC3 [GeneID=2071], after UVC irradiation.	MSigDB C2: CGP Curated Gene Sets (v6.0)	2.278e-10	1.559e-06	1.949e-07	1.833e-06	20	483	STARD13,TCF12,PDE8A,STAG1,TRIO,BAZ2B,FNDC3A,EXT1,SIK3,MED13L,PNISR,PTK2,PPP2R3A,NFIB,NCOA1,PRKCA,KAZN,LIMCH1,PARD3,GOLGA4		GO: Biological Process	GO:0006417	regulation of translation		6.034e-07	0.002642	2.669e-05	0.0002392	20	347	TPR,EPRS,GAPDH,RPS4X,RPS5,RPS9,RPS14,HNRNPA2B1,CIRBP,BTG2,ZFP36L1,NPM1,APP,PABPC1,EEF2,EIF4A2,EIF4G2,EIF1,RPL13A,HNRNPR
	BRAF	1.19918e-12	3.78006e-08	0.669831	0.287	0.181	16			Coexpression	17284527-TableS1	Human Lypmhoma_Leval07_644genes	GeneSigDB	3.146e-10	2.153e-06	2.392e-07	2.25e-06	20	492	TANC2,RBPMS,PDE4D,WWOX,COBLL1,XIST,SIK3,MED13L,JMJD1C,KANSL1,ATXN1,NFIB,MACROD2,PLEKHA5,RORA,MAML2,SSH2,ZCCHC7,PDE7B,NEAT1		GO: Biological Process	GO:0034248	regulation of cellular amide metabolic process		6.241e-07	0.002733	2.733e-05	0.0002449	21	380	TPR,EPRS,GAPDH,RPS4X,RPS5,RPS9,RPS14,HNRNPA2B1,CIRBP,BTG2,ZFP36L1,CLU,NPM1,APP,PABPC1,EEF2,EIF4A2,EIF4G2,EIF1,RPL13A,HNRNPR
	NEBL	1.25208e-12	3.9468e-08	0.669185	0.324	0.217	16			Coexpression	18927307-tableS3	Human Colon_Allen08_382genes	GeneSigDB	6e-10	4.105e-06	4.105e-07	3.862e-06	14	221	GPHN,MAGI1,AHI1,TRIO,PTK2,FTX,PTPRG,PRKCA,PAN3,IMMP2L,GOLGA4,EXOC4,CDK6,NEAT1		GO: Biological Process	GO:0009725	response to hormone		8.181e-07	0.003582	3.547e-05	0.0003179	38	1033	ATP6V1A,ACAT1,SPP1,PDK4,DDX5,HNRNPU,BTG2,PKM,NUCKS1,GNAS,HSD11B2,AKR1B1,HSP90AA1,CA2,SRSF3,ATP6V0E1,CALM1,KRT19,YBX1,RBBP8,ANXA2,DUSP1,ATP6V1G1,LDHA,CRYAB,GSTM3,RHOA,TXNIP,GSTP1,TGFBR1,EEF2,CD24,PRKAR1A,H3F3B,HADHA,ATP1A1,CTSH,PTGES3
	MAPK8	2.49826e-12	7.87501e-08	0.710859	0.253	0.15	16			Coexpression	17880687-TableS1	Human Embryo_Heim07_1650genes	GeneSigDB	1.175e-09	8.039e-06	7.308e-07	6.876e-06	29	1122	FNDC3B,ZFAND3,TOX,ARGLU1,TBC1D5,MECOM,EXT1,MED13L,PDE10A,JMJD1C,MAGI2,PPP2R3A,FTX,KANSL1,PTPRG,FGD4,RABGAP1L,TNRC6A,PLEKHA5,FOXP1,RORA,KAZN,LIMCH1,MAML2,RERE,ZCCHC7,MAML3,CDK6,NEAT1		GO: Biological Process	GO:0080134	regulation of response to stress		1.149e-06	0.00503	4.931e-05	0.0004419	50	1579	TPR,TPT1,ATP6V1A,HSP90B1,PSAP,HLA-A,HLA-B,GAPDH,SPP1,PDK4,B2M,PSMA7,BAG1,HLA-E,RPS19,CD46,RPS27A,DDX5,JAK1,UBA52,UBB,UBC,UBE2D3,CLU,PLSCR1,PTTG1IP,HSP90AA1,HSP90AB1,HSPD1,NPM1,EZR,RANBP2,ATP6V0E1,HACD3,ANXA2,RTN4,GPX1,ATP6V1G1,TMBIM6,SKIL,ARF1,CRYAB,GSTP1,PRDX1,CD59,CHCHD2,ATP1B1,PTGES3,SOD1,SOD2
	ZCCHC7	2.64346e-12	8.33271e-08	0.686708	0.265	0.161	16			Coexpression	M1746	Genes with promoters bound by FOXP3 [GeneID=50943] and which are up-regulated only in developing (located in the thymus) regulatory CD4+ [GeneID=920] T lymphocytes.	MSigDB C2: CGP Curated Gene Sets (v6.0)	1.44e-09	9.855e-06	8.213e-07	7.727e-06	13	196	GPHN,ZBTB20,TCF12,TOX,TRIO,MYO9A,TBC1D5,EXT1,SIK3,JMJD1C,RABGAP1L,EXOC6B,ABTB2		GO: Biological Process	GO:0090662	ATP hydrolysis coupled transmembrane transport		1.458e-06	0.006385	6.199e-05	0.0005556	7	37	ATP5MC3,ATP6V1A,ATP6V0E1,ATP1A1,ATP1B1,ATP5F1A,ATP5F1B
	TCF12	2.92438e-12	9.21823e-08	0.596884	0.394	0.297	16			Coexpression	M18441	Genes down-regulated in samples with systolic heart failure compared to normal hearts.	MSigDB C2: CGP Curated Gene Sets (v6.0)	1.853e-09	1.268e-05	9.75e-07	9.173e-06	14	241	AHI1,SORBS2,ZBTB20,NEDD4L,ANK3,SYNE1,ESRRG,PNISR,BMPR1B,KANK1,FTX,SBF2,ZCCHC7,GOLGA4		GO: Biological Process	GO:0034341	response to interferon-gamma		1.764e-06	0.007725	7.428e-05	0.0006657	13	163	EPRS,HLA-A,HLA-B,HLA-C,GAPDH,B2M,HLA-E,JAK1,IFITM3,HSP90AB1,IFITM2,MT2A,RPL13A
	SPAG16	3.0402e-12	9.58333e-08	0.727853	0.291	0.189	16			Coexpression	M5077	Genes down-regulated by trabectedin [PubChem=3199] and its synthetic analog phthalascidin Pt 650 in HCT116 cells (colon cancer).	MSigDB C2: CGP Curated Gene Sets (v6.0)	2.132e-09	1.459e-05	1.042e-06	9.802e-06	8	50	TCF12,EXT1,ADK,KANK1,PTPRG,SPIDR,LRBA,PCCA		GO: Biological Process	GO:0019320	hexose catabolic process		1.801e-06	0.007886	7.51e-05	0.0006731	8	54	GAPDH,PFKFB3,PGK1,PKM,ALDOA,LDHA,ENO1,TPI1
	EPB41L4A	3.09073e-12	9.7426e-08	0.707047	0.279	0.175	16			Coexpression	20220088-SuppTable1	Human Immune_Allen10_2900genes	GeneSigDB	2.36e-09	1.614e-05	1.076e-06	1.013e-05	37	1798	MAGI1,ZFAND3,ZBTB20,TCF12,NEDD4L,ANK3,NEBL,TRIO,ERC1,COBLL1,ESRRG,GPX3,SIK3,EPB41L4A,SNX29,ADK,PPP2R3A,ARID1B,KANK1,PLXDC2,ATXN1,SCMH1,NFIB,KIAA1217,KCNJ15,FER,PRKCA,DLG2,RORA,KAZN,LIMCH1,MAML2,SPAG16,PARD3,PCCA,SMYD3,GOLGA4		GO: Biological Process	GO:0032269	negative regulation of cellular protein metabolic process		1.868e-06	0.008179	7.716e-05	0.0006915	39	1112	TPR,EPRS,GAPDH,PSMA7,BAG1,CD46,RPS27A,HNRNPA2B1,CIRBP,UBA52,UBB,UBC,BTG2,WFDC2,ANAPC16,HSP90AB1,NPM1,EZR,CIB1,CALM1,LAMTOR5,ANXA2,DUSP1,TMEM59,DUSP6,GPX1,APLP2,DYNLT1,APP,YWHAB,CRYAB,GSTP1,IGFBP3,PEBP1,SLPI,PRKAR1A,CD59,RPL13A,HNRNPR
	BRE	9.79563e-12	3.08778e-07	0.568325	0.33	0.224	16			Coexpression	17880687-TableS2	Human Embryo_Heim07_2325genes	GeneSigDB	3.12e-09	2.135e-05	1.334e-06	1.255e-05	34	1565	THSD4,ZFAND3,MACC1,SORBS2,ZBTB20,TOX,TRIO,ARGLU1,TBC1D5,MECOM,EXT1,MED13L,PDE10A,JMJD1C,MAGI2,PPP2R3A,ARID1B,FTX,KANSL1,PTPRG,PLXDC2,TRPM3,FGD4,RABGAP1L,TNRC6A,PLEKHA5,FOXP1,KAZN,LIMCH1,MAML2,RERE,ZCCHC7,MAML3,NEAT1		GO: Biological Process	GO:0034097	response to cytokine		2.166e-06	0.009486	8.866e-05	0.0007945	32	825	TPR,EPRS,RPLP0,HLA-A,HLA-B,HLA-C,GAPDH,RPS2,B2M,PSMA7,HLA-E,RPS27A,JAK1,ACSL4,UBA52,UBB,UBC,IFITM3,TAX1BP1,PLSCR1,HSPA9,HSP90AB1,KRT8,CIB1,KRT18,IFITM2,SKIL,GSTP1,MT2A,CD24,RPL13A,RPL3
	ADK	1.14663e-11	3.61441e-07	0.678186	0.327	0.228	16			Coexpression	18794137-SuppTable1a	Human Breast_Creighton08_772genes	GeneSigDB	3.43e-09	2.347e-05	1.381e-06	1.299e-05	19	507	THSD4,STARD13,COL4A5,ERBB4,RBPMS,WWOX,ERC1,TBC1D5,XIST,MED13L,ADK,PPP2R3A,UBE2E2,PTPRG,ATXN1,NFIB,KCNJ15,DLG2,SMYD3		GO: Biological Process	GO:0010035	response to inorganic substance		2.607e-06	0.01142	0.0001054	0.0009444	25	559	PSAP,B2M,IQGAP1,CLU,AKR1B1,CA2,KRT8,CALM1,DUSP1,GPX1,APP,LDHA,AQP2,AQP3,CRYAB,TXNIP,GSTP1,EEF2,MT2A,CD9,PRDX1,PLEKHA1,SOD1,SOD2,CYB5A
	FNDC3A	1.35676e-11	4.27679e-07	0.797413	0.377	0.29	16			Coexpression	17555561-Table2	Human Breast_Mackay07_1395GenesUpRegulated	GeneSigDB	7.87e-08	0.0005385	2.991e-05	0.0002814	27	1196	FNDC3B,FAM172A,RBPMS,TCF12,TOX,MYO1E,MYO9A,SYNE1,FNDC3A,XIST,SIK3,ARL15,JMJD1C,SLC8A1,UBE2E2,PLXDC2,ATXN1,RABGAP1L,SBF2,FER,FOXP1,RORA,SSH2,PAN3,MAPK10,PCCA,CCSER1		GO: Biological Process	GO:0080135	regulation of cellular response to stress		2.628e-06	0.01151	0.0001054	0.0009444	30	752	TPR,TPT1,ATP6V1A,PSAP,GAPDH,SPP1,BAG1,DDX5,CLU,PLSCR1,PTTG1IP,HSP90AA1,HSP90AB1,NPM1,EZR,RANBP2,ATP6V0E1,HACD3,RTN4,GPX1,ATP6V1G1,TMBIM6,SKIL,CRYAB,GSTP1,PRDX1,CHCHD2,PTGES3,SOD1,SOD2
	TNRC6A	1.58055e-11	4.9822e-07	0.677226	0.255	0.157	16			Coexpression	17880687-TableS3	Human Embryo_Heim07_1515genes	GeneSigDB	8.719e-08	0.0005965	3.14e-05	0.0002954	24	971	THSD4,ZFAND3,MACC1,TCF12,TOX,TRIO,DACH1,MECOM,MED13L,PDE10A,MAGI2,PPP2R3A,PTPRG,PLXDC2,TRPM3,FGD4,RABGAP1L,PLEKHA5,FOXP1,KAZN,LIMCH1,MAML2,CDK6,NEAT1		GO: Biological Process	GO:0009628	response to abiotic stimulus		2.654e-06	0.01162	0.0001054	0.0009444	41	1216	TPR,HSP90B1,BAG1,RPS27A,CIRBP,UBA52,UBB,UBC,BTG2,UBE2D3,CLU,PKM,HSD11B2,MMP7,AKR1B1,METAP2,HSP90AA1,CA2,HSP90AB1,HSPD1,RANBP2,KRT8,CALM1,DUSP1,GPX1,APP,XRCC5,TMBIM6,LDHA,AQP2,CRYAB,TXNIP,EEF1D,CD9,CD24,CHCHD2,ATP1A1,ATP1B1,PTGES3,SOD1,SOD2
	FAM172A	2.21789e-11	6.99124e-07	0.682852	0.268	0.17	16			Coexpression	M1533	All significantly down-regulated genes in kidney glomeruli isolated from TCF21 [Gene ID=6943] knockout mice.	MSigDB C2: CGP Curated Gene Sets (v6.0)	9.612e-08	0.0006577	3.288e-05	0.0003094	22	830	COL4A5,FNDC3B,RBPMS,PDE4D,NEBL,MYO1E,DACH1,PARD3B,FNDC3A,PDE10A,MAGI2,KANK1,PTPRG,PLXDC2,FGD4,RABGAP1L,PRKCA,PRKG1,LRBA,MBD5,NLK,NEAT1		GO: Biological Process	GO:0071345	cellular response to cytokine stimulus		2.671e-06	0.0117	0.0001054	0.0009444	29	713	TPR,EPRS,RPLP0,HLA-A,HLA-B,HLA-C,GAPDH,RPS2,B2M,PSMA7,HLA-E,RPS27A,JAK1,UBA52,UBB,UBC,IFITM3,TAX1BP1,HSPA9,HSP90AB1,KRT8,CIB1,KRT18,IFITM2,GSTP1,MT2A,CD24,RPL13A,RPL3
	GRIP1	2.48707e-11	7.83973e-07	0.624976	0.255	0.157	16			Coexpression	19808870-ST1	Human Breast_Speers09_780genes	GeneSigDB	1.011e-07	0.000692	3.295e-05	0.00031	21	762	AKT3,ERBB4,TRIO,MECOM,MAGI3,SIK3,PTK2,ADK,BMPR1B,PTPRG,BRAF,PIK3C2G,FER,SIK2,PRKCA,DLG2,PRKG1,MAPK8,MAPK10,NLK,CDK6		GO: Biological Process	GO:0040007	growth		3.022e-06	0.01323	0.0001181	0.001059	38	1091	PSAP,HLA-A,SPP1,SPTBN2,NACA,DDX5,IQGAP1,ACSL4,ZFP36L1,PKM,GNAS,NPM1,EZR,CIB1,ATP6V0E1,RTN4,DUSP6,GPX1,RDH10,APP,NUPR1,PPIB,CRYAB,RHOA,TGFBR1,MT2A,LLGL2,IGFBP3,IGFBP7,EIF4G2,PRKAR1A,PLEKHA1,H3F3B,CD81,SEPT7,ENO1,RPL4,SOD1
	TNRC6B	3.05365e-11	9.62571e-07	0.663002	0.32	0.219	16			Coexpression	19351829-SuppTableA	Human Lung_Daniel09_314genes	GeneSigDB	1.644e-07	0.001125	4.805e-05	0.000452	13	292	RBPMS,AHI1,COBLL1,TNRC6B,MED13L,NF1,KIAA1217,RORA,ZCCHC7,PAN3,MAPK8,IMMP2L,NEAT1		GO: Biological Process	GO:0009890	negative regulation of biosynthetic process		3.122e-06	0.01367	0.000121	0.001084	50	1635	TPR,EPRS,GAPDH,ACADVL,NACA,RPS14,PFDN5,CHD4,RPS27A,HNRNPA2B1,DDX5,HNRNPU,CIRBP,UBA52,UBB,UBC,BTG2,UBE2D3,IFITM3,TAX1BP1,EID1,ITM2C,ITM2B,HSPD1,EZR,SMARCA5,YBX1,RBBP8,DUSP1,TMEM59,CXXC5,ID1,XRCC5,TMBIM6,SKIL,YWHAB,CREM,EEF1A1,RHOA,TXNIP,GSTP1,EIF4A2,RASD1,H3F3B,ATP1A1,RPL13A,ENO1,RPL11,SOD1,HNRNPR
	PAX8	3.10704e-11	9.794e-07	0.482393	0.502	0.423	16			Coexpression	M372	Genes down-regulated in B lymphocytes: naïve versus memory.	MSigDB C7: Immunologic Signatures (v6.0)	1.655e-07	0.001132	4.805e-05	0.000452	10	156	TCF12,TOX,SYNE1,TBC1D5,FBXL17,JMJD1C,RABGAP1L,PRKCA,FOXP1,ZCCHC7		GO: Biological Process	GO:0002483	antigen processing and presentation of endogenous peptide antigen		3.414e-06	0.01495	0.0001311	0.001175	5	16	HLA-A,HLA-B,HLA-C,B2M,HLA-E
	TANC2	3.87067e-11	1.22011e-06	0.589013	0.329	0.23	16			Coexpression	M4187	Genes up-regulated in comparison of untreated CD4 [GeneID=920] T cells at 0 h versus the cells treated with IL4 [GeneID=3565] and anti-IL12 at 4 h.	MSigDB C7: Immunologic Signatures (v6.0)	1.685e-07	0.001153	4.805e-05	0.000452	11	198	GPHN,PDE4D,TBC1D5,TNRC6B,EXT1,SNX29,FAF1,PTPRM,PRKCA,FHIT,SMYD3		GO: Biological Process	GO:0002486	antigen processing and presentation of endogenous peptide antigen via MHC class I via ER pathway, TAP-independent		3.837e-06	0.0168	0.0001461	0.001309	3	3	HLA-A,HLA-B,HLA-C
	LUC7L3	6.13768e-11	1.93472e-06	0.602356	0.466	0.398	16			Coexpression	M2369	Genes down-regulated during differentiation of Oli-Neu cells (oligodendroglial precursor) in response to PD174265 [PubChem=4709].	MSigDB C2: CGP Curated Gene Sets (v6.0)	6.021e-07	0.004119	0.0001564	0.001471	24	1080	COL4A5,AKT3,PDE4D,ZBTB20,TCF12,NEDD4L,ANK3,TRIO,BAZ2B,BCAS3,SYNE1,GLIS3,TNRC6B,FHOD3,PNISR,KANK1,KANSL1,PLXDC2,PTPRM,RABGAP1L,PRKCA,FOXP1,KAZN,GOLGA4		GO: Biological Process	GO:0045069	regulation of viral genome replication		4.311e-06	0.01888	0.0001628	0.001459	9	80	DDX5,IFITM3,PLSCR1,HACD3,IFITM2,PPIA,PPIB,PABPC1,SLPI
	MPPED2	1.19957e-10	3.7813e-06	0.621678	0.353	0.263	16			Coexpression	M2157	Genes down-regulated in MCF7 cells (breast cancer) at 24 h of estradiol [PubChem=5757] treatment.	MSigDB C2: CGP Curated Gene Sets (v6.0)	6.106e-07	0.004177	0.0001564	0.001471	16	505	MACC1,FRAS1,NEDD4L,ANK3,MYO1E,BAZ2B,COBLL1,MECOM,EXT1,ARL15,KIAA1217,EXOC6B,LIMCH1,GOLGA4,CDK6,CCSER1		GO: Biological Process	GO:0046128	purine ribonucleoside metabolic process		4.402e-06	0.01928	0.0001648	0.001477	19	361	ATP5MC3,ATP6V1A,GAPDH,NDUFA4,PFKFB3,PGK1,PKM,ALDOA,COX4I1,COX7C,LDHA,RHOA,GUK1,ATP1B1,ENO1,ATP5F1A,ATP5F1B,ATP5F1C,TPI1
	TBC1D5	1.51725e-10	4.78266e-06	0.616503	0.374	0.287	16			Coexpression	19843711-TableS2	Human Kidney_Sallustio10_2134genes_CompleteListAnalysis	GeneSigDB	6.171e-07	0.004222	0.0001564	0.001471	31	1674	THSD4,GPHN,TANC2,COL4A5,RBPMS,AHI1,ZBTB20,PDE8A,NEDD4L,NEBL,STAG1,LUC7L3,MYO9A,SYNE1,ESRRG,GPX3,FHOD3,PDE10A,PTK2,SLC8A1,PPP2R3A,PTPRG,PTPRM,PAX8,RABGAP1L,KCNJ15,PLEKHA5,LRBA,PARD3,ABTB2,BICC1		GO: Biological Process	GO:0019079	viral genome replication		4.464e-06	0.01955	0.0001657	0.001485	10	102	DDX5,IFITM3,PLSCR1,HACD3,LAMTOR5,IFITM2,PPIA,PPIB,PABPC1,SLPI
	ARHGAP6	1.53936e-10	4.85238e-06	0.719539	0.259	0.166	16			Coexpression	M2214	Genes down-regulated in CD4+ [GeneID=920] T lymphocytes after stimulation with prostaglandin E2 [PubChem=5280360].	MSigDB C2: CGP Curated Gene Sets (v6.0)	6.521e-07	0.004462	0.0001593	0.001499	14	386	MACC1,TBC1D5,FNDC3A,PAX8,SCMH1,NFIB,KCNJ15,PKHD1,SIK2,KAZN,WDFY3,BICC1,EXOC4,CDK6		GO: Biological Process	GO:0042278	purine nucleoside metabolic process		4.96e-06	0.02172	0.0001825	0.001636	19	364	ATP5MC3,ATP6V1A,GAPDH,NDUFA4,PFKFB3,PGK1,PKM,ALDOA,COX4I1,COX7C,LDHA,RHOA,GUK1,ATP1B1,ENO1,ATP5F1A,ATP5F1B,ATP5F1C,TPI1
	OXR1	1.54143e-10	4.85891e-06	0.649334	0.323	0.229	16			Coexpression	19843711-TableS1	Human Kidney_Sallustio10_2134genes_DiscriminatedARPCsFromRPTEC/MSC	GeneSigDB	7.375e-07	0.005046	0.000174	0.001637	31	1688	THSD4,GPHN,TANC2,COL4A5,RBPMS,AHI1,ZBTB20,PDE8A,NEDD4L,NEBL,STAG1,LUC7L3,MYO9A,SYNE1,ESRRG,GPX3,FHOD3,PDE10A,PTK2,SLC8A1,PPP2R3A,PTPRG,PTPRM,PAX8,RABGAP1L,KCNJ15,PLEKHA5,LRBA,PARD3,ABTB2,BICC1		GO: Biological Process	GO:1901657	glycosyl compound metabolic process		5.303e-06	0.02322	0.0001935	0.001734	21	435	ATP5MC3,ATP6V1A,GAPDH,NDUFA4,PFKFB3,PGK1,PKM,ALDOA,AKR1B1,COX4I1,COX7C,LDHA,RHOA,GUK1,FUCA1,ATP1B1,ENO1,ATP5F1A,ATP5F1B,ATP5F1C,TPI1
	C14orf105	2.79756e-10	8.81848e-06	0.578181	0.255	0.16	16			Coexpression	20421987-TableS1	Human Lung_Hou10_1067genes	GeneSigDB	8.973e-07	0.006139	0.0002046	0.001925	19	724	ERBB4,SORBS2,NEDD4L,NEBL,ARGLU1,SYNE1,GPX3,MAGI3,EPB41L4A,ARHGAP6,PTPRG,PTPRM,KCNJ15,NR3C2,KAZN,LIMCH1,PRKG1,CGNL1,SPIDR		GO: Biological Process	GO:0031329	regulation of cellular catabolic process		5.874e-06	0.02572	0.0002126	0.001905	27	663	TPR,ATP6V1A,PSAP,GAPDH,PSMA7,RPS27A,UBA52,UBB,UBC,BTG2,CLU,ANAPC16,PTTG1IP,HSP90AB1,EZR,VMP1,ATP6V0E1,ANXA2,DUSP1,TMEM59,GPX1,ATP6V1G1,PABPC1,EEF1A1,IGFBP3,CD81,HNRNPR
	JMJD1C	3.98636e-10	1.25658e-05	0.482147	0.472	0.399	16			Coexpression	M12522	The 'group 1 set' of genes associated with acquired endocrine therapy resistance in breast tumors expressing ESR1 and ERBB2 [GeneID=2099;2064].	MSigDB C2: CGP Curated Gene Sets (v6.0)	1.068e-06	0.007308	0.0002358	0.002218	16	527	THSD4,STARD13,COL4A5,ERBB4,RBPMS,ERC1,TBC1D5,XIST,NR2F2-AS1,ADK,PPP2R3A,UBE2E2,PTPRG,ATXN1,NFIB,SMYD3		GO: Biological Process	GO:0046365	monosaccharide catabolic process		6.692e-06	0.02931	0.0002402	0.002153	8	64	GAPDH,PFKFB3,PGK1,PKM,ALDOA,LDHA,ENO1,TPI1
	FGD4	4.07765e-10	1.28536e-05	0.636943	0.318	0.228	16			Coexpression	M9236	Genes down-regulated in CD8 T cells with STAT4 [GeneID=6775]: untreated versus interferon alpha.	MSigDB C7: Immunologic Signatures (v6.0)	1.486e-06	0.01017	0.0003177	0.002989	10	198	KANSL1L,PDE8A,MYO9A,PTK2,UBE2E2,BRAF,SBF2,FOXP1,NR3C2,MAML2		GO: Biological Process	GO:0065003	protein-containing complex assembly		6.788e-06	0.02972	0.0002417	0.002166	53	1825	TPR,RPL24,EPRS,ACAT1,RPS2,RPS5,SPTBN1,SPTBN2,RPS14,RPS15,NAP1L1,RPS19,CHD4,RPS25,RPS27,RPS27A,CIRBP,S100A10,UBA52,UBB,UBC,CLU,ALDOA,HSP90AA1,HSPD1,NPM1,SMARCA5,ANXA2,RTN4,RPSA,APP,SKIL,NUPR1,YWHAB,ACTR2,ARF1,EEF1A1,ARPC2,CRYAB,RHOA,SF3B1,CD59,H3F3B,CLINT1,SEPT7,RPL13A,RPL3,RPL5,RPL6,RPL10,RPL11,SOD2,RPL12
	NEDD4L	6.91261e-10	2.17899e-05	0.56967	0.332	0.243	16			Coexpression	M8056	Genes down-regulated in plasmacytoid dendritic cells (6 days after knockout): wildtype versus TCF4 [GeneID=6925] knockout.	MSigDB C7: Immunologic Signatures (v6.0)	1.627e-06	0.01113	0.0003374	0.003174	10	200	TCF12,BAZ2B,GPX3,XIST,ARHGAP6,FGD4,RABGAP1L,NCOA1,RERE,SSH2		GO: Biological Process	GO:0002576	platelet degranulation		6.875e-06	0.03011	0.0002428	0.002176	10	107	PSAP,CLU,ALDOA,CALM1,APLP2,APP,CD9,CD63,TMSB4X,SOD1
	SCN2A	1.35864e-09	4.2827e-05	0.618209	0.276	0.187	16			Coexpression	M1475	Genes down-regulated in kidney biopsies from patients with acute transplant rejection compared to the biopsies from patients with well functioning kidneys more than 1-year post transplant.	MSigDB C2: CGP Curated Gene Sets (v6.0)	1.692e-06	0.01157	0.0003404	0.003203	16	546	ERBB4,RBPMS,PDE8A,ANK3,COBLL1,ESRRG,GPX3,FNDC3A,PPP2R3A,KANK1,KCNJ15,PRKCA,NR3C2,PARD3,PCCA,GOLGA4		GO: Biological Process	GO:0014070	response to organic cyclic compound		7.198e-06	0.03152	0.0002522	0.00226	36	1045	HSP90B1,ACAT1,SPP1,HNRNPA2B1,DDX5,HNRNPU,BTG2,GNAS,HSD11B2,HSP90AA1,CA2,HSP90AB1,NPM1,EZR,CALM1,KRT19,RBBP8,DUSP1,DUSP6,ID1,APP,LDHA,AQP3,PDIA3,CREM,CRYAB,GSTM3,RHOA,TXNIP,GSTP1,TGFBR1,EEF2,CD24,ATP1A1,PTGES3,SOD1
	PTK2	2.71097e-09	8.54554e-05	0.533358	0.36	0.283	16			Coexpression	M7002	Genes down-regulated in B lymphocytes: ZFX [GeneID=7543] knockout versus wildtype cells stimulated by anti-IgM for 12h.	MSigDB C7: Immunologic Signatures (v6.0)	1.875e-06	0.01283	0.0003666	0.003449	9	158	ZBTB20,NEDD4L,SYNE1,SNX29,FOXP1,MAML2,RERE,MBD5,NLK		GO: Biological Process	GO:0019883	antigen processing and presentation of endogenous antigen		8.746e-06	0.0383	0.0003039	0.002724	5	19	HLA-A,HLA-B,HLA-C,B2M,HLA-E
	LINC-PINT	3.12385e-09	9.84699e-05	0.605966	0.287	0.198	16			Coexpression	M15472	Down-regulated genes distinguishing between early gastric cancer (EGC) and normal tissue samples.	MSigDB C2: CGP Curated Gene Sets (v6.0)	2.093e-06	0.01432	0.0003977	0.003742	13	366	SOX6,THSD4,SORBS2,ESRRG,GPX3,MAGI2,BMPR1B,PPP2R3A,SETBP1,KCNJ15,RORA,NR3C2,CGNL1		GO: Biological Process	GO:0015991	ATP hydrolysis coupled proton transport		1.074e-05	0.04701	0.0003673	0.003292	6	33	ATP5MC3,ATP6V1A,ATP6V0E1,ATP1A1,ATP5F1A,ATP5F1B
	AC034220.3	4.11124e-09	0.000129594	0.660887	0.252	0.169	16			Coexpression	M1741	Genes whose promoters are bound by FOXP3 [GeneID=50943] based an a ChIP-chip analysis.	MSigDB C2: CGP Curated Gene Sets (v6.0)	2.184e-06	0.01494	0.0004039	0.0038	15	491	GPHN,ZBTB20,TCF12,TOX,TBC1D5,COBLL1,TNRC6B,EXT1,SIK3,JMJD1C,RABGAP1L,EXOC6B,FOXP1,SSH2,ABTB2		GO: Biological Process	GO:0015988	energy coupled proton transmembrane transport, against electrochemical gradient		1.074e-05	0.04701	0.0003673	0.003292	6	33	ATP5MC3,ATP6V1A,ATP6V0E1,ATP1A1,ATP5F1A,ATP5F1B
	BMPR1B	7.43238e-09	0.000234283	0.518504	0.445	0.388	16			Coexpression	M5520	Genes down-regulated and displaying decreased copy number in glioblastoma samples.	MSigDB C2: CGP Curated Gene Sets (v6.0)	2.391e-06	0.01636	0.0004305	0.00405	5	31	FNDC3A,FAF1,NF1,PRKN,RERE		GO: Biological Process	GO:0006090	pyruvate metabolic process		1.119e-05	0.049	0.0003798	0.003404	10	113	GAPDH,PDK4,PFKFB3,PGK1,PKM,ALDOA,LDHA,LDHB,ENO1,TPI1
	SH3RF1	1.05964e-08	0.000334019	0.702418	0.288	0.209	16			Coexpression	17297478-SuppTable5	Human Intestine_Vecchi07_1024genes	GeneSigDB	2.732e-06	0.0187	0.0004794	0.00451	19	781	SOX6,THSD4,MACC1,SORBS2,TRIO,ESRRG,GPX3,EXT1,MAGI2,BMPR1B,PPP2R3A,SETBP1,KCNJ15,RORA,NR3C2,CGNL1,SPIDR,CDK6,WDR72		GO: Cellular Component	GO:0022626	cytosolic ribosome		1.5e-72	8.428e-70	8.428e-70	5.823e-69	57	119	RPL21,RPL24,RPL30,RPL31,RPL32,RPL34,RPL37A,RPL41,RPLP0,RPLP1,RPLP2,RPS2,RPS3A,RPS4X,RPS5,RPS6,RPS7,RPS8,RPS9,RPS11,RPS12,RPS13,RPS14,RPS15,RPS16,RPS18,RPS19,RPS20,RPS23,RPS24,RPS25,RPS27,RPS27A,RPS28,RPL10A,RPL23,UBA52,FAU,RPSA,RPL14,RPL35,RPL13A,RPL3,RPL4,RPL5,RPL6,RPL7,RPL7A,RPL8,RPL9,RPL10,RPL11,RPL12,RPL13,RPL15,RPL18,RPL19
	AHI1	1.09751e-08	0.000345958	0.625852	0.294	0.217	16			Coexpression	19837975-TableS1	Human Leukemia_McWeeney10_885genes	GeneSigDB	3.668e-06	0.0251	0.0006274	0.005903	16	580	FNDC3B,AKT3,RBPMS,AHI1,TCF12,BAZ2B,TNRC6B,MECOM,BMPR1B,FTX,KANSL1,NFIB,LIMCH1,PRKG1,NLK,CDK6		GO: Cellular Component	GO:0044391	ribosomal subunit		2.609e-62	1.466e-59	7.332e-60	5.066e-59	58	175	RPL21,RPL24,RPL30,RPL31,RPL32,RPL34,RPL37A,RPL41,RPLP0,RPLP1,RPLP2,RPS2,RPS3A,RPS4X,RPS5,RPS6,RPS7,RPS8,RPS9,RPS11,RPS12,RPS13,RPS14,RPS15,RPS16,RPS18,RPS19,RPS20,RPS23,RPS24,RPS25,RPS27,RPS27A,RPS28,RPL10A,RPL23,UBA52,FAU,NPM1,RPSA,RPL14,RPL35,RPL13A,RPL3,RPL4,RPL5,RPL6,RPL7,RPL7A,RPL8,RPL9,RPL10,RPL11,RPL12,RPL13,RPL15,RPL18,RPL19
	PWRN1	1.82086e-08	0.000573972	0.550681	0.419	0.359	16			Coexpression	M12653	Down-regulated genes in B-CLL (B-cell chronic leukemia) patients expressing high levels of ZAP70 and CD38 [GeneID=7535;952], which are associated with poor survival.	MSigDB C2: CGP Curated Gene Sets (v6.0)	4.075e-06	0.02788	0.00068	0.006398	6	60	AKT3,ZBTB20,PDE8A,COBLL1,PTK2,ADK		GO: Cellular Component	GO:0005840	ribosome		9.194e-57	5.167e-54	1.722e-54	1.19e-53	60	235	RPL21,RPL24,RPL30,RPL31,RPL32,RPL34,RPL37A,RPL41,RPLP0,RPLP1,RPLP2,RPS2,RPS3A,RPS4X,RPS5,RPS6,RPS7,RPS8,RPS9,RPS11,RPS12,RPS13,RPS14,RPS15,RPS16,RPS18,RPS19,RPS20,RPS23,RPS24,RPS25,RPS27,RPS27A,RPS28,RPL10A,RPL23,UBA52,FAU,NPM1,CANX,RPSA,RPL14,EEF2,RPL35,RPL13A,RPL3,RPL4,RPL5,RPL6,RPL7,RPL7A,RPL8,RPL9,RPL10,RPL11,RPL12,RPL13,RPL15,RPL18,RPL19
	BAZ2B	2.00894e-08	0.000633258	0.415785	0.501	0.444	16			Coexpression	16318415-TableS1	Human Kidney_Zhao06_259genes	GeneSigDB	4.311e-06	0.0295	0.00068	0.006398	10	223	SORBS2,ANK3,NEBL,MYO9A,MECOM,TMTC2,SIK3,NFIB,KCNIP4,MAML2		GO: Cellular Component	GO:0044445	cytosolic part		2.526e-55	1.419e-52	3.548e-53	2.452e-52	59	235	RPL21,RPL24,RPL30,RPL31,RPL32,RPL34,RPL37A,RPL41,RPLP0,RPLP1,RPLP2,RPS2,RPS3A,RPS4X,RPS5,RPS6,RPS7,RPS8,RPS9,RPS11,RPS12,RPS13,RPS14,RPS15,RPS16,RPS18,RPS19,RPS20,RPS23,RPS24,RPS25,RPS27,RPS27A,RPS28,RPL10A,RPL23,UBA52,FAU,RPSA,RPL14,CCT6A,RPL35,RPL13A,ENO1,RPL3,RPL4,RPL5,RPL6,RPL7,RPL7A,RPL8,RPL9,RPL10,RPL11,RPL12,RPL13,RPL15,RPL18,RPL19
	TRIO	2.99715e-08	0.000944761	0.546232	0.273	0.193	16			Coexpression	M5354	Genes required for proliferation of DLD-1 cell (colon cancer with APC [GeneID=324] deletions), based on shRNA screen.	MSigDB C2: CGP Curated Gene Sets (v6.0)	4.348e-06	0.02975	0.00068	0.006398	9	175	AKT3,TRIO,ADK,NF1,BRAF,DLG2,PRKG1,MAPK8,CDK6		GO: Cellular Component	GO:0022625	cytosolic large ribosomal subunit		1.454e-42	8.169e-40	1.528e-40	1.056e-39	33	67	RPL21,RPL24,RPL30,RPL31,RPL32,RPL34,RPL37A,RPL41,RPLP0,RPLP1,RPLP2,RPS12,RPL10A,RPL23,UBA52,RPL14,RPL35,RPL13A,RPL3,RPL4,RPL5,RPL6,RPL7,RPL7A,RPL8,RPL9,RPL10,RPL11,RPL12,RPL13,RPL15,RPL18,RPL19
	KCNJ15	3.0579e-08	0.000963912	0.66265	0.279	0.203	16			Coexpression	16288205-GeneTable3	Human Breast_Charafe-Jauffret06_1309genes	GeneSigDB	4.373e-06	0.02992	0.00068	0.006398	20	884	MACC1,AKT3,ANK3,TOX,NEBL,TRIO,GLIS3,FHOD3,EXT1,EPB41L4A,PTPRG,PTPRM,FER,PRKCA,RORA,MAML2,CADPS2,PDE7B,BICC1,CDK6		GO: Cellular Component	GO:1990904	ribonucleoprotein complex		1.632e-42	9.17e-40	1.528e-40	1.056e-39	77	745	RPL21,RPL24,EPRS,RPL30,RPL31,RPL32,RPL34,RPL37A,RPL41,RPLP0,RPLP1,GAPDH,RPLP2,RPS2,RPS3A,RPS4X,RPS5,RPS6,RPS7,RPS8,RPS9,RPS11,RPS12,RPS13,RPS14,RPS15,SRP14,RPS16,RPS18,RPS19,RPS20,NCL,RPS23,RPS24,RPS25,RPS27,RPS27A,RPS28,HNRNPA2B1,DDX5,HNRNPU,IQGAP1,RPL10A,CIRBP,RPL23,UBA52,FAU,HNRNPDL,NPM1,YBX1,CANX,HNRNPA3,RPSA,RPL14,PABPC1,PRPF40A,EEF2,SF3B1,RPL35,RPL13A,PTGES3,RPL3,RPL4,RPL5,RPL6,RPL7,RPL7A,R…
	FNDC3B	4.54839e-08	0.00143374	0.529706	0.374	0.303	16			Coexpression	M9192	Genes down-regulated in luminal-like breast cancer cell lines compared to the mesenchymal-like ones.	MSigDB C2: CGP Curated Gene Sets (v6.0)	5.046e-06	0.03453	0.0007673	0.007219	14	460	AKT3,TOX,TRIO,GLIS3,FHOD3,EXT1,PTPRG,PTPRM,FER,PRKCA,MAML2,PDE7B,BICC1,CDK6		GO: Cellular Component	GO:0005925	focal adhesion		2.293e-40	1.289e-37	1.841e-38	1.272e-37	58	393	TPM4,RPL30,HSP90B1,RPL31,RPL37A,RPLP0,RPLP1,RPLP2,RPS2,RPS3A,RPS4X,RPS5,B2M,RPS7,RPS8,RPS9,RPS11,RPS13,RPS14,RPS15,ACTG1,RPS16,RPS18,RPS19,CD46,AIF1L,IQGAP1,RPL10A,JAK1,RPL23,HSPA9,NPM1,EZR,HACD3,PPIA,PPIB,YWHAB,PABPC1,PDIA3,ACTR2,ARF1,ARPC2,RHOA,CD9,CD59,CD81,RPL13A,RPL3,RPL4,RPL5,RPL6,RPL7,RPL7A,RPL8,RPL9,RPL12,RPL18,RPL19
	CAMKMT	5.46598e-08	0.00172298	0.544098	0.261	0.182	16			Coexpression	18081427-TableS8	Mouse Breast_Crawford07_981genes	GeneSigDB	5.793e-06	0.03964	0.0008617	0.008107	17	673	TANC2,COL4A5,MAGI1,AKT3,RBPMS,PDE4D,ANK3,MYO1E,BAZ2B,PTPRG,ATXN1,RABGAP1L,SCAPER,FOXP1,IMMP2L,SMYD3,CCSER1		GO: Cellular Component	GO:0005924	cell-substrate adherens junction		4.761e-40	2.676e-37	3.345e-38	2.311e-37	58	398	TPM4,RPL30,HSP90B1,RPL31,RPL37A,RPLP0,RPLP1,RPLP2,RPS2,RPS3A,RPS4X,RPS5,B2M,RPS7,RPS8,RPS9,RPS11,RPS13,RPS14,RPS15,ACTG1,RPS16,RPS18,RPS19,CD46,AIF1L,IQGAP1,RPL10A,JAK1,RPL23,HSPA9,NPM1,EZR,HACD3,PPIA,PPIB,YWHAB,PABPC1,PDIA3,ACTR2,ARF1,ARPC2,RHOA,CD9,CD59,CD81,RPL13A,RPL3,RPL4,RPL5,RPL6,RPL7,RPL7A,RPL8,RPL9,RPL12,RPL18,RPL19
	MYO9A	7.1565e-08	0.00225587	0.462376	0.407	0.344	16			Coexpression	M13273	Genes down-regulated in papillary thyroid carcinoma (PTC) compared to normal tissue.	MSigDB C2: CGP Curated Gene Sets (v6.0)	6.115e-06	0.04184	0.0008902	0.008375	10	232	STARD13,SORBS2,WWOX,SYNE1,ESRRG,PDE10A,PAX8,SETBP1,DLG2,MPPED2		GO: Cellular Component	GO:0030055	cell-substrate junction		9.779e-40	5.496e-37	6.107e-38	4.219e-37	58	403	TPM4,RPL30,HSP90B1,RPL31,RPL37A,RPLP0,RPLP1,RPLP2,RPS2,RPS3A,RPS4X,RPS5,B2M,RPS7,RPS8,RPS9,RPS11,RPS13,RPS14,RPS15,ACTG1,RPS16,RPS18,RPS19,CD46,AIF1L,IQGAP1,RPL10A,JAK1,RPL23,HSPA9,NPM1,EZR,HACD3,PPIA,PPIB,YWHAB,PABPC1,PDIA3,ACTR2,ARF1,ARPC2,RHOA,CD9,CD59,CD81,RPL13A,RPL3,RPL4,RPL5,RPL6,RPL7,RPL7A,RPL8,RPL9,RPL12,RPL18,RPL19
	SNX29	8.73325e-08	0.0027529	0.60599	0.271	0.196	16			Coexpression Atlas	gudmap_developingKidney_e15.5_cortic collect duct_1000	DevelopingKidney_e15.5_cortic collect duct_emap-28132_top-relative-expression-ranked_1000	Gudmap Mouse MOE430.2	1.686e-22	5.954e-19	5.954e-19	5.208e-18	38	775	SOX6,COL4A5,AKT3,FAM172A,AHI1,SORBS2,ZBTB20,NEDD4L,ANK3,COBLL1,ESRRG,GLIS3,DACH1,MECOM,XIST,PNISR,SLC8A1,BMPR1B,PPP2R3A,KANK1,KANSL1,PAX8,FGD4,SCMH1,KIAA1217,PKHD1,PRKCA,KCNIP4,PLEKHA5,NR3C2,LIMCH1,LRBA,ZCCHC7,MAPK8,CADPS2,MPPED2,CCSER1,NEAT1		GO: Cellular Component	GO:0005912	adherens junction		2.866e-36	1.611e-33	1.611e-34	1.113e-33	59	484	TPM4,RPL30,HSP90B1,RPL31,RPL37A,RPLP0,RPLP1,RPLP2,RPS2,RPS3A,RPS4X,RPS5,B2M,RPS7,RPS8,RPS9,RPS11,RPS13,RPS14,RPS15,ACTG1,RPS16,RPS18,RPS19,CD46,AIF1L,IQGAP1,RPL10A,JAK1,RPL23,HSPA9,NPM1,EZR,HACD3,DSP,PPIA,PPIB,YWHAB,PABPC1,PDIA3,ACTR2,ARF1,ARPC2,RHOA,CD9,CD59,CD81,RPL13A,RPL3,RPL4,RPL5,RPL6,RPL7,RPL7A,RPL8,RPL9,RPL12,RPL18,RPL19
	SORBS2	1.03756e-07	0.0032706	0.607669	0.265	0.189	16			Coexpression Atlas	gudmap_developingKidney_e15.5_cortic collect duct_1000_k4	DevelopingKidney_e15.5_cortic collect duct_emap-28132_k-means-cluster#4_top-relative-expression-ranked_1000	Gudmap Mouse MOE430.2	7.681e-15	2.712e-11	1.356e-11	1.186e-10	22	375	COL4A5,AKT3,FAM172A,AHI1,ZBTB20,ANK3,ESRRG,DACH1,XIST,PNISR,SLC8A1,PPP2R3A,KANK1,KANSL1,PAX8,SCMH1,KIAA1217,PLEKHA5,LIMCH1,ZCCHC7,MAPK8,NEAT1		GO: Cellular Component	GO:0015934	large ribosomal subunit		3.654e-36	2.054e-33	1.867e-34	1.29e-33	34	105	RPL21,RPL24,RPL30,RPL31,RPL32,RPL34,RPL37A,RPL41,RPLP0,RPLP1,RPLP2,RPS12,RPL10A,RPL23,UBA52,NPM1,RPL14,RPL35,RPL13A,RPL3,RPL4,RPL5,RPL6,RPL7,RPL7A,RPL8,RPL9,RPL10,RPL11,RPL12,RPL13,RPL15,RPL18,RPL19
	NCOA1	1.18578e-07	0.0037378	0.619374	0.268	0.196	16			Coexpression Atlas	gudmap_developingKidney_e15.5_cortic collect duct_500	DevelopingKidney_e15.5_cortic collect duct_emap-28132_top-relative-expression-ranked_500	Gudmap Mouse MOE430.2	1.748e-13	6.171e-10	2.057e-10	1.799e-09	21	390	SOX6,COL4A5,FAM172A,AHI1,SORBS2,COBLL1,ESRRG,GLIS3,DACH1,XIST,PNISR,SLC8A1,BMPR1B,KANSL1,PAX8,FGD4,SCMH1,PKHD1,LRBA,CCSER1,NEAT1		GO: Cellular Component	GO:0070161	anchoring junction		2.545e-35	1.43e-32	1.192e-33	8.235e-33	59	503	TPM4,RPL30,HSP90B1,RPL31,RPL37A,RPLP0,RPLP1,RPLP2,RPS2,RPS3A,RPS4X,RPS5,B2M,RPS7,RPS8,RPS9,RPS11,RPS13,RPS14,RPS15,ACTG1,RPS16,RPS18,RPS19,CD46,AIF1L,IQGAP1,RPL10A,JAK1,RPL23,HSPA9,NPM1,EZR,HACD3,DSP,PPIA,PPIB,YWHAB,PABPC1,PDIA3,ACTR2,ARF1,ARPC2,RHOA,CD9,CD59,CD81,RPL13A,RPL3,RPL4,RPL5,RPL6,RPL7,RPL7A,RPL8,RPL9,RPL12,RPL18,RPL19
	PPP2R3A	1.26624e-07	0.00399143	0.488601	0.428	0.376	16			Coexpression Atlas	gudmap_developingKidney_e15.5_ureter tip_1000_flank cortic collct	DevelopingKidney_e15.5_ureter tip_flank cortic collct_emap-27752_top-relative-expression-ranked_1000	Gudmap Mouse MOE430.2	2.088e-11	7.374e-08	1.844e-08	1.612e-07	26	801	SOX6,MACC1,FAM172A,AHI1,SORBS2,ANK3,LUC7L3,TRIO,COBLL1,GLIS3,DACH1,MECOM,XIST,FHOD3,BMPR1B,KANSL1,PAX8,FGD4,SCMH1,PKHD1,PLEKHA5,LIMCH1,LRBA,CADPS2,MPPED2,GOLGA4		GO: Cellular Component	GO:0022627	cytosolic small ribosomal subunit		1.375e-34	7.727e-32	5.944e-33	4.107e-32	25	44	RPS2,RPS3A,RPS4X,RPS5,RPS6,RPS7,RPS8,RPS9,RPS11,RPS12,RPS13,RPS14,RPS15,RPS16,RPS18,RPS19,RPS20,RPS23,RPS24,RPS25,RPS27,RPS27A,RPS28,FAU,RPSA
	FER	1.40111e-07	0.00441658	0.553404	0.335	0.264	16			Coexpression Atlas	gudmap_developingKidney_e15.5_Medullary collecting duct_1000_k4	DevelopingKidney_e15.5_Medullary collecting duct_emap-28063_k-means-cluster#4_top-relative-expression-ranked_1000	Gudmap Mouse MOE430.2	2.429e-10	8.577e-07	1.528e-07	1.337e-06	15	261	COL4A5,FAM172A,AHI1,ANK3,LUC7L3,ARGLU1,DACH1,XIST,KANSL1,PAX8,SCAPER,PLEKHA5,FOXP1,GOLGA4,NEAT1		GO: Cellular Component	GO:0015935	small ribosomal subunit		2.608e-29	1.466e-26	1.047e-27	7.234e-27	26	72	RPS2,RPS3A,RPS4X,RPS5,RPS6,RPS7,RPS8,RPS9,RPS11,RPS12,RPS13,RPS14,RPS15,RPS16,RPS18,RPS19,RPS20,RPS23,RPS24,RPS25,RPS27,RPS27A,RPS28,FAU,NPM1,RPSA
	KANSL1L	1.58847e-07	0.00500717	0.458376	0.362	0.292	16			Coexpression Atlas	gudmap_kidney_P0_JuxtaGlom_Ren1_1000	kidney_P0_JuxtaGlom_Ren1_top-relative-expression-ranked_1000	Gudmap Mouse MOE430.2	3.022e-10	1.067e-06	1.528e-07	1.337e-06	26	906	THSD4,FNDC3B,ERBB4,RBPMS,SORBS2,PDE4D,ZBTB20,MYO1E,SYNE1,COBLL1,ESRRG,GPX3,DACH1,MECOM,XIST,SLC8A1,ATXN1,PAX8,KCNJ15,PKHD1,LIMCH1,PRKG1,WDFY3,MAPK10,BICC1,CDK6		GO: Cellular Component	GO:0030054	cell junction		2.161e-22	1.214e-19	8.096e-21	5.594e-20	69	1200	TPM4,RPL30,HSP90B1,RPL31,RPL37A,RPLP0,RPLP1,RPLP2,RPS2,RPS3A,RPS4X,RPS5,B2M,SPTBN2,RPS7,RPS8,RPS9,RPS11,RPS13,RPS14,RPS15,ACTG1,RPS16,RPS18,RPS19,CD46,AIF1L,IQGAP1,RPL10A,JAK1,RPL23,AKR1B1,HSPA9,NPM1,EZR,KRT8,HACD3,DSP,ANXA2,APP,PPIA,PPIB,AQP3,YWHAB,PABPC1,PDIA3,ACTR2,ARF1,ARPC2,RHOA,TGFBR1,CD9,CD59,CD81,ATP1A1,RPL13A,ATP1B1,EPCAM,RPL3,RPL4,RPL5,RPL6,RPL7,RPL7A,RPL8,RPL9,RPL12,RPL18,RPL19
	WDR72	1.71794e-07	0.00541529	0.459308	0.4	0.337	16			Coexpression Atlas	gudmap_RNAseq_e11.5_Ureteric_stalks_2500_K0	gudmap_RNAseq_e11.5_Ureteric_stalks_2500_K0	Gudmap RNAseq	3.03e-10	1.07e-06	1.528e-07	1.337e-06	31	1278	SOX6,THSD4,FRAS1,SH3RF1,ANK3,GPX3,GLIS3,DACH1,MECOM,TMTC2,FHOD3,EPB41L4A,GRIP1,SLC8A1,BMPR1B,KANK1,PTPRG,PAX8,FGD4,KIAA1217,PRKN,SSH2,CGNL1,LRBA,FHIT,CADPS2,MPPED2,PDE7B,SDK1,TRAPPC9,BICC1		GO: Cellular Component	GO:0043209	myelin sheath		2.793e-22	1.57e-19	9.811e-21	6.779e-20	31	202	ATP6V1A,ACTG1,RPS27A,UBC,PKM,AKR1B1,HSPA9,HSP90AA1,CA2,HSPD1,EZR,ANXA2,CANX,RTN4,PPIA,LDHB,PDIA3,EEF1A1,CRYAB,PEBP1,PRDX1,CD59,ATP1A1,SEPT7,ATP1B1,ENO1,ATP5F1A,SOD1,SOD2,ATP5F1B,ATP5F1C
	NLK	1.71883e-07	0.00541811	0.600187	0.27	0.198	16			Coexpression Atlas	gudmap_developingKidney_e15.5_Proximal Tubules_1000_k3	DevelopingKidney_e15.5_Proximal Tubules_emap-28005_k-means-cluster#3_top-relative-expression-ranked_1000	Gudmap Mouse MOE430.2	4.394e-10	1.551e-06	1.629e-07	1.425e-06	12	152	KANSL1L,AHI1,ZBTB20,TRIO,BCAS3,ESRRG,DACH1,XIST,PNISR,KANSL1,PAX8,NEAT1		GO: Cellular Component	GO:0005730	nucleolus		9.014e-16	5.066e-13	2.98e-14	2.059e-13	50	891	RPL21,RPL31,RPL34,ACADVL,RPS2,RPS3A,RPS6,SPTBN1,RPS7,RPS9,RPS11,RPS13,RPS14,RPS19,NCL,RPS23,RPS25,RPS27A,DDX5,RPL10A,CIRBP,RPL23,PLSCR1,HSPA9,NPM1,EZR,VMP1,SMARCA5,KRT18,RBBP8,XRCC5,EEF1A1,EEF1D,PRDX1,RPL35,SEPT7,RPL13A,RPL3,RPL4,RPL5,RPL6,RPL7,RPL7A,RPL8,RPL9,RPL11,RPL12,HNRNPR,RPL18,RPL19
	CGNL1	2.11548e-07	0.00666841	0.592886	0.256	0.185	16			Coexpression Atlas	54Dp_SubClass_54Dp_4_Top_500_All	54Dp_SubClass_54Dp_4_Top_500_All	Brain Map - Allen iN	4.506e-10	1.591e-06	1.629e-07	1.425e-06	19	476	GPHN,PDE4D,ZBTB20,NEDD4L,STAG1,TRIO,ERC1,RALYL,ARL15,MAGI2,FTX,KANSL1,SCN2A,MACROD2,EXOC6B,FER,MAPK8,MAPK10,CCSER1		GO: Cellular Component	GO:0005773	vacuole		4.134e-10	2.323e-07	1.291e-08	8.918e-08	49	1223	TPT1,ATP6V1A,MAL,PSAP,HLA-A,HLA-B,HLA-C,B2M,SPTBN2,CD164,HLA-E,RPS27A,UBA52,UBB,UBC,UBE2D3,GABARAPL1,IFITM3,ITM2C,GNAS,ITM2B,AKR1B1,HSP90AA1,HSP90AB1,HSPD1,EZR,VMP1,ATP6V0E1,LITAF,LAMTOR5,ANXA2,TMEM59,ATP6V1G1,APP,AQP2,PRDX6,TSPAN1,ARF1,TGOLN2,EEF1A1,ARPC2,RHOA,TGFBR1,ASAH1,CD63,FUCA1,ATP1A1,CTSH,SOD1
	ARGLU1	2.24036e-07	0.00706207	0.466786	0.395	0.335	16			Coexpression Atlas	gudmap_developingKidney_e15.5_Medullary collecting duct_1000	DevelopingKidney_e15.5_Medullary collecting duct_emap-28063_top-relative-expression-ranked_1000	Gudmap Mouse MOE430.2	4.612e-10	1.629e-06	1.629e-07	1.425e-06	24	786	SOX6,COL4A5,FAM172A,AHI1,SORBS2,NEDD4L,ANK3,LUC7L3,ARGLU1,DACH1,XIST,EPB41L4A,SNX29,KANSL1,PAX8,FGD4,SCAPER,PKHD1,PLEKHA5,FOXP1,PRKAG2,PDE7B,GOLGA4,NEAT1		GO: Cellular Component	GO:0031410	cytoplasmic vesicle		1.489e-09	8.37e-07	4.401e-08	3.041e-07	51	1355	HSP90B1,HLA-A,HLA-B,HLA-C,B2M,SPTBN2,HLA-E,NAP1L1,GPRC5C,CD46,RPS27A,UBA52,UBB,UBC,GABARAPL1,CLU,IFITM3,KIF5B,GNAS,ALDOA,ITM2B,HSP90AA1,HSP90AB1,HSPD1,ATP6V0E1,ANXA2,CANX,ATP6V1G1,APLP2,DYNLT1,APP,SKIL,AQP2,PPIB,YWHAB,PDIA3,PRDX6,ARF1,TGOLN2,CCT6A,PDIA6,CD9,PEBP1,PRDX1,CD59,CD63,TMSB4X,CLINT1,ATP1A1,CTSH,SOD1
	PAN3	3.03115e-07	0.00955479	0.549385	0.256	0.184	16			Coexpression Atlas	gudmap_developingKidney_e15.5_anlage of loop of Henle_1000	DevelopingKidney_e15.5_anlage of loop of Henle_emap-31283_top-relative-expression-ranked_1000	Gudmap Mouse MOE430.2	5.936e-10	2.096e-06	1.906e-07	1.667e-06	24	796	COL4A5,AKT3,FAM172A,AHI1,ZBTB20,SH3RF1,ANK3,COBLL1,ESRRG,GLIS3,DACH1,MECOM,XIST,FHOD3,PNISR,KANK1,KANSL1,PAX8,KIAA1217,PKHD1,PLEKHA5,MAPK8,BICC1,NEAT1		GO: Cellular Component	GO:0097708	intracellular vesicle		1.566e-09	8.802e-07	4.401e-08	3.041e-07	51	1357	HSP90B1,HLA-A,HLA-B,HLA-C,B2M,SPTBN2,HLA-E,NAP1L1,GPRC5C,CD46,RPS27A,UBA52,UBB,UBC,GABARAPL1,CLU,IFITM3,KIF5B,GNAS,ALDOA,ITM2B,HSP90AA1,HSP90AB1,HSPD1,ATP6V0E1,ANXA2,CANX,ATP6V1G1,APLP2,DYNLT1,APP,SKIL,AQP2,PPIB,YWHAB,PDIA3,PRDX6,ARF1,TGOLN2,CCT6A,PDIA6,CD9,PEBP1,PRDX1,CD59,CD63,TMSB4X,CLINT1,ATP1A1,CTSH,SOD1
	NF1	3.69036e-07	0.0116328	0.501756	0.284	0.211	16			Coexpression Atlas	gudmap_developingLowerUrinaryTract_e14.5_ urogenital sinus_1000	DevelopingLowerUrinaryTract_e14.5_ urogenital sinus_emap-5517_top-relative-expression-ranked_1000	Gudmap Mouse MOE430.2	1.045e-09	3.691e-06	3.076e-07	2.69e-06	24	819	TANC2,AKT3,FAM172A,AHI1,ANK3,ARGLU1,BCAS3,DACH1,TNRC6B,XIST,ARL15,ARHGAP6,KANSL1,PTPRG,SCAPER,KCNIP4,PLEKHA5,FOXP1,PRKG1,PRKAG2,MAPK8,MAPK10,PDE7B,CCSER1		GO: Cellular Component	GO:0044437	vacuolar part		2.454e-09	1.379e-06	6.568e-08	4.539e-07	34	700	ATP6V1A,PSAP,HLA-A,HLA-B,HLA-C,B2M,CD164,HLA-E,RPS27A,UBA52,UBB,UBC,UBE2D3,GABARAPL1,IFITM3,ITM2C,ITM2B,HSP90AA1,HSP90AB1,VMP1,ATP6V0E1,LITAF,LAMTOR5,ANXA2,TMEM59,ATP6V1G1,APP,AQP2,TSPAN1,EEF1A1,ASAH1,CD63,FUCA1,CTSH
	SAMD12	7.17934e-07	0.0226307	0.477028	0.376	0.32	16			Coexpression Atlas	gudmap_dev gonad_e13.5_F_gudmap_devVascOvary_Flk_1000	dev gonad_e13.5_F_DevVascOvary_Flk_top-relative-expression-ranked_1000	Gudmap Mouse ST 1.0	1.393e-09	4.919e-06	3.737e-07	3.269e-06	24	831	STARD13,MAGI1,RBPMS,SORBS2,PDE4D,PDE8A,TOX,MYO1E,DACH1,MECOM,MAGI3,XIST,JMJD1C,PTK2,PTPRG,PTPRM,NFIB,SCN2A,FOXP1,LIMCH1,MAML2,SSH2,PDE7B,CCSER1		GO: Cellular Component	GO:0042470	melanosome		7.16e-09	4.024e-06	1.749e-07	1.209e-06	13	105	HSP90B1,NAP1L1,HSP90AA1,HSP90AB1,ANXA2,CANX,PPIB,YWHAB,PDIA3,PDIA6,PRDX1,CD63,ATP1A1
	SOX6	7.75692e-07	0.0244514	0.49433	0.376	0.31	16			Coexpression Atlas	gudmap_kidney_P4_CapMesRenVes_Crym_500	kidney_P4_CapMesRenVes_Crym_top-relative-expression-ranked_500	Gudmap Mouse MOE430.2	1.482e-09	5.232e-06	3.737e-07	3.269e-06	17	399	THSD4,FNDC3B,FRAS1,ERBB4,SORBS2,ZBTB20,GLIS3,DACH1,MECOM,FHOD3,EPB41L4A,BMPR1B,PAX8,KIAA1217,LRBA,CADPS2,BICC1		GO: Cellular Component	GO:0048770	pigment granule		7.16e-09	4.024e-06	1.749e-07	1.209e-06	13	105	HSP90B1,NAP1L1,HSP90AA1,HSP90AB1,ANXA2,CANX,PPIB,YWHAB,PDIA3,PDIA6,PRDX1,CD63,ATP1A1
	GOLGA4	8.72532e-07	0.0275039	0.390553	0.483	0.449	16			Coexpression Atlas	facebase_RNAseq_e14.5_palate_poster_distal_ERK2_WT_2500	facebase_RNAseq_e14.5_palate_poster_distal_ERK2_WT_2500	Gudmap RNAseq	5.052e-09	1.784e-05	1.143e-06	9.998e-06	32	1522	KANSL1L,FNDC3B,PDE4D,ZBTB20,PDE8A,TOX,STAG1,LUC7L3,SAMD12,FBXL17,TMTC2,FHOD3,EXT1,PDE10A,ARHGAP6,SLC8A1,PLXDC2,NFIB,RABGAP1L,SETBP1,KCNJ15,MACROD2,NCOA1,PRKCA,NR3C2,PRKG1,SSH2,MBD5,IMMP2L,PDE7B,BICC1,CDK6		GO: Cellular Component	GO:0098589	membrane region		1.15e-08	6.461e-06	2.692e-07	1.86e-06	47	1267	ATP6V1A,MAL,HLA-A,SPTBN1,SPTBN2,CD46,AIF1L,PGK1,IQGAP1,S100A10,GABARAPL1,GNAS,PLSCR1,HSP90AA1,CA2,HSP90AB1,HSPD1,EZR,CIB1,DSP,LAMTOR5,ANXA2,APP,AQP2,AQP3,LDHB,PDIA3,ARF1,EEF1A1,ARPC2,CRYAB,RHOA,TGFBR1,MAL2,EEF2,CD9,CD24,PRKAR1A,PLEKHA1,CD81,ATP1A1,SEPT7,ATP1B1,TACSTD2,ENO1,EPCAM,CDH16
	WDFY3	9.11411e-07	0.0287295	0.523049	0.315	0.253	16			Coexpression Atlas	gudmap_developingGonad_e12.5_ovary_k3_1000	DevelopingGonad_e12.5_ovary_emap-28876_k-means-cluster#3_top-relative-expression-ranked_1000	Gudmap Mouse MOE430.2	5.179e-09	1.829e-05	1.143e-06	9.998e-06	14	277	COL4A5,LUC7L3,ARGLU1,FNDC3A,PNISR,JMJD1C,KANSL1,PTPRG,SCMH1,NFIB,KIAA1217,PRKG1,WDFY3,MAPK8		GO: Cellular Component	GO:0005774	vacuolar membrane		3.435e-08	1.931e-05	7.723e-07	5.336e-06	29	593	ATP6V1A,PSAP,HLA-A,HLA-B,HLA-C,B2M,CD164,HLA-E,RPS27A,UBA52,UBB,UBC,UBE2D3,GABARAPL1,IFITM3,ITM2C,ITM2B,HSP90AB1,VMP1,ATP6V0E1,LITAF,LAMTOR5,ANXA2,TMEM59,ATP6V1G1,AQP2,TSPAN1,EEF1A1,CD63
	MAGI3	9.52884e-07	0.0300368	0.579038	0.293	0.225	16			Coexpression Atlas	gudmap_developingLowerUrinaryTract_e14.5_ urogenital sinus_1000_k4	DevelopingLowerUrinaryTract_e14.5_ urogenital sinus_emap-5517_k-means-cluster#4_top-relative-expression-ranked_1000	Gudmap Mouse MOE430.2	6.576e-09	2.322e-05	1.327e-06	1.161e-05	16	385	TANC2,AKT3,FAM172A,AHI1,ANK3,ARGLU1,BCAS3,TNRC6B,XIST,KANSL1,SCAPER,PLEKHA5,FOXP1,PRKG1,MAPK8,PDE7B		GO: Cellular Component	GO:0045177	apical part of cell		4.472e-08	2.513e-05	9.666e-07	6.679e-06	24	428	ATP6V1A,MAL,SPP1,SPTBN2,IFITM3,HSP90AA1,CA2,HSP90AB1,EZR,CIB1,APP,AQP2,PDIA3,MYL12A,TGFBR1,MAL2,CD9,PEBP1,CD81,ATP1A1,SEPT7,ATP1B1,MYL12B,EPCAM
	NFIB	1.27336e-06	0.040139	0.421207	0.395	0.339	16			Coexpression Atlas	gudmap_developingKidney_e15.5_Proximal Tubules_1000	DevelopingKidney_e15.5_Proximal Tubules_emap-28005_top-relative-expression-ranked_1000	Gudmap Mouse MOE430.2	6.787e-09	2.396e-05	1.327e-06	1.161e-05	22	759	KANSL1L,AHI1,ZBTB20,LUC7L3,TRIO,MYO9A,BCAS3,COBLL1,ESRRG,GLIS3,DACH1,XIST,FHOD3,PNISR,KANSL1,PAX8,RABGAP1L,KCNJ15,PKHD1,PAN3,CCSER1,NEAT1		GO: Cellular Component	GO:0044449	contractile fiber part		2.032e-07	0.0001142	4.229e-06	2.922e-05	16	215	TPM4,SPTBN1,ACTG1,ALDOA,KRT8,CALM1,KRT19,ARF1,CRYAB,MYL12A,MYL12B,ENO1,RPL4,RPL6,RPL7,RPL15
	AQP2	1.05028e-171	3.31068e-167	1.43806	0.917	0.442	18			Coexpression Atlas	gudmap_RNAseq_e11.5_Ureteric_stalks_2500	gudmap_RNAseq_e11.5_Ureteric_stalks_2500	Gudmap RNAseq	7.14e-09	2.521e-05	1.327e-06	1.161e-05	36	1900	SOX6,THSD4,MACC1,FRAS1,ERBB4,SORBS2,SH3RF1,ANK3,COBLL1,GPX3,GLIS3,DACH1,MECOM,TMTC2,FHOD3,EPB41L4A,GRIP1,SLC8A1,BMPR1B,KANK1,PTPRG,PAX8,FGD4,KIAA1217,PKHD1,PRKN,SSH2,CGNL1,LRBA,FHIT,CADPS2,MPPED2,PDE7B,SDK1,TRAPPC9,BICC1		GO: Cellular Component	GO:0031672	A band		2.382e-07	0.0001338	4.78e-06	3.303e-05	8	43	SPTBN1,ALDOA,CRYAB,ENO1,RPL4,RPL6,RPL7,RPL15
	ITM2B	3.08244e-133	9.71648e-129	1.48082	0.78	0.22	18			Coexpression Atlas	gudmap_developingKidney_e15.5_500_k3	DevelopingKidney_e15.5_anlage of loop of Henle_emap-31283_k-means-cluster#3_top-relative-expression-ranked_500	Gudmap Mouse MOE430.2	1.062e-08	3.751e-05	1.865e-06	1.631e-05	12	201	AKT3,FAM172A,AHI1,ZBTB20,ANK3,ESRRG,DACH1,XIST,KANSL1,PLEKHA5,MAPK8,NEAT1		GO: Cellular Component	GO:0030016	myofibril		2.779e-07	0.0001562	5.385e-06	3.721e-05	16	220	TPM4,SPTBN1,ACTG1,ALDOA,KRT8,CALM1,KRT19,ARF1,CRYAB,MYL12A,MYL12B,ENO1,RPL4,RPL6,RPL7,RPL15
	GSTP1	6.90351e-125	2.17612e-120	1.80864	0.663	0.095	18			Coexpression Atlas	gudmap_kidney_adult_JuxtaGlom_Ren1_Captopr_1000	kidney_adult_JuxtaGlom_Ren1_Captopr_top-relative-expression-ranked_1000	Gudmap Mouse MOE430.2	1.109e-08	3.916e-05	1.865e-06	1.631e-05	22	780	THSD4,ERBB4,RBPMS,SORBS2,PDE4D,ZBTB20,PDE8A,MYO1E,COBLL1,ESRRG,GPX3,MECOM,SLC8A1,SCN2A,KCNJ15,MACROD2,PKHD1,LIMCH1,PRKG1,PCCA,PDE7B,BICC1		GO: Cellular Component	GO:0098857	membrane microdomain		3.32e-07	0.0001866	5.929e-06	4.097e-05	20	343	MAL,HLA-A,PGK1,IQGAP1,S100A10,GNAS,PLSCR1,HSPD1,EZR,LAMTOR5,ANXA2,APP,LDHB,TGFBR1,MAL2,EEF2,CD24,PRKAR1A,ATP1A1,ATP1B1
	B2M	7.90817e-124	2.49281e-119	1.75431	0.682	0.133	18			Coexpression Atlas	54Dp_SubClass_54Dp_5_Top_500_All	54Dp_SubClass_54Dp_5_Top_500_All	Brain Map - Allen iN	1.234e-08	4.357e-05	1.98e-06	1.732e-05	17	460	TANC2,MAGI1,KANSL1L,PDE4D,NEDD4L,ANK3,LUC7L3,TRIO,TNRC6B,TMTC2,PDE10A,SLC8A1,ARID1B,SCN2A,TNRC6A,PLEKHA5,WDFY3		GO: Cellular Component	GO:0045121	membrane raft		3.32e-07	0.0001866	5.929e-06	4.097e-05	20	343	MAL,HLA-A,PGK1,IQGAP1,S100A10,GNAS,PLSCR1,HSPD1,EZR,LAMTOR5,ANXA2,APP,LDHB,TGFBR1,MAL2,EEF2,CD24,PRKAR1A,ATP1A1,ATP1B1
	TMSB4X	3.00064e-111	9.45861e-107	1.60265	0.65	0.115	18			Coexpression Atlas	54Dp_SubClass_54Dp_5_Top_500_Cluster_0	54Dp_SubClass_54Dp_5_Top_500_Cluster_0	Brain Map - Allen iN	1.341e-08	4.736e-05	2.059e-06	1.801e-05	10	127	TANC2,MAGI1,PDE4D,NEDD4L,ANK3,SLC8A1,ARID1B,SCN2A,TNRC6A,WDFY3		GO: Cellular Component	GO:0042612	MHC class I protein complex		3.376e-07	0.0001897	5.929e-06	4.097e-05	5	11	HLA-A,HLA-B,HLA-C,B2M,HLA-E
	HSP90B1	4.36076e-109	1.3746e-104	1.27362	0.797	0.305	18			Coexpression Atlas	gudmap_kidney_adult_Mesangium_Meis_1000	kidney_adult_Mesangium_Meis_top-relative-expression-ranked_1000	Gudmap Mouse MOE430.2	1.728e-08	6.103e-05	2.384e-06	2.085e-05	23	872	STARD13,RBPMS,SORBS2,ZBTB20,TOX,MYO1E,SYNE1,GLIS3,MECOM,PDE10A,ARHGAP6,SLC8A1,PLXDC2,ATXN1,SBF2,SETBP1,FER,PRKCA,PRKG1,MAML2,SSH2,PDE7B,BICC1		GO: Cellular Component	GO:0030017	sarcomere		3.903e-07	0.0002194	6.647e-06	4.593e-05	15	198	TPM4,SPTBN1,ALDOA,KRT8,CALM1,KRT19,ARF1,CRYAB,MYL12A,MYL12B,ENO1,RPL4,RPL6,RPL7,RPL15
	CD24	2.40939e-108	7.59489e-104	1.30744	0.74	0.229	18			Coexpression Atlas	gudmap_developingGonad_e18.5_epididymis_1000	DevelopingGonad_e18.5_epididymis_emap-13166_top-relative-expression-ranked_1000	Gudmap Mouse MOE430.2	1.743e-08	6.156e-05	2.384e-06	2.085e-05	22	800	COL4A5,SORBS2,ZBTB20,SH3RF1,LUC7L3,TRIO,ARGLU1,COBLL1,PARD3B,PNISR,JMJD1C,KANSL1,ATXN1,SCMH1,NFIB,KIAA1217,TNRC6A,PKHD1,PRKG1,WDFY3,MAPK8,BICC1		GO: Cellular Component	GO:0005768	endosome		4.297e-07	0.0002415	7.103e-06	4.908e-05	33	826	TPT1,MAL,HLA-A,HLA-B,HLA-C,B2M,SPTBN2,CD164,HLA-E,RPS27A,UBA52,UBB,UBC,UBE2D3,IFITM3,GNAS,ITM2B,HSPD1,EZR,ATP6V0E1,LAMTOR5,ANXA2,TMEM59,APP,AQP2,ARF1,TGOLN2,ARPC2,RHOA,TGFBR1,CD63,ATP1A1,CTSH
	RPS2	8.45396e-106	2.66486e-101	1.86692	0.561	0.054	18			Coexpression Atlas	gudmap_developingGonad_e14.5_ epididymis_1000	DevelopingGonad_e14.5_ epididymis_emap-29141_top-relative-expression-ranked_1000	Gudmap Mouse MOE430.2	1.823e-08	6.436e-05	2.384e-06	2.085e-05	22	802	COL4A5,ZBTB20,SH3RF1,LUC7L3,TRIO,BAZ2B,ARGLU1,PARD3B,FNDC3A,PDE10A,PNISR,JMJD1C,KANSL1,SCMH1,NFIB,KIAA1217,TNRC6A,PKHD1,PRKG1,WDFY3,MAPK8,BICC1		GO: Cellular Component	GO:0043292	contractile fiber		6.377e-07	0.0003584	1.024e-05	7.075e-05	16	234	TPM4,SPTBN1,ACTG1,ALDOA,KRT8,CALM1,KRT19,ARF1,CRYAB,MYL12A,MYL12B,ENO1,RPL4,RPL6,RPL7,RPL15
	HSP90AA1	9.45565e-105	2.98061e-100	0.953836	0.916	0.525	18			Coexpression Atlas	gudmap_kidney_e10.5_UretericTrunk_HoxB7_1000	kidney_e10.5_UretericTrunk_HoxB7_top-relative-expression-ranked_1000	Gudmap Mouse MOE430.2	1.823e-08	6.436e-05	2.384e-06	2.085e-05	22	802	FRAS1,TOX,COBLL1,ESRRG,GPX3,GLIS3,DACH1,MECOM,TMTC2,XIST,FHOD3,EPB41L4A,SLC8A1,KANK1,PAX8,PKHD1,SSH2,WDFY3,LRBA,CADPS2,MPPED2,BICC1		GO: Cellular Component	GO:0048471	perinuclear region of cytoplasm		7.049e-07	0.0003962	1.1e-05	7.604e-05	30	724	HSP90B1,SERBP1,GAPDH,SPP1,RPS6,SPTBN2,BAG1,S100A6,CLU,ITM2C,KIF5B,GNAS,AKR1B1,HSP90AA1,EZR,CIB1,KRT18,YBX1,ANXA2,APP,PPIB,YWHAB,TSPAN1,ARF1,MAL2,MT2A,EIF4A2,RASD1,CLINT1,PTGES3
	RPL3	1.31505e-103	4.14532e-99	1.44182	0.679	0.173	18			Coexpression Atlas	Facebase_RNAseq_e8.5_Non-Floor Plate Neural Epithelium_2500_K1	FacebaseRNAseq_e8.5_Non-Floor Plate Neural Epithelium_top-relative-expression-ranked_2500_k-means-cluster#1	FaceBase_RNAseq	2.088e-08	7.371e-05	2.633e-06	2.303e-05	23	881	TANC2,KANSL1L,PDE4D,WWOX,PDE8A,ARGLU1,SYNE1,PDE10A,SNX29,ARHGAP6,SLC8A1,ATXN1,SCAPER,EXOC6B,PRKCA,DLG2,NR3C2,KAZN,FHIT,MPPED2,PDE7B,ABTB2,BICC1		GO: Cellular Component	GO:0099568	cytoplasmic region		2.701e-06	0.001518	4.102e-05	0.0002834	18	325	TPM4,SPTBN1,SPTBN2,NCL,HNRNPA2B1,GABARAPL1,AKR1B1,EZR,DSTN,KRT19,ANXA2,CANX,ACTR2,EEF1A1,RHOA,LLGL2,SEPT7,SOD1
	PRDX1	1.55297e-102	4.89527e-98	1.83928	0.561	0.066	18			Coexpression Atlas	Facebase_RNAseq_e10.5_Neural Epithelium Flanking Eminence_2500_K5	FacebaseRNAseq_e10.5_Neural Epithelium Flanking Eminence_top-relative-expression-ranked_2500_k-means-cluster#5	FaceBase_RNAseq	3.492e-08	0.0001233	4.203e-06	3.676e-05	22	832	SOX6,GPHN,MAGI1,AHI1,ZBTB20,NEDD4L,TOX,LUC7L3,MYO9A,ERC1,TBC1D5,DACH1,FBXL17,TNRC6B,FHOD3,EPB41L4A,PNISR,GRIP1,SETBP1,RERE,GOLGA4,EXOC4		GO: Cellular Component	GO:0044433	cytoplasmic vesicle part		3.165e-06	0.001779	4.68e-05	0.0003234	26	619	HSP90B1,HLA-A,HLA-B,HLA-C,B2M,HLA-E,GPRC5C,CD46,RPS27A,UBA52,UBB,UBC,GABARAPL1,CLU,ALDOA,ITM2B,HSP90AA1,ATP6V0E1,APLP2,APP,AQP2,YWHAB,CD9,CD59,CD63,TMSB4X
	EEF1A1	5.78182e-102	1.82255e-97	1.42421	0.676	0.179	18			Coexpression Atlas	gudmap_developingKidney_e15.5_1000_k3	DevelopingKidney_e15.5_anlage of loop of Henle_emap-31283_k-means-cluster#3_top-relative-expression-ranked_1000	Gudmap Mouse MOE430.2	3.807e-08	0.0001344	4.203e-06	3.676e-05	15	379	COL4A5,FAM172A,SH3RF1,ANK3,ESRRG,DACH1,XIST,KANK1,KANSL1,PAX8,KIAA1217,PLEKHA5,MAPK8,BICC1,NEAT1		GO: Cellular Component	GO:0044440	endosomal part		3.402e-06	0.001912	4.903e-05	0.0003388	21	434	HLA-A,HLA-B,HLA-C,B2M,CD164,HLA-E,RPS27A,UBA52,UBB,UBC,UBE2D3,IFITM3,ITM2B,ATP6V0E1,LAMTOR5,ANXA2,TMEM59,APP,AQP2,CD63,CTSH
	RPS6	6.72924e-97	2.12119e-92	1.21486	0.742	0.264	18			Coexpression Atlas	Facebase_RNAseq_e10.5_Neural Epithelium Overlying Central Eminence_500	FacebaseRNAseq_e10.5_Neural Epithelium Overlying Central Eminence_top-relative-expression-ranked_500	FaceBase_RNAseq	3.812e-08	0.0001346	4.203e-06	3.676e-05	17	497	SOX6,COL4A5,MAGI1,AKT3,AHI1,SORBS2,ZBTB20,NEDD4L,MECOM,TMTC2,XIST,FHOD3,PAX8,FGD4,SETBP1,MAPK10,CDK6		GO: Cellular Component	GO:0035770	ribonucleoprotein granule		3.752e-06	0.002109	5.272e-05	0.0003643	12	152	RPLP0,RPS4X,RPS6,NCL,HNRNPA2B1,HNRNPU,IQGAP1,CIRBP,YBX1,HNRNPA3,PABPC1,RPL6
	RPL7	9.30719e-97	2.93381e-92	1.62936	0.559	0.072	18			Coexpression Atlas	Facebase_RNAseq_e10.5_Neural Epithelium Overlying Central Eminence_1000	FacebaseRNAseq_e10.5_Neural Epithelium Overlying Central Eminence_top-relative-expression-ranked_1000	FaceBase_RNAseq	3.899e-08	0.0001377	4.203e-06	3.676e-05	24	988	SOX6,COL4A5,MAGI1,AKT3,AHI1,SORBS2,PDE4D,ZBTB20,PDE8A,NEDD4L,LUC7L3,MECOM,TMTC2,XIST,FHOD3,PAX8,FGD4,SETBP1,NCOA1,LRBA,MAPK10,MPPED2,NLK,CDK6		GO: Cellular Component	GO:0016323	basolateral plasma membrane		5.325e-06	0.002993	7.299e-05	0.0005043	15	244	CD46,HSP90AA1,CA2,HSP90AB1,EZR,DSP,ANXA2,AQP2,AQP3,TGFBR1,ATP1A1,ATP1B1,TACSTD2,EPCAM,CDH16
	RPL19	7.44818e-96	2.34781e-91	1.54166	0.599	0.113	18			Coexpression Atlas	Facebase_RNAseq_e10.5_Neural Epithelium Flanking Eminence_1000	FacebaseRNAseq_e10.5_Neural Epithelium Flanking Eminence_top-relative-expression-ranked_1000	FaceBase_RNAseq	3.974e-08	0.0001403	4.203e-06	3.676e-05	24	989	SOX6,COL4A5,MAGI1,AHI1,SORBS2,ZBTB20,NEDD4L,TOX,LUC7L3,TBC1D5,DACH1,MECOM,FHOD3,PDE10A,EPB41L4A,PNISR,GRIP1,FGD4,SETBP1,LRBA,MAPK10,MAML3,GOLGA4,CDK6		GO: Cellular Component	GO:0005739	mitochondrion		6.119e-06	0.003439	8.188e-05	0.0005657	51	1769	ATP5MC3,ATP6V1A,RPL34,PSAP,GAPDH,ACADVL,ACAT1,PDK4,BAG1,RPS14,GPRC5C,NDUFA4,RPL10A,CSDE1,ACSL4,UBB,GABARAPL1,CLU,PKM,ALDOA,HSPA9,HSP90AB1,HSPD1,RANBP2,HACD3,COX4I1,GPX1,COX7C,TMBIM6,LDHA,LDHB,YWHAB,PDIA3,PRDX6,ARG2,CRYAB,RHOA,TXNIP,GSTP1,PEBP1,ISCU,PRDX1,FTH1,CHCHD2,HADHA,ATP5F1A,SOD1,SOD2,CYB5A,ATP5F1B,ATP5F1C
	RPLP0	1.40544e-94	4.43022e-90	1.58617	0.594	0.113	18			Coexpression Atlas	gudmap_kidney_adult_Podocyte_MafB_1000	kidney_adult_Podocyte_MafB_top-relative-expression-ranked_1000	Gudmap Mouse MOE430.2	4.047e-08	0.0001429	4.203e-06	3.676e-05	22	839	COL4A5,FNDC3B,PDE4D,ZBTB20,NEBL,MYO1E,SYNE1,DACH1,SAMD12,PARD3B,MAGI2,KANK1,PLXDC2,SBF2,PLEKHA5,RORA,PRKG1,CGNL1,WDFY3,LRBA,PDE7B,NLK		GO: Cellular Component	GO:0016469	proton-transporting two-sector ATPase complex		7.577e-06	0.004258	9.903e-05	0.0006842	7	48	ATP5MC3,ATP6V1A,ATP6V0E1,ATP6V1G1,ATP5F1A,ATP5F1B,ATP5F1C
	H3F3B	1.41832e-93	4.47083e-89	1.33941	0.636	0.146	18			Coexpression Atlas	gudmap_developingGonad_e16.5_ovary_1000_k2	DevelopingGonad_e16.5_ovary_emap-9563_k-means-cluster#2_top-relative-expression-ranked_1000	Gudmap Mouse MOE430.2	4.738e-08	0.0001673	4.78e-06	4.181e-05	12	230	COL4A5,SORBS2,ZBTB20,SH3RF1,LUC7L3,ARGLU1,PNISR,KANSL1,SCMH1,NFIB,WDFY3,MAPK8		GO: Cellular Component	GO:0005615	extracellular space		8.221e-06	0.00462	0.000105	0.0007256	44	1449	TPT1,PSAP,HLA-A,SPP1,B2M,SPTBN2,ACTG1,RTN3,RPS27A,UBA52,UBB,UBC,FAU,WFDC2,CLU,MMP7,ALDOA,ITM2B,AKR1B1,CA2,HSPD1,EZR,GDF15,ANXA2,APP,PPIA,PDIA3,PRDX6,EEF1A1,GSTP1,IGFBP3,CD9,IGFBP7,ASAH1,PEBP1,PRDX1,SLPI,CD59,CD63,TACSTD2,ENO1,CTSH,SOD1,TPI1
	ACTG1	1.07999e-91	3.40433e-87	1.23777	0.69	0.211	18			Coexpression Atlas	facebase_RNAseq_e14.5_palate_poster_distal_ERK2_WT_2500_K1	facebase_RNAseq_e14.5_palate_poster_distal_ERK2_WT_2500_K1	Gudmap RNAseq	5.672e-08	0.0002003	5.564e-06	4.866e-05	26	1168	KANSL1L,FNDC3B,PDE4D,PDE8A,TOX,STAG1,LUC7L3,SAMD12,FBXL17,TMTC2,FHOD3,EXT1,PDE10A,PLXDC2,NFIB,RABGAP1L,SETBP1,KCNJ15,MACROD2,NCOA1,SSH2,MBD5,IMMP2L,PDE7B,BICC1,CDK6		GO: Cellular Component	GO:0000323	lytic vacuole		9.267e-06	0.005208	0.0001112	0.0007684	23	539	ATP6V1A,PSAP,CD164,UBA52,IFITM3,ITM2C,AKR1B1,HSP90AA1,HSP90AB1,LITAF,LAMTOR5,ANXA2,TMEM59,ATP6V1G1,AQP2,PRDX6,TSPAN1,EEF1A1,ASAH1,CD63,FUCA1,CTSH,SOD1
	TMBIM6	7.60519e-91	2.39731e-86	1.33325	0.642	0.166	18			Coexpression Atlas	gudmap_kidney_P4_CapMesRenVes_Crym_1000	kidney_P4_CapMesRenVes_Crym_top-relative-expression-ranked_1000	Gudmap Mouse MOE430.2	6.055e-08	0.0002138	5.778e-06	5.054e-05	21	785	THSD4,FNDC3B,FRAS1,ERBB4,SORBS2,ZBTB20,COBLL1,ESRRG,GLIS3,DACH1,MECOM,PARD3B,FHOD3,EPB41L4A,BMPR1B,PAX8,KIAA1217,PLEKHA5,LRBA,CADPS2,BICC1		GO: Cellular Component	GO:0005764	lysosome		9.267e-06	0.005208	0.0001112	0.0007684	23	539	ATP6V1A,PSAP,CD164,UBA52,IFITM3,ITM2C,AKR1B1,HSP90AA1,HSP90AB1,LITAF,LAMTOR5,ANXA2,TMEM59,ATP6V1G1,AQP2,PRDX6,TSPAN1,EEF1A1,ASAH1,CD63,FUCA1,CTSH,SOD1
	GAPDH	1.38917e-90	4.37895e-86	1.54201	0.558	0.084	18			Coexpression Atlas	gudmap_developingKidney_e15.5_cortic collect duct_500_k1	DevelopingKidney_e15.5_cortic collect duct_emap-28132_k-means-cluster#1_top-relative-expression-ranked_500	Gudmap Mouse MOE430.2	6.773e-08	0.0002392	6.232e-06	5.451e-05	7	54	COBLL1,ESRRG,GLIS3,XIST,PNISR,FGD4,CCSER1		GO: Cellular Component	GO:0098590	plasma membrane region		9.3e-06	0.005227	0.0001112	0.0007684	35	1041	ATP6V1A,MAL,SPTBN1,SPTBN2,CD46,AIF1L,GABARAPL1,HSP90AA1,CA2,HSP90AB1,EZR,CIB1,DSP,ANXA2,AQP2,AQP3,PDIA3,ARF1,EEF1A1,ARPC2,CRYAB,RHOA,TGFBR1,MAL2,CD9,PRKAR1A,PLEKHA1,CD81,ATP1A1,SEPT7,ATP1B1,TACSTD2,ENO1,EPCAM,CDH16
	LDHB	3.07029e-90	9.67817e-86	1.45182	0.577	0.104	18			Coexpression Atlas	gudmap_developingGonad_e16.5_epididymis_1000	DevelopingGonad_e16.5_epididymis_emap-29702_top-relative-expression-ranked_1000	Gudmap Mouse MOE430.2	6.883e-08	0.000243	6.232e-06	5.451e-05	21	791	COL4A5,SORBS2,ZBTB20,SH3RF1,LUC7L3,TRIO,ARGLU1,PARD3B,PDE10A,PNISR,JMJD1C,KANSL1,ATXN1,SCMH1,NFIB,KIAA1217,TNRC6A,PRKG1,WDFY3,MAPK8,BICC1		GO: Cellular Component	GO:0010008	endosome membrane		1.256e-05	0.007061	0.0001471	0.001016	19	399	HLA-A,HLA-B,HLA-C,B2M,CD164,HLA-E,RPS27A,UBA52,UBB,UBC,UBE2D3,IFITM3,ITM2B,ATP6V0E1,LAMTOR5,ANXA2,TMEM59,AQP2,CD63
	IGFBP7	9.00777e-89	2.83943e-84	0.999411	0.805	0.412	18			Coexpression Atlas	Facebase_RNAseq_e9.5_Olfactory Placode_2500_K2	FacebaseRNAseq_e9.5_Olfactory Placode_top-relative-expression-ranked_2500_k-means-cluster#2	FaceBase_RNAseq	8.191e-08	0.0002892	7.015e-06	6.136e-05	19	657	TANC2,KANSL1L,PDE4D,PDE8A,SYNE1,MECOM,SLC8A1,ATXN1,SCMH1,NFIB,SCAPER,EXOC6B,NR3C2,KAZN,LRBA,MPPED2,PDE7B,ABTB2,BICC1		GO: Cellular Component	GO:0036464	cytoplasmic ribonucleoprotein granule		1.305e-05	0.007334	0.0001497	0.001034	11	144	RPLP0,RPS4X,RPS6,NCL,HNRNPA2B1,HNRNPU,IQGAP1,CIRBP,YBX1,PABPC1,RPL6
	RPL10	9.77629e-89	3.08168e-84	1.60165	0.523	0.063	18			Coexpression Atlas	gudmap_developingKidney_e15.5_anlage of loop of Henle_500	DevelopingKidney_e15.5_anlage of loop of Henle_emap-31283_top-relative-expression-ranked_500	Gudmap Mouse MOE430.2	8.215e-08	0.0002901	7.015e-06	6.136e-05	15	402	AKT3,FAM172A,AHI1,ZBTB20,ANK3,ESRRG,DACH1,XIST,FHOD3,KANSL1,PAX8,PKHD1,PLEKHA5,MAPK8,NEAT1		GO: Cellular Component	GO:0097452	GAIT complex		1.379e-05	0.007748	0.0001537	0.001062	3	4	EPRS,GAPDH,RPL13A
	RPL13	3.93126e-87	1.23921e-82	1.09257	0.726	0.267	18			Coexpression Atlas	gudmap_kidney_adult_JuxtaGlom_Ren1_1000	kidney_adult_JuxtaGlom_Ren1_top-relative-expression-ranked_1000	Gudmap Mouse MOE430.2	8.499e-08	0.0003001	7.015e-06	6.136e-05	21	801	ERBB4,SORBS2,ZBTB20,ANK3,MYO1E,COBLL1,ESRRG,GPX3,MECOM,SNX29,SLC8A1,PLXDC2,SCN2A,KCNJ15,MACROD2,PKHD1,CGNL1,WDFY3,PCCA,BICC1,WDR72		GO: Cellular Component	GO:0015629	actin cytoskeleton		1.394e-05	0.007837	0.0001537	0.001062	21	476	TPM4,MYL6,SPTBN1,SPTBN2,ACTG1,AIF1L,IQGAP1,ALDOA,EZR,DSTN,KRT19,ANXA2,ACTR2,EEF1A1,ARPC2,CRYAB,MYL12A,LLGL2,SEPT7,MYL12B,PTGES3
	MYL6	2.55902e-85	8.06655e-81	1.33848	0.594	0.131	18			Coexpression Atlas	Facebase_RNAseq_e9.5_Maxillary Arch_2500_K1	FacebaseRNAseq_e9.5_Maxillary Arch_top-relative-expression-ranked_2500_k-means-cluster#1	FaceBase_RNAseq	8.543e-08	0.0003016	7.015e-06	6.136e-05	18	591	TANC2,KANSL1L,PDE4D,PDE8A,SYNE1,MECOM,SLC8A1,BMPR1B,ATXN1,RORA,NR3C2,KAZN,LIMCH1,LRBA,MPPED2,PDE7B,ABTB2,BICC1		GO: Cellular Component	GO:0016324	apical plasma membrane		1.61e-05	0.009047	0.000174	0.001202	17	335	ATP6V1A,MAL,SPTBN2,HSP90AA1,HSP90AB1,EZR,CIB1,AQP2,PDIA3,TGFBR1,MAL2,CD9,CD81,ATP1A1,SEPT7,ATP1B1,EPCAM
	MYL12B	4.41405e-85	1.3914e-80	1.51918	0.538	0.086	18			Coexpression Atlas	54Dp_SubClass_54Dp_4_Top_500_Cluster_4	54Dp_SubClass_54Dp_4_Top_500_Cluster_4	Brain Map - Allen iN	1.111e-07	0.0003921	8.912e-06	7.795e-05	9	120	PDE4D,STAG1,TRIO,RALYL,MAGI2,FTX,SCN2A,MACROD2,EXOC6B		GO: Cellular Component	GO:0016234	inclusion body		1.646e-05	0.009252	0.0001746	0.001206	8	74	TPR,CLU,EID1,HSP90AB1,RANBP2,GPX1,EEF2,SEC62
	EPCAM	5.37348e-85	1.69383e-80	1.33432	0.588	0.127	18			Coexpression Atlas	gudmap_developingKidney_e15.5_200_k2	DevelopingKidney_e15.5_anlage of loop of Henle_emap-31283_k-means-cluster#2_top-relative-expression-ranked_200	Gudmap Mouse MOE430.2	1.293e-07	0.0004567	1.015e-05	8.876e-05	8	88	FAM172A,AHI1,ESRRG,XIST,KANSL1,PAX8,PLEKHA5,NEAT1		GO: Cellular Component	GO:0030863	cortical cytoskeleton		1.711e-05	0.009614	0.000178	0.00123	9	97	TPM4,SPTBN1,SPTBN2,EZR,DSTN,KRT19,ACTR2,EEF1A1,LLGL2
	ID1	3.14677e-84	9.91924e-80	1.52447	0.517	0.071	18			Coexpression Atlas	gudmap_developingKidney_e15.5_cortic collect duct_500_k4	DevelopingKidney_e15.5_cortic collect duct_emap-28132_k-means-cluster#4_top-relative-expression-ranked_500	Gudmap Mouse MOE430.2	1.44e-07	0.0005085	1.105e-05	9.669e-05	10	163	COL4A5,FAM172A,AHI1,DACH1,PNISR,SLC8A1,KANSL1,PAX8,SCMH1,NEAT1		GO: Cellular Component	GO:0005765	lysosomal membrane		2.406e-05	0.01352	0.0002415	0.001668	15	277	ATP6V1A,PSAP,CD164,UBA52,IFITM3,ITM2C,HSP90AB1,LITAF,LAMTOR5,ANXA2,TMEM59,ATP6V1G1,TSPAN1,EEF1A1,CD63
	WFDC2	5.0137e-84	1.58042e-79	1.35529	0.592	0.136	18			Coexpression Atlas	Facebase_RNAseq_e10.5_Neural Epithelium Overlying Lateral Eminence_1000	FacebaseRNAseq_e10.5_Neural Epithelium Overlying Lateral Eminence_top-relative-expression-ranked_1000	FaceBase_RNAseq	1.537e-07	0.0005428	1.155e-05	0.000101	23	984	SOX6,GPHN,COL4A5,MAGI1,SORBS2,ZBTB20,NEDD4L,TOX,DACH1,MECOM,FHOD3,PDE10A,GRIP1,BMPR1B,ATXN1,FGD4,NFIB,RABGAP1L,SETBP1,SCAPER,LRBA,MAPK10,CCSER1		GO: Cellular Component	GO:0098852	lytic vacuole membrane		2.406e-05	0.01352	0.0002415	0.001668	15	277	ATP6V1A,PSAP,CD164,UBA52,IFITM3,ITM2C,HSP90AB1,LITAF,LAMTOR5,ANXA2,TMEM59,ATP6V1G1,TSPAN1,EEF1A1,CD63
	SPP1	1.34493e-82	4.23948e-78	1.31136	0.722	0.287	18			Coexpression Atlas	brainmap/Mixed Age_fetal like_Subclass_fetal-like0	brainmap/Mixed Age_fetal like_Subclass_fetal-like0	GEO:GSE75140	1.651e-07	0.000583	1.215e-05	0.0001062	13	310	COL4A5,MAGI1,SH3RF1,NEDD4L,STAG1,DACH1,NFIB,KIAA1217,SETBP1,FOXP1,MAPK8,MPPED2,BICC1		GO: Cellular Component	GO:0005790	smooth endoplasmic reticulum		2.519e-05	0.01416	0.0002484	0.001716	6	39	HSP90B1,CANX,APP,PPIB,PDIA3,PDIA6
	SOD2	1.55883e-81	4.91375e-77	1.25005	0.63	0.183	18			Coexpression Atlas	facebase_RNAseq_e14.5_palate_poster_proximal_ERK2_WT_2500	facebase_RNAseq_e14.5_palate_poster_proximal_ERK2_WT_2500	Gudmap RNAseq	1.916e-07	0.0006765	1.381e-05	0.0001208	31	1686	KANSL1L,MACC1,PDE4D,TCF12,PDE8A,TOX,NEBL,MYO9A,GLIS3,TMTC2,FHOD3,EXT1,SIK3,GRIP1,ARHGAP6,SLC8A1,PTPRG,ATXN1,NFIB,SETBP1,KCNJ15,EXOC6B,NCOA1,PRKCA,PRKN,PRKG1,FHIT,IMMP2L,PDE7B,SDK1,BICC1		GO: Cellular Component	GO:0030666	endocytic vesicle membrane		2.764e-05	0.01553	0.0002678	0.001851	11	156	HLA-A,HLA-B,HLA-C,B2M,HLA-E,RPS27A,UBA52,UBB,UBC,ATP6V0E1,CD9
	TXNIP	3.05364e-81	9.62568e-77	1.10317	0.73	0.308	18			Coexpression Atlas	gudmap_developingLowerUrinaryTract_e14.5_ Genital tubercle_1000	DevelopingLowerUrinaryTract_e14.5_ Genital tubercle_emap-6706_top-relative-expression-ranked_1000	Gudmap Mouse MOE430.2	2.058e-07	0.0007266	1.453e-05	0.0001271	20	770	AKT3,FAM172A,SORBS2,PDE4D,TOX,NEBL,OXR1,GLIS3,DACH1,TMTC2,MED13L,MAGI2,KANSL1,PTPRG,SCMH1,RORA,LIMCH1,MAPK8,MPPED2,ABTB2		GO: Cellular Component	GO:0042611	MHC protein complex		4.831e-05	0.02715	0.0004602	0.00318	5	27	HLA-A,HLA-B,HLA-C,B2M,HLA-E
	RASD1	4.47925e-81	1.41195e-76	1.53442	0.494	0.057	18			Coexpression Atlas	gudmap_developingKidney_e15.5_Ureteral Smooth Musc_1000	DevelopingKidney_e15.5_Ureteral Smooth Musc_emap-28812_top-relative-expression-ranked_1000	Gudmap Mouse MOE430.2	2.144e-07	0.0007572	1.485e-05	0.0001299	20	772	THSD4,AKT3,AHI1,PDE4D,ZBTB20,TCF12,SYNE1,DACH1,TMTC2,XIST,PNISR,KANSL1,ATXN1,SCMH1,NFIB,RABGAP1L,SCN2A,MACROD2,PLEKHA5,CADPS2		GO: Cellular Component	GO:0044448	cell cortex part		5.074e-05	0.02851	0.0004752	0.003284	10	138	TPM4,SPTBN1,SPTBN2,EZR,DSTN,KRT19,ACTR2,EEF1A1,LLGL2,SEPT7
	FTH1	1.22329e-79	3.85606e-75	1.34382	0.564	0.119	18			Coexpression Atlas	gudmap_kidney_P1_CapMes_Crym_1000	kidney_P1_CapMes_Crym_top-relative-expression-ranked_1000	Gudmap Mouse MOE430.2	2.413e-07	0.0008521	1.639e-05	0.0001433	18	634	SORBS2,ZBTB20,ANK3,DACH1,MECOM,TMTC2,PARD3B,XIST,EXT1,EPB41L4A,PLXDC2,PTPRM,PAX8,SCN2A,SETBP1,LIMCH1,CADPS2,BICC1		GO: Cellular Component	GO:0001726	ruffle		5.763e-05	0.03239	0.000531	0.003669	11	169	AIF1L,IQGAP1,S100A6,GNAS,HSP90AA1,EZR,CIB1,ANXA2,EEF1A1,RHOA,PLEKHA1
	TPT1	2.70918e-79	8.53986e-75	1.26813	0.613	0.175	18			Coexpression Atlas	gudmap_developingKidney_e15.5_Cap mesenchyme_1000	DevelopingKidney_e15.5_Cap mesenchyme_emap-27738_top-relative-expression-ranked_1000	Gudmap Mouse MOE430.2	2.475e-07	0.0008738	1.649e-05	0.0001442	20	779	AKT3,FAM172A,AHI1,SORBS2,ZBTB20,WWOX,ANK3,NEBL,LUC7L3,RALYL,TMTC2,ARL15,PNISR,KANSL1,PLXDC2,PAX8,MACROD2,RORA,MAPK8,MBD5		GO: Cellular Component	GO:0030139	endocytic vesicle		5.865e-05	0.03296	0.0005316	0.003673	14	265	HSP90B1,HLA-A,HLA-B,HLA-C,B2M,HLA-E,RPS27A,UBA52,UBB,UBC,KIF5B,HSP90AA1,ATP6V0E1,CD9
	PEBP1	8.00289e-78	2.52267e-73	1.2131	0.608	0.164	18			Coexpression Atlas	facebase_RNAseq_e10.5_NeuroEpith_central_2500	facebase_RNAseq_e10.5_NeuroEpith_central_2500	Gudmap RNAseq	2.763e-07	0.0009757	1.807e-05	0.000158	30	1622	SOX6,COL4A5,MAGI1,AKT3,ERBB4,AHI1,SORBS2,ZBTB20,TCF12,NEDD4L,NEBL,LUC7L3,SAMD12,TMTC2,XIST,FHOD3,SIK3,FAF1,PAX8,FGD4,KIAA1217,SETBP1,CAMKMT,RERE,WDFY3,CADPS2,IMMP2L,MPPED2,NLK,CDK6		GO: Cellular Component	GO:0000275	mitochondrial proton-transporting ATP synthase complex, catalytic core F(1)		6.738e-05	0.03787	0.0005815	0.004018	3	6	ATP5F1A,ATP5F1B,ATP5F1C
	EIF1	2.56308e-76	8.07933e-72	1.42823	0.509	0.086	18			Coexpression Atlas	gudmap_dev gonad_e11.5_F_ReproVasc_Flk_k3_1000	dev gonad_e11.5_F_ReproVasc_Flk_k-means-cluster#3_top-relative-expression-ranked_1000	Gudmap Mouse ST 1.0	2.946e-07	0.00104	1.891e-05	0.0001654	15	444	STARD13,RBPMS,PDE4D,PDE8A,MECOM,MAGI3,JMJD1C,PTK2,PTPRM,FOXP1,LIMCH1,MAML2,SSH2,PDE7B,CCSER1		GO: Cellular Component	GO:0070937	CRD-mediated mRNA stability complex		6.738e-05	0.03787	0.0005815	0.004018	3	6	HNRNPU,CSDE1,YBX1
	S100A10	5.44972e-76	1.71786e-71	1.49727	0.485	0.068	18			Coexpression Atlas	gudmap_kidney_adult_Podocyte_MafB_500	kidney_adult_Podocyte_MafB_top-relative-expression-ranked_500	Gudmap Mouse MOE430.2	3.031e-07	0.00107	1.911e-05	0.0001672	15	445	PDE4D,ZBTB20,NEBL,MYO1E,DACH1,SAMD12,PARD3B,MAGI2,KANK1,PLXDC2,RORA,PRKG1,CGNL1,LRBA,NLK		GO: Cellular Component	GO:0045261	proton-transporting ATP synthase complex, catalytic core F(1)		6.738e-05	0.03787	0.0005815	0.004018	3	6	ATP5F1A,ATP5F1B,ATP5F1C
	RPL11	8.60153e-76	2.71138e-71	1.30538	0.527	0.1	18			Coexpression Atlas	gudmap_developingGonad_P2_epididymis_1000	DevelopingGonad_P2_epididymis_emap-30199_top-relative-expression-ranked_1000	Gudmap Mouse MOE430.2	3.62e-07	0.001278	2.243e-05	0.0001962	20	798	COL4A5,MACC1,SORBS2,ZBTB20,SH3RF1,LUC7L3,ARGLU1,COBLL1,PARD3B,PNISR,BMPR1B,KANSL1,ATXN1,NFIB,TNRC6A,PKHD1,PRKG1,WDFY3,MAPK8,BICC1		GO: Cellular Component	GO:0071556	integral component of lumenal side of endoplasmic reticulum membrane		6.932e-05	0.03896	0.0005815	0.004018	5	29	HLA-A,HLA-B,HLA-C,HLA-E,CANX
	CYSTM1	5.7168e-75	1.80205e-70	1.37704	0.515	0.095	18			Coexpression Atlas	gudmap_developingGonad_e18.5_epididymis_1000_k3	DevelopingGonad_e18.5_epididymis_emap-13166_k-means-cluster#3_top-relative-expression-ranked_1000	Gudmap Mouse MOE430.2	4.138e-07	0.001461	2.519e-05	0.0002203	12	281	COL4A5,SORBS2,LUC7L3,ARGLU1,COBLL1,PNISR,JMJD1C,KANSL1,NFIB,KIAA1217,WDFY3,MAPK8		GO: Cellular Component	GO:0098553	lumenal side of endoplasmic reticulum membrane		6.932e-05	0.03896	0.0005815	0.004018	5	29	HLA-A,HLA-B,HLA-C,HLA-E,CANX
	RPS4X	1.20784e-74	3.80736e-70	1.33954	0.528	0.103	18			Coexpression Atlas	facebase_RNAseq_e14.5_palate_poster_proximal_ERK2_WT_2500_K2	facebase_RNAseq_e14.5_palate_poster_proximal_ERK2_WT_2500_K2	Gudmap RNAseq	4.209e-07	0.001486	2.519e-05	0.0002203	25	1209	KANSL1L,PDE4D,TCF12,PDE8A,TOX,NEBL,MYO9A,TMTC2,FHOD3,EXT1,SIK3,GRIP1,PTPRG,ATXN1,NFIB,SETBP1,KCNJ15,EXOC6B,NCOA1,PRKN,FHIT,IMMP2L,PDE7B,SDK1,BICC1		GO: Cellular Component	GO:0009986	cell surface		7.053e-05	0.03964	0.0005829	0.004028	29	873	HLA-A,HLA-B,HLA-C,B2M,HLA-E,CD46,NCL,ITGB6,HNRNPU,CLU,IFITM3,MMP7,HSP90AA1,HSP90AB1,HSPD1,ANXA2,APP,PDIA3,CRYAB,RHOA,TGFBR1,CD9,PEBP1,CD24,CD59,CD63,SEPT7,EPCAM,ATP5F1B
	RPS3A	4.56767e-73	1.43982e-68	1.43473	0.482	0.072	18			Coexpression Atlas	Facebase_RNAseq_e8.5_Paraxial Mesoderm_2500_K4	FacebaseRNAseq_e8.5_Paraxial Mesoderm_top-relative-expression-ranked_2500_k-means-cluster#4	FaceBase_RNAseq	4.383e-07	0.001548	2.579e-05	0.0002256	19	733	TANC2,KANSL1L,PDE4D,PDE8A,SYNE1,MECOM,SLC8A1,BMPR1B,ATXN1,NFIB,SCAPER,EXOC6B,RORA,NR3C2,KAZN,MPPED2,PDE7B,ABTB2,BICC1		GO: Cellular Component	GO:0030864	cortical actin cytoskeleton		7.697e-05	0.04326	0.000627	0.004332	7	68	SPTBN1,SPTBN2,DSTN,KRT19,ACTR2,EEF1A1,LLGL2
	UBB	1.45362e-72	4.5821e-68	1.52711	0.454	0.056	18			Coexpression Atlas	gudmap_dev gonad_e13.5_F_MeioticGermCell_Oct_k3_1000	dev gonad_e13.5_F_MeioticGermCell_Oct_k-means-cluster#3_top-relative-expression-ranked_1000	Gudmap Mouse ST 1.0	5.151e-07	0.001819	2.965e-05	0.0002593	10	187	TANC2,PDE8A,MYO9A,MAGI3,RABGAP1L,MACROD2,CAMKMT,SSH2,LRBA,PRKAG2		GO: Cellular Component	GO:0030135	coated vesicle		8.712e-05	0.04896	0.0006995	0.004833	13	241	HLA-A,HLA-B,HLA-C,B2M,HLA-E,HSPD1,APP,AQP2,ARF1,TGOLN2,CD9,CD59,CLINT1
	CRYAB	2.52277e-72	7.95229e-68	1.46793	0.501	0.097	18			Coexpression Atlas	gudmap_dev gonad_e12.5_F_gudmap_devVasOvary_Flk_1000	dev gonad_e12.5_F_DevVasOvary_Flk_top-relative-expression-ranked_1000	Gudmap Mouse ST 1.0	5.235e-07	0.001849	2.965e-05	0.0002593	20	817	STARD13,RBPMS,SORBS2,PDE4D,PDE8A,TOX,MYO1E,DACH1,MECOM,MAGI3,XIST,PTK2,PTPRM,FOXP1,LIMCH1,MAML2,SSH2,PAN3,PDE7B,CCSER1		Human Phenotype	HP:0002863	Myelodysplasia		4.795e-07	0.001413	0.001413	0.0121	16	204	HLA-B,HLA-C,B2M,RPS7,RPS14,RPS15,RPS19,RPS24,RPS28,JAK1,NPM1,RHOA,SF3B1,RPL5,RPL11,RPL15
	RPS27A	5.22264e-72	1.64628e-67	1.21406	0.549	0.125	18			Coexpression Atlas	Facebase_RNAseq_e10.5_Neural Epithelium Overlying Central Eminence_2500_K3	FacebaseRNAseq_e10.5_Neural Epithelium Overlying Central Eminence_top-relative-expression-ranked_2500_k-means-cluster#3	FaceBase_RNAseq	5.289e-07	0.001868	2.965e-05	0.0002593	21	895	SOX6,COL4A5,MAGI1,AKT3,AHI1,SORBS2,ZBTB20,NEDD4L,TOX,LUC7L3,MECOM,TMTC2,XIST,FHOD3,ATXN1,FGD4,SETBP1,NCOA1,MAPK10,NLK,CDK6		Human Phenotype	HP:0005510	Transient erythroblastopenia		2.18e-06	0.006422	0.003211	0.0275	7	35	RPS7,RPS19,RPS24,RPS28,RPL5,RPL11,RPL15
	RPS14	2.08402e-70	6.56923e-66	1.21793	0.55	0.14	18			Coexpression Atlas	Facebase_RNAseq_e10.5_Medial Nasal Eminence_2500_K4	FacebaseRNAseq_e10.5_Medial Nasal Eminence_top-relative-expression-ranked_2500_k-means-cluster#4	FaceBase_RNAseq	5.596e-07	0.001976	3.087e-05	0.0002701	19	745	TANC2,KANSL1L,PDE4D,PDE8A,LUC7L3,SYNE1,MECOM,SLC8A1,ATXN1,NFIB,SCAPER,EXOC6B,NR3C2,KAZN,LIMCH1,MPPED2,PDE7B,ABTB2,BICC1		Human Phenotype	HP:0001895	Normochromic anemia		4.654e-06	0.01371	0.004505	0.03859	10	92	B2M,RPS7,RPS19,RPS24,RPS28,ALDOA,RPL5,RPL11,RPL15,TPI1
	GNB2L1	1.59016e-69	5.01249e-65	1.36127	0.478	0.083	18			Coexpression Atlas	gudmap_developingKidney_e15.5_S-shaped body_500_k3	DevelopingKidney_e15.5_S-shaped body_emap-27855_k-means-cluster#3_top-relative-expression-ranked_500	Gudmap Mouse MOE430.2	6.159e-07	0.002175	3.346e-05	0.0002926	7	74	AHI1,SH3RF1,BAZ2B,ESRRG,DACH1,XIST,KANSL1		Human Phenotype	HP:0010972	Anemia of inadequate production		6.117e-06	0.01802	0.004505	0.03859	14	191	B2M,RPS7,RPS14,RPS19,RPS24,RPS28,JAK1,ALDOA,HSPA9,ISCU,RPL5,RPL11,RPL15,TPI1
	FTL	3.30437e-69	1.0416e-64	1.13788	0.636	0.238	18			Coexpression Atlas	80Dn_SubClass_80Dn_5_Top_500_All	80Dn_SubClass_80Dn_5_Top_500_All	Brain Map - Allen iN	6.725e-07	0.002375	3.544e-05	0.00031	15	474	SOX6,TRIO,TMTC2,PARD3B,MED13L,BMPR1B,ATXN1,NFIB,FER,CAMKMT,LIMCH1,WDFY3,LRBA,SDK1,NEAT1		Human Phenotype	HP:0001972	Macrocytic anemia		7.89e-06	0.02324	0.004649	0.03982	9	77	RPS7,RPS14,RPS19,RPS24,RPS28,JAK1,RPL5,RPL11,RPL15
	IFITM3	1.57245e-68	4.95668e-64	1.43652	0.438	0.053	18			Coexpression Atlas	80Dn_SubClass_80Dn_5_Top_500_Cluster_0	80Dn_SubClass_80Dn_5_Top_500_Cluster_0	Brain Map - Allen iN	6.725e-07	0.002375	3.544e-05	0.00031	15	474	SOX6,TRIO,TMTC2,PARD3B,MED13L,BMPR1B,ATXN1,NFIB,FER,CAMKMT,LIMCH1,WDFY3,LRBA,SDK1,NEAT1		Human Phenotype	HP:0004810	Congenital hypoplastic anemia		1.271e-05	0.03745	0.006242	0.05346	7	45	RPS7,RPS19,RPS24,RPS28,RPL5,RPL11,RPL15
	FXYD4	1.77127e-68	5.58341e-64	1.18587	0.549	0.139	18			Coexpression Atlas	Lungmap Mouse Lung E16.5 Epithelial Subtype Noncycling AT2 Precursor	Lungmap Mouse Lung E16.5 Epithelial Subtype Noncycling AT2 Precursor	Lungmap CCHMC	6.961e-07	0.002458	3.615e-05	0.0003162	14	412	TANC2,COL4A5,PDE4D,ANK3,MYO1E,GRIP1,BRAF,PIK3C2G,KIAA1217,RABGAP1L,KCNJ15,FOXP1,CGNL1,WDFY3		Human Phenotype	HP:0002076	Migraine		1.636e-05	0.04818	0.006883	0.05896	12	154	HLA-B,HLA-C,RPS7,RPS19,RPS24,RPS28,PGK1,APP,EPCAM,RPL5,RPL11,RPL15
	HSPD1	5.28445e-68	1.66576e-63	1.13504	0.616	0.211	18			Coexpression Atlas	gudmap_developingLowerUrinaryTract_e14.5_ Genital tubercle M_1000	DevelopingLowerUrinaryTract_e14.5_ Genital tubercle M_emap-6706_top-relative-expression-ranked_1000	Gudmap Mouse MOE430.2	7.487e-07	0.002644	3.777e-05	0.0003303	20	836	TANC2,PDE4D,TOX,NEBL,OXR1,DACH1,TMTC2,PNISR,MAGI2,ARHGAP6,UBE2E2,PLXDC2,PIK3C2G,NFIB,MACROD2,SCAPER,FOXP1,LIMCH1,MAPK8,ABTB2		Mouse Phenotype	MP:0008762	embryonic lethality		5.612e-06	0.01719	0.01719	0.148	57	1808	RPL24,TPT1,EPRS,HSP90B1,GAPDH,B2M,NACA,BAG1,ACTG1,RPS19,CHD4,PFKFB3,HNRNPU,UBC,ZFP36L1,BTF3,TAX1BP1,PKM,KIF5B,METAP2,HSPA9,HSP90AB1,HSPD1,NPM1,KRT8,SMARCA5,DSTN,SRSF3,KRT18,KRT19,YBX1,DSP,RBBP8,COX4I1,RTN4,RDH10,APLP2,RPSA,SKIL,LDHA,PDIA3,ARF1,EEF1A1,CNBP,RHOA,TGFBR1,SF3B1,ASAH1,EIF4G2,FTH1,PRKAR1A,FTL,SEPT7,ENO1,EPCAM,ATP5F1B,TPI1
	AQP3	3.55859e-67	1.12174e-62	1.07298	0.605	0.183	18			Coexpression Atlas	Facebase_RNAseq_e10.5_Mandibular Arch_2500_K3	FacebaseRNAseq_e10.5_Mandibular Arch_top-relative-expression-ranked_2500_k-means-cluster#3	FaceBase_RNAseq	7.487e-07	0.002644	3.777e-05	0.0003303	20	836	TANC2,KANSL1L,PDE4D,PDE8A,LUC7L3,ARGLU1,SYNE1,MECOM,SLC8A1,ATXN1,NFIB,SCAPER,NR3C2,KAZN,LIMCH1,LRBA,MPPED2,PDE7B,ABTB2,BICC1		Domain	IPR019954	Ubiquitin_CS	InterPro	2.066e-07	0.0003699	0.0003348	0.002701	5	10	RPS27A,UBA52,UBB,UBC,FAU
	RPS5	8.4173e-67	2.6533e-62	1.40669	0.433	0.053	18			Coexpression Atlas	PCBC_ratio_MESO-30 amniotic fluid MSC_vs_MESO-30 blastocyst_cfr-2X-p05	MESO-30 amniotic fluid MSC_vs_MESO-30 blastocyst-Confounder_removed-fold2.0_adjp0.05	PCBC_AltAnalyze	8.598e-07	0.003036	4.276e-05	0.000374	25	1257	AHI1,TCF12,TOX,NEBL,OXR1,LUC7L3,BAZ2B,TBC1D5,RALYL,GPX3,DACH1,FBXL17,MAGI3,TMTC2,PARD3B,PNISR,ARID1B,PLXDC2,TRPM3,KIAA1217,KAZN,LIMCH1,SPAG16,CADPS2,SDK1		Domain	IPR019956	Ubiquitin	InterPro	3.739e-07	0.0006696	0.0003348	0.002701	5	11	RPS27A,UBA52,UBB,UBC,FAU
	SOD1	1.33614e-66	4.21177e-62	1.31442	0.468	0.077	18			Coexpression Atlas	gudmap_developingGonad_P2_epididymis_1000_k3	DevelopingGonad_P2_epididymis_emap-30199_k-means-cluster#3_top-relative-expression-ranked_1000	Gudmap Mouse MOE430.2	9.16e-07	0.003234	4.492e-05	0.0003929	11	249	COL4A5,SORBS2,LUC7L3,ARGLU1,COBLL1,PARD3B,PNISR,KANSL1,NFIB,WDFY3,MAPK8		Domain	PF06623	MHC_I_C	Pfam	8.346e-07	0.001495	0.0003737	0.003015	4	6	HLA-A,HLA-B,HLA-C,HLA-E
	SRP14	9.41316e-66	2.96722e-61	1.39763	0.431	0.054	18			Coexpression Atlas	GSM399454_500	Stem Cells, SC.STSL.BM, CD117+ IL7R- CD150- CD48- AA4.1+ CD43+, Bone marrow, avg-3	Immgen.org, GSE15907	9.512e-07	0.003359	4.601e-05	0.0004024	14	423	KANSL1L,RBPMS,COBLL1,DACH1,SAMD12,MECOM,ARHGAP6,PLXDC2,FGD4,PRKG1,WDFY3,PRKAG2,CADPS2,CDK6		Domain	IPR010579	MHC_I_a_C	InterPro	8.346e-07	0.001495	0.0003737	0.003015	4	6	HLA-A,HLA-B,HLA-C,HLA-E
	S100A6	3.64501e-65	1.14898e-60	1.06994	0.584	0.17	18			Coexpression Atlas	gudmap_developingKidney_e15.5_anlage of loop of Henle_200	DevelopingKidney_e15.5_anlage of loop of Henle_emap-31283_top-relative-expression-ranked_200	Gudmap Mouse MOE430.2	9.794e-07	0.003458	4.673e-05	0.0004087	9	155	FAM172A,AHI1,ESRRG,XIST,KANSL1,PAX8,PKHD1,PLEKHA5,NEAT1		Domain	IPR019805	Heat_shock_protein_90_CS	InterPro	3.768e-06	0.006749	0.00135	0.01089	3	3	HSP90B1,HSP90AA1,HSP90AB1
	RPL15	1.47949e-64	4.66366e-60	1.37623	0.443	0.071	18			Coexpression Atlas	neurons_SubClass_TAC1-hi_Top_500_All	neurons_SubClass_TAC1-hi_Top_500_All	Brain Map - Barres	1.126e-06	0.003975	5.239e-05	0.0004583	15	494	SOX6,KANSL1L,ERBB4,AHI1,NEBL,OXR1,TRIO,ESRRG,FHOD3,ADK,UBE2E2,PTPRM,KIAA1217,PRKG1,FHIT		Domain	IPR001404	Hsp90_fam	InterPro	1.467e-05	0.02627	0.002654	0.02141	3	4	HSP90B1,HSP90AA1,HSP90AB1
	TSPAN1	5.85867e-63	1.84677e-58	1.25002	0.462	0.081	18			Coexpression Atlas	brainmap/Mixed Age_fetal like_Subclass_fetal-like1	brainmap/Mixed Age_fetal like_Subclass_fetal-like1	GEO:GSE75140	1.128e-06	0.003982	5.239e-05	0.0004583	12	309	COL4A5,AHI1,ZBTB20,SH3RF1,NEDD4L,DACH1,NFIB,KIAA1217,FOXP1,MAPK10,MPPED2,BICC1		Domain	IPR020575	Hsp90_N	InterPro	1.467e-05	0.02627	0.002654	0.02141	3	4	HSP90B1,HSP90AA1,HSP90AB1
	CYB5A	2.18286e-62	6.8808e-58	1.37544	0.443	0.078	18			Coexpression Atlas	gudmap_developingGonad_e14.5_ epididymis_1000_k4	DevelopingGonad_e14.5_ epididymis_emap-29141_k-means-cluster#4_top-relative-expression-ranked_1000	Gudmap Mouse MOE430.2	1.202e-06	0.004243	5.511e-05	0.000482	11	256	COL4A5,ZBTB20,BAZ2B,PARD3B,PNISR,NFIB,KIAA1217,TNRC6A,PKHD1,PRKG1,WDFY3		Domain	PF00183	HSP90	Pfam	1.467e-05	0.02627	0.002654	0.02141	3	4	HSP90B1,HSP90AA1,HSP90AB1
	LDHA	6.42075e-62	2.02395e-57	1.39642	0.411	0.054	18			Coexpression Atlas	facebase_RNAseq_e10.5_NeuroEpith_central_2500_K4	facebase_RNAseq_e10.5_NeuroEpith_central_2500_K4	Gudmap RNAseq	1.23e-06	0.004342	5.566e-05	0.0004869	26	1371	SOX6,MAGI1,AKT3,ERBB4,AHI1,ZBTB20,TCF12,NEDD4L,NEBL,LUC7L3,SAMD12,TMTC2,XIST,FHOD3,SIK3,FAF1,FGD4,SETBP1,CAMKMT,RERE,WDFY3,CADPS2,IMMP2L,MPPED2,NLK,CDK6		Domain	PS00298	HSP90	PROSITE	1.467e-05	0.02627	0.002654	0.02141	3	4	HSP90B1,HSP90AA1,HSP90AB1
	RPS18	1.28719e-61	4.05748e-57	1.12746	0.489	0.106	18			Coexpression Atlas	gudmap_developingLowerUrinaryTract_e14.5_ urethra_1000_k2	DevelopingLowerUrinaryTract_e14.5_ urethra_emap-30892_k-means-cluster#2_top-relative-expression-ranked_1000	Gudmap Mouse MOE430.2	1.248e-06	0.004405	5.576e-05	0.0004877	12	312	AKT3,FAM172A,AHI1,ANK3,TOX,TRIO,ESRRG,XIST,KANSL1,PLEKHA5,FOXP1,MAPK8		Domain	IPR020568	Ribosomal_S5_D2-typ_fold	InterPro	1.482e-05	0.02654	0.002654	0.02141	6	35	HSP90B1,RPS2,RPS16,HSP90AA1,HSP90AB1,EEF2
	KRT19	2.36354e-61	7.45036e-57	1.10429	0.527	0.142	18			Coexpression Atlas	Facebase_RNAseq_e10.5_Olfactory Pit_2500_K3	FacebaseRNAseq_e10.5_Olfactory Pit_top-relative-expression-ranked_2500_k-means-cluster#3	FaceBase_RNAseq	1.328e-06	0.00469	5.862e-05	0.0005127	16	569	TANC2,KANSL1L,PDE4D,PDE8A,ANK3,SYNE1,MECOM,SLC8A1,BMPR1B,ATXN1,NFIB,NR3C2,KAZN,MPPED2,ABTB2,BICC1		Domain	PS00299	UBIQUITIN_1	PROSITE	2.068e-05	0.03703	0.003367	0.02716	6	37	BAG1,RPS27A,UBA52,UBB,UBC,FAU
	KRT18	2.12176e-60	6.68821e-56	1.26513	0.423	0.063	18			Coexpression Atlas	gudmap_developingLowerUrinaryTract_e14.5_ urogenital sinus_500_k2	DevelopingLowerUrinaryTract_e14.5_ urogenital sinus_emap-5517_k-means-cluster#2_top-relative-expression-ranked_500	Gudmap Mouse MOE430.2	1.42e-06	0.005014	6.048e-05	0.000529	10	209	AKT3,ANK3,ARGLU1,TNRC6B,XIST,KANSL1,PLEKHA5,PRKG1,MAPK8,PDE7B		Pathway	1268691	Peptide chain elongation	BioSystems: REACTOME	3.944e-78	6.366e-75	3.652e-75	2.909e-74	59	93	RPL21,RPL24,RPL30,RPL31,RPL32,RPL34,RPL37A,RPL41,RPLP0,RPLP1,RPLP2,RPS2,RPS3A,RPS4X,RPS5,RPS6,RPS7,RPS8,RPS9,RPS11,RPS12,RPS13,RPS14,RPS15,RPS16,RPS18,RPS19,RPS20,RPS23,RPS24,RPS25,RPS27,RPS27A,RPS28,RPL10A,RPL23,UBA52,FAU,RPSA,RPL14,EEF1A1,EEF2,RPL35,RPL13A,RPL3,RPL4,RPL5,RPL6,RPL7,RPL7A,RPL8,RPL9,RPL10,RPL11,RPL12,RPL13,RPL15,RPL18,RPL19
	CD63	2.90021e-60	9.14204e-56	1.26283	0.446	0.083	18			Coexpression Atlas	gudmap_kidney_adult_RenCorpuscGlomer_500	kidney_adult_RenCorpuscGlomer_top-relative-expression-ranked_500	Gudmap Mouse MOE430.2	1.433e-06	0.005061	6.048e-05	0.000529	14	438	SORBS2,ZBTB20,NEBL,MYO1E,SYNE1,GPX3,DACH1,SAMD12,MECOM,PARD3B,MAGI2,PLXDC2,PRKCA,PRKG1		Pathway	1268690	Eukaryotic Translation Elongation	BioSystems: REACTOME	4.526e-78	7.305e-75	3.652e-75	2.909e-74	60	98	RPL21,RPL24,RPL30,RPL31,RPL32,RPL34,RPL37A,RPL41,RPLP0,RPLP1,RPLP2,RPS2,RPS3A,RPS4X,RPS5,RPS6,RPS7,RPS8,RPS9,RPS11,RPS12,RPS13,RPS14,RPS15,RPS16,RPS18,RPS19,RPS20,RPS23,RPS24,RPS25,RPS27,RPS27A,RPS28,RPL10A,RPL23,UBA52,FAU,RPSA,RPL14,EEF1A1,EEF1D,EEF2,RPL35,RPL13A,RPL3,RPL4,RPL5,RPL6,RPL7,RPL7A,RPL8,RPL9,RPL10,RPL11,RPL12,RPL13,RPL15,RPL18,RPL19
	SLPI	1.30265e-59	4.10622e-55	1.47436	0.397	0.05	18			Coexpression Atlas	Facebase_RNAseq_e9.5_Facial Mesenchyne_2500_K2	FacebaseRNAseq_e9.5_Facial Mesenchyne_top-relative-expression-ranked_2500_k-means-cluster#2	FaceBase_RNAseq	1.444e-06	0.005097	6.048e-05	0.000529	17	644	TANC2,KANSL1L,PDE4D,PDE8A,SYNE1,MECOM,SLC8A1,ATXN1,NFIB,EXOC6B,RORA,NR3C2,KAZN,LIMCH1,MPPED2,ABTB2,BICC1		Pathway	1269120	Viral mRNA Translation	BioSystems: REACTOME	4.023e-74	6.494e-71	2.165e-71	1.724e-70	57	93	RPL21,RPL24,RPL30,RPL31,RPL32,RPL34,RPL37A,RPL41,RPLP0,RPLP1,RPLP2,RPS2,RPS3A,RPS4X,RPS5,RPS6,RPS7,RPS8,RPS9,RPS11,RPS12,RPS13,RPS14,RPS15,RPS16,RPS18,RPS19,RPS20,RPS23,RPS24,RPS25,RPS27,RPS27A,RPS28,RPL10A,RPL23,UBA52,FAU,RPSA,RPL14,RPL35,RPL13A,RPL3,RPL4,RPL5,RPL6,RPL7,RPL7A,RPL8,RPL9,RPL10,RPL11,RPL12,RPL13,RPL15,RPL18,RPL19
	RPL7A	1.26115e-58	3.9754e-54	1.26408	0.42	0.065	18			Coexpression Atlas	Lungmap Mouse Lung E16-PND28 Fibroblast all subtypes	Lungmap Mouse Lung E16-PND28 Fibroblast all subtypes	Lungmap CCHMC	1.475e-06	0.005208	6.048e-05	0.000529	28	1568	PDE4D,TCF12,SH3RF1,NEBL,BAZ2B,ARGLU1,BCAS3,GPX3,FNDC3A,XIST,EXT1,MED13L,JMJD1C,ADK,PPP2R3A,PLXDC2,FGD4,NFIB,SBF2,PLEKHA5,FOXP1,RORA,LIMCH1,MAML2,CGNL1,WDFY3,PAN3,BICC1		Pathway	1269718	Nonsense Mediated Decay (NMD) independent of the Exon Junction Complex (EJC)	BioSystems: REACTOME	2.169e-73	3.501e-70	8.752e-71	6.97e-70	58	100	RPL21,RPL24,RPL30,RPL31,RPL32,RPL34,RPL37A,RPL41,RPLP0,RPLP1,RPLP2,RPS2,RPS3A,RPS4X,RPS5,RPS6,RPS7,RPS8,RPS9,RPS11,RPS12,RPS13,RPS14,RPS15,RPS16,RPS18,RPS19,RPS20,RPS23,RPS24,RPS25,RPS27,RPS27A,RPS28,RPL10A,RPL23,UBA52,FAU,RPSA,RPL14,PABPC1,RPL35,RPL13A,RPL3,RPL4,RPL5,RPL6,RPL7,RPL7A,RPL8,RPL9,RPL10,RPL11,RPL12,RPL13,RPL15,RPL18,RPL19
	RPL5	1.79398e-57	5.65498e-53	1.11852	0.462	0.098	18			Coexpression Atlas	gudmap_developingGonad_e18.5_ovary_1000_k2	DevelopingGonad_e18.5_ovary_emap-12283_k-means-cluster#2_top-relative-expression-ranked_1000	Gudmap Mouse MOE430.2	1.483e-06	0.005235	6.048e-05	0.000529	10	210	COL4A5,SORBS2,ARGLU1,PDE10A,PNISR,KANSL1,SCMH1,TNRC6A,WDFY3,MAPK8		Pathway	1339156	Selenocysteine synthesis	BioSystems: REACTOME	5.996e-73	9.678e-70	1.936e-70	1.542e-69	57	96	RPL21,RPL24,RPL30,RPL31,RPL32,RPL34,RPL37A,RPL41,RPLP0,RPLP1,RPLP2,RPS2,RPS3A,RPS4X,RPS5,RPS6,RPS7,RPS8,RPS9,RPS11,RPS12,RPS13,RPS14,RPS15,RPS16,RPS18,RPS19,RPS20,RPS23,RPS24,RPS25,RPS27,RPS27A,RPS28,RPL10A,RPL23,UBA52,FAU,RPSA,RPL14,RPL35,RPL13A,RPL3,RPL4,RPL5,RPL6,RPL7,RPL7A,RPL8,RPL9,RPL10,RPL11,RPL12,RPL13,RPL15,RPL18,RPL19
	RPLP1	4.20707e-57	1.32615e-52	0.954054	0.532	0.149	18			Coexpression Atlas	gudmap_kidney_P0_JuxtaGlom_Ren1_k2_1000	kidney_P0_JuxtaGlom_Ren1_k-means-cluster#2_top-relative-expression-ranked_1000	Gudmap Mouse MOE430.2	1.49e-06	0.005261	6.048e-05	0.000529	9	163	FNDC3B,RBPMS,SORBS2,MYO1E,DACH1,MECOM,SLC8A1,ATXN1,PRKG1		Pathway	1268692	Eukaryotic Translation Termination	BioSystems: REACTOME	1.431e-72	2.31e-69	3.85e-70	3.066e-69	57	97	RPL21,RPL24,RPL30,RPL31,RPL32,RPL34,RPL37A,RPL41,RPLP0,RPLP1,RPLP2,RPS2,RPS3A,RPS4X,RPS5,RPS6,RPS7,RPS8,RPS9,RPS11,RPS12,RPS13,RPS14,RPS15,RPS16,RPS18,RPS19,RPS20,RPS23,RPS24,RPS25,RPS27,RPS27A,RPS28,RPL10A,RPL23,UBA52,FAU,RPSA,RPL14,RPL35,RPL13A,RPL3,RPL4,RPL5,RPL6,RPL7,RPL7A,RPL8,RPL9,RPL10,RPL11,RPL12,RPL13,RPL15,RPL18,RPL19
	RPL31	5.79343e-57	1.8262e-52	1.09959	0.47	0.107	18			Coexpression Atlas	Facebase_RNAseq_e10.5_Neural Epithelium Overlying Central Eminence_500_K5	FacebaseRNAseq_e10.5_Neural Epithelium Overlying Central Eminence_top-relative-expression-ranked_500_k-means-cluster#5	FaceBase_RNAseq	1.49e-06	0.005261	6.048e-05	0.000529	9	163	COL4A5,SORBS2,ZBTB20,MECOM,TMTC2,XIST,FGD4,MAPK10,CDK6		Pathway	1268681	Formation of a pool of free 40S subunits	BioSystems: REACTOME	4.173e-69	6.735e-66	9.019e-67	7.183e-66	57	107	RPL21,RPL24,RPL30,RPL31,RPL32,RPL34,RPL37A,RPL41,RPLP0,RPLP1,RPLP2,RPS2,RPS3A,RPS4X,RPS5,RPS6,RPS7,RPS8,RPS9,RPS11,RPS12,RPS13,RPS14,RPS15,RPS16,RPS18,RPS19,RPS20,RPS23,RPS24,RPS25,RPS27,RPS27A,RPS28,RPL10A,RPL23,UBA52,FAU,RPSA,RPL14,RPL35,RPL13A,RPL3,RPL4,RPL5,RPL6,RPL7,RPL7A,RPL8,RPL9,RPL10,RPL11,RPL12,RPL13,RPL15,RPL18,RPL19
	MYL12A	1.02973e-56	3.24591e-52	1.38126	0.362	0.036	18			Coexpression Atlas	gudmap_developingGonad_e16.5_ovary_1000	DevelopingGonad_e16.5_ovary_emap-9563_top-relative-expression-ranked_1000	Gudmap Mouse MOE430.2	1.525e-06	0.005385	6.119e-05	0.0005352	19	797	COL4A5,SORBS2,ZBTB20,WWOX,SH3RF1,LUC7L3,MYO9A,ARGLU1,XIST,PDE10A,PNISR,MAGI2,KANSL1,SCMH1,NFIB,RABGAP1L,WDFY3,ZCCHC7,MAPK8		Pathway	1268688	L13a-mediated translational silencing of Ceruloplasmin expression	BioSystems: REACTOME	4.47e-69	7.215e-66	9.019e-67	7.183e-66	59	119	RPL21,RPL24,RPL30,RPL31,RPL32,RPL34,RPL37A,RPL41,RPLP0,RPLP1,RPLP2,RPS2,RPS3A,RPS4X,RPS5,RPS6,RPS7,RPS8,RPS9,RPS11,RPS12,RPS13,RPS14,RPS15,RPS16,RPS18,RPS19,RPS20,RPS23,RPS24,RPS25,RPS27,RPS27A,RPS28,RPL10A,RPL23,UBA52,FAU,RPSA,RPL14,PABPC1,EIF4A2,RPL35,RPL13A,RPL3,RPL4,RPL5,RPL6,RPL7,RPL7A,RPL8,RPL9,RPL10,RPL11,RPL12,RPL13,RPL15,RPL18,RPL19
	HSP90AB1	1.20162e-56	3.78775e-52	0.858823	0.655	0.27	18			Coexpression Atlas	gudmap_developingGonad_e12.5_ovary_1000	DevelopingGonad_e12.5_ovary_emap-28876_top-relative-expression-ranked_1000	Gudmap Mouse MOE430.2	1.766e-06	0.006235	6.976e-05	0.0006101	19	805	COL4A5,SH3RF1,LUC7L3,ARGLU1,FNDC3A,XIST,PDE10A,PNISR,JMJD1C,KANSL1,PTPRG,SCMH1,NFIB,KIAA1217,PRKG1,WDFY3,SPIDR,ZCCHC7,MAPK8		Pathway	1268689	SRP-dependent cotranslational protein targeting to membrane	BioSystems: REACTOME	3.655e-68	5.9e-65	6.555e-66	5.221e-65	58	116	RPL21,RPL24,RPL30,RPL31,RPL32,RPL34,RPL37A,RPL41,RPLP0,RPLP1,RPLP2,RPS2,RPS3A,RPS4X,RPS5,RPS6,RPS7,RPS8,RPS9,RPS11,RPS12,RPS13,RPS14,RPS15,SRP14,RPS16,RPS18,RPS19,RPS20,RPS23,RPS24,RPS25,RPS27,RPS27A,RPS28,RPL10A,RPL23,UBA52,FAU,RPSA,RPL14,RPL35,RPL13A,RPL3,RPL4,RPL5,RPL6,RPL7,RPL7A,RPL8,RPL9,RPL10,RPL11,RPL12,RPL13,RPL15,RPL18,RPL19
	COX4I1	1.48108e-56	4.66865e-52	1.18134	0.441	0.089	18			Coexpression Atlas	Facebase_RNAseq_ratio_e9.5_MaxillaryArch_vs_Mandibular_2500_K2	FacebaseRNAseq_ratio_e9.5_MaxillaryArch_vs_Mandibular_top-relative-expression-ranked_2500_k-means-cluster#2	FaceBase_RNAseq	1.778e-06	0.006278	6.976e-05	0.0006101	17	654	TANC2,KANSL1L,PDE4D,PDE8A,SYNE1,MECOM,SLC8A1,BMPR1B,ATXN1,NFIB,EXOC6B,NR3C2,KAZN,MPPED2,PDE7B,ABTB2,BICC1		Pathway	1268686	GTP hydrolysis and joining of the 60S ribosomal subunit	BioSystems: REACTOME	2.651e-67	4.279e-64	4.279e-65	3.408e-64	58	119	RPL21,RPL24,RPL30,RPL31,RPL32,RPL34,RPL37A,RPL41,RPLP0,RPLP1,RPLP2,RPS2,RPS3A,RPS4X,RPS5,RPS6,RPS7,RPS8,RPS9,RPS11,RPS12,RPS13,RPS14,RPS15,RPS16,RPS18,RPS19,RPS20,RPS23,RPS24,RPS25,RPS27,RPS27A,RPS28,RPL10A,RPL23,UBA52,FAU,RPSA,RPL14,EIF4A2,RPL35,RPL13A,RPL3,RPL4,RPL5,RPL6,RPL7,RPL7A,RPL8,RPL9,RPL10,RPL11,RPL12,RPL13,RPL15,RPL18,RPL19
	RPS8	2.72576e-56	8.59216e-52	1.10512	0.483	0.119	18			Coexpression Atlas	facebase_RNAseq_e14.5_palate_poster_nasal_Tgfbr2_WT_2500_K2	facebase_RNAseq_e14.5_palate_poster_nasal_Tgfbr2_WT_2500_K2	Gudmap RNAseq	2.041e-06	0.007206	7.919e-05	0.0006927	24	1230	SOX6,THSD4,WWOX,PDE8A,TOX,NEBL,GPX3,TMTC2,XIST,SIK3,SNX29,ADK,PTPRM,NFIB,SETBP1,CAMKMT,PRKN,CGNL1,IMMP2L,PCCA,MPPED2,PDE7B,ABTB2,BICC1		Pathway	1268679	Eukaryotic Translation Initiation	BioSystems: REACTOME	7.141e-67	1.153e-63	9.605e-65	7.65e-64	59	127	RPL21,RPL24,RPL30,RPL31,RPL32,RPL34,RPL37A,RPL41,RPLP0,RPLP1,RPLP2,RPS2,RPS3A,RPS4X,RPS5,RPS6,RPS7,RPS8,RPS9,RPS11,RPS12,RPS13,RPS14,RPS15,RPS16,RPS18,RPS19,RPS20,RPS23,RPS24,RPS25,RPS27,RPS27A,RPS28,RPL10A,RPL23,UBA52,FAU,RPSA,RPL14,PABPC1,EIF4A2,RPL35,RPL13A,RPL3,RPL4,RPL5,RPL6,RPL7,RPL7A,RPL8,RPL9,RPL10,RPL11,RPL12,RPL13,RPL15,RPL18,RPL19
	RPL6	1.10149e-54	3.47211e-50	1.10643	0.459	0.109	18			Coexpression Atlas	gudmap_kidney_e15.5_Podocyte_MafB_1000	kidney_e15.5_Podocyte_MafB_top-relative-expression-ranked_1000	Gudmap Mouse MOE430.2	2.153e-06	0.007603	8.265e-05	0.0007229	19	816	FRAS1,ERBB4,PDE4D,NEBL,MYO9A,COBLL1,ESRRG,GLIS3,DACH1,MECOM,PARD3B,XIST,FHOD3,BMPR1B,PAX8,SCN2A,PKHD1,LRBA,BICC1		Pathway	1268680	Cap-dependent Translation Initiation	BioSystems: REACTOME	7.141e-67	1.153e-63	9.605e-65	7.65e-64	59	127	RPL21,RPL24,RPL30,RPL31,RPL32,RPL34,RPL37A,RPL41,RPLP0,RPLP1,RPLP2,RPS2,RPS3A,RPS4X,RPS5,RPS6,RPS7,RPS8,RPS9,RPS11,RPS12,RPS13,RPS14,RPS15,RPS16,RPS18,RPS19,RPS20,RPS23,RPS24,RPS25,RPS27,RPS27A,RPS28,RPL10A,RPL23,UBA52,FAU,RPSA,RPL14,PABPC1,EIF4A2,RPL35,RPL13A,RPL3,RPL4,RPL5,RPL6,RPL7,RPL7A,RPL8,RPL9,RPL10,RPL11,RPL12,RPL13,RPL15,RPL18,RPL19
	RPS16	1.13165e-54	3.56719e-50	1.1933	0.412	0.074	18			Coexpression Atlas	gudmap_dev gonad_e11.5_F_ReproVasc_Flk_1000	dev gonad_e11.5_F_ReproVasc_Flk_top-relative-expression-ranked_1000	Gudmap Mouse ST 1.0	2.192e-06	0.00774	8.321e-05	0.0007278	19	817	STARD13,RBPMS,PDE4D,PDE8A,TOX,GPX3,MECOM,MAGI3,XIST,PDE10A,JMJD1C,PTK2,PTPRM,FOXP1,LIMCH1,MAML2,SSH2,PDE7B,CCSER1		Pathway	1269717	Nonsense Mediated Decay (NMD) enhanced by the Exon Junction Complex (EJC)	BioSystems: REACTOME	9.548e-67	1.541e-63	1.101e-64	8.766e-64	58	121	RPL21,RPL24,RPL30,RPL31,RPL32,RPL34,RPL37A,RPL41,RPLP0,RPLP1,RPLP2,RPS2,RPS3A,RPS4X,RPS5,RPS6,RPS7,RPS8,RPS9,RPS11,RPS12,RPS13,RPS14,RPS15,RPS16,RPS18,RPS19,RPS20,RPS23,RPS24,RPS25,RPS27,RPS27A,RPS28,RPL10A,RPL23,UBA52,FAU,RPSA,RPL14,PABPC1,RPL35,RPL13A,RPL3,RPL4,RPL5,RPL6,RPL7,RPL7A,RPL8,RPL9,RPL10,RPL11,RPL12,RPL13,RPL15,RPL18,RPL19
	RPS19	1.30714e-54	4.12037e-50	0.960104	0.514	0.14	18			Coexpression Atlas	Facebase_RNAseq_ratio_e10.5_MandibularArch_vs_MaxillaryArch_2500_K4	FacebaseRNAseq_ratio_e10.5_MandibularArch_vs_MaxillaryArch_top-relative-expression-ranked_2500_k-means-cluster#4	FaceBase_RNAseq	2.215e-06	0.007822	8.321e-05	0.0007278	16	592	KANSL1L,PDE4D,PDE8A,SYNE1,MECOM,SLC8A1,ATXN1,NFIB,SCAPER,EXOC6B,NR3C2,KAZN,MPPED2,PDE7B,ABTB2,BICC1		Pathway	1269716	Nonsense-Mediated Decay (NMD)	BioSystems: REACTOME	9.548e-67	1.541e-63	1.101e-64	8.766e-64	58	121	RPL21,RPL24,RPL30,RPL31,RPL32,RPL34,RPL37A,RPL41,RPLP0,RPLP1,RPLP2,RPS2,RPS3A,RPS4X,RPS5,RPS6,RPS7,RPS8,RPS9,RPS11,RPS12,RPS13,RPS14,RPS15,RPS16,RPS18,RPS19,RPS20,RPS23,RPS24,RPS25,RPS27,RPS27A,RPS28,RPL10A,RPL23,UBA52,FAU,RPSA,RPL14,PABPC1,RPL35,RPL13A,RPL3,RPL4,RPL5,RPL6,RPL7,RPL7A,RPL8,RPL9,RPL10,RPL11,RPL12,RPL13,RPL15,RPL18,RPL19
	RPL10A	5.91558e-54	1.86471e-49	1.22763	0.376	0.05	18			Coexpression Atlas	gudmap_kidney_adult_JuxtaGlom_Ren1_k1_1000	kidney_adult_JuxtaGlom_Ren1_k-means-cluster#1_top-relative-expression-ranked_1000	Gudmap Mouse MOE430.2	2.34e-06	0.008262	8.694e-05	0.0007604	7	90	SORBS2,MYO1E,MECOM,SLC8A1,SCN2A,WDFY3,BICC1		Pathway	1339149	Selenoamino acid metabolism	BioSystems: REACTOME	3.336e-66	5.385e-63	3.59e-64	2.859e-63	58	123	RPL21,RPL24,EPRS,RPL30,RPL31,RPL32,RPL34,RPL37A,RPL41,RPLP0,RPLP1,RPLP2,RPS2,RPS3A,RPS4X,RPS5,RPS6,RPS7,RPS8,RPS9,RPS11,RPS12,RPS13,RPS14,RPS15,RPS16,RPS18,RPS19,RPS20,RPS23,RPS24,RPS25,RPS27,RPS27A,RPS28,RPL10A,RPL23,UBA52,FAU,RPSA,RPL14,RPL35,RPL13A,RPL3,RPL4,RPL5,RPL6,RPL7,RPL7A,RPL8,RPL9,RPL10,RPL11,RPL12,RPL13,RPL15,RPL18,RPL19
	HNRNPA2B1	1.06765e-53	3.36546e-49	0.850251	0.62	0.246	18			Coexpression Atlas	Facebase_RNAseq_e10.5_Neural Epithelium Overlying Medial Eminence_2500_K4	FacebaseRNAseq_e10.5_Neural Epithelium Overlying Medial Eminence_top-relative-expression-ranked_2500_k-means-cluster#4	FaceBase_RNAseq	2.364e-06	0.008346	8.694e-05	0.0007604	16	595	SOX6,AHI1,MYO1E,LUC7L3,TRIO,TBC1D5,DACH1,FNDC3A,PNISR,TNRC6A,WDFY3,PRKAG2,PCCA,SDK1,MAML3,GOLGA4		Pathway	1269115	Influenza Viral RNA Transcription and Replication	BioSystems: REACTOME	8.17e-66	1.319e-62	8.241e-64	6.563e-63	60	138	RPL21,TPR,RPL24,RPL30,RPL31,RPL32,RPL34,RPL37A,RPL41,RPLP0,RPLP1,RPLP2,RPS2,RPS3A,RPS4X,RPS5,RPS6,RPS7,RPS8,RPS9,RPS11,RPS12,RPS13,RPS14,RPS15,RPS16,RPS18,RPS19,RPS20,RPS23,RPS24,RPS25,RPS27,RPS27A,RPS28,RPL10A,RPL23,UBA52,FAU,HSP90AA1,RANBP2,RPSA,RPL14,RPL35,RPL13A,RPL3,RPL4,RPL5,RPL6,RPL7,RPL7A,RPL8,RPL9,RPL10,RPL11,RPL12,RPL13,RPL15,RPL18,RPL19
	NACA	2.9005e-53	9.14295e-49	1.32404	0.319	0.018	18			Coexpression Atlas	Facebase_RNAseq_e10.5_Olfactory Pit_1000	FacebaseRNAseq_e10.5_Olfactory Pit_top-relative-expression-ranked_1000	FaceBase_RNAseq	2.394e-06	0.008452	8.713e-05	0.0007621	21	984	SORBS2,NEDD4L,ANK3,TOX,GLIS3,MECOM,EPB41L4A,GRIP1,BMPR1B,KANK1,ATXN1,FGD4,NFIB,EXOC6B,NCOA1,DLG2,FHIT,MAPK10,SDK1,NLK,CCSER1		Pathway	1269109	Influenza Life Cycle	BioSystems: REACTOME	2.193e-65	3.54e-62	2.083e-63	1.659e-62	61	147	RPL21,TPR,RPL24,RPL30,RPL31,RPL32,RPL34,RPL37A,RPL41,RPLP0,RPLP1,RPLP2,RPS2,RPS3A,RPS4X,RPS5,RPS6,RPS7,RPS8,RPS9,RPS11,RPS12,RPS13,RPS14,RPS15,RPS16,RPS18,RPS19,RPS20,RPS23,RPS24,RPS25,RPS27,RPS27A,RPS28,RPL10A,RPL23,UBA52,FAU,HSP90AA1,RANBP2,CANX,RPSA,RPL14,RPL35,RPL13A,RPL3,RPL4,RPL5,RPL6,RPL7,RPL7A,RPL8,RPL9,RPL10,RPL11,RPL12,RPL13,RPL15,RPL18,RPL19
	CD9	3.65864e-53	1.15328e-48	1.11125	0.426	0.087	18			Coexpression Atlas	gudmap_kidney_P4_CapMesRenVes_Crym_200	kidney_P4_CapMesRenVes_Crym_top-relative-expression-ranked_200	Gudmap Mouse MOE430.2	2.681e-06	0.009467	9.66e-05	0.000845	9	175	FRAS1,ERBB4,SORBS2,ZBTB20,GLIS3,DACH1,MECOM,PAX8,BICC1		Pathway	1268678	Translation	BioSystems: REACTOME	8.65e-65	1.396e-61	7.756e-63	6.177e-62	63	165	RPL21,RPL24,RPL30,RPL31,RPL32,RPL34,RPL37A,RPL41,RPLP0,RPLP1,RPLP2,RPS2,RPS3A,RPS4X,RPS5,RPS6,RPS7,RPS8,RPS9,RPS11,RPS12,RPS13,RPS14,RPS15,SRP14,RPS16,RPS18,RPS19,RPS20,RPS23,RPS24,RPS25,RPS27,RPS27A,RPS28,RPL10A,RPL23,UBA52,FAU,RPSA,RPL14,PABPC1,EEF1A1,EEF1D,EEF2,EIF4A2,RPL35,RPL13A,RPL3,RPL4,RPL5,RPL6,RPL7,RPL7A,RPL8,RPL9,RPL10,RPL11,RPL12,RPL13,RPL15,RPL18,RPL19
	BTF3	4.81812e-53	1.51877e-48	1.44965	0.305	0.012	18			Coexpression Atlas	gudmap_developingGonad_e14.5_ ovary_1000_k3	DevelopingGonad_e14.5_ ovary_emap-6699_k-means-cluster#3_top-relative-expression-ranked_1000	Gudmap Mouse MOE430.2	2.755e-06	0.009729	9.771e-05	0.0008546	10	225	COL4A5,MYO9A,ARGLU1,PDE10A,PNISR,JMJD1C,KANSL1,SCMH1,NFIB,MAPK8		Pathway	1269108	Influenza Infection	BioSystems: REACTOME	4.987e-63	8.048e-60	4.236e-61	3.374e-60	61	158	RPL21,TPR,RPL24,RPL30,RPL31,RPL32,RPL34,RPL37A,RPL41,RPLP0,RPLP1,RPLP2,RPS2,RPS3A,RPS4X,RPS5,RPS6,RPS7,RPS8,RPS9,RPS11,RPS12,RPS13,RPS14,RPS15,RPS16,RPS18,RPS19,RPS20,RPS23,RPS24,RPS25,RPS27,RPS27A,RPS28,RPL10A,RPL23,UBA52,FAU,HSP90AA1,RANBP2,CANX,RPSA,RPL14,RPL35,RPL13A,RPL3,RPL4,RPL5,RPL6,RPL7,RPL7A,RPL8,RPL9,RPL10,RPL11,RPL12,RPL13,RPL15,RPL18,RPL19
	PDIA6	1.60218e-52	5.05038e-48	1.21804	0.382	0.059	18			Coexpression Atlas	Facebase_RNAseq_e10.5_Olfactory Pit_1000_K2	FacebaseRNAseq_e10.5_Olfactory Pit_top-relative-expression-ranked_1000_k-means-cluster#2	FaceBase_RNAseq	2.767e-06	0.009771	9.771e-05	0.0008546	11	279	SORBS2,NEDD4L,TOX,MECOM,GRIP1,BMPR1B,ATXN1,FGD4,NCOA1,MAPK10,NLK		Pathway	83036	Ribosome	BioSystems: KEGG	1.567e-57	2.53e-54	1.265e-55	1.007e-54	57	154	RPL21,RPL24,RPL30,RPL31,RPL32,RPL34,RPL37A,RPL41,RPLP0,RPLP1,RPLP2,RPS2,RPS3A,RPS4X,RPS5,RPS6,RPS7,RPS8,RPS9,RPS11,RPS12,RPS13,RPS14,RPS15,RPS16,RPS18,RPS19,RPS20,RPS23,RPS24,RPS25,RPS27,RPS27A,RPS28,RPL10A,RPL23,UBA52,FAU,RPSA,RPL14,RPL35,RPL13A,RPL3,RPL4,RPL5,RPL6,RPL7,RPL7A,RPL8,RPL9,RPL10,RPL11,RPL12,RPL13,RPL15,RPL18,RPL19
	RPS23	4.46381e-52	1.40708e-47	1.09091	0.423	0.089	18			Coexpression Atlas	gudmap_developingKidney_e15.5_ureter tip_flank cortic collct_1000_k5	DevelopingKidney_e15.5_ureter tip_flank cortic collct_emap-27752_k-means-cluster#5_top-relative-expression-ranked_1000	Gudmap Mouse MOE430.2	2.947e-06	0.01041	0.000103	0.0009013	12	339	FAM172A,AHI1,ANK3,LUC7L3,TRIO,DACH1,XIST,KANSL1,SCMH1,PLEKHA5,LIMCH1,GOLGA4		Pathway	1383086	Major pathway of rRNA processing in the nucleolus and cytosol	BioSystems: REACTOME	7.64e-53	1.233e-49	5.872e-51	4.676e-50	57	181	RPL21,RPL24,RPL30,RPL31,RPL32,RPL34,RPL37A,RPL41,RPLP0,RPLP1,RPLP2,RPS2,RPS3A,RPS4X,RPS5,RPS6,RPS7,RPS8,RPS9,RPS11,RPS12,RPS13,RPS14,RPS15,RPS16,RPS18,RPS19,RPS20,RPS23,RPS24,RPS25,RPS27,RPS27A,RPS28,RPL10A,RPL23,UBA52,FAU,RPSA,RPL14,RPL35,RPL13A,RPL3,RPL4,RPL5,RPL6,RPL7,RPL7A,RPL8,RPL9,RPL10,RPL11,RPL12,RPL13,RPL15,RPL18,RPL19
	SAT1	8.32574e-52	2.62444e-47	0.801323	0.638	0.278	18			Coexpression Atlas	Facebase_RNAseq_e10.5_Neural Epithelium Overlying Central Eminence_2500_K2	FacebaseRNAseq_e10.5_Neural Epithelium Overlying Central Eminence_top-relative-expression-ranked_2500_k-means-cluster#2	FaceBase_RNAseq	3.116e-06	0.011	0.0001079	0.0009434	16	608	KANSL1L,PDE4D,PDE8A,SYNE1,MECOM,SLC8A1,BMPR1B,ATXN1,NFIB,EXOC6B,NR3C2,KAZN,LRBA,MPPED2,ABTB2,BICC1		Pathway	1269056	Infectious disease	BioSystems: REACTOME	2.45e-51	3.955e-48	1.798e-49	1.432e-48	74	393	RPL21,TPR,RPL24,RPL30,RPL31,RPL32,RPL34,RPL37A,RPL41,RPLP0,RPLP1,HLA-A,RPLP2,RPS2,RPS3A,RPS4X,RPS5,RPS6,B2M,PSMA7,RPS7,RPS8,RPS9,RPS11,RPS12,RPS13,RPS14,RPS15,RPS16,RPS18,RPS19,RPS20,RPS23,RPS24,RPS25,RPS27,RPS27A,RPS28,RPL10A,RPL23,UBA52,UBB,UBC,FAU,HSP90AA1,HSP90AB1,NPM1,RANBP2,CALM1,CANX,RPSA,RPL14,XRCC5,PPIA,ARF1,EEF2,CD9,RPL35,RPL13A,RPL3,RPL4,RPL5,RPL6,RPL7,RPL7A,RPL8,RPL9,RPL10,RPL11,RPL12…
	RPL13A	1.00758e-51	3.17608e-47	0.897394	0.57	0.214	18			Coexpression Atlas	gudmap_kidney_adult_Podocyte_MafB_200	kidney_adult_Podocyte_MafB_top-relative-expression-ranked_200	Gudmap Mouse MOE430.2	3.228e-06	0.0114	0.0001107	0.0009679	9	179	ZBTB20,NEBL,MYO1E,DACH1,PARD3B,MAGI2,KANK1,PLXDC2,PRKG1		Pathway	1427846	rRNA processing in the nucleus and cytosol	BioSystems: REACTOME	4.887e-51	7.887e-48	3.429e-49	2.731e-48	57	193	RPL21,RPL24,RPL30,RPL31,RPL32,RPL34,RPL37A,RPL41,RPLP0,RPLP1,RPLP2,RPS2,RPS3A,RPS4X,RPS5,RPS6,RPS7,RPS8,RPS9,RPS11,RPS12,RPS13,RPS14,RPS15,RPS16,RPS18,RPS19,RPS20,RPS23,RPS24,RPS25,RPS27,RPS27A,RPS28,RPL10A,RPL23,UBA52,FAU,RPSA,RPL14,RPL35,RPL13A,RPL3,RPL4,RPL5,RPL6,RPL7,RPL7A,RPL8,RPL9,RPL10,RPL11,RPL12,RPL13,RPL15,RPL18,RPL19
	CALM1	2.26128e-51	7.12799e-47	1.00231	0.475	0.124	18			Coexpression Atlas	gudmap_developingKidney_e15.5_ureter tip_500_flank cortic collct	DevelopingKidney_e15.5_ureter tip_flank cortic collct_emap-27752_top-relative-expression-ranked_500	Gudmap Mouse MOE430.2	3.39e-06	0.01197	0.0001151	0.001007	13	406	SOX6,MACC1,SORBS2,ANK3,DACH1,MECOM,XIST,FHOD3,KANSL1,PAX8,PKHD1,CADPS2,MPPED2		Pathway	1383085	rRNA processing	BioSystems: REACTOME	1.229e-49	1.984e-46	8.268e-48	6.584e-47	57	203	RPL21,RPL24,RPL30,RPL31,RPL32,RPL34,RPL37A,RPL41,RPLP0,RPLP1,RPLP2,RPS2,RPS3A,RPS4X,RPS5,RPS6,RPS7,RPS8,RPS9,RPS11,RPS12,RPS13,RPS14,RPS15,RPS16,RPS18,RPS19,RPS20,RPS23,RPS24,RPS25,RPS27,RPS27A,RPS28,RPL10A,RPL23,UBA52,FAU,RPSA,RPL14,RPL35,RPL13A,RPL3,RPL4,RPL5,RPL6,RPL7,RPL7A,RPL8,RPL9,RPL10,RPL11,RPL12,RPL13,RPL15,RPL18,RPL19
	ST6GAL1	5.29451e-51	1.66894e-46	0.663859	0.794	0.498	18			Coexpression Atlas	gudmap_developingGonad_e16.5_epididymis_500	DevelopingGonad_e16.5_epididymis_emap-29702_top-relative-expression-ranked_500	Gudmap Mouse MOE430.2	3.482e-06	0.01229	0.000116	0.001014	13	407	COL4A5,ZBTB20,SH3RF1,ARGLU1,PNISR,KANSL1,SCMH1,NFIB,KIAA1217,PRKG1,WDFY3,MAPK8,BICC1		Pathway	1270158	Metabolism of amino acids and derivatives	BioSystems: REACTOME	8.466e-41	1.366e-37	5.466e-39	4.353e-38	63	367	RPL21,RPL24,EPRS,RPL30,RPL31,RPL32,RPL34,RPL37A,RPL41,RPLP0,RPLP1,RPLP2,ACAT1,RPS2,RPS3A,RPS4X,RPS5,RPS6,PSMA7,RPS7,RPS8,RPS9,RPS11,RPS12,RPS13,RPS14,RPS15,RPS16,RPS18,RPS19,RPS20,RPS23,RPS24,RPS25,RPS27,RPS27A,RPS28,RPL10A,RPL23,UBA52,FAU,SAT1,RPSA,RPL14,ARG2,CNDP2,RPL35,RPL13A,RPL3,RPL4,RPL5,RPL6,RPL7,RPL7A,RPL8,RPL9,RPL10,RPL11,RPL12,RPL13,RPL15,RPL18,RPL19
	HLA-B	1.14023e-50	3.59422e-46	1.02823	0.436	0.095	18			Coexpression Atlas	gudmap_kidney_adult_JuxtaGlom_Ren1_Captopr_500	kidney_adult_JuxtaGlom_Ren1_Captopr_top-relative-expression-ranked_500	Gudmap Mouse MOE430.2	3.482e-06	0.01229	0.000116	0.001014	13	407	SORBS2,PDE4D,ZBTB20,MYO1E,COBLL1,GPX3,MECOM,SCN2A,KCNJ15,PKHD1,PRKG1,PDE7B,BICC1		Pathway	1268854	Disease	BioSystems: REACTOME	7.413e-33	1.196e-29	4.602e-31	3.665e-30	81	867	RPL21,TPR,RPL24,RPL30,RPL31,RPL32,RPL34,RPL37A,RPL41,RPLP0,RPLP1,HLA-A,RPLP2,RPS2,RPS3A,RPS4X,RPS5,RPS6,B2M,PSMA7,RPS7,RPS8,RPS9,RPS11,RPS12,RPS13,RPS14,RPS15,RPS16,RPS18,RPS19,RPS20,RPS23,RPS24,RPS25,RPS27,RPS27A,RPS28,IQGAP1,RPL10A,RPL23,UBA52,UBB,UBC,FAU,HSP90AA1,HSP90AB1,NPM1,RANBP2,CALM1,CANX,RPSA,RPL14,APP,XRCC5,PPIA,YWHAB,ARF1,TGFBR1,EEF2,CD9,PEBP1,PRDX1,RPL35,RPL13A,RPL3,RPL4,RPL5,RPL6,RP…
	ALDOA	9.2034e-50	2.90109e-45	1.18215	0.349	0.045	18			Coexpression Atlas	gudmap_developingGonad_e14.5_ epididymis_500	DevelopingGonad_e14.5_ epididymis_emap-29141_top-relative-expression-ranked_500	Gudmap Mouse MOE430.2	4.082e-06	0.01441	0.0001347	0.001178	13	413	COL4A5,SH3RF1,ARGLU1,PDE10A,PNISR,KANSL1,SCMH1,NFIB,KIAA1217,PRKG1,WDFY3,MAPK8,BICC1		Pathway	1268684	Translation initiation complex formation	BioSystems: REACTOME	3.071e-29	4.956e-26	1.836e-27	1.462e-26	27	64	RPS2,RPS3A,RPS4X,RPS5,RPS6,RPS7,RPS8,RPS9,RPS11,RPS12,RPS13,RPS14,RPS15,RPS16,RPS18,RPS19,RPS20,RPS23,RPS24,RPS25,RPS27,RPS27A,RPS28,FAU,RPSA,PABPC1,EIF4A2
	GNAS	1.41377e-49	4.45649e-45	0.974589	0.48	0.136	18			Coexpression Atlas	gudmap_kidney_P2_CapMes_Crym_200	kidney_P2_CapMes_Crym_top-relative-expression-ranked_200	Gudmap Mouse MOE430.2	4.257e-06	0.01503	0.0001387	0.001213	8	139	SORBS2,ZBTB20,DACH1,XIST,PLXDC2,PAX8,CADPS2,BICC1		Pathway	1268683	Activation of the mRNA upon binding of the cap-binding complex and eIFs, and subsequent binding to 43S	BioSystems: REACTOME	5.159e-29	8.327e-26	2.974e-27	2.368e-26	27	65	RPS2,RPS3A,RPS4X,RPS5,RPS6,RPS7,RPS8,RPS9,RPS11,RPS12,RPS13,RPS14,RPS15,RPS16,RPS18,RPS19,RPS20,RPS23,RPS24,RPS25,RPS27,RPS27A,RPS28,FAU,RPSA,PABPC1,EIF4A2
	PSMA7	1.16135e-48	3.6608e-44	1.15933	0.365	0.057	18			Coexpression Atlas	gudmap_kidney_P2_CapMes_Crym_500	kidney_P2_CapMes_Crym_top-relative-expression-ranked_500	Gudmap Mouse MOE430.2	4.28e-06	0.01511	0.0001387	0.001213	11	292	THSD4,SORBS2,ZBTB20,DACH1,XIST,EPB41L4A,PLXDC2,PTPRM,PAX8,CADPS2,BICC1		Pathway	1268682	Formation of the ternary complex, and subsequently, the 43S complex	BioSystems: REACTOME	3.676e-28	5.934e-25	2.046e-26	1.63e-25	25	55	RPS2,RPS3A,RPS4X,RPS5,RPS6,RPS7,RPS8,RPS9,RPS11,RPS12,RPS13,RPS14,RPS15,RPS16,RPS18,RPS19,RPS20,RPS23,RPS24,RPS25,RPS27,RPS27A,RPS28,FAU,RPSA
	ATP6V0E1	1.53363e-48	4.83431e-44	1.07235	0.379	0.065	18			Coexpression Atlas	gudmap_developingGonad_e14.5_ ovary_1000	DevelopingGonad_e14.5_ ovary_emap-6699_top-relative-expression-ranked_1000	Gudmap Mouse MOE430.2	4.441e-06	0.01568	0.0001426	0.001247	18	778	COL4A5,WWOX,MYO9A,ARGLU1,XIST,PDE10A,PNISR,JMJD1C,FAF1,MAGI2,KANSL1,SCMH1,NFIB,MACROD2,SCAPER,ZCCHC7,MAPK8,ABTB2		Pathway	1268685	Ribosomal scanning and start codon recognition	BioSystems: REACTOME	6.984e-28	1.127e-24	3.758e-26	2.992e-25	26	63	RPS2,RPS3A,RPS4X,RPS5,RPS6,RPS7,RPS8,RPS9,RPS11,RPS12,RPS13,RPS14,RPS15,RPS16,RPS18,RPS19,RPS20,RPS23,RPS24,RPS25,RPS27,RPS27A,RPS28,FAU,RPSA,EIF4A2
	SARAF	2.40998e-48	7.59673e-44	1.0518	0.379	0.065	18			Coexpression Atlas	gudmap_kidney_P0_CapMes_Crym_500	kidney_P0_CapMes_Crym_top-relative-expression-ranked_500	Gudmap Mouse MOE430.2	4.718e-06	0.01666	0.0001501	0.001313	11	295	ZBTB20,DACH1,MECOM,TMTC2,XIST,EPB41L4A,PLXDC2,PTPRM,PAX8,CADPS2,BICC1		Pathway	1268677	Metabolism of proteins	BioSystems: REACTOME	1.04e-24	1.678e-21	5.413e-23	4.311e-22	98	1631	RPL21,TPR,RPL24,RPL30,HSP90B1,RPL31,RPL32,RPL34,RPL37A,RPL41,RPLP0,RPLP1,RPLP2,ACADVL,RPS2,RPS3A,RPS4X,RPS5,RPS6,B2M,SPTBN1,PSMA7,SPTBN2,RPS7,RPS8,RPS9,RPS11,RPS12,RPS13,RPS14,RPS15,SRP14,RPS16,RPS18,RPS19,RPS20,RPS23,PFDN5,RPS24,RPS25,RPS27,RPS27A,RPS28,RPL10A,RPL23,UBA52,UBB,UBC,FAU,UBE2D3,KIF5B,ITM2B,HSPA9,HSPD1,RANBP2,CALM1,CANX,ST6GAL1,RPSA,RPL14,APP,PABPC1,PDIA3,ARF1,EEF1A1,RHOA,TGFBR1,CCT6…
	CDH16	2.43919e-48	7.68882e-44	0.83922	0.576	0.216	18			Coexpression Atlas	brainmap/Mixed Age_mature-like_Subclass_mature-like5.5	brainmap/Mixed Age_mature-like_Subclass_mature-like5.5	GEO:GSE75140	4.873e-06	0.01721	0.0001536	0.001344	11	296	MAGI1,ERBB4,ZBTB20,ANK3,DACH1,MAGI3,SLC8A1,PTPRG,NFIB,SCN2A,MAPK10		Pathway	1269649	Gene Expression	BioSystems: REACTOME	4.063e-20	6.558e-17	2.049e-18	1.632e-17	97	1844	RPL21,TPR,RPL24,EPRS,RPL30,RPL31,RPL32,RPL34,RPL37A,RPL41,RPLP0,RPLP1,RPLP2,RPS2,RPS3A,RPS4X,RPS5,RPS6,PSMA7,RPS7,RPS8,RPS9,RPS11,RPS12,RPS13,RPS14,RPS15,SRP14,RPS16,RPS18,RPS19,RPS20,RPS23,CHD4,RPS24,RPS25,RPS27,RPS27A,NDUFA4,RPS28,HNRNPA2B1,DDX5,HNRNPU,RPL10A,RPL23,UBA52,UBB,UBC,FAU,BTG2,UBE2D3,PAPOLA,ZFP36L1,HSP90AA1,HSPD1,NPM1,RANBP2,SMARCA5,SRSF3,YBX1,RBBP8,LAMTOR5,COX4I1,HNRNPA3,COX7C,RPSA,…
	DDX5	4.28256e-48	1.34995e-43	0.77705	0.615	0.267	18			Coexpression Atlas	80Dp_Top_500_All	80Dp_Top_500_All	Brain Map - Allen iN	5.368e-06	0.01895	0.0001677	0.001467	14	491	GPHN,MAGI1,PDE4D,ZBTB20,NEDD4L,ANK3,SYNE1,TNRC6B,PTPRM,SCN2A,PRKCA,RERE,MAPK8,CCSER1		Pathway	1269203	Innate Immune System	BioSystems: REACTOME	1.105e-08	1.783e-05	5.403e-07	4.303e-06	58	1312	ATP6V1A,HSP90B1,PSAP,HLA-A,HLA-B,HLA-C,B2M,SPTBN1,PSMA7,SPTBN2,HLA-E,ACTG1,SRP14,CD46,RPS27A,IQGAP1,JAK1,UBA52,UBB,UBC,UBE2D3,CLU,TAX1BP1,PKM,ALDOA,HSP90AA1,HSP90AB1,ATP6V0E1,CALM1,DSP,ANXA2,DUSP1,DUSP6,ATP6V1G1,DYNLT1,APP,XRCC5,PPIA,YWHAB,ACTR2,PRDX6,EEF1A1,ARPC2,RHOA,TXNIP,GSTP1,EEF2,ASAH1,PEBP1,SLPI,FTH1,CYSTM1,PRKAR1A,CD59,CD63,FTL,FUCA1,CTSH
	PPIA	9.62511e-48	3.03403e-43	1.211	0.34	0.045	18			Coexpression Atlas	gudmap_dev gonad_e12.5_F_VasAssMesen_MafB_k4_1000	dev gonad_e12.5_F_VasAssMesen_MafB_k-means-cluster#4_top-relative-expression-ranked_1000	Gudmap Mouse ST 1.0	5.713e-06	0.02017	0.0001751	0.001532	11	301	MAGI1,SORBS2,TCF12,MYO9A,XIST,ADK,MAGI2,PTPRG,SCMH1,SPIDR,CDK6		Pathway	1457780	Neutrophil degranulation	BioSystems: REACTOME	2.651e-08	4.279e-05	1.258e-06	1.002e-05	31	492	PSAP,HLA-A,HLA-B,HLA-C,B2M,SRP14,IQGAP1,PKM,ALDOA,HSP90AA1,HSP90AB1,DSP,ANXA2,DYNLT1,XRCC5,PPIA,ACTR2,PRDX6,EEF1A1,RHOA,GSTP1,EEF2,ASAH1,SLPI,FTH1,CYSTM1,CD59,CD63,FTL,FUCA1,CTSH
	AKR1B1	1.37561e-47	4.33619e-43	1.26612	0.312	0.029	18			Coexpression Atlas	neurons_Top_500_All	neurons_Top_500_All	Brain Map - Barres	5.753e-06	0.02031	0.0001751	0.001532	14	494	GPHN,MAGI1,ERBB4,AHI1,ANK3,OXR1,SAMD12,KIAA1217,RABGAP1L,SCN2A,KCNIP4,PLEKHA5,KAZN,MAPK10		Pathway	1269959	Glucose metabolism	BioSystems: REACTOME	8.876e-08	0.0001433	4.093e-06	3.26e-05	12	81	GAPDH,RPS27A,PFKFB3,PGK1,UBA52,UBB,UBC,PKM,ALDOA,CALM1,ENO1,TPI1
	MMP7	4.51025e-47	1.42172e-42	1.17732	0.355	0.054	18			Coexpression Atlas	Facebase_RNAseq_e10.5_Neural Epithelium Overlying Lateral Eminence_500	FacebaseRNAseq_e10.5_Neural Epithelium Overlying Lateral Eminence_top-relative-expression-ranked_500	FaceBase_RNAseq	5.753e-06	0.02031	0.0001751	0.001532	14	494	SOX6,MAGI1,SORBS2,ZBTB20,NEDD4L,TOX,MECOM,FHOD3,BMPR1B,ATXN1,FGD4,SETBP1,MAPK10,CCSER1		Pathway	1269194	Antigen Presentation: Folding, assembly and peptide loading of class I MHC	BioSystems: REACTOME	5.016e-07	0.0008095	2.249e-05	0.0001791	7	25	HLA-A,HLA-B,HLA-C,B2M,HLA-E,CANX,PDIA3
	NPM1	6.26026e-47	1.97336e-42	1.03764	0.411	0.09	18			Coexpression Atlas	gudmap_kidney_P0_CapMes_Crym_1000	kidney_P0_CapMes_Crym_top-relative-expression-ranked_1000	Gudmap Mouse MOE430.2	5.96e-06	0.02105	0.0001799	0.001573	16	640	THSD4,AHI1,ZBTB20,ANK3,DACH1,MECOM,TMTC2,PARD3B,XIST,EPB41L4A,PLXDC2,PTPRM,PAX8,LIMCH1,CADPS2,BICC1		Pathway	1269526	TGF-beta receptor signaling in EMT (epithelial to mesenchymal transition)	BioSystems: REACTOME	7.295e-07	0.001177	3.182e-05	0.0002534	6	17	RPS27A,UBA52,UBB,UBC,RHOA,TGFBR1
	KRT8	6.77894e-47	2.13686e-42	1.16406	0.348	0.053	18			Coexpression Atlas	gudmap_developingKidney_e15.5_Cap mesenchyme_1000_k5	DevelopingKidney_e15.5_Cap mesenchyme_emap-27738_k-means-cluster#5_top-relative-expression-ranked_1000	Gudmap Mouse MOE430.2	6.126e-06	0.02163	0.0001833	0.001603	8	146	AKT3,FAM172A,AHI1,ZBTB20,ANK3,PNISR,KANSL1,MAPK8		Pathway	1269311	Interferon Signaling	BioSystems: REACTOME	9.052e-07	0.001461	3.845e-05	0.0003062	17	202	TPR,HLA-A,HLA-B,HLA-C,B2M,HLA-E,RPS27A,JAK1,UBA52,UBB,UBC,IFITM3,RANBP2,IFITM2,MT2A,EIF4A2,EIF4G2
	CIB1	1.45948e-46	4.60057e-42	1.16768	0.327	0.039	18			Coexpression Atlas	gudmap_dev gonad_e13.5_F_gudmap_devVascOvary_Flk_k3_1000	dev gonad_e13.5_F_DevVascOvary_Flk_k-means-cluster#3_top-relative-expression-ranked_1000	Gudmap Mouse ST 1.0	6.433e-06	0.02271	0.0001909	0.00167	15	570	STARD13,RBPMS,PDE4D,PDE8A,MYO1E,MECOM,MAGI3,JMJD1C,PTK2,PTPRM,LIMCH1,MAML2,SSH2,PDE7B,CCSER1		Pathway	1269288	Negative regulation of MAPK pathway	BioSystems: REACTOME	1.247e-06	0.002012	5.159e-05	0.0004108	8	40	RPS27A,UBA52,UBB,UBC,DUSP1,DUSP6,YWHAB,PEBP1
	PDK4	2.24903e-46	7.08939e-42	0.787028	0.638	0.294	18			Coexpression Atlas	gudmap_kidney_P3_CapMes_Crym_500	kidney_P3_CapMes_Crym_top-relative-expression-ranked_500	Gudmap Mouse MOE430.2	7.182e-06	0.02536	0.0002113	0.001848	12	370	THSD4,SORBS2,ZBTB20,DACH1,MECOM,XIST,EPB41L4A,PLXDC2,PTPRM,PAX8,SCN2A,CADPS2		Pathway	PW:0000025	glycolysis/gluconeogenesis	Pathway Ontology	1.518e-06	0.00245	6.125e-05	0.0004878	7	29	GAPDH,PKM,ALDOA,LDHA,LDHB,ENO1,TPI1
	GSTM3	2.30701e-46	7.27216e-42	1.08743	0.36	0.062	18			Coexpression Atlas	DevelopingLowerUrinaryTract_e14.5_ urethra_emap-30902_1000	DevelopingLowerUrinaryTract_e14.5_ urethra_emap-30902_top-relative-expression-ranked_1000	Gudmap Mouse MOE430.2	7.33e-06	0.02588	0.0002136	0.001868	18	807	MACC1,AKT3,ANK3,TOX,TRIO,ESRRG,DACH1,ARL15,ARHGAP6,KANSL1,PTPRG,FGD4,KCNIP4,PLEKHA5,FOXP1,PRKG1,MAPK10,PDE7B		Pathway	1269197	ER-Phagosome pathway	BioSystems: REACTOME	1.579e-06	0.002549	6.216e-05	0.0004951	11	87	HLA-A,HLA-B,HLA-C,B2M,PSMA7,HLA-E,RPS27A,UBA52,UBB,UBC,PDIA3
	CD164	7.39529e-46	2.33114e-41	1.17445	0.345	0.056	18			Coexpression Atlas	Facebase_RNAseq_ratio_e10.5_MaxillaryArch_vs_Mandibular_2500_K5	FacebaseRNAseq_ratio_e10.5_MaxillaryArch_vs_Mandibular_top-relative-expression-ranked_2500_k-means-cluster#5	FaceBase_RNAseq	7.378e-06	0.02605	0.0002136	0.001868	17	728	TANC2,KANSL1L,PDE4D,PDE8A,SYNE1,MECOM,SLC8A1,ATXN1,NFIB,SCAPER,EXOC6B,RORA,NR3C2,MPPED2,PDE7B,ABTB2,BICC1		Pathway	1270414	Cellular responses to stress	BioSystems: REACTOME	2.313e-06	0.003733	8.888e-05	0.0007078	26	454	TPR,PSMA7,BAG1,RPS27A,UBA52,UBB,UBC,UBE2D3,GABARAPL1,ANAPC16,HSPA9,HSP90AA1,HSP90AB1,RANBP2,LAMTOR5,GPX1,ID1,PRDX6,EEF1A1,GSTP1,IGFBP7,PRDX1,H3F3B,PTGES3,SOD1,SOD2
	RPSA	1.35695e-45	4.27738e-41	0.987632	0.386	0.078	18			Coexpression Atlas	Facebase_RNAseq_e10.5_Neural Epithelium Flanking Eminence_1000_K2	FacebaseRNAseq_e10.5_Neural Epithelium Flanking Eminence_top-relative-expression-ranked_1000_k-means-cluster#2	FaceBase_RNAseq	7.78e-06	0.02747	0.0002232	0.001953	11	311	MAGI1,AHI1,ZBTB20,TOX,LUC7L3,TBC1D5,MECOM,PNISR,SETBP1,LRBA,GOLGA4		Pathway	1269198	Endosomal/Vacuolar pathway	BioSystems: REACTOME	2.488e-06	0.004016	9.096e-05	0.0007244	5	12	HLA-A,HLA-B,HLA-C,B2M,HLA-E
	TACSTD2	2.09004e-45	6.58823e-41	1.11992	0.352	0.06	18			Coexpression Atlas	gudmap_developingLowerUrinaryTract_e14.5_ bladder_1000	DevelopingLowerUrinaryTract_e14.5_ bladder_emap-30872_top-relative-expression-ranked_1000	Gudmap Mouse MOE430.2	7.84e-06	0.02768	0.0002232	0.001953	18	811	TANC2,AKT3,FAM172A,PDE4D,ARGLU1,TMTC2,XIST,ARHGAP6,UBE2E2,ATXN1,NFIB,PLEKHA5,FOXP1,PRKG1,CGNL1,MPPED2,PDE7B,BICC1		Pathway	413341	Glycolysis, core module involving three-carbon compounds	BioSystems: KEGG	2.488e-06	0.004016	9.096e-05	0.0007244	5	12	GAPDH,PGK1,PKM,ENO1,TPI1
	RPL4	1.02833e-44	3.2415e-40	1.05679	0.37	0.071	18			Coexpression Atlas	gudmap_developingKidney_e15.5_S-shaped body_1000_k5	DevelopingKidney_e15.5_S-shaped body_emap-27855_k-means-cluster#5_top-relative-expression-ranked_1000	Gudmap Mouse MOE430.2	8.241e-06	0.0291	0.0002328	0.002036	8	152	AHI1,SH3RF1,BAZ2B,ESRRG,DACH1,XIST,KANSL1,PAX8		Pathway	1269155	Uptake and function of diphtheria toxin	BioSystems: REACTOME	2.536e-06	0.004093	9.096e-05	0.0007244	4	6	HSP90AA1,HSP90AB1,EEF2,CD9
	ASAH1	2.25487e-44	7.1078e-40	1.04924	0.363	0.069	18			Coexpression Atlas	gudmap_dev gonad_e13.5_F_gudmap_devVascOvary_Flk_k2_1000	dev gonad_e13.5_F_DevVascOvary_Flk_k-means-cluster#2_top-relative-expression-ranked_1000	Gudmap Mouse ST 1.0	8.436e-06	0.02979	0.0002364	0.002068	5	42	MAGI1,SORBS2,XIST,PTPRG,SCN2A		Pathway	PW:0000640	glycolysis pathway	Pathway Ontology	2.985e-06	0.004817	0.0001047	0.000834	6	21	GAPDH,PFKFB3,PGK1,PKM,ALDOA,ENO1
	ENO1	8.12915e-44	2.56247e-39	0.905113	0.451	0.131	18			Coexpression Atlas	Facebase_RNAseq_ratio_e9.5_MandibularArch_vs_MaxillaryArch_2500_K5	FacebaseRNAseq_ratio_e9.5_MandibularArch_vs_MaxillaryArch_top-relative-expression-ranked_2500_k-means-cluster#5	FaceBase_RNAseq	8.507e-06	0.03004	0.0002365	0.002069	17	736	TANC2,KANSL1L,PDE4D,PDE8A,SYNE1,MECOM,SLC8A1,ATXN1,NFIB,SCAPER,EXOC6B,RORA,NR3C2,MPPED2,PDE7B,ABTB2,BICC1		Pathway	1269960	Glycolysis	BioSystems: REACTOME	3.105e-06	0.005012	0.0001066	0.0008493	7	32	GAPDH,PFKFB3,PGK1,PKM,ALDOA,ENO1,TPI1
	RPS12	1.45029e-43	4.57161e-39	0.999083	0.383	0.084	18			Coexpression Atlas	DevelopingLowerUrinaryTract_e14.5_ urogenital sinus_emap-6689_1000	DevelopingLowerUrinaryTract_e14.5_ urogenital sinus_emap-6689_top-relative-expression-ranked_1000	Gudmap Mouse MOE430.2	8.809e-06	0.0311	0.000243	0.002126	18	818	TANC2,AKT3,FAM172A,AHI1,TOX,NEBL,DACH1,XIST,ARL15,KANSL1,PTPRG,FGD4,KCNIP4,PLEKHA5,PRKG1,MAPK8,MAPK10,CCSER1		Pathway	1269086	Assembly Of The HIV Virion	BioSystems: REACTOME	3.976e-06	0.006417	0.000131	0.001043	5	13	RPS27A,UBA52,UBB,UBC,PPIA
	RTN4	1.80829e-43	5.70009e-39	0.745774	0.608	0.275	18			Coexpression Atlas	facebase_RNAseq_e14.5_palate_poster_nasal_Tgfbr2_WT_2500	facebase_RNAseq_e14.5_palate_poster_nasal_Tgfbr2_WT_2500	Gudmap RNAseq	1.056e-05	0.03729	0.0002891	0.002529	27	1641	SOX6,THSD4,WWOX,PDE8A,TOX,NEBL,GPX3,TMTC2,XIST,SIK3,SNX29,ADK,ARHGAP6,PTPRM,NFIB,SETBP1,PRKCA,CAMKMT,PRKN,PRKG1,CGNL1,IMMP2L,PCCA,MPPED2,PDE7B,ABTB2,BICC1		Pathway	SMP00040	Glycolysis	SMPDB	3.976e-06	0.006417	0.000131	0.001043	5	13	GAPDH,PGK1,PKM,ALDOA,TPI1
	ATHL1	1.93456e-43	6.09813e-39	0.883917	0.446	0.124	18			Coexpression Atlas	Facebase_RNAseq_e10.5_Neural Epithelium Overlying Lateral Eminence_2500_K2	FacebaseRNAseq_e10.5_Neural Epithelium Overlying Lateral Eminence_top-relative-expression-ranked_2500_k-means-cluster#2	FaceBase_RNAseq	1.114e-05	0.03933	0.0003018	0.00264	15	597	TANC2,PDE4D,PDE8A,SYNE1,MECOM,SLC8A1,ATXN1,NFIB,EXOC6B,NR3C2,KAZN,LRBA,MPPED2,PDE7B,BICC1		Pathway	1269529	Downregulation of SMAD2/3:SMAD4 transcriptional activity	BioSystems: REACTOME	5.364e-06	0.008657	0.0001731	0.001379	6	23	RPS27A,UBA52,UBB,UBC,UBE2D3,SKIL
	ATP5B	3.17172e-43	9.99791e-39	1.03797	0.339	0.054	18			Coexpression Atlas	gudmap_kidney_P3_CapMes_Crym_k2_1000	kidney_P3_CapMes_Crym_k-means-cluster#2_top-relative-expression-ranked_1000	Gudmap Mouse MOE430.2	1.128e-05	0.03984	0.0003018	0.00264	7	114	SORBS2,ZBTB20,DACH1,MECOM,PLXDC2,PTPRM,RORA		Pathway	1269195	Antigen processing-Cross presentation	BioSystems: REACTOME	8.417e-06	0.01359	0.0002664	0.002121	11	103	HLA-A,HLA-B,HLA-C,B2M,PSMA7,HLA-E,RPS27A,UBA52,UBB,UBC,PDIA3
	IGFBP3	7.71205e-43	2.43099e-38	1.35739	0.276	0.021	18			Coexpression Atlas	gudmap_kidney_P4_CapMesRenVes_Crym_k4_1000	kidney_P4_CapMesRenVes_Crym_k-means-cluster#4_top-relative-expression-ranked_1000	Gudmap Mouse MOE430.2	1.128e-05	0.03984	0.0003018	0.00264	7	114	FNDC3B,SORBS2,ZBTB20,DACH1,MECOM,PARD3B,PLEKHA5		Pathway	P02721	ATP synthesis	PantherDB	8.776e-06	0.01417	0.0002724	0.002169	3	3	ATP5F1A,ATP5F1B,ATP5F1C
	FAU	4.62293e-42	1.45724e-37	1.08318	0.308	0.041	18			Coexpression Atlas	gudmap_developingKidney_e15.5_Ureteral Smooth Musc_500	DevelopingKidney_e15.5_Ureteral Smooth Musc_emap-28812_top-relative-expression-ranked_500	Gudmap Mouse MOE430.2	1.313e-05	0.04638	0.0003487	0.00305	12	393	AKT3,SYNE1,DACH1,TMTC2,XIST,PNISR,KANSL1,ATXN1,SCMH1,NFIB,RABGAP1L,CADPS2		Pathway	413340	Glycolysis (Embden-Meyerhof pathway), glucose => pyruvate	BioSystems: KEGG	9.091e-06	0.01467	0.0002768	0.002205	6	25	GAPDH,PGK1,PKM,ALDOA,ENO1,TPI1
	BAG1	8.02837e-42	2.5307e-37	1.00597	0.336	0.057	18			Coexpression Atlas	gudmap_developingKidney_e15.5_Cap mesenchyme_500_k5	DevelopingKidney_e15.5_Cap mesenchyme_emap-27738_k-means-cluster#5_top-relative-expression-ranked_500	Gudmap Mouse MOE430.2	1.346e-05	0.04754	0.0003548	0.003103	6	78	FAM172A,AHI1,ZBTB20,ANK3,PNISR,KANSL1		Pathway	1269500	Downregulation of ERBB4 signaling	BioSystems: REACTOME	1.146e-05	0.01849	0.0003424	0.002727	4	8	RPS27A,UBA52,UBB,UBC
	DYNLT1	1.52735e-41	4.8145e-37	1.14918	0.284	0.029	18			Coexpression Atlas	gudmap_developingGonad_P2_epididymis_500	DevelopingGonad_P2_epididymis_emap-30199_top-relative-expression-ranked_500	Gudmap Mouse MOE430.2	1.381e-05	0.04877	0.0003613	0.00316	12	395	COL4A5,SORBS2,ZBTB20,ARGLU1,PNISR,ATXN1,NFIB,PKHD1,PRKG1,WDFY3,MAPK8,BICC1		Pathway	1268723	Calnexin/calreticulin cycle	BioSystems: REACTOME	1.468e-05	0.02369	0.0004308	0.003431	6	27	RPS27A,UBA52,UBB,UBC,CANX,PDIA3
	RPS11	2.09568e-39	6.606e-35	0.933583	0.368	0.087	18			Computational	M3103 MORF_MAGEA9	Neighborhood of MAGEA9	MSigDb: C4 - CGN: Cancer Gene Neighborhood (v6.0)	6.362e-05	0.01883	0.01883	0.1181	14	427	TANC2,MAGI1,PDE4D,NEDD4L,STAG1,TRIO,ERC1,PDE10A,NF1,SCAPER,PRKCA,NR3C2,SMYD3,EXOC4		Pathway	413342	Gluconeogenesis, oxaloacetate => fructose-6P	BioSystems: KEGG	1.787e-05	0.02884	0.000515	0.004101	5	17	GAPDH,PGK1,ALDOA,ENO1,TPI1
	GPX1	3.52143e-39	1.11002e-34	1.07257	0.28	0.033	18			MicroRNA	hsa-miR-380:mirSVR_highEffct	hsa-miR-380:mirSVR_nonconserved_highEffect-0.5	MicroRNA.org	9.726e-36	4.396e-32	4.396e-32	3.954e-31	48	1946	RAD51B,STARD13,MAGI1,KANSL1L,AKT3,AHI1,PDE4D,ZBTB20,TCF12,PDE8A,ANK3,LUC7L3,MYO9A,BAZ2B,SYNE1,ESRRG,KCTD8,SAMD12,FNDC3A,MED13L,EPB41L4A,NAALADL2,JMJD1C,TEX41,PTH2R,GRIP1,ARHGAP6,SLC8A1,PPP2R3A,NF1,PTPRG,PAX8,RABGAP1L,SCN2A,SBF2,SETBP1,MACROD2,PLEKHA5,RORA,KAZN,PRKG1,WDFY3,SPAG16,CADPS2,IMMP2L,NLK,EXOC4,CCSER1		Pathway	1470918	InlA-mediated entry of Listeria monocytogenes into host cells	BioSystems: REACTOME	2.029e-05	0.03274	0.0005645	0.004496	4	9	RPS27A,UBA52,UBB,UBC
	LAMTOR5	4.25492e-39	1.34124e-34	1.02206	0.305	0.047	18			MicroRNA	hsa-miR-493*:mirSVR_highEffct	hsa-miR-493*:mirSVR_nonconserved_highEffect-0.5	MicroRNA.org	1.413e-32	6.388e-29	3.194e-29	2.873e-28	45	1910	STARD13,GPHN,SORBS2,PDE4D,NEDD4L,TOX,OXR1,BAZ2B,SYNE1,COBLL1,ESRRG,KCTD8,DACH1,SAMD12,MAGI3,FNDC3A,FHOD3,EXT1,SIK3,MED13L,ARL15,EPB41L4A,JMJD1C,GRIP1,ARID1B,NF1,UBE2E2,KIAA1217,SCN2A,SETBP1,TNRC6A,PKHD1,NCOA1,DLG2,KCNIP4,PLEKHA5,RORA,LIMCH1,PRKG1,SSH2,WDFY3,MBD5,MAML3,ABTB2,NLK		Pathway	1383031	PTK6 Regulates RTKs and Their Effectors AKT1 and DOK1	BioSystems: REACTOME	2.029e-05	0.03274	0.0005645	0.004496	4	9	RPS27A,UBA52,UBB,UBC
	CD59	8.92689e-39	2.81393e-34	0.948206	0.341	0.069	18			MicroRNA	hsa-miR-570:PITA	hsa-miR-570:PITA_TOP	PITA	4.833e-32	2.185e-28	7.282e-29	6.549e-28	36	1016	TANC2,FNDC3B,FAM172A,TCF12,TOX,SYNE1,ESRRG,RALYL,GLIS3,DACH1,SAMD12,TNRC6B,MECOM,TMTC2,FNDC3A,MED13L,SLC8A1,ARID1B,UBE2E2,KANSL1,PTPRG,ATXN1,KIAA1217,MACROD2,SCAPER,TNRC6A,SIK2,PLEKHA5,PRKG1,SSH2,WDFY3,PAN3,PRKAG2,MPPED2,NLK,CDK6		Pathway	1269091	Host Interactions of HIV factors	BioSystems: REACTOME	2.341e-05	0.03779	0.0006405	0.005101	12	136	TPR,HLA-A,B2M,PSMA7,RPS27A,UBA52,UBB,UBC,NPM1,RANBP2,PPIA,ARF1
	GDF15	9.20302e-39	2.90098e-34	0.85797	0.435	0.134	18			MicroRNA	hsa-miR-129-5p:mirSVR_highEffct	hsa-miR-129-5p:mirSVR_conserved_highEffect-0.5	MicroRNA.org	9.371e-32	4.236e-28	1.059e-28	9.523e-28	43	1757	RAD51B,GPHN,MAGI1,FAM172A,SORBS2,ZBTB20,WWOX,ANK3,TOX,OXR1,TRIO,MYO9A,SYNE1,ESRRG,KCTD8,GLIS3,MAGI3,EXT1,MED13L,PNISR,GRIP1,ARID1B,TRPM3,FGD4,NFIB,SBF2,KCNJ15,MACROD2,TNRC6A,PKHD1,NCOA1,KCNIP4,FOXP1,NR3C2,LIMCH1,RERE,SSH2,WDFY3,PRKAG2,MBD5,IMMP2L,BICC1,EXOC4		Pathway	1269316	Antiviral mechanism by IFN-stimulated genes	BioSystems: REACTOME	2.72e-05	0.0439	0.0007081	0.005639	9	77	TPR,RPS27A,JAK1,UBA52,UBB,UBC,RANBP2,EIF4A2,EIF4G2
	SLC16A5	9.73143e-39	3.06754e-34	0.990711	0.326	0.062	18			MicroRNA	hsa-miR-548c-3p:PITA	hsa-miR-548c-3p:PITA_TOP	PITA	1.377e-29	6.226e-26	1.245e-26	1.12e-25	36	1196	SOX6,FNDC3B,FRAS1,ERBB4,PDE4D,TCF12,ANK3,BAZ2B,ESRRG,DACH1,FBXL17,TNRC6B,MAGI3,PNISR,SNX29,ADK,ARHGAP6,ARID1B,KANSL1,ATXN1,NFIB,SCN2A,TNRC6A,NCOA1,DLG2,NR3C2,RERE,SSH2,WDFY3,ZCCHC7,PAN3,MAPK8,PDE7B,MAML3,GOLGA4,CDK6		Pathway	1269317	ISG15 antiviral mechanism	BioSystems: REACTOME	2.72e-05	0.0439	0.0007081	0.005639	9	77	TPR,RPS27A,JAK1,UBA52,UBB,UBC,RANBP2,EIF4A2,EIF4G2
	IFITM2	1.24735e-38	3.93189e-34	1.1733	0.253	0.02	18			MicroRNA	hsa-miR-411*:mirSVR_lowEffct	hsa-miR-411*:mirSVR_nonconserved_lowEffect-0.1-0.5	MicroRNA.org	2.206e-28	9.972e-25	1.662e-25	1.495e-24	42	2000	TANC2,FRAS1,ERBB4,AHI1,PDE4D,TCF12,PDE8A,NEDD4L,TOX,STAG1,LUC7L3,BAZ2B,ERC1,COBLL1,KCTD8,SAMD12,FNDC3A,FHOD3,ADK,BMPR1B,KANK1,NF1,PTPRG,PTPRM,ATXN1,PAX8,FGD4,SCN2A,SCAPER,DLG2,PLEKHA5,PRKN,KAZN,LIMCH1,WDFY3,SPIDR,MBD5,PCCA,MPPED2,GOLGA4,NLK,WDR72		Pathway	83074	Antigen processing and presentation	BioSystems: KEGG	2.72e-05	0.0439	0.0007081	0.005639	9	77	HLA-A,HLA-B,HLA-C,B2M,HLA-E,HSP90AA1,HSP90AB1,CANX,PDIA3
	HINT1	1.77588e-38	5.59794e-34	0.955872	0.339	0.069	18			MicroRNA	hsa-miR-527:mirSVR_highEffct	hsa-miR-527:mirSVR_nonconserved_highEffect-0.5	MicroRNA.org	6.423e-27	2.903e-23	3.59e-24	3.229e-23	35	1321	RAD51B,STARD13,MAGI1,FNDC3B,SORBS2,TCF12,PDE8A,SYNE1,DACH1,TMTC2,FNDC3A,FHOD3,MED13L,PDE10A,EPB41L4A,NAALADL2,AGBL4,NF1,PTPRG,TRPM3,PTPRM,FGD4,KIAA1217,RABGAP1L,SBF2,SCAPER,KCNIP4,FOXP1,NR3C2,LIMCH1,WDFY3,SPIDR,PAN3,NLK,CCSER1		Pathway	PW:0000043	pyruvate metabolic	Pathway Ontology	2.796e-05	0.04513	0.0007163	0.005705	6	30	ACAT1,PDK4,PKM,AKR1B1,LDHA,LDHB
	FUCA1	2.44753e-38	7.71512e-34	1.08013	0.286	0.039	18			MicroRNA	hsa-miR-518a-5p:mirSVR_highEffct	hsa-miR-518a-5p:mirSVR_nonconserved_highEffect-0.5	MicroRNA.org	6.423e-27	2.903e-23	3.59e-24	3.229e-23	35	1321	RAD51B,STARD13,MAGI1,FNDC3B,SORBS2,TCF12,PDE8A,SYNE1,DACH1,TMTC2,FNDC3A,FHOD3,MED13L,PDE10A,EPB41L4A,NAALADL2,AGBL4,NF1,PTPRG,TRPM3,PTPRM,FGD4,KIAA1217,RABGAP1L,SBF2,SCAPER,KCNIP4,FOXP1,NR3C2,LIMCH1,WDFY3,SPIDR,PAN3,NLK,CCSER1		Pubmed	19738201	Proteomic analysis of integrin-associated complexes identifies RCC2 as a dual regulator of Rac1 and Arf6.	Pubmed	2.741e-113	1.226e-108	1.226e-108	1.384e-107	111	707	RPL21,TPR,RPL24,EPRS,RPL30,RPL31,MYL6,RPLP0,GAPDH,RPLP2,ACAT1,RPS2,RPS3A,RPS4X,RPS5,RPS6,SPTBN1,PSMA7,RPS7,RPS8,NACA,RPS9,RPS11,RPS12,RPS13,RPS14,RPS15,SRP14,RPS16,RPS18,RPS19,RPS20,NCL,RPS23,CHD4,RPS24,RPS25,RPS27,RPS27A,RPS28,HNRNPA2B1,PGK1,DDX5,HNRNPU,IQGAP1,RPL10A,CIRBP,RPL23,UBB,UBC,FAU,PKM,ALDOA,HSPA9,HSP90AA1,HSP90AB1,HSPD1,HNRNPDL,NPM1,EZR,KRT8,SRSF3,KRT18,KRT19,YBX1,ANXA2,HNRNPA3,RPSA,RP…
	RPS20	3.4628e-38	1.09154e-33	0.876136	0.397	0.109	18			MicroRNA	hsa-miR-183*:mirSVR_highEffct	hsa-miR-183*:mirSVR_nonconserved_highEffect-0.5	MicroRNA.org	7.148e-27	3.231e-23	3.59e-24	3.229e-23	38	1670	STARD13,KANSL1L,FNDC3B,PDE8A,NEBL,OXR1,LUC7L3,COBLL1,KCTD8,DACH1,FBXL17,FNDC3A,FHOD3,MED13L,PDE10A,EPB41L4A,NAALADL2,GRIP1,MAGI2,NF1,UBE2E2,PIK3C2G,RABGAP1L,SCN2A,KCNJ15,MACROD2,TNRC6A,PKHD1,KCNIP4,PLEKHA5,NR3C2,SPIDR,LRBA,PAN3,SPAG16,CADPS2,ABTB2,NLK		Pubmed	25963833	Quantitative Proteomics Reveals Dynamic Interactions of the Minichromosome Maintenance Complex (MCM) in the Cellular Response to Etoposide Induced DNA Damage.	Pubmed	7.489e-106	3.35e-101	1.675e-101	1.89e-100	112	844	TPM4,TPR,RPL24,RPL30,HSP90B1,RPL31,RPL32,RPL34,SERBP1,RPL37A,MYL6,RPLP0,GAPDH,RPLP2,ACADVL,RPS3A,RPS4X,RPS5,PSMA7,RPS7,RPS8,NACA,RPS9,RPS11,RPS12,RPS13,RPS14,NAP1L1,ACTG1,SRP14,RPS16,RPS18,RPS19,RPS20,NCL,RPS23,RPS25,RPS27,RPS27A,RPS28,HNRNPA2B1,PGK1,DDX5,HNRNPU,IQGAP1,RPL10A,RPL23,UBA52,UBB,UBC,UBE2D3,MGST3,CLU,PKM,ALDOA,HSPA9,HSP90AA1,HSP90AB1,HSPD1,NPM1,EZR,RANBP2,DSTN,SRSF3,CALM1,KRT18,KRT19,…
	CNBP	5.86677e-38	1.84932e-33	1.02211	0.299	0.048	18			MicroRNA	hsa-miR-599:mirSVR_lowEffct	hsa-miR-599:mirSVR_conserved_lowEffect-0.1-0.5	MicroRNA.org	1.492e-26	6.746e-23	6.746e-24	6.067e-23	38	1705	SOX6,TANC2,FRAS1,RBPMS,AHI1,SH3RF1,NEDD4L,ANK3,BAZ2B,SYNE1,KCTD8,SAMD12,FHOD3,MED13L,NAALADL2,GRIP1,KANK1,PLXDC2,TRPM3,PIK3C2G,KIAA1217,SBF2,SETBP1,MACROD2,PRKCA,DLG2,PLEKHA5,FOXP1,PRKN,NR3C2,KAZN,PRKG1,SSH2,WDFY3,PRKAG2,MBD5,MPPED2,WDR72		Pubmed	15189156	The molecular mechanics of eukaryotic translation.	Pubmed	1.207e-104	5.397e-100	1.799e-100	2.03e-99	59	87	RPL21,RPL24,RPL30,RPL31,RPL32,RPL34,RPL37A,RPL41,RPLP0,RPLP1,RPLP2,RPS2,RPS3A,RPS4X,RPS5,RPS6,RPS7,RPS8,RPS9,RPS11,RPS12,RPS13,RPS14,RPS15,RPS16,RPS18,RPS19,RPS20,RPS23,RPS24,RPS25,RPS27,RPS27A,RPS28,RPL10A,RPL23,UBA52,FAU,RPSA,RPL14,EEF1A1,EEF1D,EEF2,RPL35,RPL13A,RPL3,RPL4,RPL5,RPL7,RPL7A,RPL8,RPL9,RPL10,RPL11,RPL12,RPL13,RPL15,RPL18,RPL19
	ATP6V1G1	6.87844e-38	2.16822e-33	1.05201	0.284	0.039	18			MicroRNA	hsa-miR-124*:mirSVR_lowEffct	hsa-miR-124*:mirSVR_nonconserved_lowEffect-0.1-0.5	MicroRNA.org	1.994e-26	9.013e-23	8.062e-24	7.251e-23	38	1719	SOX6,TANC2,MAGI1,ZFAND3,FRAS1,PDE4D,NEDD4L,ANK3,TOX,NEBL,MYO9A,BCAS3,SYNE1,SIK3,GRIP1,ADK,ARID1B,KANK1,UBE2E2,BRAF,PLXDC2,TRPM3,PTPRM,FGD4,NFIB,MACROD2,TNRC6A,FER,PLEKHA5,FOXP1,RORA,WDFY3,PRKAG2,MBD5,IMMP2L,MPPED2,BICC1,NLK		Pubmed	23376485	Proteomic analysis of podocyte exosome-enriched fraction from normal human urine.	Pubmed	8.486e-101	3.796e-96	9.489e-97	1.071e-95	137	1744	RPL24,ATP6V1A,RPL30,RPL31,HINT1,PSAP,MYL6,RPLP0,RPLP1,HLA-C,GAPDH,RPLP2,ACAT1,SPP1,RPS2,RPS4X,RPS5,B2M,PSMA7,RPS7,RPS8,NACA,RPS9,RPS13,RPS14,ACTG1,SRP14,ADGRG1,RTN3,RPS18,RPS19,RPS20,GPRC5C,NCL,RPS25,AIF1L,RPS27A,NDUFA4,RPS28,ITGB6,PGK1,IQGAP1,PTMA,S100A6,RPL23,ACSL4,S100A10,UBA52,UBB,UBC,MGST3,WFDC2,CLU,IFITM3,PKM,ITM2C,GNAS,MMP7,REEP5,ALDOA,ITM2B,AKR1B1,PLSCR1,HSPA9,PTTG1IP,HSP90AA1,CA2,HNRNPDL…
	NUPR1	1.97285e-37	6.21883e-33	1.11575	0.275	0.036	18			MicroRNA	hsa-miR-429:TargetScan	hsa-miR-429	TargetScan	2.497e-26	1.129e-22	8.062e-24	7.251e-23	30	874	FNDC3B,ERBB4,NEDD4L,ANK3,OXR1,MYO9A,BAZ2B,ARGLU1,ERC1,ESRRG,DACH1,FBXL17,PARD3B,GRIP1,ARHGAP6,KANK1,ATXN1,NFIB,SCN2A,KCNJ15,EXOC6B,PRKCA,FOXP1,PRKG1,PAN3,MBD5,IMMP2L,PDE7B,BICC1,CCSER1		Pubmed	8722009	Structure and evolution of mammalian ribosomal proteins.	Pubmed	1.514e-100	6.774e-96	1.355e-96	1.529e-95	56	80	RPL21,RPL24,RPL30,RPL31,RPL32,RPL34,RPL37A,RPL41,RPLP0,RPLP1,RPLP2,RPS2,RPS3A,RPS4X,RPS5,RPS6,RPS7,RPS8,RPS9,RPS11,RPS12,RPS13,RPS14,RPS15,RPS16,RPS18,RPS19,RPS20,RPS23,RPS24,RPS25,RPS27,RPS27A,RPS28,RPL10A,RPL23,UBA52,FAU,RPL14,RPL35,RPL13A,RPL3,RPL4,RPL5,RPL6,RPL7,RPL7A,RPL8,RPL9,RPL10,RPL11,RPL12,RPL13,RPL15,RPL18,RPL19
	PFDN5	3.07529e-37	9.69391e-33	0.859987	0.342	0.074	18			MicroRNA	hsa-miR-200c-3p:TargetScan	hsa-miR-200c-3p	TargetScan	2.497e-26	1.129e-22	8.062e-24	7.251e-23	30	874	FNDC3B,ERBB4,NEDD4L,ANK3,OXR1,MYO9A,BAZ2B,ARGLU1,ERC1,ESRRG,DACH1,FBXL17,PARD3B,GRIP1,ARHGAP6,KANK1,ATXN1,NFIB,SCN2A,KCNJ15,EXOC6B,PRKCA,FOXP1,PRKG1,PAN3,MBD5,IMMP2L,PDE7B,BICC1,CCSER1		Pubmed	27591049	SPATA2 Links CYLD to LUBAC, Activates CYLD, and Controls LUBAC Signaling.	Pubmed	2.61e-99	1.167e-94	1.945e-95	2.196e-94	95	559	RPL21,EPRS,RPL30,RPL31,RPL32,RPL34,SERBP1,RPL37A,RPLP1,GAPDH,RPLP2,ACAT1,RPS2,RPS3A,RPS4X,RPS5,RPS6,SPTBN1,PSMA7,RPS7,RPS8,RPS9,RPS11,RPS12,RPS13,RPS14,RPS15,NAP1L1,SRP14,RPS16,RPS18,RPS19,RPS20,NCL,RPS23,RPS24,RPS25,RPS27,RPS27A,PFKFB3,PGK1,DDX5,HNRNPU,RPL10A,JAK1,RPL23,UBC,FAU,HSPA9,HSP90AA1,HSP90AB1,HSPD1,HNRNPDL,NPM1,KRT8,SRSF3,CALM1,KRT19,YBX1,DSP,ANXA2,RPSA,RPL14,PPIB,YWHAB,PABPC1,MYL12A,CC…
	RPL9	6.67452e-37	2.10394e-32	0.858754	0.349	0.08	18			MicroRNA	hsa-miR-200b-3p:TargetScan	hsa-miR-200b-3p	TargetScan	2.497e-26	1.129e-22	8.062e-24	7.251e-23	30	874	FNDC3B,ERBB4,NEDD4L,ANK3,OXR1,MYO9A,BAZ2B,ARGLU1,ERC1,ESRRG,DACH1,FBXL17,PARD3B,GRIP1,ARHGAP6,KANK1,ATXN1,NFIB,SCN2A,KCNJ15,EXOC6B,PRKCA,FOXP1,PRKG1,PAN3,MBD5,IMMP2L,PDE7B,BICC1,CCSER1		Pubmed	24457600	The central role of EED in the orchestration of polycomb group complexes.	Pubmed	8.216e-98	3.675e-93	5.25e-94	5.925e-93	134	1719	RPL21,TPR,RPL24,TPT1,EPRS,RPL30,HSP90B1,RPL31,RPL32,RPL34,RPL37A,MYL6,RPLP0,RPLP1,GAPDH,RPLP2,RPS2,RPS3A,RPS4X,RPS5,RPS6,SPTBN1,RPS7,RPS8,RPS9,RPS11,RPS12,RPS13,RPS14,RPS15,NAP1L1,ACTG1,SRP14,RPS16,RPS18,RPS19,RPS20,NCL,RPS23,CHD4,RPS24,RPS25,RPS27A,NDUFA4,RPS28,HNRNPA2B1,PGK1,DDX5,HNRNPU,IQGAP1,RPL10A,CIRBP,RPL23,ACSL4,UBB,UBE2D3,MGST3,PKM,KIF5B,ALDOA,METAP2,HSPA9,HSP90AA1,HSP90AB1,HSPD1,HNRNPDL…
	EIF4A2	8.20114e-37	2.58516e-32	0.96264	0.348	0.084	18			MicroRNA	hsa-miR-101-3p.2:TargetScan	hsa-miR-101-3p.2	TargetScan	4.089e-26	1.848e-22	1.232e-23	1.108e-22	29	801	MAGI1,ERBB4,PDE4D,ANK3,MYO1E,BAZ2B,MAGI3,FNDC3A,MAGI2,BMPR1B,PTPRG,ATXN1,PAX8,NFIB,KIAA1217,SCN2A,FOXP1,RORA,NR3C2,LIMCH1,MAML2,MAPK8,MBD5,MAML3,ABTB2,BICC1,GOLGA4,NLK,CDK6		Pubmed	21319273	An important role for CDK2 in G1 to S checkpoint activation and DNA damage response in human embryonic stem cells.	Pubmed	1.658e-97	7.415e-93	9.269e-94	1.046e-92	85	397	TPM4,TPT1,EPRS,RPL30,HSP90B1,RPL31,RPL32,RPL34,MYL6,RPLP0,GAPDH,RPLP2,RPS2,RPS3A,RPS4X,RPS5,SPTBN1,RPS7,RPS8,RPS9,RPS11,RPS12,RPS13,RPS14,NAP1L1,RPS16,RPS18,RPS19,RPS20,RPS23,RPS24,RPS27,RPS27A,RPS28,PGK1,HNRNPU,IQGAP1,RPL10A,S100A6,RPL23,PKM,ALDOA,HSPA9,HSP90AA1,HSP90AB1,HSPD1,SMARCA5,DSTN,DSP,ANXA2,IFITM2,RPL14,XRCC5,LDHA,PPIA,PPIB,LDHB,PDIA3,PRDX6,ARF1,EEF1A1,ARPC2,GSTP1,CCT6A,EEF1D,PDIA6,EEF2…
	CHCHD2	1.48625e-36	4.68496e-32	0.993154	0.268	0.032	18			MicroRNA	hsa-miR-466:mirSVR_highEffct	hsa-miR-466:mirSVR_nonconserved_highEffect-0.5	MicroRNA.org	9.132e-26	4.128e-22	2.58e-23	2.32e-22	39	1924	STARD13,COL4A5,KANSL1L,FNDC3B,FRAS1,FAM172A,RBPMS,ANK3,OXR1,MYO1E,MYO9A,BAZ2B,ESRRG,KCTD8,SAMD12,MECOM,FNDC3A,SIK3,MED13L,JMJD1C,TEX41,PTH2R,ARHGAP6,PPP2R3A,NF1,TRPM3,PTPRM,PIK3C2G,FGD4,SBF2,KCNJ15,KCNIP4,PLEKHA5,CAMKMT,MAML2,PAN3,CADPS2,MBD5,NLK		Pubmed	20458337	MHC class II-associated proteins in B-cell exosomes and potential functional implications for exosome biogenesis.	Pubmed	2.797e-97	1.251e-92	1.39e-93	1.569e-92	94	565	TPM4,RPL24,ATP6V1A,RPL30,HSP90B1,RPL31,RPL34,HINT1,SERBP1,RPL37A,MYL6,RPLP0,HLA-A,HLA-B,HLA-C,GAPDH,RPLP2,RPS2,RPS3A,RPS4X,RPS5,SPTBN1,PSMA7,RPS8,NACA,RPS9,HLA-E,RPS13,RPS14,ACTG1,RPS16,RPS18,RPS19,RPS20,CD46,NCL,RPS25,RPS27A,RPS28,PGK1,IQGAP1,RPL10A,SLC38A1,RPL23,ACSL4,PKM,GNAS,ALDOA,AKR1B1,HSPA9,HSP90AA1,HSP90AB1,HSPD1,EZR,CIB1,CALM1,YBX1,DSP,ANXA2,RPSA,RPL14,LDHA,PPIA,PPIB,LDHB,YWHAB,ACTR2,PRD…
	C8orf4	1.65772e-36	5.22546e-32	1.0606	0.294	0.048	18			MicroRNA	hsa-miR-641:mirSVR_highEffct	hsa-miR-641:mirSVR_nonconserved_highEffect-0.5	MicroRNA.org	1.481e-25	6.695e-22	3.938e-23	3.542e-22	39	1950	STARD13,GPHN,COL4A5,MAGI1,FNDC3B,FRAS1,FAM172A,AHI1,TOX,STAG1,OXR1,BAZ2B,SYNE1,DACH1,FBXL17,FNDC3A,MED13L,EPB41L4A,NAALADL2,PTK2,GRIP1,MAGI2,ARID1B,NF1,KANSL1,PTPRG,BRAF,TRPM3,KIAA1217,SETBP1,RERE,LRBA,PRKAG2,SPAG16,PARD3,MAPK10,IMMP2L,MPPED2,CCSER1		Pubmed	23246001	SGTA recognizes a noncanonical ubiquitin-like domain in the Bag6-Ubl4A-Trc35 complex to promote endoplasmic reticulum-associated degradation.	Pubmed	5.578e-96	2.495e-91	2.495e-92	2.816e-91	73	239	RPL21,RPL24,RPL30,RPL31,RPL32,RPL34,RPL37A,RPLP0,RPLP1,RPLP2,RPS2,RPS3A,RPS4X,RPS5,RPS6,SPTBN1,RPS7,RPS8,RPS9,RPS11,RPS12,RPS14,ACTG1,RPS16,RPS18,RPS19,RPS20,NCL,RPS24,RPS25,RPS27,RPS27A,NDUFA4,HNRNPA2B1,HNRNPU,RPL10A,JAK1,RPL23,UBA52,UBC,HSPA9,HSP90AA1,HSP90AB1,HSPD1,NPM1,HACD3,CANX,RPSA,RPL14,LDHB,PABPC1,EEF1A1,EEF2,PRDX1,RPL13A,RPL3,RPL4,RPL5,RPL6,RPL7,RPL7A,ATP5F1A,RPL8,RPL9,RPL10,RPL11,RPL12…
	RPL8	1.78767e-36	5.63509e-32	0.84621	0.381	0.106	18			MicroRNA	hsa-miR-144:mirSVR_highEffct	hsa-miR-144:mirSVR_conserved_highEffect-0.5	MicroRNA.org	3.075e-25	1.39e-21	7.722e-23	6.945e-22	39	1990	MAGI1,RBPMS,TCF12,PDE8A,TOX,STAG1,OXR1,MYO1E,TRIO,BAZ2B,TBC1D5,ESRRG,RALYL,KCTD8,GLIS3,FBXL17,TMTC2,FNDC3A,EPB41L4A,JMJD1C,BMPR1B,NF1,UBE2E2,PTPRG,PAX8,KIAA1217,SCN2A,MACROD2,NCOA1,LIMCH1,PRKG1,WDFY3,SPAG16,IMMP2L,PDE7B,MAML3,NLK,CCSER1,WDR72		Pubmed	22623428	Proteomic analysis of ?4?1 integrin adhesion complexes reveals ?-subunit-dependent protein recruitment.	Pubmed	2.416e-95	1.081e-90	9.823e-92	1.109e-90	89	491	RPL21,TPR,EPRS,RPL30,MYL6,RPLP0,GAPDH,ACAT1,RPS2,RPS3A,RPS4X,RPS5,RPS6,PSMA7,RPS7,RPS8,RPS9,RPS11,RPS13,RPS14,ACTG1,RPS16,RPS18,RPS19,RPS20,NCL,CHD4,RPS24,RPS25,RPS27A,RPS28,HNRNPA2B1,DDX5,HNRNPU,IQGAP1,RPL10A,RPL23,UBA52,UBB,UBC,PKM,ALDOA,HSP90AB1,HSPD1,HNRNPDL,NPM1,KRT8,KRT18,KRT19,YBX1,ANXA2,HNRNPA3,RPSA,RPL14,XRCC5,LDHA,PPIA,LDHB,YWHAB,PABPC1,PRDX6,ARF1,EEF1A1,MYL12A,CNBP,GSTP1,CCT6A,EEF1D,EE…
	EID1	2.08789e-36	6.58144e-32	0.905249	0.326	0.065	18			MicroRNA	hsa-miR-944:PITA	hsa-miR-944:PITA_TOP	PITA	3.517e-25	1.59e-21	8.367e-23	7.525e-22	30	958	SOX6,STARD13,MAGI1,FNDC3B,SORBS2,SH3RF1,ANK3,OXR1,ESRRG,SAMD12,TNRC6B,TMTC2,EXT1,MED13L,JMJD1C,ARID1B,NF1,NFIB,KIAA1217,SBF2,NCOA1,PRKCA,DLG2,NR3C2,RERE,SSH2,LRBA,PAN3,NLK,CDK6		Pubmed	9582194	A map of 75 human ribosomal protein genes.	Pubmed	9.247e-95	4.136e-90	3.447e-91	3.89e-90	51	67	RPL21,RPL24,RPL30,RPL31,RPL32,RPL34,RPL41,RPLP0,RPS2,RPS3A,RPS4X,RPS5,RPS6,RPS7,RPS8,RPS9,RPS11,RPS12,RPS13,RPS14,RPS15,RPS16,RPS18,RPS19,RPS20,RPS23,RPS24,RPS25,RPS27,RPS27A,RPS28,RPL10A,RPL23,UBA52,FAU,RPSA,RPL13A,RPL3,RPL4,RPL5,RPL6,RPL7,RPL7A,RPL8,RPL9,RPL10,RPL11,RPL12,RPL13,RPL15,RPL18
	CTSH	2.43078e-36	7.66232e-32	0.797444	0.451	0.16	18			MicroRNA	hsa-miR-1244:mirSVR_highEffct	hsa-miR-1244:mirSVR_nonconserved_highEffect-0.5	MicroRNA.org	4.141e-25	1.872e-21	9.36e-23	8.418e-22	34	1383	GPHN,MAGI1,FNDC3B,SORBS2,TOX,OXR1,TRIO,MYO9A,COBLL1,TMTC2,FNDC3A,FHOD3,SIK3,NAALADL2,PPP2R3A,NF1,PIK3C2G,KIAA1217,RABGAP1L,SCN2A,SCAPER,SIK2,KCNIP4,FOXP1,PRKN,NR3C2,RERE,PAN3,MAPK8,SPAG16,CADPS2,IMMP2L,NLK,CCSER1		Pubmed	23398456	The P-body component USP52/PAN2 is a novel regulator of HIF1A mRNA stability.	Pubmed	4.361e-93	1.951e-88	1.5e-89	1.693e-88	78	328	RPL21,TPM4,RPL24,RPL30,RPL31,RPL32,RPL34,SERBP1,RPL37A,MYL6,RPLP0,RPLP2,RPS2,RPS3A,RPS4X,RPS5,RPS6,SPTBN1,RPS7,RPS8,RPS9,RPS11,RPS12,RPS14,SRP14,RPS16,RPS18,RPS19,NCL,RPS23,RPS24,RPS25,RPS27,RPS27A,HNRNPA2B1,HNRNPU,PTMA,RPL10A,RPL23,PKM,HSPA9,HSP90AA1,HSP90AB1,HSPD1,NPM1,KRT8,SRSF3,CALM1,KRT18,KRT19,YBX1,HNRNPA3,RPL14,PABPC1,CNBP,CCT6A,CD59,CLINT1,HADHA,RPL35,RPL13A,MYL12B,RPL3,RPL4,RPL5,RPL6,RPL…
	TPI1	6.94166e-36	2.18815e-31	1.00965	0.294	0.053	18			MicroRNA	hsa-miR-448:mirSVR_highEffct	hsa-miR-448:mirSVR_conserved_highEffect-0.5	MicroRNA.org	4.538e-25	2.051e-21	9.768e-23	8.785e-22	36	1624	RAD51B,STARD13,GPHN,COL4A5,KANSL1L,FRAS1,SORBS2,PDE4D,PDE8A,ANK3,TOX,OXR1,COBLL1,SAMD12,FBXL17,FNDC3A,EXT1,MED13L,PDE10A,JMJD1C,PTH2R,PIK3C2G,FGD4,SCAPER,FER,PKHD1,NCOA1,KCNIP4,FOXP1,LIMCH1,SSH2,WDFY3,PAN3,PARD3,IMMP2L,MPPED2		Pubmed	26831064	CHK2-BRCA1 tumor-suppressor axis restrains oncogenic Aurora-A kinase to ensure proper mitotic microtubule assembly.	Pubmed	6.306e-92	2.821e-87	2.015e-88	2.274e-87	87	494	RPL21,TPR,RPL24,EPRS,RPL30,HSP90B1,RPL31,RPL34,RPL37A,RPLP1,GAPDH,RPLP2,RPS2,RPS3A,RPS5,RPS6,SPTBN1,PSMA7,RPS7,RPS8,NACA,RPS9,RPS11,RPS12,RPS13,RPS14,NAP1L1,RPS16,RPS18,RPS19,NCL,RPS23,RPS24,RPS25,RPS27,HNRNPA2B1,PGK1,DDX5,HNRNPU,IQGAP1,RPL10A,CSDE1,RPL23,FAU,PKM,KIF5B,ALDOA,HSPA9,HSP90AA1,HSP90AB1,HNRNPDL,NPM1,EZR,SMARCA5,KRT18,YBX1,DSP,HNRNPA3,RPSA,RPL14,XRCC5,LDHA,LDHB,PABPC1,CCT6A,EEF1D,EEF2,…
	CANX	1.36193e-35	4.29309e-31	0.759445	0.482	0.184	18			MicroRNA	hsa-miR-19b:mirSVR_highEffct	hsa-miR-19b:mirSVR_conserved_highEffect-0.5	MicroRNA.org	5.026e-25	2.272e-21	1.033e-22	9.288e-22	35	1508	SOX6,RAD51B,KANSL1L,FNDC3B,PDE4D,TCF12,MYO9A,SYNE1,GLIS3,MECOM,FNDC3A,SIK3,MED13L,NAALADL2,PTH2R,AGBL4,MAGI2,SLC8A1,PTPRG,PIK3C2G,KIAA1217,SBF2,MACROD2,FER,FOXP1,RORA,PRKN,NR3C2,KAZN,LIMCH1,CGNL1,WDFY3,ZCCHC7,IMMP2L,MPPED2		Pubmed	24711643	Identifying biological pathways that underlie primordial short stature using network analysis.	Pubmed	9.44e-91	4.222e-86	2.815e-87	3.177e-86	108	1024	RPL21,TPR,EPRS,ATP6V1A,HSP90B1,RPLP0,HLA-A,HLA-C,GAPDH,RPLP2,ACADVL,ACAT1,RPS2,RPS3A,RPS4X,RPS5,RPS6,SPTBN2,RPS8,NACA,RPS9,RPS11,RPS13,RPS14,NAP1L1,ACTG1,RPS18,RPS19,NCL,CHD4,RPS25,HNRNPA2B1,PGK1,DDX5,HNRNPU,IQGAP1,RPL10A,RPL23,UBC,PKM,ITM2C,KIF5B,GNAS,HSPA9,HSP90AB1,HSPD1,HNRNPDL,NPM1,EZR,RANBP2,SMARCA5,SRSF3,KRT18,HACD3,YBX1,DSP,ANXA2,CANX,TMEM59,HNRNPA3,RPSA,RPL14,APP,XRCC5,LDHA,PPIA,PPIB,YWHA…
	PDIA3	1.43133e-35	4.51183e-31	0.976178	0.322	0.071	18			MicroRNA	hsa-miR-4276:mirSVR_lowEffct	hsa-miR-4276:mirSVR_nonconserved_lowEffect-0.1-0.5	MicroRNA.org	5.342e-25	2.415e-21	1.05e-22	9.442e-22	38	1887	SOX6,TANC2,MACC1,TCF12,SH3RF1,NEDD4L,NEBL,STAG1,LUC7L3,MYO9A,BAZ2B,BCAS3,TBC1D5,COBLL1,ESRRG,RALYL,MECOM,FNDC3A,EPB41L4A,PTH2R,GRIP1,ADK,KANK1,UBE2E2,PLXDC2,NFIB,KIAA1217,SBF2,MACROD2,FER,DLG2,KCNIP4,CGNL1,SPIDR,ZCCHC7,PCCA,ABTB2,NLK		Pubmed	21145461	Dynamics of cullin-RING ubiquitin ligase network revealed by systematic quantitative proteomics.	Pubmed	8.213e-90	3.674e-85	2.296e-86	2.591e-85	127	1696	RPL21,RPL24,EPRS,ATP6V1A,RPL30,HSP90B1,RPL31,RPL32,RPL34,SERBP1,RPL37A,MYL6,RPLP0,RPLP1,GAPDH,RPLP2,ACAT1,RPS2,RPS3A,RPS4X,RPS5,RPS6,SPTBN1,PSMA7,RPS7,RPS8,NACA,RPS9,RPS11,RPS12,RPS13,RPS14,RPS15,NAP1L1,SRP14,RPS16,RPS18,RPS19,RPS20,NCL,RPS23,RPS24,RPS25,RPS27,NDUFA4,RPS28,PCMTD1,HNRNPA2B1,PGK1,DDX5,HNRNPU,RPL10A,CIRBP,CSDE1,RPL23,UBC,FAU,PKM,ALDOA,HSPA9,HSP90AA1,CA2,HSP90AB1,HSPD1,HNRNPDL,NPM1,R…
	TMEM59	1.44507e-35	4.55516e-31	0.959846	0.284	0.045	18			MicroRNA	hsa-miR-508-3p:mirSVR_lowEffct	hsa-miR-508-3p:mirSVR_nonconserved_lowEffect-0.1-0.5	MicroRNA.org	5.602e-25	2.532e-21	1.055e-22	9.488e-22	35	1513	GPHN,COL4A5,FNDC3B,SORBS2,TCF12,STAG1,LUC7L3,MYO9A,ERC1,KCTD8,GLIS3,DACH1,MECOM,FNDC3A,PNISR,JMJD1C,ADK,ARHGAP6,BMPR1B,KANK1,KANSL1,PTPRG,PIK3C2G,FGD4,NFIB,SBF2,FER,NCOA1,DLG2,KCNIP4,PLEKHA5,ZCCHC7,PDE7B,SDK1,NLK		Pubmed	28378742	Fancd2 in vivo interaction network reveals a non-canonical role in mitochondrial function.	Pubmed	2.942e-86	1.316e-81	7.74e-83	8.735e-82	121	1577	RPL21,RPL24,EPRS,RPL30,HSP90B1,HINT1,RPL37A,MYL6,RPLP0,HLA-A,GAPDH,RPLP2,ACAT1,RPS2,RPS5,RPS6,B2M,SPTBN1,PSMA7,RPS8,RPS9,RPS11,RPS12,RPS13,RPS14,NAP1L1,RPS16,RPS18,RPS19,RPS20,RPS23,CHD4,RPS24,RPS25,NDUFA4,PFKFB3,RPS28,PCMTD1,HNRNPA2B1,PGK1,DDX5,HNRNPU,IQGAP1,RPL10A,CIRBP,CSDE1,JAK1,RPL23,CLU,PKM,ITM2C,KIF5B,GNAS,ALDOA,ITM2B,AKR1B1,HSPA9,HSP90AA1,HSP90AB1,HSPD1,HNRNPDL,NPM1,EZR,KRT8,SMARCA5,DSTN,…
	LITAF	2.16058e-35	6.81057e-31	0.883512	0.346	0.086	18			MicroRNA	hsa-miR-548p:PITA	hsa-miR-548p:PITA_TOP	PITA	9.084e-25	4.106e-21	1.629e-22	1.465e-21	29	895	SOX6,GPHN,TANC2,COL4A5,MAGI1,KANSL1L,FNDC3B,FAM172A,SORBS2,PDE4D,ANK3,TOX,ARGLU1,ESRRG,FBXL17,TNRC6B,MAGI3,NF1,PTPRM,NFIB,PKHD1,DLG2,KCNIP4,PLEKHA5,NR3C2,SSH2,WDFY3,PAN3,PDE7B		Pubmed	7821789	Construction of a human full-length cDNA bank.	Pubmed	4.533e-85	2.028e-80	1.126e-81	1.271e-80	54	108	RPL21,RPL24,TPT1,RPL30,RPL31,RPL32,RPL34,RPL37A,RPL41,RPLP0,RPLP1,RPLP2,RPS3A,RPS5,RPS12,RPS13,RPS14,NAP1L1,RPS16,RPS19,RPS20,RPS23,RPS24,RPS25,RPS27,S100A6,S100A10,UBA52,FAU,ALDOA,HSP90AB1,NPM1,SRSF3,ANXA2,RPSA,PPIA,PPIB,LDHB,EEF1A1,GSTP1,MT2A,FTH1,TMSB10,RPL35,ENO1,CTSH,RPL3,RPL6,RPL10,RPL11,RPL12,RPL13,RPL18,TPI1
	RP11-745O10.4	3.24105e-35	1.02164e-30	1.01364	0.29	0.053	18			MicroRNA	hsa-miR-374a*:mirSVR_highEffct	hsa-miR-374a*:mirSVR_nonconserved_highEffect-0.5	MicroRNA.org	9.371e-25	4.236e-21	1.629e-22	1.465e-21	35	1537	COL4A5,MAGI1,KANSL1L,FAM172A,AHI1,SORBS2,PDE4D,ANK3,OXR1,LUC7L3,ARGLU1,SYNE1,ESRRG,DACH1,MECOM,MED13L,GRIP1,PPP2R3A,ARID1B,NF1,PTPRG,MACROD2,PLEKHA5,WDFY3,LRBA,PAN3,SPAG16,MBD5,IMMP2L,PDE7B,SDK1,GOLGA4,EXOC4,CCSER1,WDR72		Pubmed	22863883	A high-throughput approach for measuring temporal changes in the interactome.	Pubmed	1.946e-80	8.706e-76	4.582e-77	5.171e-76	113	1456	RPL21,TPM4,RPL24,EPRS,ATP6V1A,RPL30,HSP90B1,SERBP1,PSAP,MYL6,RPLP0,RPLP1,GAPDH,RPLP2,RPS2,RPS3A,RPS4X,RPS5,RPS6,SPTBN1,PSMA7,RPS7,RPS8,NACA,RPS9,BAG1,RPS11,RPS12,RPS13,RPS14,RPS15,NAP1L1,ACTG1,SRP14,RPS16,RPS18,RPS19,RPS20,NCL,RPS23,PFDN5,RPS24,RPS25,RPS27,RPS27A,RPS28,HNRNPA2B1,DDX5,HNRNPU,IQGAP1,PTMA,CSDE1,RPL23,TSC22D1,FAU,PAPOLA,CLU,BTF3,PKM,NUCKS1,KIF5B,ALDOA,METAP2,HSPA9,HSP90AA1,HSP90AB1,H…
	ATP5G3	3.54965e-35	1.11892e-30	1.01131	0.259	0.032	18			MicroRNA	hsa-miR-495:PITA	hsa-miR-495:PITA_TOP	PITA	1.933e-24	8.738e-21	3.144e-22	2.828e-21	27	740	SOX6,TANC2,MAGI1,FNDC3B,ZFAND3,FAM172A,PDE4D,KCTD8,GLIS3,DACH1,MECOM,BTBD9,NAALADL2,PTK2,SLC8A1,NFIB,SCN2A,MACROD2,TNRC6A,SIK2,NCOA1,PRKAG2,CADPS2,MAPK10,MPPED2,MAML3,CDK6		Pubmed	25147182	Quantitative Lys-?-Gly-Gly (diGly) proteomics coupled with inducible RNAi reveals ubiquitin-mediated proteolysis of DNA damage-inducible transcript 4 (DDIT4) by the E3 ligase HUWE1.	Pubmed	9.059e-80	4.052e-75	2.026e-76	2.287e-75	74	395	EPRS,HSP90B1,SERBP1,RPLP0,GAPDH,RPS3A,RPS4X,PSMA7,RPS7,RPS8,NACA,RPS9,RPS13,RPS14,NAP1L1,SRP14,RPS16,RPS18,RPS19,RPS20,NCL,RPS23,RPS24,RPS25,HNRNPA2B1,PGK1,HNRNPU,RPL10A,CSDE1,RPL23,UBB,UBC,PAPOLA,PKM,KIF5B,ALDOA,HSP90AA1,CA2,HSP90AB1,HSPD1,NPM1,SRSF3,CANX,RTN4,XRCC5,LDHA,PPIA,LDHB,ACTR2,PRDX6,ARF1,CCT6A,EEF1D,PDIA6,EEF2,PRKAR1A,HADHA,ATP1A1,RPL13A,ENO1,RPL3,RPL4,RPL5,RPL6,RPL7A,ATP5F1A,RPL8,RPL9…
	RPL30	3.61401e-35	1.13921e-30	0.907919	0.299	0.056	18			MicroRNA	hsa-miR-100*:mirSVR_lowEffct	hsa-miR-100*:mirSVR_nonconserved_lowEffect-0.1-0.5	MicroRNA.org	1.948e-24	8.804e-21	3.144e-22	2.828e-21	37	1825	GPHN,COL4A5,ZFAND3,FAM172A,WWOX,TOX,NEBL,MYO1E,BCAS3,SYNE1,RALYL,GLIS3,TMTC2,FNDC3A,ARL15,JMJD1C,PTH2R,ARHGAP6,PPP2R3A,UBE2E2,KANSL1,PTPRG,PLXDC2,PAX8,FGD4,NFIB,RABGAP1L,SIK2,DLG2,PLEKHA5,FOXP1,LIMCH1,SSH2,PAN3,PRKAG2,MBD5,PCCA		Pubmed	19946888	Defining the membrane proteome of NK cells.	Pubmed	1.039e-75	4.648e-71	2.214e-72	2.498e-71	101	1168	RPL21,RPL24,EPRS,RPL30,HSP90B1,RPL31,RPL32,SERBP1,MYL6,RPLP0,HLA-A,HLA-B,GAPDH,RPLP2,RPS2,RPS4X,RPS5,RPS6,B2M,RPS7,RPS8,RPS9,RPS11,RPS12,RPS13,RPS14,RPS15,NAP1L1,ACTG1,RPS16,RPS18,RPS19,RPS20,NCL,RPS23,CHD4,RPS24,RPS27A,HNRNPA2B1,PGK1,DDX5,HNRNPU,RPL10A,RPL23,ACSL4,MGST3,KIF5B,GNAS,ALDOA,ITM2B,PLSCR1,PTTG1IP,HSP90AA1,HSP90AB1,HSPD1,NPM1,EZR,RANBP2,ANXA2,COX4I1,CANX,APLP2,RPSA,RPL14,XRCC5,TMBIM6,L…
	RHOA	4.83912e-35	1.52539e-30	0.931891	0.317	0.068	18			MicroRNA	hsa-miR-487a:mirSVR_highEffct	hsa-miR-487a:mirSVR_nonconserved_highEffect-0.5	MicroRNA.org	2.439e-24	1.102e-20	3.802e-22	3.419e-21	30	1025	STARD13,GPHN,MAGI1,PDE4D,TOX,OXR1,COBLL1,GLIS3,DACH1,MAGI3,FNDC3A,MED13L,PDE10A,EPB41L4A,PNISR,NAALADL2,JMJD1C,GRIP1,AGBL4,MAGI2,ARID1B,NF1,KIAA1217,MACROD2,KCNIP4,NR3C2,LIMCH1,MBD5,ABTB2,NLK		Pubmed	23443559	LGALS3BP regulates centriole biogenesis and centrosome hypertrophy in cancer cells.	Pubmed	3.175e-73	1.42e-68	6.456e-70	7.286e-69	81	639	RPL21,RPL24,EPRS,RPL30,RPL31,RPL37A,RPLP0,RPLP2,RPS2,RPS3A,RPS4X,RPS5,RPS6,SPTBN1,RPS7,RPS8,RPS9,RPS11,RPS12,RPS13,RPS14,RPS15,NAP1L1,RPS16,RPS18,RPS19,RPS20,NCL,RPS23,RPS24,RPS25,RPS27,HNRNPA2B1,DDX5,HNRNPU,IQGAP1,RPL10A,RPL23,ACSL4,UBB,FAU,ANAPC16,KIF5B,HSPA9,HSP90AA1,HSP90AB1,HSPD1,NPM1,SRSF3,YBX1,DSP,RPL14,PABPC1,EEF1A1,CCT6A,NTN4,FTH1,PRKAR1A,FTL,CLINT1,HADHA,RPL35,RPL13A,MYL12B,RPL3,RPL4,RP…
	RPL18	5.12204e-35	1.61457e-30	0.821118	0.351	0.087	18			MicroRNA	hsa-miR-590-3p:PITA	hsa-miR-590-3p:PITA_TOP	PITA	3.364e-24	1.521e-20	5.068e-22	4.558e-21	34	1477	STARD13,GPHN,MAGI1,FNDC3B,ZFAND3,PDE4D,SH3RF1,PDE8A,ANK3,BAZ2B,ESRRG,DACH1,TNRC6B,FNDC3A,MED13L,PNISR,JMJD1C,SNX29,SLC8A1,PPP2R3A,KANK1,NF1,PLXDC2,PTPRM,ATXN1,NFIB,SBF2,MACROD2,PKHD1,NCOA1,PRKCA,DLG2,MPPED2,NLK		Pubmed	23463506	The intracellular interactome of tetraspanin-enriched microdomains reveals their function as sorting machineries toward exosomes.	Pubmed	6.399e-71	2.862e-66	1.244e-67	1.404e-66	57	212	RPL24,RPL30,RPL31,SERBP1,RPLP0,GAPDH,RPLP2,RPS2,RPS3A,RPS4X,RPS6,RPS8,RPS9,RPS13,RPS14,RPS15,SRP14,RPS16,RPS18,RPS19,NCL,RPS23,RPS25,RPS28,HNRNPA2B1,DDX5,HNRNPU,FAU,PKM,NPM1,SRSF3,YBX1,HNRNPA3,XRCC5,PABPC1,EEF1A1,EEF1D,PDIA6,EIF4A2,FTH1,H3F3B,CD81,FTL,RPL35,RPL13A,RPL4,RPL5,RPL6,RPL7A,ATP5F1A,RPL8,RPL9,RPL11,RPL12,RPL13,RPL18,RPL19
	YWHAB	5.30632e-35	1.67266e-30	0.80332	0.386	0.115	18			MicroRNA	hsa-miR-19a:mirSVR_highEffct	hsa-miR-19a:mirSVR_conserved_highEffect-0.5	MicroRNA.org	3.922e-24	1.773e-20	5.622e-22	5.056e-21	35	1606	SOX6,RAD51B,KANSL1L,FNDC3B,PDE4D,TCF12,MYO9A,SYNE1,GLIS3,MECOM,FNDC3A,SIK3,MED13L,ARL15,NAALADL2,AGBL4,MAGI2,SLC8A1,PTPRG,PIK3C2G,KIAA1217,SBF2,MACROD2,FER,FOXP1,RORA,PRKN,NR3C2,KAZN,LIMCH1,CGNL1,WDFY3,ZCCHC7,PARD3,MPPED2		Pubmed	17620599	Functional specialization of beta-arrestin interactions revealed by proteomic analysis.	Pubmed	2.401e-69	1.074e-64	4.474e-66	5.05e-65	63	317	RPL21,TPM4,RPL30,RPL31,SERBP1,MYL6,RPLP0,RPLP1,GAPDH,RPLP2,RPS2,RPS3A,RPS4X,RPS6,SPTBN1,RPS7,RPS8,RPS13,NAP1L1,RPS19,NCL,RPS27A,PFKFB3,HNRNPA2B1,DDX5,HNRNPU,UBA52,UBB,UBC,PKM,HSPA9,HSP90AA1,HSP90AB1,NPM1,CALM1,YBX1,ANXA2,HNRNPA3,RPL14,XRCC5,PPIA,YWHAB,PABPC1,EEF1A1,CCT6A,EEF2,SF3B1,H3F3B,RPL35,MYL12B,RPL3,RPL4,RPL6,RPL7,RPL7A,ATP5F1A,RPL11,RPL12,RPL15,ATP5F1B,HNRNPR,RPL18,RPL19
	RPLP2	1.44586e-34	4.55765e-30	0.789882	0.382	0.11	18			MicroRNA	hsa-miR-567:mirSVR_lowEffct	hsa-miR-567:mirSVR_nonconserved_lowEffect-0.1-0.5	MicroRNA.org	3.98e-24	1.799e-20	5.622e-22	5.056e-21	36	1733	COL4A5,FNDC3B,FRAS1,AHI1,PDE8A,NEBL,STAG1,LUC7L3,MYO9A,TBC1D5,COBLL1,ESRRG,RALYL,FNDC3A,EPB41L4A,PNISR,SNX29,GRIP1,ADK,AGBL4,BMPR1B,KANSL1,PTPRG,PLXDC2,PIK3C2G,PAX8,KIAA1217,SETBP1,PKHD1,NCOA1,RORA,NR3C2,LIMCH1,PAN3,MBD5,WDR72		Pubmed	21529712	Ribosome-mediated specificity in Hox mRNA translation and vertebrate tissue patterning.	Pubmed	1.032e-66	4.618e-62	1.847e-63	2.085e-62	42	82	RPL21,RPL24,RPL30,RPL31,RPL37A,RPLP0,RPS2,RPS5,RPS6,RPS7,RPS8,RPS9,RPS11,RPS12,RPS13,RPS14,RPS15,RPS16,RPS19,RPS20,RPS23,RPS24,RPS25,RPS28,RPL10A,RPL23,RPL14,RPL13A,RPL3,RPL4,RPL5,RPL6,RPL7,RPL7A,RPL8,RPL9,RPL10,RPL12,RPL13,RPL15,RPL18,RPL19
	NGFRAP1	1.71888e-34	5.41824e-30	0.854221	0.35	0.09	18			MicroRNA	hsa-miR-574-5p:mirSVR_lowEffct	hsa-miR-574-5p:mirSVR_nonconserved_lowEffect-0.1-0.5	MicroRNA.org	6.058e-24	2.738e-20	8.297e-22	7.462e-21	36	1755	SOX6,STARD13,TANC2,FRAS1,FAM172A,PDE4D,TCF12,NEBL,LUC7L3,MYO9A,BCAS3,SYNE1,TBC1D5,GLIS3,MECOM,FHOD3,MED13L,JMJD1C,ARHGAP6,PPP2R3A,ARID1B,KANK1,PAX8,PKHD1,NCOA1,DLG2,FOXP1,PRKN,NR3C2,KAZN,RERE,WDFY3,SPIDR,MBD5,ABTB2,EXOC4		Pubmed	20020773	Global analysis of TDP-43 interacting proteins reveals strong association with RNA splicing and translation machinery.	Pubmed	2.208e-64	9.876e-60	3.799e-61	4.287e-60	54	223	RPL21,RPL31,RPL32,SERBP1,RPLP0,RPS2,RPS3A,RPS4X,RPS6,RPS7,NACA,RPS9,RPS11,RPS14,RPS16,RPS18,RPS20,NCL,RPS23,RPS24,RPS25,HNRNPA2B1,DDX5,HNRNPU,RPL10A,RPL23,HNRNPDL,NPM1,DSP,HNRNPA3,RPSA,RPL14,XRCC5,PABPC1,EEF2,RPL35,RPL13A,RPL3,RPL4,RPL5,RPL6,RPL7,RPL7A,ATP5F1A,RPL8,RPL9,RPL10,RPL11,RPL12,RPL13,RPL15,HNRNPR,RPL19,TPI1
	APLP2	2.31235e-34	7.28898e-30	0.72697	0.434	0.151	18			MicroRNA	hsa-miR-579:mirSVR_highEffct	hsa-miR-579:mirSVR_nonconserved_highEffect-0.5	MicroRNA.org	6.662e-24	3.011e-20	8.603e-22	7.737e-21	37	1892	RAD51B,GPHN,TANC2,COL4A5,MAGI1,FRAS1,SORBS2,PDE4D,SH3RF1,STAG1,MYO9A,BAZ2B,COBLL1,ESRRG,RALYL,FNDC3A,EXT1,ARL15,EPB41L4A,PTH2R,ADK,BMPR1B,ARID1B,BRAF,FGD4,KIAA1217,RABGAP1L,KCNJ15,MACROD2,FER,DLG2,CAMKMT,SSH2,CADPS2,MPPED2,MAML3,CCSER1		Pubmed	27049334	Nuclear Functions of Nucleolin through Global Proteomics and Interactomic Approaches.	Pubmed	8.053e-63	3.602e-58	1.334e-59	1.506e-58	47	145	RPL21,RPL24,RPL31,RPLP0,RPLP1,RPS3A,RPS4X,RPS6,RPS7,RPS8,RPS9,RPS12,RPS13,RPS14,RPS15,SRP14,RPS16,RPS18,RPS20,NCL,RPS23,CHD4,RPS24,RPS25,RPS27,HNRNPU,RPL23,SMARCA5,SRSF3,YBX1,RPL14,RPL13A,RPL3,RPL4,RPL5,RPL6,RPL7,RPL7A,RPL8,RPL9,RPL11,RPL12,RPL13,RPL15,HNRNPR,RPL18,RPL19
	PPIB	7.98295e-34	2.51638e-29	0.966789	0.275	0.045	18			MicroRNA	hsa-miR-429:mirSVR_highEffct	hsa-miR-429:mirSVR_conserved_highEffect-0.5	MicroRNA.org	6.662e-24	3.011e-20	8.603e-22	7.737e-21	37	1892	STARD13,KANSL1L,FNDC3B,SORBS2,OXR1,LUC7L3,TRIO,BAZ2B,ARGLU1,COBLL1,ESRRG,RALYL,KCTD8,DACH1,FBXL17,FNDC3A,ARL15,GRIP1,ARHGAP6,PPP2R3A,ARID1B,KANK1,PIK3C2G,KCNJ15,TNRC6A,FER,KCNIP4,CAMKMT,PRKN,WDFY3,SPIDR,PAN3,PRKAG2,MBD5,IMMP2L,NLK,CCSER1		Pubmed	22681889	The mRNA-bound proteome and its global occupancy profile on protein-coding transcripts.	Pubmed	1.899e-62	8.495e-58	3.034e-59	3.424e-58	79	806	RPL21,RPL24,RPL30,SERBP1,RPL37A,RPLP0,RPS2,RPS3A,RPS4X,RPS5,SPTBN1,RPS7,RPS8,RPS12,RPS13,RPS14,RPS15,NAP1L1,SRP14,RPS16,RPS18,RPS19,RPS20,NCL,RPS23,RPS24,RPS25,RPS27,RPS27A,RPS28,HNRNPA2B1,DDX5,HNRNPU,RPL10A,CIRBP,CSDE1,UBC,FAU,BTF3,NUCKS1,ALDOA,HSPA9,HSP90AA1,HSP90AB1,HNRNPDL,NPM1,EZR,PTBP3,SRSF3,YBX1,CANX,HNRNPA3,RPSA,RPL14,XRCC5,PPIA,PPIB,PABPC1,PRPF40A,ARF1,EEF1A1,CNBP,EEF2,SF3B1,EIF4A2,PRDX1…
	ISCU	9.15006e-34	2.88428e-29	0.971083	0.259	0.036	18			MicroRNA	hsa-miR-182:mirSVR_highEffct	hsa-miR-182:mirSVR_conserved_highEffect-0.5	MicroRNA.org	7.158e-24	3.235e-20	8.987e-22	8.083e-21	35	1636	SOX6,STARD13,TANC2,MAGI1,FNDC3B,PDE4D,ANK3,OXR1,RALYL,MECOM,JMJD1C,GRIP1,ADK,ARHGAP6,BMPR1B,KANK1,NF1,PTPRG,TRPM3,PTPRM,KIAA1217,SCN2A,KCNJ15,PKHD1,NCOA1,DLG2,LIMCH1,SSH2,SPIDR,LRBA,FHIT,CADPS2,MPPED2,EXOC4,CCSER1		Pubmed	21182205	Identification of proteins associated with ligand-activated estrogen receptor ? in human breast cancer cell nuclei by tandem affinity purification and nano LC-MS/MS.	Pubmed	6.103e-62	2.73e-57	9.413e-59	1.062e-57	54	245	RPL21,RPL24,RPL37A,MYL6,RPLP0,GAPDH,RPS2,RPS3A,RPS4X,RPS6,SPTBN1,RPS8,RPS9,RPS12,RPS13,RPS14,RPS16,RPS18,RPS20,NCL,RPS23,CHD4,RPS24,HNRNPA2B1,DDX5,RPL10A,NPM1,SRSF3,HACD3,YBX1,ANXA2,HNRNPA3,RPSA,RPL14,PABPC1,ACTR2,SF3B1,RPL13A,RPL3,RPL4,RPL5,RPL6,RPL7,RPL7A,RPL8,RPL9,RPL10,RPL11,RPL12,RPL13,ATP5F1B,HNRNPR,RPL18,RPL19
	ITGB6	1.56145e-33	4.92199e-29	0.582164	0.561	0.262	18			MicroRNA	hsa-miR-181d-5p:TargetScan	hsa-miR-181d-5p	TargetScan	9.489e-24	4.289e-20	1.072e-21	9.643e-21	29	974	FNDC3B,AKT3,MYO1E,BAZ2B,GLIS3,SAMD12,FBXL17,FNDC3A,EXT1,PDE10A,PNISR,NAALADL2,FAF1,KANK1,PLXDC2,ATXN1,FGD4,NFIB,KCNJ15,DLG2,FOXP1,RORA,LIMCH1,PRKG1,LRBA,PAN3,MAPK8,ABTB2,NLK		Pubmed	21423176	Analysis of the myosin-II-responsive focal adhesion proteome reveals a role for ?-Pix in negative regulation of focal adhesion maturation.	Pubmed	3.203e-61	1.433e-56	4.776e-58	5.39e-57	56	285	TPM4,RPL30,HSP90B1,RPL31,RPL37A,RPLP0,RPLP1,RPLP2,RPS2,RPS3A,RPS4X,RPS5,B2M,RPS7,RPS8,RPS9,RPS11,RPS13,RPS14,RPS15,RPS16,RPS18,RPS19,CD46,IQGAP1,RPL10A,JAK1,RPL23,HSPA9,NPM1,EZR,HACD3,PPIA,PPIB,YWHAB,PABPC1,PDIA3,ACTR2,ARF1,ARPC2,RHOA,CD9,CD59,CD81,RPL13A,RPL3,RPL4,RPL5,RPL6,RPL7,RPL7A,RPL8,RPL9,RPL12,RPL18,RPL19
	ANXA2	1.68649e-33	5.31616e-29	0.888806	0.314	0.071	18			MicroRNA	hsa-miR-181b-5p:TargetScan	hsa-miR-181b-5p	TargetScan	9.489e-24	4.289e-20	1.072e-21	9.643e-21	29	974	FNDC3B,AKT3,MYO1E,BAZ2B,GLIS3,SAMD12,FBXL17,FNDC3A,EXT1,PDE10A,PNISR,NAALADL2,FAF1,KANK1,PLXDC2,ATXN1,FGD4,NFIB,KCNJ15,DLG2,FOXP1,RORA,LIMCH1,PRKG1,LRBA,PAN3,MAPK8,ABTB2,NLK		Pubmed	25921289	Temporal proteomics of NGF-TrkA signaling identifies an inhibitory role for the E3 ligase Cbl-b in neuroblastoma cell differentiation.	Pubmed	5.918e-60	2.647e-55	8.539e-57	9.637e-56	106	1922	TPM4,TPR,EPRS,ATP6V1A,HSP90B1,SERBP1,RPLP0,HLA-A,GAPDH,ACADVL,ACAT1,RPS2,RPS3A,RPS4X,RPS5,RPS6,SPTBN1,PSMA7,RPS8,NACA,RPS9,RPS13,NAP1L1,NCL,CHD4,RPS25,HNRNPA2B1,PGK1,DDX5,HNRNPU,IQGAP1,RPL10A,CSDE1,JAK1,UBC,PAPOLA,TAX1BP1,PKM,KIF5B,GNAS,ALDOA,AKR1B1,METAP2,HSPA9,HSP90AA1,HSP90AB1,HSPD1,HNRNPDL,NPM1,EZR,SMARCA5,HACD3,YBX1,DSP,ANXA2,CANX,RTN4,TMEM59,HNRNPA3,RPSA,RPL14,XRCC5,LDHA,PPIA,PPIB,LDHB,YWHA…
	ITM2C	2.75198e-33	8.67481e-29	0.903445	0.27	0.044	18			MicroRNA	hsa-miR-181a-5p:TargetScan	hsa-miR-181a-5p	TargetScan	9.489e-24	4.289e-20	1.072e-21	9.643e-21	29	974	FNDC3B,AKT3,MYO1E,BAZ2B,GLIS3,SAMD12,FBXL17,FNDC3A,EXT1,PDE10A,PNISR,NAALADL2,FAF1,KANK1,PLXDC2,ATXN1,FGD4,NFIB,KCNJ15,DLG2,FOXP1,RORA,LIMCH1,PRKG1,LRBA,PAN3,MAPK8,ABTB2,NLK		Pubmed	25324306	hnRNPA1 couples nuclear export and translation of specific mRNAs downstream of FGF-2/S6K2 signalling.	Pubmed	1.111e-57	4.967e-53	1.552e-54	1.752e-53	57	346	RPL24,SERBP1,HLA-A,GAPDH,RPS2,RPS3A,RPS4X,RPS5,RPS6,RPS7,RPS8,RPS14,ACTG1,RPS18,RPS19,NCL,RPS25,HNRNPA2B1,PGK1,DDX5,HNRNPU,IQGAP1,PKM,KIF5B,ALDOA,HSPA9,HSP90AA1,HSP90AB1,HSPD1,HNRNPDL,NPM1,YBX1,DSP,ANXA2,CANX,HNRNPA3,RPL14,XRCC5,LDHA,PPIA,PABPC1,EEF1A1,MYL12A,GSTP1,CCT6A,EEF2,EIF4A2,PRDX1,ATP1A1,ENO1,PTGES3,ATP5F1A,RPL8,RPL13,ATP5F1B,HNRNPR,RPL19
	HSD11B2	2.78719e-33	8.78577e-29	0.643718	0.555	0.261	18			MicroRNA	hsa-miR-181c-5p:TargetScan	hsa-miR-181c-5p	TargetScan	9.489e-24	4.289e-20	1.072e-21	9.643e-21	29	974	FNDC3B,AKT3,MYO1E,BAZ2B,GLIS3,SAMD12,FBXL17,FNDC3A,EXT1,PDE10A,PNISR,NAALADL2,FAF1,KANK1,PLXDC2,ATXN1,FGD4,NFIB,KCNJ15,DLG2,FOXP1,RORA,LIMCH1,PRKG1,LRBA,PAN3,MAPK8,ABTB2,NLK		Pubmed	23125841	Characterization of staufen1 ribonucleoproteins by mass spectrometry and biochemical analyses reveal the presence of diverse host proteins associated with human immunodeficiency virus type 1.	Pubmed	1.734e-57	7.756e-53	2.35e-54	2.653e-53	51	241	TPR,RPL24,EPRS,RPLP0,GAPDH,RPS2,RPS4X,RPS6,RPS8,RPS9,NCL,HNRNPA2B1,DDX5,HNRNPU,IQGAP1,PKM,KIF5B,HSPA9,HSPD1,NPM1,HACD3,YBX1,CANX,HNRNPA3,RPL14,LDHA,LDHB,PABPC1,PRPF40A,PRDX6,EEF1A1,EEF1D,SF3B1,ATP1A1,ENO1,RPL3,RPL4,RPL5,RPL6,RPL7,RPL7A,ATP5F1A,RPL8,RPL9,RPL10,RPL13,ATP5F1B,HNRNPR,RPL18,ATP5F1C,RPL19
	ARF1	3.84494e-33	1.212e-28	0.951006	0.277	0.048	18			MicroRNA	hsa-miR-519c-3p:mirSVR_lowEffct	hsa-miR-519c-3p:mirSVR_nonconserved_lowEffect-0.1-0.5	MicroRNA.org	9.877e-24	4.464e-20	1.085e-21	9.754e-21	36	1781	ERBB4,RBPMS,SORBS2,PDE4D,NEDD4L,NEBL,OXR1,MYO9A,SYNE1,GLIS3,PWRN1,FBXL17,MAGI3,BTBD9,SNX29,ADK,MAGI2,SLC8A1,UBE2E2,ATXN1,PIK3C2G,NFIB,TNRC6A,PKHD1,NCOA1,DLG2,RORA,NR3C2,SSH2,ZCCHC7,PAN3,SPAG16,MBD5,GOLGA4,NLK,CCSER1		Pubmed	12962325	Characterization and analysis of posttranslational modifications of the human large cytoplasmic ribosomal subunit proteins by mass spectrometry and Edman sequencing.	Pubmed	2.399e-56	1.073e-51	3.066e-53	3.46e-52	32	48	RPL21,RPL24,RPL30,RPL31,RPL32,RPL34,RPL37A,RPL41,RPLP0,RPLP1,RPLP2,RPL10A,RPL23,UBA52,RPL14,RPL35,RPL13A,RPL3,RPL4,RPL5,RPL6,RPL7,RPL7A,RPL8,RPL9,RPL10,RPL11,RPL12,RPL13,RPL15,RPL18,RPL19
	ATP5C1	5.77014e-33	1.81886e-28	0.888143	0.28	0.05	18			MicroRNA	hsa-miR-374b-5p:TargetScan	hsa-miR-374b-5p	TargetScan	1.032e-23	4.664e-20	1.085e-21	9.754e-21	24	545	KANSL1L,AKT3,PDE4D,NEDD4L,ANK3,MYO9A,ERC1,ESRRG,GLIS3,DACH1,BTBD9,ARL15,PDE10A,PTPRG,ATXN1,NFIB,NCOA1,PRKCA,FOXP1,RORA,PRKG1,MBD5,PDE7B,BICC1		Pubmed	14567916	Regulated release of L13a from the 60S ribosomal subunit as a mechanism of transcript-specific translational control.	Pubmed	2.399e-56	1.073e-51	3.066e-53	3.46e-52	32	48	RPL21,RPL24,RPL30,RPL31,RPL32,RPL34,RPL37A,RPL41,RPLP0,RPLP1,RPLP2,RPL10A,RPL23,UBA52,RPL14,RPL35,RPL13A,RPL3,RPL4,RPL5,RPL6,RPL7,RPL7A,RPL8,RPL9,RPL10,RPL11,RPL12,RPL13,RPL15,RPL18,RPL19
	PRDX6	6.19082e-33	1.95147e-28	0.947394	0.277	0.05	18			MicroRNA	hsa-miR-374a-5p:TargetScan	hsa-miR-374a-5p	TargetScan	1.032e-23	4.664e-20	1.085e-21	9.754e-21	24	545	KANSL1L,AKT3,PDE4D,NEDD4L,ANK3,MYO9A,ERC1,ESRRG,GLIS3,DACH1,BTBD9,ARL15,PDE10A,PTPRG,ATXN1,NFIB,NCOA1,PRKCA,FOXP1,RORA,PRKG1,MBD5,PDE7B,BICC1		Pubmed	25315684	Repression of rRNA transcription by PARIS contributes to Parkinson's disease.	Pubmed	4.672e-53	2.09e-48	5.804e-50	6.551e-49	50	272	RPL21,HSP90B1,RPL34,RPLP0,RPLP2,RPS2,RPS6,RPS9,RPS11,RPS12,RPS15,SRP14,RPS16,NCL,RPS23,RPS24,PGK1,RPL10A,RPL23,PKM,HSP90AB1,NPM1,RANBP2,SRSF3,RPSA,RPL14,XRCC5,LDHA,LDHB,MYL12A,CCT6A,EEF2,HADHA,RPL35,ATP1A1,RPL13A,RPL3,RPL4,RPL5,RPL6,RPL7,RPL7A,ATP5F1A,RPL8,RPL10,RPL13,ATP5F1B,HNRNPR,RPL18,ATP5F1C
	PABPC1	6.69232e-33	2.10955e-28	0.78775	0.401	0.134	18			MicroRNA	hsa-miR-4262:mirSVR_highEffct	hsa-miR-4262:mirSVR_nonconserved_highEffect-0.5	MicroRNA.org	1.688e-23	7.631e-20	1.734e-21	1.56e-20	36	1810	TANC2,FNDC3B,AKT3,SORBS2,TOX,STAG1,MYO1E,BAZ2B,SYNE1,SAMD12,MAGI3,TMTC2,FNDC3A,SIK3,MED13L,PNISR,NAALADL2,KANK1,NF1,TRPM3,KCNJ15,SCAPER,FER,DLG2,FOXP1,PRKN,PRKG1,RERE,WDFY3,LRBA,PRKAG2,MBD5,ABTB2,NLK,CCSER1,WDR72		Pubmed	11790298	Directed proteomic analysis of the human nucleolus.	Pubmed	3.494e-51	1.563e-46	4.223e-48	4.766e-47	45	208	TPT1,RPL31,RPLP0,RPS3A,RPS4X,RPS5,RPS6,RPS8,RPS9,RPS11,RPS12,RPS13,SRP14,RPS16,RPS18,CHD4,HNRNPA2B1,DDX5,RPL10A,UBB,HSPA9,HSPD1,NPM1,KRT8,SRSF3,DSP,ANXA2,RPSA,RPL14,PPIA,RPL13A,RPL3,RPL4,RPL5,RPL6,RPL7,RPL7A,RPL8,RPL9,RPL11,RPL12,RPL13,RPL15,ATP5F1B,RPL18
	RPL14	8.07034e-33	2.54393e-28	0.825634	0.322	0.075	18			MicroRNA	hsa-miR-30c:mirSVR_highEffct	hsa-miR-30c:mirSVR_conserved_highEffect-0.5	MicroRNA.org	1.795e-23	8.113e-20	1.803e-21	1.622e-20	37	1948	MAGI1,FNDC3B,PDE4D,SH3RF1,NEDD4L,TOX,STAG1,OXR1,BAZ2B,SYNE1,TBC1D5,RALYL,KCTD8,FBXL17,MAGI3,FNDC3A,FHOD3,ARL15,PNISR,NAALADL2,AGBL4,MAGI2,ARHGAP6,NF1,PIK3C2G,RABGAP1L,SCN2A,SETBP1,SCAPER,TNRC6A,KCNIP4,LIMCH1,PRKG1,WDFY3,GOLGA4,NLK,EXOC4		Pubmed	26170170	RC3H1 post-transcriptionally regulates A20 mRNA and modulates the activity of the IKK/NF-?B pathway.	Pubmed	1.672e-50	7.478e-46	1.968e-47	2.221e-46	41	156	RPL24,RPL30,SERBP1,RPS2,RPS3A,RPS5,RPS6,RPS7,RPS8,RPS11,RPS13,RPS14,ACTG1,RPS16,RPS19,RPS20,NCL,RPS24,RPS25,HNRNPA2B1,HNRNPU,CIRBP,RPL23,FAU,HSPD1,NPM1,PPIA,PPIB,CCT6A,EEF1D,RPL4,RPL7,ATP5F1A,RPL8,RPL9,RPL11,RPL12,RPL13,HNRNPR,RPL18,ATP5F1C
	EPRS	8.52686e-33	2.68784e-28	0.944531	0.317	0.078	18			MicroRNA	hsa-miR-16-1*:mirSVR_lowEffct	hsa-miR-16-1*:mirSVR_nonconserved_lowEffect-0.1-0.5	MicroRNA.org	2.211e-23	9.992e-20	2.172e-21	1.954e-20	37	1960	COL4A5,MAGI1,FRAS1,FAM172A,AHI1,PDE4D,SH3RF1,PDE8A,ANK3,TOX,STAG1,MYO1E,MYO9A,BAZ2B,ESRRG,KCTD8,GLIS3,FNDC3A,PDE10A,JMJD1C,PPP2R3A,BRAF,ATXN1,NFIB,SBF2,PKHD1,NCOA1,PLEKHA5,CAMKMT,LIMCH1,RERE,CGNL1,SPIDR,SPAG16,FHIT,PCCA,ABTB2		Pubmed	18457437	Identification of intracellular proteins associated with the EBV-encoded nuclear antigen 5 using an efficient TAP procedure and FT-ICR mass spectrometry.	Pubmed	1.955e-49	8.744e-45	2.242e-46	2.53e-45	40	151	RPL24,EPRS,RPL31,RPL34,SERBP1,RPS2,RPS3A,RPS4X,RPS6,RPS8,RPS9,RPS11,RPS13,RPS14,RPS15,RPS16,RPS18,NCL,RPS23,RPS25,HNRNPA2B1,DDX5,HNRNPU,RPL23,HSP90AA1,HSPD1,XRCC5,LDHB,SF3B1,RPL7,RPL7A,ATP5F1A,RPL8,RPL9,RPL10,RPL11,RPL12,RPL13,HNRNPR,RPL18
	SERF2	1.55897e-32	4.91419e-28	0.837495	0.321	0.077	18			MicroRNA	hsa-miR-584:mirSVR_lowEffct	hsa-miR-584:mirSVR_nonconserved_lowEffect-0.1-0.5	MicroRNA.org	3.065e-23	1.386e-19	2.948e-21	2.651e-20	33	1461	SOX6,RAD51B,THSD4,GPHN,TANC2,MAGI1,KANSL1L,PDE4D,TCF12,PDE8A,STAG1,MYO9A,BCAS3,ERC1,KCTD8,DACH1,TMTC2,MED13L,PDE10A,PNISR,PPP2R3A,PLXDC2,RABGAP1L,TNRC6A,FER,PLEKHA5,FOXP1,RORA,WDFY3,PARD3,MPPED2,CCSER1,WDR72		Pubmed	15635413	Nucleolar proteome dynamics.	Pubmed	1.192e-48	5.331e-44	1.333e-45	1.504e-44	54	419	RPL21,TPR,RPL34,GAPDH,RPLP2,RPS2,RPS5,PSMA7,RPS8,RPS9,RPS12,SRP14,RPS16,RPS18,RPS19,RPS23,CHD4,RPS27,DDX5,RPL10A,FAU,HSPA9,HSP90AB1,HSPD1,NPM1,SMARCA5,ANXA2,RPSA,RPL14,XRCC5,LDHA,PPIB,EEF1A1,ARPC2,EEF2,PRDX1,RPL35,SEPT7,RPL13A,RPL3,RPL4,RPL5,RPL6,RPL7,RPL7A,RPL8,RPL9,RPL10,RPL12,RPL13,RPL15,ATP5F1B,HNRNPR,RPL18
	RPS27	2.30188e-32	7.256e-28	0.888979	0.269	0.045	18			MicroRNA	hsa-miR-205:mirSVR_lowEffct	hsa-miR-205:mirSVR_conserved_lowEffect-0.1-0.5	MicroRNA.org	3.172e-23	1.434e-19	2.987e-21	2.686e-20	37	1981	SOX6,STARD13,TANC2,ZFAND3,AKT3,AHI1,ZBTB20,NEDD4L,TRIO,MYO9A,BAZ2B,KCTD8,GPX3,FBXL17,MECOM,FNDC3A,SIK3,EPB41L4A,NAALADL2,ADK,MAGI2,ARHGAP6,BMPR1B,NF1,SCMH1,NCOA1,DLG2,FOXP1,RORA,SPIDR,LRBA,PRKAG2,SPAG16,FHIT,MBD5,NLK,CCSER1		Pubmed	23184937	Deubiquitinase FAM/USP9X interacts with the E3 ubiquitin ligase SMURF1 protein and protects it from ligase activity-dependent self-degradation.	Pubmed	1.481e-48	6.624e-44	1.616e-45	1.823e-44	41	172	RPL24,RPL31,RPS3A,RPS4X,RPS5,RPS6,SPTBN1,RPS8,RPS9,RPS11,RPS12,RPS13,RPS14,RPS15,RPS16,RPS18,RPS19,RPS20,NCL,RPS24,RPS25,HNRNPA2B1,DDX5,HNRNPU,CIRBP,JAK1,RPL23,UBC,HSPA9,HSPD1,YBX1,HNRNPA3,XRCC5,LDHB,EEF1A1,CCT6A,EEF1D,PDIA6,EEF2,SF3B1,PRKAR1A
	RPS9	4.49124e-32	1.41573e-27	0.770269	0.327	0.083	18			MicroRNA	hsa-miR-33b:mirSVR_lowEffct	hsa-miR-33b:mirSVR_conserved_lowEffect-0.1-0.5	MicroRNA.org	3.636e-23	1.643e-19	3.354e-21	3.016e-20	37	1989	GPHN,TANC2,FRAS1,TCF12,PDE8A,ANK3,TOX,NEBL,STAG1,MYO9A,SYNE1,ESRRG,KCTD8,GLIS3,DACH1,EXT1,MED13L,EPB41L4A,NAALADL2,PTH2R,NF1,KANSL1,TRPM3,PTPRM,PIK3C2G,FGD4,SCN2A,SBF2,MACROD2,KCNIP4,FOXP1,LIMCH1,WDFY3,MBD5,MPPED2,NLK,EXOC4		Pubmed	12777385	Proteomic analysis of human Nop56p-associated pre-ribosomal ribonucleoprotein complexes. Possible link between Nop56p and the nucleolar protein treacle responsible for Treacher Collins syndrome.	Pubmed	2.571e-48	1.15e-43	2.738e-45	3.09e-44	32	72	RPL21,RPL30,RPL31,RPS4X,RPS8,RPS9,NAP1L1,SRP14,RPS16,NCL,HNRNPU,RPL10A,RPL23,NPM1,YBX1,RPL14,EEF1A1,EEF2,RPL13A,RPL3,RPL4,RPL5,RPL6,RPL7,RPL8,RPL9,RPL10,RPL11,RPL12,RPL13,RPL15,RPL18
	REEP5	1.52553e-31	4.80877e-27	0.781971	0.337	0.092	18			MicroRNA	hsa-let-7a-2*:mirSVR_highEffct	hsa-let-7a-2*:mirSVR_nonconserved_highEffect-0.5	MicroRNA.org	4.148e-23	1.875e-19	3.75e-21	3.372e-20	31	1242	GPHN,MAGI1,KANSL1L,RBPMS,STAG1,MYO1E,TRIO,BAZ2B,RALYL,GLIS3,DACH1,FNDC3A,EXT1,MED13L,JMJD1C,PTK2,GRIP1,MAGI2,ARID1B,TRPM3,KIAA1217,SCN2A,PLEKHA5,RORA,NR3C2,LRBA,SPAG16,MBD5,ABTB2,NLK,CCSER1		Pubmed	16169070	A human protein-protein interaction network: a resource for annotating the proteome.	Pubmed	4.207e-48	1.882e-43	4.376e-45	4.939e-44	89	1678	RPL21,EPRS,LAPTM4A,SERBP1,RPL37A,PSAP,MYL6,RPLP0,RPLP1,GAPDH,SPP1,RPS2,RPS3A,RPS4X,RPS6,B2M,SPTBN1,NACA,HLA-E,NAP1L1,ACTG1,SRP14,RPS25,RPS27,RPS27A,RPS28,CSDE1,S100A10,TSC22D1,UBB,UBC,FAU,UBXN4,UBE2D3,SAT1,MGST3,ZFP36L1,WFDC2,TAX1BP1,PKM,NUCKS1,ITM2C,HSP90AA1,CA2,HSP90AB1,CA12,KRT8,LITAF,LAMTOR5,CANX,RTN4,ATP6V1G1,RPSA,IFITM2,PPIA,PPIB,PRPF40A,ARF1,EEF1A1,GSTP1,EEF1D,IGFBP3,ASAH1,PEBP1,EIF4A2,SER…
	DUSP1	2.01716e-31	6.35849e-27	0.725355	0.39	0.13	18			MicroRNA	hsa-miR-656:PITA	hsa-miR-656:PITA_TOP	PITA	4.321e-23	1.953e-19	3.83e-21	3.444e-20	25	659	SOX6,MAGI1,FNDC3B,SH3RF1,OXR1,COBLL1,ESRRG,SAMD12,FNDC3A,MED13L,PNISR,MAGI2,ARHGAP6,NF1,UBE2E2,PTPRM,NFIB,KIAA1217,PRKG1,SSH2,WDFY3,LRBA,PDE7B,NLK,CDK6		Pubmed	11875025	The human ribosomal protein genes: sequencing and comparative analysis of 73 genes.	Pubmed	9.759e-48	4.365e-43	9.92e-45	1.12e-43	29	52	RPL21,RPL24,RPL30,RPL31,RPL32,RPL34,RPLP1,RPLP2,RPS5,RPS9,RPS11,RPS12,RPS16,RPS18,RPS20,RPS25,RPS27,RPS27A,RPS28,RPL23,UBA52,RPL14,RPL13A,RPL4,RPL5,RPL8,RPL15,RPL18,RPL19
	NDUFA4	5.34836e-31	1.68591e-26	0.868559	0.276	0.056	18			MicroRNA	hsa-miR-330-3p:mirSVR_highEffct	hsa-miR-330-3p:mirSVR_nonconserved_highEffect-0.5	MicroRNA.org	5.057e-23	2.286e-19	4.396e-21	3.953e-20	36	1871	GPHN,COL4A5,MAGI1,FNDC3B,RBPMS,SORBS2,NEDD4L,TOX,BAZ2B,KCTD8,FBXL17,MECOM,FNDC3A,SIK3,PNISR,PTK2,ADK,NF1,KANSL1,TRPM3,PTPRM,PAX8,RABGAP1L,SCN2A,MACROD2,SCAPER,PRKG1,SSH2,WDFY3,ZCCHC7,SPAG16,MBD5,MAPK10,IMMP2L,PDE7B,SMYD3		Pubmed	21630459	Proteomic characterization of the human sperm nucleus.	Pubmed	1.199e-47	5.363e-43	1.192e-44	1.345e-43	54	437	HSP90B1,RPL37A,GAPDH,RPS2,RPS3A,RPS6,PSMA7,RPS7,RPS8,RPS9,BAG1,ACTG1,RPS18,RPS24,RPS25,RPS27A,RPL10A,UBA52,UBB,UBC,PKM,ALDOA,HSP90AA1,NPM1,KRT8,CALM1,DSP,ANXA2,LDHA,PPIB,PDIA3,EEF1A1,GSTM3,EEF1D,EEF2,PEBP1,PRDX1,FTH1,H3F3B,RPL13A,ENO1,PTGES3,RPL3,RPL4,RPL6,RPL7,RPL7A,RPL9,SOD1,RPL13,RPL15,ATP5F1B,RPL18,TPI1
	PSAP	5.46779e-31	1.72356e-26	0.686604	0.447	0.175	18			MicroRNA	hsa-miR-625*:mirSVR_lowEffct	hsa-miR-625*:mirSVR_nonconserved_lowEffect-0.1-0.5	MicroRNA.org	6.654e-23	3.008e-19	5.675e-21	5.104e-20	32	1378	STARD13,GPHN,TANC2,COL4A5,FNDC3B,FAM172A,PDE8A,NEBL,MYO9A,SYNE1,COBLL1,GLIS3,FBXL17,TMTC2,FNDC3A,EPB41L4A,PNISR,NAALADL2,JMJD1C,PTH2R,ARHGAP6,SLC8A1,KANSL1,PTPRG,KIAA1217,SETBP1,KCNJ15,FER,SSH2,SPAG16,MBD5,PDE7B		Pubmed	23533145	In-depth proteomic analyses of exosomes isolated from expressed prostatic secretions in urine.	Pubmed	1.644e-47	7.354e-43	1.599e-44	1.804e-43	74	1068	TPT1,ATP6V1A,PSAP,MYL6,GAPDH,ACAT1,SPP1,B2M,PSMA7,ACTG1,ADGRG1,GPRC5C,RPS27A,PGK1,IQGAP1,UBA52,UBB,UBC,UBE2D3,WFDC2,CLU,PKM,GNAS,MMP7,ALDOA,ITM2B,AKR1B1,PLSCR1,PTTG1IP,HSP90AA1,HSP90AB1,EZR,KRT8,CIB1,GDF15,ANXA2,CANX,LDHA,PPIA,AQP2,PPIB,LDHB,PABPC1,ACTR2,PRDX6,TSPAN1,ARF1,ARPC2,CRYAB,GSTM3,GSTP1,CCT6A,EEF2,CD9,IGFBP7,ASAH1,PEBP1,PRDX1,FTH1,CNDP2,CD59,CD63,CD81,FTL,FUCA1,ATP1B1,ENO1,CTSH,ATP5F1A,C…
	HSPA9	6.82909e-31	2.15266e-26	0.801028	0.313	0.078	18			MicroRNA	hsa-miR-224*:mirSVR_highEffct	hsa-miR-224*:mirSVR_nonconserved_highEffect-0.5	MicroRNA.org	8.344e-23	3.771e-19	6.984e-21	6.281e-20	34	1635	RAD51B,KANSL1L,PDE4D,PDE8A,STAG1,OXR1,MYO9A,BAZ2B,SYNE1,KCTD8,DACH1,SAMD12,FNDC3A,MED13L,EPB41L4A,JMJD1C,AGBL4,UBE2E2,PLXDC2,NFIB,MACROD2,TNRC6A,FER,SIK2,DLG2,FOXP1,PRKG1,WDFY3,LRBA,PRKAG2,MBD5,MPPED2,EXOC4,CCSER1		Pubmed	8706699	Characterization of the human small-ribosomal-subunit proteins by N-terminal and internal sequencing, and mass spectrometry.	Pubmed	2.032e-47	9.087e-43	1.933e-44	2.182e-43	26	36	RPS2,RPS3A,RPS4X,RPS5,RPS6,RPS7,RPS8,RPS9,RPS11,RPS12,RPS13,RPS14,RPS15,RPS16,RPS18,RPS19,RPS20,RPS23,RPS24,RPS25,RPS27,RPS27A,RPS28,FAU,RPSA,FTL
	PFKFB3	1.24105e-30	3.91202e-26	0.610356	0.442	0.163	18			MicroRNA	hsa-miR-1299:mirSVR_highEffct	hsa-miR-1299:mirSVR_nonconserved_highEffect-0.5	MicroRNA.org	1.034e-22	4.674e-19	8.498e-21	7.643e-20	36	1912	RAD51B,MAGI1,KANSL1L,ZFAND3,AHI1,PDE4D,TCF12,TOX,STAG1,OXR1,SYNE1,COBLL1,ESRRG,RALYL,FBXL17,MAGI3,FNDC3A,FHOD3,ARL15,PNISR,PTK2,ARHGAP6,NF1,PTPRG,FGD4,KIAA1217,MACROD2,FER,KCNIP4,PLEKHA5,CAMKMT,PRKN,LIMCH1,WDFY3,IMMP2L,NLK		Pubmed	21565611	Mapping the NPHP-JBTS-MKS protein network reveals ciliopathy disease genes and pathways.	Pubmed	3.757e-47	1.68e-42	3.501e-44	3.951e-43	57	524	EPRS,HSP90B1,RPLP0,GAPDH,RPS6,SPTBN1,PSMA7,RPS7,NACA,RPS14,NAP1L1,ACTG1,RPS16,RPS19,CHD4,RPS27A,NDUFA4,RPS28,PCMTD1,HNRNPA2B1,PGK1,UBB,PKM,ALDOA,AKR1B1,HSPA9,HSP90AA1,HSP90AB1,HSPD1,KRT8,CALM1,KRT18,YBX1,DSP,ANXA2,RPSA,LDHA,LDHB,YWHAB,EEF1A1,CRYAB,MYL12A,CCT6A,EEF2,GUK1,PEBP1,EIF4A2,PRDX1,HADHA,ATP1A1,ENO1,ATP5F1A,RPL11,SOD1,ATP5F1B,ATP5F1C,TPI1
	RPL21	1.27145e-30	4.00785e-26	0.79411	0.308	0.074	18			MicroRNA	hsa-miR-182-5p:TargetScan	hsa-miR-182-5p	TargetScan	1.128e-22	5.097e-19	9.101e-21	8.185e-20	28	963	GPHN,MAGI1,FNDC3B,ERBB4,PDE4D,ANK3,MYO9A,ERC1,ESRRG,SAMD12,MECOM,EXT1,PNISR,JMJD1C,ADK,ARHGAP6,BMPR1B,NF1,PTPRG,ATXN1,FGD4,KIAA1217,SCN2A,LIMCH1,PAN3,PDE7B,CDK6,CCSER1		Pubmed	26693507	The dynamic interactome of human Aha1 upon Y223 phosphorylation.	Pubmed	4.16e-47	1.861e-42	3.797e-44	4.285e-43	34	96	RPL31,SERBP1,RPS2,RPS3A,RPS4X,RPS7,RPS11,RPS13,RPS14,RPS15,RPS16,RPS18,RPS20,RPS23,RPS25,HNRNPA2B1,HNRNPU,CIRBP,RPL23,FAU,ALDOA,HSP90AA1,HSP90AB1,HSPD1,LDHA,LDHB,PRDX6,EEF1A1,ATP1A1,ENO1,RPL6,RPL9,RPL11,RPL13
	DUSP6	1.31671e-30	4.15052e-26	0.81274	0.351	0.107	18			MicroRNA	hsa-miR-9*:mirSVR_highEffct	hsa-miR-9*:mirSVR_nonconserved_highEffect-0.5	MicroRNA.org	1.222e-22	5.525e-19	9.693e-21	8.718e-20	34	1655	MAGI1,TCF12,NEDD4L,STAG1,TRIO,MYO9A,BAZ2B,SYNE1,ESRRG,KCTD8,DACH1,FBXL17,FHOD3,ARL15,EPB41L4A,SNX29,PTH2R,ARHGAP6,UBE2E2,PTPRG,PLXDC2,TRPM3,KIAA1217,SBF2,FER,SIK2,PLEKHA5,PAN3,PRKAG2,FHIT,IMMP2L,MPPED2,NLK,CCSER1		Pubmed	24244333	Profiling of Parkin-binding partners using tandem affinity purification.	Pubmed	6.738e-47	3.014e-42	6.028e-44	6.803e-43	42	203	TPM4,HSP90B1,SERBP1,RPLP0,GAPDH,RPS2,RPS6,RPS8,NACA,RPS14,RPS16,RPS19,RPS20,RPS25,RPS27A,HNRNPA2B1,DDX5,HNRNPU,CIRBP,HSPA9,HSP90AA1,HSP90AB1,HSPD1,HNRNPDL,NPM1,SRSF3,ANXA2,HNRNPA3,EEF1A1,MYL12A,PDIA6,PRDX1,RPL4,RPL6,RPL7,RPL7A,ATP5F1A,RPL8,RPL12,RPL13,HNRNPR,ATP5F1C
	RPS15	1.66727e-30	5.25558e-26	0.780584	0.325	0.086	18			MicroRNA	hsa-miR-374b:PITA	hsa-miR-374b:PITA_TOP	PITA	1.327e-22	5.998e-19	1.013e-20	9.112e-20	26	778	STARD13,KANSL1L,FNDC3B,FAM172A,AHI1,PDE4D,TCF12,TOX,OXR1,SYNE1,ESRRG,DACH1,MECOM,ARL15,JMJD1C,ARHGAP6,SLC8A1,ATXN1,NFIB,SCN2A,TNRC6A,NCOA1,PRKCA,DLG2,PLEKHA5,PDE7B		Pubmed	28416769	Nuclear organization of nucleotide excision repair is mediated by RING1B dependent H2A-ubiquitylation.	Pubmed	3.265e-46	1.46e-41	2.864e-43	3.232e-42	35	112	RPLP0,RPS3A,RPS4X,RPS6,RPS7,RPS8,RPS9,RPS11,RPS13,RPS16,RPS18,RPS19,NCL,CHD4,HNRNPA2B1,DDX5,HNRNPU,RPL10A,HSPA9,NPM1,SMARCA5,RPL14,XRCC5,EEF1A1,SF3B1,RPL3,RPL4,RPL5,RPL7,RPL7A,RPL8,RPL10,RPL11,RPL15,RPL19
	PTTG1IP	5.07326e-30	1.59919e-25	0.766677	0.343	0.1	18			MicroRNA	hsa-miR-374a:PITA	hsa-miR-374a:PITA_TOP	PITA	1.327e-22	5.998e-19	1.013e-20	9.112e-20	26	778	STARD13,KANSL1L,FNDC3B,FAM172A,AHI1,PDE4D,TCF12,TOX,OXR1,SYNE1,ESRRG,DACH1,MECOM,ARL15,JMJD1C,ARHGAP6,SLC8A1,ATXN1,NFIB,SCN2A,TNRC6A,NCOA1,PRKCA,DLG2,PLEKHA5,PDE7B		Pubmed	22586326	Functional proteomics establishes the interaction of SIRT7 with chromatin remodeling complexes and expands its role in regulation of RNA polymerase I transcription.	Pubmed	2.512e-45	1.124e-40	2.161e-42	2.439e-41	60	653	RPL21,TPR,RPL30,SERBP1,RPLP0,RPLP1,RPLP2,ACAT1,RPS2,RPS3A,RPS4X,RPS5,RPS6,SPTBN1,SPTBN2,RPS7,RPS12,RPS14,RPS15,NAP1L1,RPS16,RPS19,NCL,RPS23,CHD4,RPS24,PGK1,IQGAP1,RPL10A,CSDE1,KIF5B,HSPA9,NPM1,RANBP2,SMARCA5,SRSF3,DSP,CANX,HNRNPA3,RPSA,RPL14,XRCC5,PABPC1,PRPF40A,ACTR2,GSTP1,SF3B1,HADHA,ATP1A1,RPL3,RPL4,RPL5,RPL6,RPL7,RPL7A,RPL8,RPL9,RPL10,RPL15,RPL19
	PRKAR1A	1.11269e-29	3.50741e-25	0.837449	0.311	0.081	18			MicroRNA	hsa-miR-19a-3p:TargetScan	hsa-miR-19a-3p	TargetScan	1.367e-22	6.18e-19	1.013e-20	9.112e-20	28	970	FNDC3B,FRAS1,ERBB4,MECOM,FNDC3A,EXT1,MED13L,NAALADL2,MAGI2,NF1,PTPRG,PLXDC2,ATXN1,NFIB,KIAA1217,SCN2A,SBF2,EXOC6B,FOXP1,RORA,NR3C2,KAZN,LIMCH1,MAPK8,MPPED2,PDE7B,BICC1,NLK		Pubmed	21081666	Nuclear import of histone deacetylase 5 by requisite nuclear localization signal phosphorylation.	Pubmed	3.603e-45	1.611e-40	3.041e-42	3.431e-41	44	258	EPRS,HSP90B1,RPLP0,ACAT1,RPS3A,RPS4X,RPS8,RPS11,HNRNPA2B1,PGK1,RPL10A,PKM,ALDOA,HSPA9,HSP90AA1,HSP90AB1,HSPD1,NPM1,CANX,HNRNPA3,APLP2,RPSA,XRCC5,LDHA,PPIA,YWHAB,PABPC1,PRDX6,CCT6A,PDIA6,SF3B1,HADHA,ATP1A1,RPL3,RPL4,RPL5,RPL7,RPL7A,ATP5F1A,RPL9,RPL13,ATP5F1B,HNRNPR,TPI1
	ADGRG1	1.239e-29	3.90557e-25	0.706019	0.389	0.134	18			MicroRNA	hsa-miR-19b-3p:TargetScan	hsa-miR-19b-3p	TargetScan	1.367e-22	6.18e-19	1.013e-20	9.112e-20	28	970	FNDC3B,FRAS1,ERBB4,MECOM,FNDC3A,EXT1,MED13L,NAALADL2,MAGI2,NF1,PTPRG,PLXDC2,ATXN1,NFIB,KIAA1217,SCN2A,SBF2,EXOC6B,FOXP1,RORA,NR3C2,KAZN,LIMCH1,MAPK8,MPPED2,PDE7B,BICC1,NLK		Pubmed	15883184	Mass spectrometric analysis of the human 40S ribosomal subunit: native and HCV IRES-bound complexes.	Pubmed	4.025e-45	1.8e-40	3.334e-42	3.763e-41	24	31	RPS2,RPS3A,RPS4X,RPS5,RPS6,RPS7,RPS8,RPS9,RPS11,RPS12,RPS13,RPS14,RPS15,RPS16,RPS18,RPS19,RPS20,RPS23,RPS24,RPS25,RPS27,RPS27A,RPS28,FAU
	RPL35	2.60838e-29	8.22213e-25	0.81592	0.301	0.077	18			MicroRNA	hsa-miR-203a-3p.2:TargetScan	hsa-miR-203a-3p.2	TargetScan	1.508e-22	6.818e-19	1.1e-20	9.89e-20	26	782	GPHN,PDE4D,NEDD4L,BAZ2B,ESRRG,EXT1,MED13L,JMJD1C,ADK,ARID1B,PTPRG,PLXDC2,FGD4,NFIB,SBF2,KCNJ15,PKHD1,PRKCA,FOXP1,KAZN,PRKG1,MAPK8,MBD5,MAPK10,SDK1,NLK		Pubmed	24965446	Host factors that interact with the pestivirus N-terminal protease, Npro, are components of the ribonucleoprotein complex.	Pubmed	2.733e-44	1.223e-39	2.223e-41	2.508e-40	31	81	RPL21,RPL24,RPL31,SERBP1,RPS2,RPS3A,RPS4X,RPS5,RPS7,RPS13,RPS14,SRP14,RPS19,NCL,RPS23,RPS25,HNRNPA2B1,DDX5,HNRNPU,YBX1,PABPC1,GSTP1,RPL3,RPL4,RPL7,RPL7A,RPL10,RPL11,RPL13,RPL15,RPL19
	RPL24	6.0587e-29	1.90982e-24	0.78868	0.312	0.084	18			MicroRNA	hsa-miR-2053:mirSVR_highEffct	hsa-miR-2053:mirSVR_nonconserved_highEffect-0.5	MicroRNA.org	1.756e-22	7.937e-19	1.257e-20	1.13e-19	36	1943	RAD51B,GPHN,TANC2,COL4A5,KANSL1L,FNDC3B,PDE4D,MYO9A,SYNE1,COBLL1,DACH1,FBXL17,MAGI3,FHOD3,SIK3,MED13L,PDE10A,EPB41L4A,GRIP1,ARID1B,UBE2E2,PIK3C2G,FGD4,KIAA1217,MACROD2,FER,NCOA1,FOXP1,NR3C2,WDFY3,ZCCHC7,PAN3,SPAG16,ABTB2,NLK,CCSER1		Pubmed	25192599	Interaction of amyotrophic lateral sclerosis/frontotemporal lobar degeneration-associated fused-in-sarcoma with proteins involved in metabolic and protein degradation pathways.	Pubmed	5.95e-44	2.661e-39	4.752e-41	5.363e-40	40	201	HSP90B1,SERBP1,GAPDH,RPS5,RPS8,RPS9,RPS14,NAP1L1,PGK1,DDX5,HNRNPU,UBC,PKM,GNAS,ALDOA,HSPA9,HSP90AA1,CA2,HSP90AB1,HSPD1,NPM1,RPL14,LDHA,PPIA,LDHB,PDIA3,EEF1A1,GSTP1,CCT6A,EEF2,PRDX1,H3F3B,ENO1,RPL4,ATP5F1A,RPL9,RPL11,RPL12,ATP5F1B,RPL18
	RPS13	8.05803e-29	2.54005e-24	0.819121	0.271	0.059	18			MicroRNA	hsa-miR-522:mirSVR_highEffct	hsa-miR-522:mirSVR_nonconserved_highEffect-0.5	MicroRNA.org	1.782e-22	8.054e-19	1.257e-20	1.13e-19	34	1675	RAD51B,KANSL1L,PDE4D,PDE8A,STAG1,OXR1,MYO9A,BAZ2B,SYNE1,KCTD8,DACH1,SAMD12,MED13L,EPB41L4A,JMJD1C,GRIP1,UBE2E2,PLXDC2,NFIB,SCN2A,MACROD2,TNRC6A,FER,PKHD1,SIK2,DLG2,FOXP1,PRKG1,WDFY3,LRBA,PRKAG2,MBD5,EXOC4,CCSER1		Pubmed	26561776	Reversible oxidation of phosphatase and tensin homolog (PTEN) alters its interactions with signaling and regulatory proteins.	Pubmed	4.956e-43	2.217e-38	3.889e-40	4.389e-39	32	98	RPL31,RPLP0,RPLP2,RPS2,RPS4X,RPS6,SPTBN1,RPS9,RPS13,RPS20,RPS25,RPS27,RPS27A,RPL10A,RPL23,PKM,HSP90AB1,HSPD1,CALM1,DSP,ANXA2,RPL14,LDHB,MYL12A,EEF2,PRDX1,RPL13A,RPL7,ATP5F1A,RPL12,RPL13,ATP5F1C
	HACD3	9.13384e-29	2.87917e-24	0.785544	0.317	0.087	18			MicroRNA	hsa-miR-580:mirSVR_highEffct	hsa-miR-580:mirSVR_nonconserved_highEffect-0.5	MicroRNA.org	1.807e-22	8.169e-19	1.257e-20	1.13e-19	35	1808	KANSL1L,FNDC3B,AKT3,FRAS1,NEDD4L,STAG1,OXR1,LUC7L3,ESRRG,RALYL,DACH1,SAMD12,FBXL17,FHOD3,SIK3,MED13L,PTK2,ARID1B,KANK1,NF1,TRPM3,RABGAP1L,SCN2A,SBF2,SETBP1,SCAPER,FER,PKHD1,NCOA1,PLEKHA5,CAMKMT,SPAG16,CADPS2,NLK,EXOC4		Pubmed	12588972	Transcript-selective translational silencing by gamma interferon is directed by a novel structural element in the ceruloplasmin mRNA 3' untranslated region.	Pubmed	5.052e-43	2.26e-38	3.896e-40	4.397e-39	27	53	RPS2,RPS3A,RPS4X,RPS5,RPS6,RPS7,RPS8,RPS9,RPS11,RPS12,RPS13,RPS14,RPS15,RPS16,RPS18,RPS19,RPS20,RPS23,RPS24,RPS25,RPS27A,RPS28,FAU,RPSA,PABPC1,EIF4A2,RPL13A
	RPL37A	1.05273e-28	3.31841e-24	0.706189	0.321	0.089	18			MicroRNA	hsa-miR-802:mirSVR_lowEffct	hsa-miR-802:mirSVR_nonconserved_lowEffect-0.1-0.5	MicroRNA.org	1.84e-22	8.315e-19	1.26e-20	1.133e-19	35	1809	SOX6,GPHN,TANC2,COL4A5,FNDC3B,MACC1,FRAS1,FAM172A,SORBS2,TCF12,NEDD4L,TOX,BCAS3,TBC1D5,GPX3,FBXL17,ARL15,EPB41L4A,NAALADL2,PPP2R3A,ARID1B,KANK1,NF1,NFIB,FER,PKHD1,DLG2,FOXP1,PRKN,NR3C2,KAZN,LIMCH1,PDE7B,SDK1,EXOC4		Pubmed	26549023	The scaffold protein KSR1, a novel therapeutic target for the treatment of Merlin-deficient tumors.	Pubmed	8.092e-42	3.619e-37	6.134e-39	6.923e-38	46	350	TPR,RPL31,RPL32,SERBP1,MYL6,RPS2,RPS3A,RPS4X,RPS5,RPS7,RPS8,RPS9,RPS11,RPS13,RPS14,NAP1L1,RPS16,RPS20,DDX5,RPL23,HSPA9,HSP90AA1,HSP90AB1,HNRNPDL,YBX1,HNRNPA3,RPL14,XRCC5,PPIB,YWHAB,EEF1A1,CCT6A,PRDX1,HADHA,RPL13A,RPL3,RPL4,RPL7A,RPL8,RPL9,RPL10,RPL12,RPL13,RPL15,RPL18,RPL19
	CCT6A	2.28337e-28	7.19765e-24	0.811144	0.278	0.065	18			MicroRNA	hsa-miR-200a:mirSVR_highEffct	hsa-miR-200a:mirSVR_conserved_highEffect-0.5	MicroRNA.org	1.993e-22	9.007e-19	1.344e-20	1.209e-19	33	1553	RAD51B,KANSL1L,FNDC3B,FAM172A,RBPMS,AHI1,SORBS2,TCF12,SH3RF1,STAG1,LUC7L3,RALYL,GLIS3,NAALADL2,JMJD1C,PTH2R,AGBL4,PPP2R3A,KANK1,PTPRG,TRPM3,SCN2A,FER,SIK2,KCNIP4,FOXP1,LIMCH1,PRKG1,SSH2,PAN3,MBD5,IMMP2L,MPPED2		Pubmed	22145905	A cohesin-RAD21 interactome.	Pubmed	8.789e-42	3.931e-37	6.552e-39	7.395e-38	39	208	TPR,RPL30,ACAT1,RPS2,RPS3A,RPS4X,RPS5,RPS6,RPS7,NACA,RPS11,RPS13,RPS14,NAP1L1,RPS16,RPS18,RPS19,RPS20,CHD4,RPS25,RPS27A,PGK1,HNRNPU,RPL23,UBA52,UBC,CLU,HSP90AA1,HSP90AB1,YBX1,HNRNPA3,DYNLT1,EEF1D,TMSB4X,RPL5,RPL6,RPL10,RPL11,RPL13
	RDH10	2.52328e-28	7.95388e-24	0.851829	0.274	0.063	18			MicroRNA	hsa-miR-148a*:mirSVR_highEffct	hsa-miR-148a*:mirSVR_nonconserved_highEffect-0.5	MicroRNA.org	2.032e-22	9.186e-19	1.351e-20	1.215e-19	33	1554	STARD13,FRAS1,AHI1,TCF12,NEDD4L,TOX,OXR1,MYO9A,ERC1,COBLL1,DACH1,FNDC3A,MED13L,NAALADL2,GRIP1,ARHGAP6,PPP2R3A,KANK1,NF1,PTPRG,TRPM3,NFIB,RABGAP1L,PKHD1,DLG2,PLEKHA5,MAML2,WDFY3,ZCCHC7,PAN3,PRKAG2,FHIT,EXOC4		Pubmed	23979707	SILAC-based proteomics of human primary endothelial cell morphogenesis unveils tumor angiogenic markers.	Pubmed	9.138e-42	4.087e-37	6.621e-39	7.472e-38	34	131	RPL30,HSP90B1,MYL6,GAPDH,RPS3A,RPS4X,RPS5,RPS7,RPS11,RPS13,RPS14,ACTG1,RPS16,RPS18,RPS19,RPS20,RPS25,DDX5,HNRNPU,RPL23,PKM,HSPA9,HSPD1,DSP,CANX,CCT6A,EEF2,PRDX1,HADHA,ATP5F1A,RPL9,RPL11,RPL12,ATP5F1B
	RPS7	4.73053e-28	1.49116e-23	0.750408	0.293	0.074	18			MicroRNA	hsa-miR-330-3p:PITA	hsa-miR-330-3p:PITA_TOP	PITA	2.062e-22	9.322e-19	1.351e-20	1.215e-19	25	703	GPHN,TANC2,COL4A5,FNDC3B,ERBB4,TOX,GLIS3,SAMD12,FBXL17,TNRC6B,MECOM,FNDC3A,BTBD9,PTK2,ADK,KANSL1,PTPRM,SCN2A,MACROD2,DLG2,PRKG1,WDFY3,MAPK10,PDE7B,CDK6		Pubmed	29128334	A Map of Human Mitochondrial Protein Interactions Linked to Neurodegeneration Reveals New Mechanisms of Redox Homeostasis and NF-?B Signaling.	Pubmed	9.177e-42	4.105e-37	6.621e-39	7.472e-38	61	786	TPM4,TPR,EPRS,ATP6V1A,RPL30,HSP90B1,RPL32,HINT1,SERBP1,PSAP,HLA-A,HLA-B,ACAT1,NACA,NAP1L1,CHD4,NDUFA4,PGK1,IQGAP1,PTMA,RPL10A,TAX1BP1,KIF5B,ALDOA,HNRNPDL,EZR,SMARCA5,DSTN,CALM1,DSP,ANXA2,COX4I1,CANX,XRCC5,LDHA,PPIA,LDHB,YWHAB,PABPC1,PDIA3,ACTR2,PRDX6,ARF1,MYL12A,RHOA,GSTP1,EEF1D,PDIA6,EEF2,CHCHD2,H3F3B,HADHA,RPL35,ATP1A1,SEPT7,RPL13A,PTGES3,SOD1,RPL12,ATP5F1C,TPI1
	RPL12	6.3568e-28	2.00379e-23	0.794449	0.263	0.057	18			MicroRNA	hsa-miR-581:mirSVR_lowEffct	hsa-miR-581:mirSVR_nonconserved_lowEffect-0.1-0.5	MicroRNA.org	2.147e-22	9.705e-19	1.386e-20	1.247e-19	34	1685	RAD51B,FAM172A,AHI1,TCF12,SH3RF1,PDE8A,ANK3,TOX,NEBL,BCAS3,SYNE1,GLIS3,PWRN1,MAGI3,TMTC2,FHOD3,MED13L,EPB41L4A,ADK,ARHGAP6,ARID1B,TRPM3,PIK3C2G,FGD4,SBF2,PLEKHA5,FOXP1,RORA,NR3C2,SPAG16,MBD5,PDE7B,SMYD3,CCSER1		Pubmed	15952740	Protein profiling of human pancreatic islets by two-dimensional gel electrophoresis and mass spectrometry.	Pubmed	1.315e-41	5.884e-37	9.339e-39	1.054e-37	27	58	ATP6V1A,HSP90B1,GAPDH,PGK1,PKM,ALDOA,CA2,HSP90AB1,HSPD1,KRT8,KRT18,KRT19,ANXA2,PPIA,PPIB,PDIA3,EEF1A1,GSTP1,PDIA6,EEF2,HADHA,ENO1,ATP5F1A,SOD1,SOD2,ATP5F1B,TPI1
	SRSF3	8.05859e-28	2.54023e-23	0.819675	0.256	0.053	18			MicroRNA	hsa-miR-1264:mirSVR_highEffct	hsa-miR-1264:mirSVR_nonconserved_highEffect-0.5	MicroRNA.org	2.313e-22	1.045e-18	1.462e-20	1.315e-19	34	1689	TANC2,COL4A5,MAGI1,RBPMS,SORBS2,TCF12,TOX,LUC7L3,BAZ2B,COBLL1,GLIS3,MECOM,MAGI3,FNDC3A,FHOD3,MED13L,PTK2,GRIP1,PPP2R3A,NF1,UBE2E2,PTPRM,FGD4,RABGAP1L,SETBP1,SCAPER,DLG2,PLEKHA5,SSH2,WDFY3,PAN3,MPPED2,GOLGA4,CCSER1		Pubmed	19056867	Large-scale proteomics and phosphoproteomics of urinary exosomes.	Pubmed	1.84e-41	8.23e-37	1.286e-38	1.451e-37	67	1017	ATP6V1A,HINT1,PSAP,HLA-B,GAPDH,ACAT1,B2M,SPTBN1,RPS11,RPS18,GPRC5C,AIF1L,DDX5,IQGAP1,S100A6,ACSL4,S100A10,BTG2,CLU,PKM,ITM2C,ALDOA,ITM2B,AKR1B1,PLSCR1,PTTG1IP,CA2,HSPD1,CIB1,DSTN,DSP,ANXA2,TMEM59,ATP6V1G1,LDHA,PPIA,AQP2,PPIB,LDHB,ACTR2,PRDX6,TSPAN1,EEF1A1,ARPC2,CRYAB,RHOA,GSTP1,MAL2,CCT6A,EEF2,CD9,ASAH1,PEBP1,FTH1,CYSTM1,CNDP2,CD59,CD63,PLEKHA1,CD81,FTL,FUCA1,EPCAM,ATP5F1A,SOD1,ATP5F1B,TPI1
	EEF2	1.35905e-27	4.28401e-23	0.737163	0.296	0.078	18			MicroRNA	hsa-miR-3156:mirSVR_highEffct	hsa-miR-3156:mirSVR_nonconserved_highEffect-0.5	MicroRNA.org	2.329e-22	1.053e-18	1.462e-20	1.315e-19	31	1318	SOX6,RAD51B,MAGI1,MYO9A,BAZ2B,TBC1D5,DACH1,EPB41L4A,PNISR,PTH2R,MAGI2,BMPR1B,PPP2R3A,ARID1B,TRPM3,FGD4,SCMH1,KIAA1217,RABGAP1L,SCN2A,PKHD1,PRKCA,DLG2,NR3C2,LIMCH1,SSH2,LRBA,ZCCHC7,SPAG16,PDE7B,CCSER1		Pubmed	17353931	Large-scale mapping of human protein-protein interactions by mass spectrometry.	Pubmed	5.626e-41	2.516e-36	3.871e-38	4.369e-37	73	1284	RPL21,RPL24,TPT1,EPRS,RPL31,RPL32,RPL34,SERBP1,RPL37A,MYL6,HLA-A,HLA-B,GAPDH,ACAT1,RPS3A,PSMA7,RPS9,RPS11,RPS14,SRP14,RPS16,RPS19,PFKFB3,RPS28,DDX5,IQGAP1,CIRBP,JAK1,TSC22D1,BTG2,UBE2D3,KIF5B,GNAS,AKR1B1,HNRNPDL,NPM1,EZR,RANBP2,KRT8,DSTN,SRSF3,CALM1,KRT18,HACD3,DSP,ANXA2,COX4I1,RTN4,HNRNPA3,PPIB,YWHAB,PABPC1,PRPF40A,ACTR2,ARPC2,MYL12A,GSTM3,CNBP,RHOA,EEF1D,PDIA6,SF3B1,PEBP1,EIF4A2,EIF4G2,PRKAR1A,…
	EIF4G2	2.16388e-27	6.821e-23	0.768156	0.312	0.09	18			MicroRNA	hsa-let-7g*:mirSVR_highEffct	hsa-let-7g*:mirSVR_nonconserved_highEffect-0.5	MicroRNA.org	2.519e-22	1.138e-18	1.544e-20	1.389e-19	30	1207	GPHN,MAGI1,KANSL1L,RBPMS,MYO1E,TRIO,BAZ2B,RALYL,GLIS3,DACH1,FNDC3A,EXT1,MED13L,JMJD1C,PTK2,GRIP1,MAGI2,ARID1B,TRPM3,KIAA1217,SCN2A,PLEKHA5,RORA,NR3C2,LRBA,SPAG16,MBD5,ABTB2,NLK,CCSER1		Pubmed	22268729	Proteomic identification of common SCF ubiquitin ligase FBXO6-interacting glycoproteins in three kinds of cells.	Pubmed	9.108e-40	4.074e-35	6.172e-37	6.966e-36	54	613	EPRS,ATP6V1A,HSP90B1,RPL32,PSAP,HLA-C,GAPDH,RPLP2,ACAT1,RPS4X,RPS5,RPS6,SPTBN1,RPS7,RPS9,ACTG1,RPS20,HNRNPA2B1,DDX5,RPL23,UBA52,CLU,PKM,HSPA9,HSP90AA1,HSP90AB1,HSPD1,HNRNPDL,NPM1,EZR,YBX1,CANX,LDHA,PPIB,PABPC1,ARF1,EEF1A1,CCT6A,EEF1D,PDIA6,SF3B1,ASAH1,ATP1A1,ENO1,RPL4,RPL5,RPL6,RPL7A,ATP5F1A,RPL8,ATP5F1B,HNRNPR,RPL18,ATP5F1C
	RPS24	3.64493e-27	1.14895e-22	0.651391	0.384	0.14	18			MicroRNA	hsa-miR-485-3p:mirSVR_lowEffct	hsa-miR-485-3p:mirSVR_nonconserved_lowEffect-0.1-0.5	MicroRNA.org	2.528e-22	1.143e-18	1.544e-20	1.389e-19	35	1827	SOX6,STARD13,COL4A5,FRAS1,PDE4D,SH3RF1,PDE8A,MYO9A,SAMD12,MAGI3,TMTC2,FNDC3A,SIK3,EPB41L4A,PTH2R,GRIP1,BMPR1B,ARID1B,KANK1,KANSL1,PLXDC2,MACROD2,PKHD1,NCOA1,PRKCA,DLG2,KCNIP4,FOXP1,CAMKMT,SPAG16,MAPK10,MPPED2,MAML3,GOLGA4,WDR72		Pubmed	27462432	A genome-wide IR-induced RAD51 foci RNAi screen identifies CDC73 involved in chromatin remodeling for DNA repair.	Pubmed	3.21e-39	1.436e-34	2.143e-36	2.418e-35	34	153	EPRS,HSP90B1,RPLP0,GAPDH,RPS5,RPS27A,UBA52,UBB,UBC,PKM,ALDOA,HSPA9,HSP90AA1,HSP90AB1,HSPD1,DSP,ANXA2,CANX,RPSA,LDHA,YWHAB,ARF1,EEF1A1,CCT6A,EEF1D,PDIA6,EEF2,PRDX1,HADHA,ENO1,RPL7,ATP5F1A,RPL11,ATP5F1B
	RPS25	4.88962e-27	1.54131e-22	0.710782	0.292	0.077	18			MicroRNA	hsa-miR-942:mirSVR_highEffct	hsa-miR-942:mirSVR_nonconserved_highEffect-0.5	MicroRNA.org	2.573e-22	1.163e-18	1.55e-20	1.394e-19	35	1828	SOX6,TANC2,COL4A5,MAGI1,KANSL1L,RBPMS,SH3RF1,TRIO,MYO9A,GLIS3,FBXL17,MECOM,FNDC3A,ARHGAP6,NF1,KANSL1,PTPRG,PLXDC2,PTPRM,KIAA1217,MACROD2,SCAPER,TNRC6A,PKHD1,PRKG1,RERE,SSH2,SPIDR,PAN3,SPAG16,MBD5,MAPK10,SMYD3,BICC1,CCSER1		Pubmed	26643866	HDAC6 activity is not required for basal autophagic flux in metastatic prostate cancer cells.	Pubmed	4.646e-39	2.078e-34	3.056e-36	3.449e-35	25	52	RPL21,MYL6,GAPDH,RPLP2,RPS5,RPS7,RPS15,ACTG1,RPS18,NCL,HNRNPU,PKM,HSPA9,HSP90AB1,HSPD1,NPM1,KRT18,RPSA,EEF1A1,EEF2,ENO1,RPL3,ATP5F1A,ATP5F1B,HNRNPR
	HLA-C	5.32311e-27	1.67795e-22	0.787687	0.258	0.057	18			MicroRNA	hsa-miR-34a*:mirSVR_lowEffct	hsa-miR-34a*:mirSVR_nonconserved_lowEffect-0.1-0.5	MicroRNA.org	3.462e-22	1.565e-18	2.059e-20	1.852e-19	35	1845	SOX6,THSD4,KANSL1L,MACC1,RBPMS,AHI1,NEBL,STAG1,BAZ2B,ARGLU1,ESRRG,KCTD8,GLIS3,FBXL17,MECOM,MAGI3,PNISR,JMJD1C,TEX41,AGBL4,ARHGAP6,NF1,TRPM3,NFIB,KIAA1217,TNRC6A,PKHD1,NCOA1,DLG2,SPIDR,SPAG16,IMMP2L,SMYD3,NLK,EXOC4		Pubmed	26641092	The Activation-Induced Assembly of an RNA/Protein Interactome Centered on the Splicing Factor U2AF2 Regulates Gene Expression in Human CD4 T Cells.	Pubmed	7.494e-38	3.352e-33	4.858e-35	5.482e-34	38	239	EPRS,HSP90B1,HINT1,SERBP1,NCL,HNRNPA2B1,PGK1,DDX5,HNRNPU,IQGAP1,S100A6,PKM,HSPA9,HSP90AA1,HSP90AB1,HSPD1,NPM1,EZR,SRSF3,CALM1,YBX1,ANXA2,CANX,HNRNPA3,PPIA,PPIB,PABPC1,PDIA3,EEF1A1,RHOA,CCT6A,EEF1D,PDIA6,EEF2,SF3B1,PRDX1,HNRNPR,TPI1
	MGST3	7.19621e-27	2.26839e-22	0.754467	0.269	0.065	18			MicroRNA	hsa-miR-582-5p:mirSVR_highEffct	hsa-miR-582-5p:mirSVR_nonconserved_highEffect-0.5	MicroRNA.org	3.584e-22	1.62e-18	2.104e-20	1.892e-19	35	1847	STARD13,MAGI1,KANSL1L,FNDC3B,SORBS2,TCF12,TOX,STAG1,MYO1E,LUC7L3,TRIO,MYO9A,BAZ2B,SYNE1,FBXL17,MECOM,EPB41L4A,NAALADL2,JMJD1C,PTK2,GRIP1,BMPR1B,NF1,TRPM3,PAX8,MACROD2,KCNIP4,FOXP1,LIMCH1,SPIDR,MAPK10,ABTB2,BICC1,GOLGA4,CCSER1		Pubmed	18307411	The tumour suppressor PTEN mediates a negative regulation of the E3 ubiquitin-protein ligase Nedd4.	Pubmed	6.562e-37	2.935e-32	4.193e-34	4.732e-33	29	103	HSP90B1,RPLP0,ACAT1,RPS7,NAP1L1,NCL,HNRNPA2B1,PGK1,HNRNPU,RPL23,PKM,AKR1B1,HSP90AA1,HSP90AB1,HSPD1,NPM1,DSTN,LDHA,PPIA,EEF1A1,CCT6A,EEF1D,EEF2,ENO1,RPL3,ATP5F1A,RPL11,RPL18,TPI1
	CLU	7.37807e-27	2.32571e-22	0.643455	0.39	0.148	18			MicroRNA	hsa-miR-489:mirSVR_lowEffct	hsa-miR-489:mirSVR_nonconserved_lowEffect-0.1-0.5	MicroRNA.org	4.724e-22	2.135e-18	2.738e-20	2.462e-19	35	1863	SOX6,THSD4,COL4A5,FNDC3B,SH3RF1,PDE8A,TOX,RALYL,GLIS3,PWRN1,FBXL17,MECOM,TMTC2,FNDC3A,FHOD3,SIK3,PDE10A,JMJD1C,PTK2,MAGI2,KANK1,PTPRG,PLXDC2,TRPM3,PTPRM,SCMH1,SCN2A,SETBP1,MACROD2,SCAPER,FER,LRBA,ZCCHC7,IMMP2L,NLK		Pubmed	24657165	Transcriptional repressor ZBTB1 promotes chromatin remodeling and translesion DNA synthesis.	Pubmed	9.837e-37	4.4e-32	6.197e-34	6.994e-33	27	81	RPL24,RPL30,RPL34,RPLP0,RPS4X,RPS8,RPS9,RPS11,RPS13,RPS14,RPS16,NCL,RPS23,RPS25,RPS27,UBC,DSP,HNRNPA3,RPSA,RPL14,HADHA,RPL13A,RPL3,RPL8,RPL11,HNRNPR,RPL18
	TMEM213	7.50665e-27	2.36625e-22	0.758434	0.347	0.121	18			MicroRNA	hsa-miR-3180-5p:mirSVR_highEffct	hsa-miR-3180-5p:mirSVR_nonconserved_highEffect-0.5	MicroRNA.org	4.945e-22	2.235e-18	2.829e-20	2.545e-19	32	1474	SOX6,RAD51B,FNDC3B,AKT3,FRAS1,SORBS2,PDE4D,NEDD4L,STAG1,ARGLU1,DACH1,FBXL17,MECOM,PNISR,PPP2R3A,NF1,FGD4,SBF2,SETBP1,MACROD2,SCAPER,TNRC6A,PKHD1,NCOA1,PLEKHA5,CAMKMT,PRKG1,CGNL1,PRKAG2,ABTB2,EXOC4,CCSER1		Pubmed	23665500	Phosphoinositide-specific phospholipase C ? 1b (PI-PLC?1b) interactome: affinity purification-mass spectrometry analysis of PI-PLC?1b with nuclear protein.	Pubmed	1.525e-36	6.823e-32	9.476e-34	1.069e-32	32	148	TPR,TPT1,RPL30,RPL31,SERBP1,RPLP2,NACA,RPS15,RPS20,RPS23,CHD4,RPS24,BTF3,ALDOA,HSPA9,CA2,NPM1,SRSF3,YBX1,RPL14,PPIA,PRDX6,SF3B1,EIF4A2,PRDX1,RPL3,RPL4,ATP5F1A,RPL9,RPL10,RPL15,TPI1
	CA2	7.8891e-27	2.4868e-22	0.7674	0.29	0.078	18			MicroRNA	hsa-miR-205-5p:TargetScan	hsa-miR-205-5p	TargetScan	5.092e-22	2.302e-18	2.877e-20	2.588e-19	21	419	MAGI1,ERBB4,LUC7L3,BCAS3,ESRRG,GPX3,GLIS3,MAGI3,MED13L,MAGI2,PTPRG,PTPRM,SCMH1,NFIB,SBF2,NCOA1,PRKCA,DLG2,RORA,KAZN,BICC1		Pubmed	22673621	Identification of atrogin-1-targeted proteins during the myostatin-induced skeletal muscle wasting.	Pubmed	3.313e-36	1.482e-31	2.03e-33	2.291e-32	31	136	EPRS,MYL6,RPLP0,GAPDH,RPLP2,NACA,RPS13,ACTG1,RPS19,HNRNPA2B1,PKM,ALDOA,AKR1B1,HSPA9,HSP90AA1,HSPD1,DSP,ANXA2,RPL14,LDHA,YWHAB,EEF1A1,PDIA6,EEF2,ENO1,RPL6,RPL7,ATP5F1A,SOD1,ATP5F1B,RPL18
	HADHA	1.4263e-26	4.49599e-22	0.74981	0.29	0.077	18			MicroRNA	hsa-miR-1259:mirSVR_highEffct	hsa-miR-1259:mirSVR_nonconserved_highEffect-0.5	MicroRNA.org	5.871e-22	2.654e-18	3.254e-20	2.927e-19	33	1609	RAD51B,KANSL1L,FNDC3B,FRAS1,FAM172A,AHI1,OXR1,MYO1E,TRIO,BAZ2B,SYNE1,RALYL,GLIS3,FBXL17,MAGI3,FNDC3A,MED13L,ARL15,EPB41L4A,NAALADL2,PTH2R,PTK2,ADK,ARHGAP6,TRPM3,KIAA1217,RABGAP1L,FER,DLG2,NR3C2,LRBA,CADPS2,EXOC4		Pubmed	22944692	A catalogue of putative HIV-1 protease host cell substrates.	Pubmed	6.331e-36	2.832e-31	3.793e-33	4.28e-32	30	124	RPL30,RPS3A,RPS7,RPS19,RPS23,RPS24,HNRNPA2B1,DDX5,HNRNPU,RPL23,PKM,ALDOA,HSP90AA1,HSP90AB1,HSPD1,CA12,PPIA,PDIA3,EEF2,EIF4A2,PRDX1,RPL35,ENO1,RPL3,RPL5,RPL6,RPL7,ATP5F1A,RPL9,RPL10
	ATP5A1	1.92545e-26	6.06939e-22	0.775711	0.294	0.083	18			MicroRNA	hsa-miR-485-3p:PITA	hsa-miR-485-3p:PITA_TOP	PITA	5.904e-22	2.668e-18	3.254e-20	2.927e-19	21	422	TANC2,KANSL1L,SORBS2,PDE4D,ANK3,MYO1E,COBLL1,DACH1,MECOM,MAGI2,SLC8A1,KANSL1,PTPRM,KIAA1217,TNRC6A,PRKCA,DLG2,MAML3,ABTB2,BICC1,NLK		Pubmed	9811942	Genome-wide mapping of unselected transcripts from extraembryonic tissue of 7.5-day mouse embryos reveals enrichment in the t-complex and under-representation on the X chromosome.	Pubmed	6.36e-36	2.845e-31	3.793e-33	4.28e-32	36	226	HSP90B1,RPL37A,RPLP0,GAPDH,ACAT1,RPS6,RPS15,ACTG1,RPS18,NCL,DDX5,UBC,PKM,HSP90AA1,HSP90AB1,HNRNPDL,NPM1,KRT18,KRT19,ID1,RPSA,LDHA,PPIA,PPIB,PABPC1,CNBP,EEF2,EIF4G2,FTL,ENO1,RPL5,RPL6,ATP5F1A,RPL9,ATP5F1B,RPL19
	XRCC5	2.39819e-26	7.55957e-22	0.682425	0.403	0.163	18			MicroRNA	hsa-miR-653:mirSVR_lowEffct	hsa-miR-653:mirSVR_conserved_lowEffect-0.1-0.5	MicroRNA.org	6.318e-22	2.856e-18	3.398e-20	3.056e-19	35	1880	RAD51B,THSD4,GPHN,FRAS1,ERBB4,RBPMS,AHI1,PDE4D,PDE8A,NEDD4L,STAG1,TRIO,GLIS3,FBXL17,FNDC3A,TEX41,ADK,SLC8A1,PPP2R3A,ARID1B,PLXDC2,PTPRM,ATXN1,PIK3C2G,PAX8,NFIB,SBF2,TNRC6A,NR3C2,ZCCHC7,CADPS2,IMMP2L,MPPED2,PDE7B,WDR72		Pubmed	17361185	14-3-3sigma controls mitotic translation to facilitate cytokinesis.	Pubmed	9.513e-36	4.255e-31	5.599e-33	6.319e-32	27	87	RPL24,RPL34,SERBP1,RPS2,RPS3A,RPS6,RPS8,RPS9,RPS11,RPS13,ACTG1,RPS16,RPS18,RPS19,RPS20,RPS25,DDX5,RPSA,PPIB,EEF1A1,RPL35,RPL4,RPL7A,RPL8,RPL10,RPL13,RPL18
	TMSB10	2.75164e-26	8.67373e-22	0.717162	0.295	0.083	18			MicroRNA	hsa-miR-27a-3p:TargetScan	hsa-miR-27a-3p	TargetScan	6.39e-22	2.888e-18	3.398e-20	3.056e-19	28	1028	FAM172A,ANK3,NEBL,BAZ2B,COBLL1,RALYL,MAGI3,FNDC3A,PDE10A,EPB41L4A,PNISR,JMJD1C,MAGI2,ARID1B,NF1,NFIB,SBF2,NCOA1,RORA,PRKG1,LRBA,PAN3,MBD5,MAPK10,PDE7B,BICC1,NLK,CDK6		Pubmed	24332808	PRP19 transforms into a sensor of RPA-ssDNA after DNA damage and drives ATR activation via a ubiquitin-mediated circuitry.	Pubmed	1.852e-34	8.283e-30	1.076e-31	1.214e-30	40	340	EPRS,RPLP0,GAPDH,RPS3A,RPS5,SPTBN1,RPS7,RPS8,RPS9,NCL,CHD4,HNRNPA2B1,DDX5,HNRNPU,IQGAP1,UBC,HNRNPDL,NPM1,SMARCA5,DSP,ANXA2,CANX,RTN4,HNRNPA3,XRCC5,LDHA,PABPC1,PRPF40A,EEF1A1,SF3B1,PRDX1,CLINT1,RPL13A,RPL6,RPL7,RPL9,RPL15,HNRNPR,RPL18,RPL19
	RPL32	3.14727e-26	9.92084e-22	0.758805	0.258	0.059	18			MicroRNA	hsa-miR-27b-3p:TargetScan	hsa-miR-27b-3p	TargetScan	6.39e-22	2.888e-18	3.398e-20	3.056e-19	28	1028	FAM172A,ANK3,NEBL,BAZ2B,COBLL1,RALYL,MAGI3,FNDC3A,PDE10A,EPB41L4A,PNISR,JMJD1C,MAGI2,ARID1B,NF1,NFIB,SBF2,NCOA1,RORA,PRKG1,LRBA,PAN3,MBD5,MAPK10,PDE7B,BICC1,NLK,CDK6		Pubmed	19135240	Regulation of PKD by the MAPK p38delta in insulin secretion and glucose homeostasis.	Pubmed	1.995e-34	8.923e-30	1.144e-31	1.291e-30	26	84	EPRS,HSP90B1,SERBP1,GAPDH,RPLP2,RPS14,NCL,PGK1,IQGAP1,PKM,ALDOA,YBX1,CANX,LDHA,LDHB,YWHAB,PABPC1,PDIA3,PRDX6,EEF1A1,CCT6A,EEF1D,PDIA6,EEF2,ENO1,ATP5F1A
	PKM	3.21752e-26	1.01423e-21	0.632479	0.329	0.104	18			MicroRNA	hsa-miR-142-5p:PITA	hsa-miR-142-5p:PITA_TOP	PITA	7.326e-22	3.311e-18	3.85e-20	3.463e-19	25	741	STARD13,TANC2,FNDC3B,ZFAND3,ERBB4,PDE4D,TCF12,NEDD4L,TOX,STAG1,SAMD12,MECOM,FNDC3A,JMJD1C,MAGI2,ATXN1,FGD4,SCN2A,DLG2,RORA,SSH2,MBD5,PDE7B,BICC1,CDK6		Pubmed	19199708	Proteomic analysis of human parotid gland exosomes by multidimensional protein identification technology (MudPIT).	Pubmed	2.21e-33	9.886e-29	1.251e-30	1.412e-29	42	416	ATP6V1A,HSP90B1,HLA-A,HLA-B,GAPDH,B2M,RPS27A,PGK1,IQGAP1,S100A6,CLU,PKM,ITM2C,GNAS,ALDOA,ITM2B,HSP90AA1,KRT8,KRT18,KRT19,DSP,ANXA2,APLP2,APP,PPIA,PPIB,YWHAB,PDIA3,ACTR2,ARF1,EEF1A1,EEF2,CD9,PEBP1,PRDX1,SLPI,CD59,CD81,ATP1A1,TACSTD2,ENO1,ATP5F1B
	CD81	3.34085e-26	1.0531e-21	0.672174	0.304	0.087	18			MicroRNA	hsa-miR-590-5p:mirSVR_lowEffct	hsa-miR-590-5p:mirSVR_conserved_lowEffect-0.1-0.5	MicroRNA.org	7.523e-22	3.4e-18	3.908e-20	3.515e-19	32	1495	SOX6,RAD51B,TANC2,MACC1,PDE4D,SH3RF1,PDE8A,NEDD4L,MYO9A,TBC1D5,RALYL,KCTD8,ARL15,SNX29,PTK2,MAGI2,TRPM3,PAX8,NFIB,SETBP1,MACROD2,SIK2,DLG2,KCNIP4,FOXP1,PRKG1,WDFY3,PRKAG2,FHIT,MBD5,GOLGA4,NLK		Pubmed	25737280	Control of a neuronal morphology program by an RNA-binding zinc finger protein, Unkempt.	Pubmed	3.118e-33	1.395e-28	1.744e-30	1.968e-29	36	267	RPL30,LAPTM4A,HINT1,ACAT1,SPTBN1,NCL,DDX5,HNRNPU,SLC38A1,CSDE1,TSC22D1,MGST3,ITM2B,HSPA9,HSP90AA1,HSP90AB1,HSPD1,HNRNPDL,CALM1,YBX1,RTN4,LDHA,YWHAB,PDIA3,ACTR2,ARF1,EEF1A1,ARPC2,PDIA6,EEF2,SF3B1,EIF4A2,EIF4G2,H3F3B,PTGES3,ATP5F1A
	YBX1	3.57019e-26	1.1254e-21	0.762914	0.254	0.056	18			MicroRNA	hsa-miR-3123:mirSVR_highEffct	hsa-miR-3123:mirSVR_nonconserved_highEffect-0.5	MicroRNA.org	9.166e-22	4.143e-18	4.708e-20	4.234e-19	32	1505	MAGI1,KANSL1L,FNDC3B,FRAS1,SORBS2,ZBTB20,WWOX,PDE8A,OXR1,TRIO,COBLL1,ESRRG,SAMD12,FBXL17,MECOM,ARL15,EPB41L4A,PNISR,JMJD1C,PTH2R,GRIP1,NF1,TRPM3,KIAA1217,SBF2,DLG2,RORA,LIMCH1,SPAG16,MBD5,MPPED2,CCSER1		Pubmed	23084401	The cellular EJC interactome reveals higher-order mRNP structure and an EJC-SR protein nexus.	Pubmed	4.804e-33	2.149e-28	2.653e-30	2.994e-29	31	169	RPL21,RPL24,RPS2,RPS6,SPTBN1,RPS8,RPS9,RPS11,RPS24,PFKFB3,HNRNPU,JAK1,HSPA9,SRSF3,KRT19,YBX1,EEF1A1,SF3B1,PRDX1,RPL13A,RPL3,RPL4,RPL6,RPL7,RPL7A,RPL8,RPL10,RPL13,RPL15,RPL18,RPL19
	PTGES3	1.2477e-25	3.93299e-21	0.673095	0.292	0.083	18			MicroRNA	hsa-miR-595:mirSVR_lowEffct	hsa-miR-595:mirSVR_nonconserved_lowEffect-0.1-0.5	MicroRNA.org	1.15e-21	5.198e-18	5.816e-20	5.23e-19	34	1778	RAD51B,FRAS1,SORBS2,PDE8A,STAG1,BCAS3,MAGI3,SIK3,ARL15,EPB41L4A,JMJD1C,TEX41,PTH2R,ARHGAP6,SLC8A1,PPP2R3A,KANK1,NF1,UBE2E2,TRPM3,ATXN1,PIK3C2G,FGD4,SCN2A,SBF2,DLG2,FOXP1,KAZN,RERE,WDFY3,SPIDR,GOLGA4,NLK,CCSER1		Pubmed	15047060	Analysis of proteins copurifying with the CD4/lck complex using one-dimensional polyacrylamide gel electrophoresis and mass spectrometry: comparison with affinity-tag based protein detection and evaluation of different solubilization methods.	Pubmed	1.104e-32	4.938e-28	6.022e-30	6.797e-29	22	53	RPLP0,RPLP1,GAPDH,RPS3A,RPS9,RPS12,RPS19,NCL,HNRNPA2B1,DDX5,HSP90AA1,HSP90AB1,HSPD1,NPM1,ANXA2,RPSA,MYL12A,EIF4A2,ENO1,RPL7,ATP5F1A,RPL18
	KIF5B	5.19273e-25	1.63685e-20	0.643762	0.399	0.163	18			MicroRNA	hsa-miR-378*:mirSVR_lowEffct	hsa-miR-378*:mirSVR_nonconserved_lowEffect-0.1-0.5	MicroRNA.org	1.158e-21	5.234e-18	5.816e-20	5.23e-19	35	1916	FRAS1,AHI1,SH3RF1,LUC7L3,MYO9A,BCAS3,SYNE1,ESRRG,RALYL,TNRC6B,ARL15,TEX41,SNX29,ARHGAP6,BMPR1B,NF1,TRPM3,PIK3C2G,RABGAP1L,SCAPER,NCOA1,KCNIP4,FOXP1,NR3C2,LIMCH1,SSH2,CGNL1,WDFY3,PAN3,MBD5,MAPK10,PCCA,PDE7B,NLK,EXOC4		Pubmed	23874603	HIV-1 Vpr modulates macrophage metabolic pathways: a SILAC-based quantitative analysis.	Pubmed	1.534e-31	6.861e-27	8.266e-29	9.329e-28	28	135	RPLP0,HLA-A,GAPDH,ACAT1,ACTG1,DDX5,CIRBP,ACSL4,UBA52,MGST3,PKM,ALDOA,HSP90AB1,HSPD1,NPM1,RTN4,PDIA3,GSTP1,ASAH1,FTH1,FTL,HADHA,CTSH,ATP5F1A,RPL11,RPL13,ATP5F1B,TPI1
	ACAT1	8.82953e-25	2.78325e-20	0.790873	0.255	0.063	18			MicroRNA	hsa-miR-520g:mirSVR_highEffct	hsa-miR-520g:mirSVR_nonconserved_highEffect-0.5	MicroRNA.org	1.201e-21	5.428e-18	5.965e-20	5.365e-19	31	1395	MAGI1,ZFAND3,SORBS2,PDE4D,TCF12,NEDD4L,TOX,LUC7L3,BAZ2B,ERC1,SYNE1,RALYL,MAGI3,FHOD3,ARL15,NAALADL2,JMJD1C,PTK2,GRIP1,PPP2R3A,KANSL1,PLXDC2,SBF2,TNRC6A,PKHD1,DLG2,KCNIP4,NR3C2,WDFY3,PAN3,NLK		Pubmed	24189400	Perturbation of the mutated EGFR interactome identifies vulnerabilities and resistance mechanisms.	Pubmed	3.357e-31	1.501e-26	1.787e-28	2.017e-27	34	256	HLA-A,HLA-B,GAPDH,RPS2,B2M,RPS14,RPS15,ACTG1,RPS16,RPS27,RPS27A,NDUFA4,HNRNPA2B1,DDX5,HNRNPU,RPL23,S100A10,PKM,HSPA9,HSP90AA1,HSP90AB1,HSPD1,HNRNPDL,HACD3,ANXA2,CANX,HNRNPA3,EEF1A1,MYL12A,PDIA6,ATP1A1,MYL12B,ATP5F1A,ATP5F1C
	PGK1	1.10227e-24	3.47459e-20	0.727123	0.268	0.071	18			MicroRNA	hsa-miR-3137:mirSVR_lowEffct	hsa-miR-3137:mirSVR_nonconserved_lowEffect-0.1-0.5	MicroRNA.org	1.702e-21	7.693e-18	8.362e-20	7.521e-19	31	1412	KANSL1L,FAM172A,SORBS2,PDE4D,SH3RF1,ANK3,MYO9A,ARGLU1,COBLL1,FBXL17,FNDC3A,PTH2R,GRIP1,AGBL4,MAGI2,ARHGAP6,KANSL1,PTPRG,PLXDC2,FGD4,RABGAP1L,SETBP1,SCAPER,PKHD1,NCOA1,FOXP1,PRKG1,SPIDR,MAPK10,IMMP2L,NLK		Pubmed	17634366	Proteolipid protein is required for transport of sirtuin 2 into CNS myelin.	Pubmed	9.926e-31	4.44e-26	5.223e-28	5.895e-27	29	161	ATP6V1A,GAPDH,ACTG1,RPS27A,UBC,PKM,ALDOA,HSPA9,HSP90AA1,CA2,HSPD1,EZR,CANX,PPIA,LDHB,PDIA3,EEF1A1,CRYAB,PEBP1,PRDX1,ATP1A1,SEPT7,ATP1B1,ENO1,ATP5F1A,SOD1,SOD2,ATP5F1B,ATP5F1C
	ZFP36L1	1.5574e-24	4.90923e-20	0.570216	0.411	0.17	18			MicroRNA	hsa-miR-1271-5p:TargetScan	hsa-miR-1271-5p	TargetScan	1.909e-21	8.627e-18	9.177e-20	8.254e-19	26	866	GPHN,MAGI1,FNDC3B,ERBB4,PDE4D,MYO9A,ESRRG,SAMD12,MECOM,MAGI3,PARD3B,EXT1,JMJD1C,ADK,ARHGAP6,NF1,PTPRG,PLXDC2,ATXN1,FGD4,KIAA1217,SCN2A,FOXP1,PAN3,PDE7B,CCSER1		Pubmed	17220478	Proteomics analysis of the interactome of N-myc downstream regulated gene 1 and its interactions with the androgen response program in prostate cancer cells.	Pubmed	1.173e-30	5.245e-26	6.099e-28	6.883e-27	22	63	RPL24,RPS6,RPS8,RPS9,ACTG1,RPS16,RPS20,NCL,DDX5,HNRNPU,PKM,KIF5B,HSP90AA1,CANX,XRCC5,LDHA,PABPC1,EEF2,CNDP2,ATP1A1,RPL3,RPL4
	COX7C	2.17925e-24	6.86942e-20	0.701075	0.26	0.066	18			MicroRNA	hsa-miR-96-5p:TargetScan	hsa-miR-96-5p	TargetScan	1.909e-21	8.627e-18	9.177e-20	8.254e-19	26	866	GPHN,MAGI1,FNDC3B,ERBB4,PDE4D,MYO9A,ESRRG,SAMD12,MECOM,MAGI3,PARD3B,EXT1,JMJD1C,ADK,ARHGAP6,NF1,PTPRG,PLXDC2,ATXN1,FGD4,KIAA1217,SCN2A,FOXP1,PAN3,PDE7B,CCSER1		Pubmed	22304920	PKC? promotes oncogenic functions of ATF2 in the nucleus while blocking its apoptotic function at mitochondria.	Pubmed	6.751e-30	3.019e-25	3.471e-27	3.917e-26	27	136	TPM4,HSP90B1,GAPDH,ACADVL,NACA,S100A10,PKM,ALDOA,HSP90AA1,HSPD1,KRT8,KRT18,CANX,RTN4,LDHA,LDHB,YWHAB,PDIA3,ARF1,GSTP1,EEF2,HADHA,ATP1A1,TACSTD2,ENO1,ATP5F1B,TPI1
	RPL41	2.18045e-24	6.87322e-20	0.716977	0.263	0.069	18			MicroRNA	hsa-miR-142-3p:mirSVR_highEffct	hsa-miR-142-3p:mirSVR_conserved_highEffect-0.5	MicroRNA.org	2.02e-21	9.131e-18	9.512e-20	8.554e-19	25	773	RAD51B,TANC2,KANSL1L,AKT3,RBPMS,PDE8A,ANK3,STAG1,OXR1,LUC7L3,ESRRG,FNDC3A,ARL15,NF1,FGD4,SCN2A,SBF2,DLG2,KCNIP4,NR3C2,CGNL1,SPAG16,MBD5,GOLGA4,CCSER1		Pubmed	6188845	Immunochemical accessibility of ribosomal protein S4 in the 30 S ribosome. The interaction of S4 with S5 and S12.	Pubmed	1.23e-29	5.502e-25	6.253e-27	7.057e-26	16	22	RPS2,RPS4X,RPS5,RPS6,RPS7,RPS8,RPS9,RPS11,RPS12,RPS13,RPS14,RPS15,RPS16,RPS18,RPS19,RPS20
	PLSCR1	2.91294e-24	9.18217e-20	0.665308	0.306	0.098	18			MicroRNA	hsa-miR-338-5p:PITA	hsa-miR-338-5p:PITA_TOP	PITA	2.02e-21	9.131e-18	9.512e-20	8.554e-19	25	773	SOX6,TANC2,COL4A5,MAGI1,OXR1,BAZ2B,COBLL1,ESRRG,MECOM,MAGI3,FNDC3A,ARL15,JMJD1C,NF1,PTPRM,ATXN1,PLEKHA5,PRKG1,SSH2,WDFY3,LRBA,PAN3,MBD5,MPPED2,ABTB2		Pubmed	25796446	Aerobic glycolysis tunes YAP/TAZ transcriptional activity.	Pubmed	3.572e-29	1.598e-24	1.795e-26	2.026e-25	28	162	RPL21,RPL24,EPRS,HSP90B1,RPS4X,RPS6,RPS8,NCL,HNRNPA2B1,RPL10A,NPM1,YBX1,RTN4,RPL14,XRCC5,YWHAB,PDIA3,PRDX6,EEF1A1,IGFBP7,RPL13A,RPL6,RPL7A,RPL9,RPL15,HNRNPR,RPL18,RPL19
	RPL34	5.15298e-24	1.62432e-19	0.600625	0.335	0.116	18			MicroRNA	hsa-miR-101:mirSVR_lowEffct	hsa-miR-101:mirSVR_conserved_lowEffect-0.1-0.5	MicroRNA.org	2.237e-21	1.011e-17	1.042e-19	9.375e-19	35	1956	STARD13,FAM172A,SORBS2,PDE4D,WWOX,PDE8A,TOX,NEBL,STAG1,MYO1E,TRIO,BAZ2B,RALYL,KCTD8,MAGI3,FNDC3A,FHOD3,SNX29,ARID1B,UBE2E2,PLXDC2,TRPM3,ATXN1,FGD4,NFIB,KIAA1217,PRKCA,PLEKHA5,RORA,NR3C2,WDFY3,SPAG16,ABTB2,GOLGA4,WDR72		Pubmed	7671812	Isolation of novel tissue-specific genes from cDNA libraries representing the individual tissue constituents of the gastrulating mouse embryo.	Pubmed	4.157e-29	1.859e-24	2.047e-26	2.311e-25	38	404	ATP6V1A,SERBP1,SPTBN1,NACA,RPS9,RPS14,ACTG1,RPS20,RPS25,HNRNPU,SLC38A1,S100A10,PKM,KIF5B,METAP2,HSP90AA1,HSP90AB1,EZR,KRT8,SRSF3,RBBP8,COX4I1,GPX1,APLP2,RPSA,RPL14,APP,EEF1D,PDIA6,ASAH1,GUK1,FTH1,CHCHD2,ENO1,CTSH,ATP5F1A,RPL8,ATP5F1C
	GPRC5C	5.58855e-24	1.76162e-19	0.676833	0.27	0.074	18			MicroRNA	hsa-miR-935:mirSVR_lowEffct	hsa-miR-935:mirSVR_nonconserved_lowEffect-0.1-0.5	MicroRNA.org	2.472e-21	1.117e-17	1.14e-19	1.025e-18	33	1687	SOX6,RAD51B,ZFAND3,FRAS1,FAM172A,RBPMS,TCF12,TOX,LUC7L3,SYNE1,ESRRG,KCTD8,GLIS3,DACH1,FBXL17,EPB41L4A,JMJD1C,GRIP1,MAGI2,SCN2A,SETBP1,SCAPER,SSH2,SPIDR,LRBA,PAN3,SPAG16,MAPK10,PDE7B,ABTB2,GOLGA4,NLK,WDR72		Pubmed	26527279	Analysis of the Histone H3.1 Interactome: A Suitable Chaperone for the Right Event.	Pubmed	4.165e-29	1.863e-24	2.047e-26	2.311e-25	29	182	RPL24,RPL31,RPL32,SERBP1,RPL37A,SPTBN1,RPS7,RPS12,RPS14,ACTG1,RPS18,RPS20,CHD4,RPS27A,PFKFB3,RPS28,HSPD1,NPM1,KRT18,DSP,RPL14,XRCC5,PABPC1,EEF1A1,CNBP,SF3B1,RPL35,RPL7A,RPL19
	UBA52	9.42488e-24	2.97091e-19	0.607054	0.275	0.077	18			MicroRNA	hsa-miR-335:mirSVR_lowEffct	hsa-miR-335:mirSVR_conserved_lowEffect-0.1-0.5	MicroRNA.org	2.506e-21	1.133e-17	1.144e-19	1.029e-18	35	1963	GPHN,MACC1,FRAS1,PDE4D,TCF12,NEBL,OXR1,SYNE1,COBLL1,KCTD8,FBXL17,FHOD3,MED13L,EPB41L4A,PNISR,JMJD1C,FAF1,BMPR1B,PPP2R3A,KANK1,PTPRM,PIK3C2G,PAX8,KIAA1217,RABGAP1L,SCN2A,TNRC6A,NR3C2,LIMCH1,PRKG1,SPIDR,ZCCHC7,PDE7B,ABTB2,NLK		Pubmed	22174317	Host cell interactome of HIV-1 Rev includes RNA helicases involved in multiple facets of virus production.	Pubmed	7.307e-29	3.268e-24	3.552e-26	4.009e-25	30	206	HSP90B1,RPL32,GAPDH,RPS2,RPS3A,RPS4X,RPS5,RPS6,SPTBN1,NAP1L1,RPS23,RPS25,RPS27A,HNRNPA2B1,DDX5,HNRNPU,RPL23,FAU,HNRNPDL,NPM1,HNRNPA3,RPSA,PPIB,PABPC1,EEF1A1,H3F3B,PTGES3,RPL3,RPL6,HNRNPR
	C12orf75	1.04335e-23	3.28883e-19	0.693275	0.251	0.063	18			MicroRNA	hsa-miR-219-2-3p:mirSVR_lowEffct	hsa-miR-219-2-3p:mirSVR_nonconserved_lowEffect-0.1-0.5	MicroRNA.org	2.818e-21	1.274e-17	1.274e-19	1.145e-18	34	1830	AHI1,SORBS2,PDE8A,NEDD4L,ANK3,NEBL,STAG1,OXR1,ARGLU1,TBC1D5,ESRRG,RALYL,MAGI3,MED13L,JMJD1C,ARHGAP6,SLC8A1,BRAF,PLXDC2,PIK3C2G,FGD4,NFIB,SBF2,MACROD2,DLG2,LIMCH1,SPAG16,MBD5,MPPED2,SDK1,MAML3,NLK,EXOC4,WDR72		Pubmed	23151878	Cleavage and polyadenylation specificity factor 1 (CPSF1) regulates alternative splicing of interleukin 7 receptor (IL7R) exon 6.	Pubmed	2.15e-28	9.617e-24	1.034e-25	1.167e-24	23	90	RPL30,RPL31,SRP14,RPS20,NCL,DDX5,HNRNPU,PTMA,CIRBP,FAU,HNRNPDL,SRSF3,YBX1,HNRNPA3,RPSA,PABPC1,SF3B1,RPL6,RPL7,RPL8,RPL15,HNRNPR,RPL18
	ARPC2	1.46882e-23	4.63002e-19	0.713369	0.255	0.066	18			MicroRNA	hsa-miR-4325:mirSVR_lowEffct	hsa-miR-4325:mirSVR_nonconserved_lowEffect-0.1-0.5	MicroRNA.org	3.053e-21	1.38e-17	1.366e-19	1.229e-18	31	1441	FNDC3B,PDE4D,STAG1,BAZ2B,RALYL,FBXL17,MECOM,FNDC3A,PDE10A,PNISR,NAALADL2,MAGI2,SLC8A1,KANK1,UBE2E2,ATXN1,FGD4,NFIB,KIAA1217,RABGAP1L,SETBP1,MACROD2,NCOA1,PLEKHA5,RORA,PRKN,LIMCH1,WDFY3,MAPK10,PDE7B,MAML3		Pubmed	28561026	R2TP/Prefoldin-like component RUVBL1/RUVBL2 directly interacts with ZNHIT2 to regulate assembly of U5 small nuclear ribonucleoprotein.	Pubmed	1.374e-27	6.146e-23	6.539e-25	7.379e-24	33	300	RPL21,RPL24,RPL30,RPL31,SERBP1,RPLP0,RPLP2,RPS2,RPS3A,RPS8,RPS16,CHD4,DDX5,HSP90AA1,HSP90AB1,NPM1,CCT6A,SF3B1,ASAH1,ATP1A1,RPL3,RPL4,RPL6,RPL7,RPL7A,ATP5F1A,RPL8,RPL11,RPL12,RPL13,ATP5F1B,RPL18,RPL19
	MT2A	2.70674e-23	8.53219e-19	0.751436	0.275	0.083	18			MicroRNA	hsa-miR-633:mirSVR_lowEffct	hsa-miR-633:mirSVR_nonconserved_lowEffect-0.1-0.5	MicroRNA.org	3.226e-21	1.458e-17	1.43e-19	1.286e-18	34	1838	SOX6,THSD4,MAGI1,KANSL1L,MACC1,RBPMS,SORBS2,TCF12,NEDD4L,OXR1,TRIO,COBLL1,KCTD8,GLIS3,DACH1,MECOM,MAGI3,FNDC3A,TEX41,PTK2,MAGI2,PTPRG,BRAF,ATXN1,FGD4,NFIB,KCNJ15,SCAPER,PLEKHA5,RORA,PRKG1,GOLGA4,EXOC4,WDR72		Pubmed	9507200	Isolation of genes identified in mouse renal proximal tubule by comparing different gene expression profiles.	Pubmed	3.21e-27	1.436e-22	1.512e-24	1.706e-23	22	86	RPLP0,SPP1,RPS2,RPS8,RPS15,RPS18,RPS24,RPS28,SAT1,HSP90AA1,HSP90AB1,YBX1,APP,LDHA,LDHB,PRDX1,FTH1,RPL13A,ATP1B1,ENO1,RPL10,RPL19
	LAPTM4A	3.38811e-23	1.068e-18	0.672364	0.263	0.072	18			MicroRNA	hsa-miR-485-3p:mirSVR_highEffct	hsa-miR-485-3p:mirSVR_nonconserved_highEffect-0.5	MicroRNA.org	3.445e-21	1.557e-17	1.512e-19	1.36e-18	30	1325	TANC2,MAGI1,KANSL1L,AKT3,SORBS2,ANK3,STAG1,MYO1E,SYNE1,COBLL1,DACH1,MECOM,PDE10A,AGBL4,MAGI2,ARHGAP6,SLC8A1,PTPRG,PTPRM,FGD4,KIAA1217,RABGAP1L,SCAPER,TNRC6A,LIMCH1,SPIDR,ABTB2,BICC1,NLK,CCSER1		Pubmed	19805454	Quantitative nanoproteomics for protein complexes (QNanoPX) related to estrogen transcriptional action.	Pubmed	7.774e-27	3.477e-22	3.622e-24	4.088e-23	20	64	RPLP0,GAPDH,RPS2,RPS3A,RPS13,RPS14,RPS16,RPS18,RPS24,YBX1,ANXA2,HNRNPA3,XRCC5,PABPC1,SF3B1,RPL7,RPL11,RPL13,ATP5F1B,RPL18
	TAX1BP1	5.36201e-23	1.69021e-18	0.538361	0.493	0.252	18			MicroRNA	hsa-miR-30a:mirSVR_highEffct	hsa-miR-30a:mirSVR_conserved_highEffect-0.5	MicroRNA.org	4.438e-21	2.006e-17	1.929e-19	1.735e-18	34	1857	MAGI1,RBPMS,SORBS2,PDE4D,SH3RF1,NEDD4L,TOX,STAG1,OXR1,BAZ2B,SYNE1,TBC1D5,KCTD8,FBXL17,MAGI3,FNDC3A,FHOD3,ARL15,PNISR,NAALADL2,AGBL4,MAGI2,NF1,PIK3C2G,RABGAP1L,SCN2A,TNRC6A,KCNIP4,LIMCH1,WDFY3,PRKAG2,GOLGA4,NLK,EXOC4		Pubmed	25756610	DNA damage shifts circadian clock time via Hausp-dependent Cry1 stabilization.	Pubmed	8.912e-27	3.986e-22	4.11e-24	4.638e-23	27	175	EPRS,RPS2,RPS6,RPS14,NCL,RPS27A,HNRNPU,UBB,PKM,HSP90AA1,HSP90AB1,HSPD1,HNRNPDL,NPM1,RANBP2,HNRNPA3,XRCC5,YWHAB,PABPC1,EEF1A1,CCT6A,EEF2,EIF4A2,PRDX1,ATP1A1,ATP5F1A,RPL10
	MAL2	5.62806e-23	1.77408e-18	0.6253	0.361	0.145	18			MicroRNA	hsa-miR-519a:mirSVR_lowEffct	hsa-miR-519a:mirSVR_nonconserved_lowEffect-0.1-0.5	MicroRNA.org	4.52e-21	2.043e-17	1.946e-19	1.75e-18	33	1721	ERBB4,RBPMS,SORBS2,PDE4D,NEDD4L,MYO9A,SYNE1,GLIS3,PWRN1,FBXL17,MAGI3,SNX29,ADK,MAGI2,SLC8A1,UBE2E2,ATXN1,PIK3C2G,NFIB,TNRC6A,PKHD1,NCOA1,DLG2,RORA,NR3C2,SSH2,ZCCHC7,PAN3,SPAG16,MBD5,ABTB2,GOLGA4,CCSER1		Pubmed	23798571	Novel, gel-free proteomics approach identifies RNF5 and JAMP as modulators of GPCR stability.	Pubmed	1.962e-26	8.776e-22	8.955e-24	1.011e-22	26	160	HSP90B1,RPLP1,HLA-B,HLA-C,GAPDH,RPS5,ACTG1,NDUFA4,HNRNPA2B1,HNRNPU,UBB,UBC,GNAS,HSPA9,HSPD1,RANBP2,CALM1,CANX,EEF1A1,EEF1D,PDIA6,EEF2,ATP1A1,ATP5F1A,ATP5F1B,ATP5F1C
	BTG2	8.48915e-23	2.67595e-18	0.610464	0.361	0.142	18			MicroRNA	hsa-miR-135b:mirSVR_lowEffct	hsa-miR-135b:mirSVR_conserved_lowEffect-0.1-0.5	MicroRNA.org	4.743e-21	2.144e-17	2.023e-19	1.819e-18	34	1861	THSD4,MAGI1,FAM172A,RBPMS,PDE8A,TOX,STAG1,OXR1,LUC7L3,BAZ2B,RALYL,PWRN1,EPB41L4A,NAALADL2,GRIP1,AGBL4,ARID1B,NF1,KANSL1,TRPM3,FGD4,KIAA1217,RABGAP1L,SETBP1,FER,NCOA1,DLG2,KCNIP4,MAML2,SSH2,IMMP2L,PDE7B,NLK,CCSER1		Pubmed	24980433	MDM2 mediates nonproteolytic polyubiquitylation of the DEAD-Box RNA helicase DDX24.	Pubmed	1.398e-25	6.253e-21	6.316e-23	7.128e-22	18	50	RPS2,RPS3A,RPS6,RPS7,RPS9,RPS14,RPS19,NCL,RPS25,UBE2D3,NPM1,EZR,XRCC5,YWHAB,HADHA,RPL3,RPL9,RPL11
	MTATP6P1	1.24592e-22	3.9274e-18	0.578941	0.35	0.134	18			MicroRNA	hsa-miR-924:mirSVR_lowEffct	hsa-miR-924:mirSVR_nonconserved_lowEffect-0.1-0.5	MicroRNA.org	5.021e-21	2.269e-17	2.121e-19	1.908e-18	33	1727	GPHN,COL4A5,FRAS1,SH3RF1,NEDD4L,TOX,NEBL,TBC1D5,COBLL1,MECOM,MAGI3,TMTC2,PNISR,TEX41,ARHGAP6,BMPR1B,KANSL1,BRAF,PLXDC2,PTPRM,NFIB,SBF2,MACROD2,SCAPER,SIK2,FOXP1,PRKG1,SSH2,PRKAG2,FHIT,MPPED2,GOLGA4,NLK		Pubmed	20000738	Proteomic dissection of cell type-specific H2AX-interacting protein complex associated with hepatocellular carcinoma.	Pubmed	2.017e-25	9.021e-21	9.021e-23	1.018e-21	22	102	HSP90B1,RPLP2,NACA,HNRNPA2B1,PGK1,CLU,BTF3,PKM,ALDOA,HSPA9,HSP90AA1,HNRNPDL,ANXA2,PPIA,LDHB,YWHAB,PABPC1,PRDX6,PDIA6,ENO1,SOD2,HNRNPR
	ATP1A1	1.28435e-22	4.04854e-18	0.543738	0.477	0.24	18			MicroRNA	hsa-miR-562:mirSVR_lowEffct	hsa-miR-562:mirSVR_nonconserved_lowEffect-0.1-0.5	MicroRNA.org	5.093e-21	2.302e-17	2.131e-19	1.917e-18	32	1595	SOX6,THSD4,KANSL1L,AKT3,FRAS1,FAM172A,AHI1,PDE4D,PDE8A,LUC7L3,SYNE1,RALYL,FNDC3A,EPB41L4A,ARHGAP6,SLC8A1,KANK1,UBE2E2,KANSL1,PIK3C2G,NFIB,SCAPER,NCOA1,PRKCA,DLG2,KCNIP4,RERE,LRBA,CADPS2,MBD5,SMYD3,NLK		Pubmed	11401437	A complete map of the human ribosomal protein genes: assignment of 80 genes to the cytogenetic map and implications for human disorders.	Pubmed	3.634e-25	1.626e-20	1.609e-22	1.816e-21	15	27	RPL21,RPL24,RPL37A,RPL41,RPLP0,RPLP1,RPLP2,RPS4X,RPL14,RPL35,RPL3,RPL4,RPL6,RPL7A,RPL19
	RPL23	8.38859e-22	2.64425e-17	0.583645	0.316	0.113	18			MicroRNA	hsa-miR-29a-3p:TargetScan	hsa-miR-29a-3p	TargetScan	5.829e-21	2.635e-17	2.374e-19	2.135e-18	26	906	COL4A5,AKT3,FRAS1,ANK3,NEBL,ERC1,GLIS3,EXT1,JMJD1C,GRIP1,ARID1B,PLXDC2,ATXN1,FGD4,NFIB,SBF2,DLG2,FOXP1,RORA,PRKG1,RERE,MAPK8,MBD5,MAPK10,SDK1,CDK6		Pubmed	22079093	Proteomic analysis of the 20S proteasome (PSMA3)-interacting proteins reveals a functional link between the proteasome and mRNA metabolism.	Pubmed	8.921e-25	3.99e-20	3.912e-22	4.415e-21	21	93	HSP90B1,GAPDH,NCL,HNRNPA2B1,PGK1,DDX5,PKM,ALDOA,HSPA9,HSP90AA1,HSP90AB1,HSPD1,XRCC5,LDHA,EEF1A1,CCT6A,EEF2,ASAH1,ENO1,ATP5F1B,TPI1
	CA12	1.03646e-21	3.26712e-17	0.508934	0.484	0.244	18			MicroRNA	hsa-miR-29b-3p:TargetScan	hsa-miR-29b-3p	TargetScan	5.829e-21	2.635e-17	2.374e-19	2.135e-18	26	906	COL4A5,AKT3,FRAS1,ANK3,NEBL,ERC1,GLIS3,EXT1,JMJD1C,GRIP1,ARID1B,PLXDC2,ATXN1,FGD4,NFIB,SBF2,DLG2,FOXP1,RORA,PRKG1,RERE,MAPK8,MBD5,MAPK10,SDK1,CDK6		Pubmed	26460568	Kelch Domain of Gigaxonin Interacts with Intermediate Filament Proteins Affected in Giant Axonal Neuropathy.	Pubmed	1.296e-24	5.796e-20	5.627e-22	6.35e-21	26	187	RPLP0,RPS2,RPS3A,RPS4X,RPS5,RPS6,RPS8,RPS9,RPS13,ACTG1,NCL,RPS27A,HNRNPU,HSPA9,HSP90AA1,HSP90AB1,HSPD1,NPM1,RPSA,PABPC1,CCT6A,EEF2,PRDX1,RPL4,RPL8,RPL13
	ACTR2	1.26058e-21	3.9736e-17	0.634449	0.264	0.08	18			MicroRNA	hsa-miR-29c-3p:TargetScan	hsa-miR-29c-3p	TargetScan	5.829e-21	2.635e-17	2.374e-19	2.135e-18	26	906	COL4A5,AKT3,FRAS1,ANK3,NEBL,ERC1,GLIS3,EXT1,JMJD1C,GRIP1,ARID1B,PLXDC2,ATXN1,FGD4,NFIB,SBF2,DLG2,FOXP1,RORA,PRKG1,RERE,MAPK8,MBD5,MAPK10,SDK1,CDK6		Pubmed	27129302	HEY1 functions are regulated by its phosphorylation at Ser-68.	Pubmed	1.454e-24	6.503e-20	6.253e-22	7.057e-21	21	95	RPS5,RPS7,RPS14,RPS16,RPS18,RPS19,RPS20,RPS25,HNRNPA2B1,DDX5,RPL23,FAU,HSP90AB1,EZR,YBX1,CCT6A,RPL8,RPL9,RPL11,RPL12,RPL15
	RSRP1	1.35942e-21	4.28517e-17	0.673124	0.278	0.09	18			MicroRNA	hsa-let-7f-2*:mirSVR_highEffct	hsa-let-7f-2*:mirSVR_nonconserved_highEffect-0.5	MicroRNA.org	5.977e-21	2.702e-17	2.412e-19	2.169e-18	33	1737	STARD13,GPHN,KANSL1L,AKT3,RBPMS,ANK3,TOX,STAG1,OXR1,MYO1E,MYO9A,BAZ2B,COBLL1,ESRRG,RALYL,MAGI3,SIK3,MED13L,GRIP1,ARHGAP6,SLC8A1,KCNJ15,PKHD1,CAMKMT,PRKAG2,MBD5,MAPK10,MPPED2,PDE7B,NLK,EXOC4,CCSER1,WDR72		Pubmed	19423573	A protein interaction network for the large conductance Ca(2+)-activated K(+) channel in the mouse cochlea.	Pubmed	2.171e-24	9.712e-20	9.25e-22	1.044e-20	24	149	TPT1,GAPDH,PSMA7,ACTG1,AIF1L,ALDOA,HSPA9,CA2,HSPD1,GPX1,LDHA,PPIA,LDHB,YWHAB,PDIA3,CRYAB,PEBP1,EIF4A2,ENO1,ATP5F1A,SOD2,RPL12,ATP5F1B,TPI1
	GABARAPL1	5.48138e-21	1.72784e-16	0.593665	0.274	0.087	18			MicroRNA	hsa-miR-297:mirSVR_lowEffct	hsa-miR-297:mirSVR_nonconserved_lowEffect-0.1-0.5	MicroRNA.org	6.121e-21	2.767e-17	2.448e-19	2.202e-18	32	1605	RAD51B,COL4A5,FNDC3B,AKT3,FRAS1,FAM172A,SORBS2,OXR1,BAZ2B,ERC1,RALYL,EPB41L4A,JMJD1C,TEX41,GRIP1,MAGI2,ARID1B,TRPM3,PAX8,KCNJ15,PKHD1,DLG2,CAMKMT,KAZN,CGNL1,WDFY3,SPIDR,CADPS2,MBD5,MAML3,EXOC4,WDR72		Pubmed	21942715	Proteomic dissection of the von Hippel-Lindau (VHL) interactome.	Pubmed	2.96e-24	1.324e-19	1.249e-21	1.409e-20	21	98	RPL30,RPLP0,RPS2,RPS3A,RPS5,RPS11,RPS14,RPS27,HNRNPA2B1,DDX5,HNRNPU,RPL10A,HNRNPDL,HNRNPA3,RPSA,RPL14,XRCC5,CCT6A,RPL7A,RPL12,HNRNPR
	SERBP1	7.12216e-21	2.24505e-16	0.587121	0.28	0.092	18			MicroRNA	hsa-miR-369-3p:PITA	hsa-miR-369-3p:PITA_TOP	PITA	7.32e-21	3.309e-17	2.902e-19	2.61e-18	22	553	FNDC3B,FAM172A,RBPMS,PDE4D,TCF12,OXR1,BAZ2B,ESRRG,KCTD8,DACH1,TNRC6B,TMTC2,JMJD1C,ARHGAP6,NF1,UBE2E2,PTPRM,NFIB,TNRC6A,PRKCA,MPPED2,PDE7B		Pubmed	16009940	Human ISG15 conjugation targets both IFN-induced and constitutively expressed proteins functioning in diverse cellular pathways.	Pubmed	3.573e-24	1.598e-19	1.494e-21	1.686e-20	24	152	RPL24,SERBP1,PSMA7,NACA,RPS27A,HNRNPA2B1,PGK1,HNRNPU,IQGAP1,PKM,ALDOA,HSP90AA1,HSP90AB1,HSPD1,EZR,ANXA2,XRCC5,LDHA,GSTP1,EEF2,PRDX1,ENO1,ATP5F1A,ATP5F1B
	CD46	7.78448e-21	2.45382e-16	0.576582	0.27	0.086	18			MicroRNA	hsa-miR-96:mirSVR_lowEffct	hsa-miR-96:mirSVR_conserved_lowEffect-0.1-0.5	MicroRNA.org	7.485e-21	3.383e-17	2.942e-19	2.646e-18	33	1750	THSD4,STARD13,KANSL1L,FNDC3B,FRAS1,RBPMS,TCF12,ANK3,TOX,STAG1,OXR1,SYNE1,COBLL1,FNDC3A,PDE10A,SNX29,PTK2,GRIP1,PTPRG,TRPM3,ATXN1,KIAA1217,SBF2,TNRC6A,FER,PLEKHA5,LIMCH1,SSH2,SPIDR,CADPS2,PCCA,EXOC4,CCSER1		Pubmed	25670202	Ski regulates Hippo and TAZ signaling to suppress breast cancer progression.	Pubmed	3.691e-24	1.651e-19	1.529e-21	1.725e-20	20	84	RPL30,RPLP0,RPS4X,RPS16,NCL,DDX5,HSPA9,HSP90AB1,HSPD1,RPL14,LDHA,PABPC1,PRDX1,HADHA,ATP1A1,RPL4,ATP5F1A,RPL12,ATP5F1B,RPL18
	RALBP1	1.28204e-20	4.04124e-16	0.471333	0.489	0.252	18			MicroRNA	hsa-miR-135a:mirSVR_lowEffct	hsa-miR-135a:mirSVR_conserved_lowEffect-0.1-0.5	MicroRNA.org	7.909e-21	3.575e-17	3.082e-19	2.772e-18	34	1892	THSD4,MAGI1,FAM172A,RBPMS,PDE8A,TOX,STAG1,OXR1,LUC7L3,BAZ2B,RALYL,PWRN1,EPB41L4A,NAALADL2,TEX41,GRIP1,AGBL4,ARID1B,NF1,KANSL1,TRPM3,FGD4,KIAA1217,RABGAP1L,SETBP1,FER,NCOA1,DLG2,KCNIP4,MAML2,SSH2,IMMP2L,PDE7B,NLK		Pubmed	8125298	Oligo-capping: a simple method to replace the cap structure of eukaryotic mRNAs with oligoribonucleotides.	Pubmed	5.802e-24	2.595e-19	2.381e-21	2.687e-20	65	1883	SERBP1,PSAP,RPLP0,ACADVL,PDK4,RPS4X,RPS5,NACA,BAG1,HLA-E,RTN3,GPRC5C,CD46,RPS27A,PTMA,SLC38A1,MGST3,WFDC2,BTF3,PKM,NUCKS1,RSRP1,ITM2C,GNAS,MMP7,CCNI,HSPA9,KRT8,KRT18,HACD3,GDF15,ANXA2,TMEM59,DUSP6,GPX1,APLP2,RPL14,XRCC5,TMBIM6,LDHA,AQP2,TGOLN2,EEF1A1,MYL12A,RHOA,EEF1D,PDIA6,ASAH1,PEBP1,EIF4A2,EIF4G2,CYSTM1,SARAF,FUCA1,SEPT7,RPL13A,ENO1,RPL4,RPL5,RPL7,RPL7A,RPL10,CDH16,RPL19,TPI1
	GUK1	1.30679e-20	4.11926e-16	0.562061	0.256	0.077	18			MicroRNA	hsa-miR-136:mirSVR_highEffct	hsa-miR-136:mirSVR_conserved_highEffect-0.5	MicroRNA.org	8.115e-21	3.668e-17	3.134e-19	2.819e-18	31	1491	COL4A5,FNDC3B,OXR1,SYNE1,ESRRG,RALYL,GPX3,MED13L,NAALADL2,JMJD1C,PTH2R,AGBL4,ARID1B,NF1,PTPRG,PLXDC2,FGD4,NFIB,KIAA1217,RABGAP1L,SCN2A,SETBP1,TNRC6A,PKHD1,PLEKHA5,SPIDR,LRBA,PCCA,GOLGA4,EXOC4,WDR72		Pubmed	21900206	A directed protein interaction network for investigating intracellular signal transduction.	Pubmed	6.038e-24	2.701e-19	2.455e-21	2.771e-20	51	1123	TPT1,EPRS,ATP6V1A,HSP90B1,SERBP1,PSAP,RPLP1,GAPDH,RPS2,PSMA7,NAP1L1,ACTG1,RPS27,RPS28,HNRNPA2B1,DDX5,UBA52,TSC22D1,UBC,UBE2D3,EID1,PKM,KIF5B,REEP5,PLSCR1,HSP90AB1,CA12,KRT8,RTN4,GPX1,RPL14,YWHAB,PRPF40A,EEF1A1,GSTM3,TXNIP,SF3B1,EIF4A2,PRKAR1A,TMSB4X,RPL35,EIF1,ATP1B1,RPL5,RPL7,RPL8,RPL10,RPL13,ATP5F1B,HNRNPR,TPI1
	RBBP8	1.57199e-20	4.95522e-16	0.545311	0.486	0.258	18			MicroRNA	hsa-miR-10a*:mirSVR_lowEffct	hsa-miR-10a*:mirSVR_nonconserved_lowEffect-0.1-0.5	MicroRNA.org	8.299e-21	3.751e-17	3.134e-19	2.819e-18	33	1756	COL4A5,MAGI1,KANSL1L,FRAS1,ZBTB20,SH3RF1,NEDD4L,TRIO,COBLL1,MECOM,MAGI3,FNDC3A,SIK3,PNISR,NAALADL2,GRIP1,ADK,MAGI2,NF1,KANSL1,BRAF,PTPRM,SBF2,TNRC6A,FER,NCOA1,PLEKHA5,NR3C2,MAML2,ZCCHC7,MPPED2,NLK,CCSER1		Pubmed	17081983	Global, in vivo, and site-specific phosphorylation dynamics in signaling networks.	Pubmed	7.222e-24	3.23e-19	2.91e-21	3.284e-20	59	1546	TPR,RPL24,RPL31,SERBP1,RPLP0,RPLP1,GAPDH,RPLP2,RPS2,RPS3A,RPS6,SPTBN1,SPTBN2,RPS13,NAP1L1,RTN3,NCL,CHD4,RPS27,PGK1,HNRNPU,IQGAP1,PTMA,CSDE1,UBB,UBC,RALBP1,PKM,NUCKS1,ALDOA,HSP90AA1,HSP90AB1,NPM1,RANBP2,KRT8,SMARCA5,DSTN,SRSF3,YBX1,ANXA2,CANX,RTN4,RPL14,PRPF40A,EEF1D,PDIA6,EEF2,SF3B1,PEBP1,SEC62,FTH1,PRKAR1A,CLINT1,HADHA,SEPT7,TACSTD2,PTGES3,RPL12,TPI1
	CNDP2	1.78046e-20	5.61236e-16	0.627355	0.264	0.084	18			MicroRNA	hsa-miR-30b:mirSVR_highEffct	hsa-miR-30b:mirSVR_conserved_highEffect-0.5	MicroRNA.org	8.306e-21	3.754e-17	3.134e-19	2.819e-18	34	1895	MAGI1,PDE4D,SH3RF1,NEDD4L,TOX,STAG1,OXR1,BAZ2B,SYNE1,TBC1D5,RALYL,KCTD8,FBXL17,MAGI3,FNDC3A,FHOD3,ARL15,PNISR,NAALADL2,AGBL4,MAGI2,ARHGAP6,NF1,PIK3C2G,RABGAP1L,SCN2A,SETBP1,TNRC6A,KCNIP4,LIMCH1,PDE7B,GOLGA4,NLK,EXOC4		Pubmed	16263121	A proteomic snapshot of the human heat shock protein 90 interactome.	Pubmed	9.117e-24	4.078e-19	3.641e-21	4.109e-20	16	40	RPLP0,GAPDH,RPS3A,RPS4X,RPS6,ACTG1,PGK1,PKM,ALDOA,HSP90AA1,HSP90AB1,RPSA,LDHA,EEF2,RPL5,RPL7
	AIF1L	2.36018e-20	7.43977e-16	0.606115	0.363	0.163	18			MicroRNA	hsa-miR-155*:mirSVR_highEffct	hsa-miR-155*:mirSVR_nonconserved_highEffect-0.5	MicroRNA.org	8.352e-21	3.775e-17	3.134e-19	2.819e-18	29	1248	STARD13,TANC2,COL4A5,KANSL1L,ZFAND3,FAM172A,OXR1,LUC7L3,BAZ2B,SYNE1,COBLL1,DACH1,TMTC2,FHOD3,SIK3,PTH2R,MAGI2,BMPR1B,NF1,TRPM3,FGD4,KIAA1217,SCAPER,PLEKHA5,PRKG1,RERE,SSH2,FHIT,SDK1		Pubmed	15303970	Characterization of Staufen 1 ribonucleoprotein complexes.	Pubmed	1.238e-23	5.536e-19	4.899e-21	5.529e-20	14	25	RPL21,RPLP0,RPS2,RPS3A,RPS6,RPS8,NCL,HNRNPU,RPL14,PABPC1,RPL6,RPL7A,RPL10,RPL15
	CXXC5	8.41049e-20	2.65116e-15	0.615998	0.259	0.084	18			MicroRNA	hsa-miR-1261:mirSVR_lowEffct	hsa-miR-1261:mirSVR_nonconserved_lowEffect-0.1-0.5	MicroRNA.org	8.389e-21	3.792e-17	3.134e-19	2.819e-18	30	1368	RAD51B,COL4A5,ERBB4,AHI1,ANK3,LUC7L3,BAZ2B,COBLL1,DACH1,MAGI3,FHOD3,EXT1,SIK3,BTBD9,EPB41L4A,TEX41,KANK1,PLXDC2,TRPM3,PTPRM,ATXN1,SBF2,SETBP1,SCAPER,FER,PLEKHA5,LIMCH1,RERE,SPAG16,MBD5		Pubmed	20195357	A comprehensive resource of interacting protein regions for refining human transcription factor networks.	Pubmed	3.237e-23	1.448e-18	1.27e-20	1.433e-19	25	188	EPRS,HSP90B1,RPL34,NAP1L1,NCL,RPS24,DDX5,CLU,PKM,GNAS,HSPA9,HSP90AA1,EZR,APLP2,APP,RHOA,EEF1D,SEC62,FTH1,PRKAR1A,TMSB4X,RPL35,RPL13A,SOD1,TPI1
	UBXN4	8.6968e-20	2.74141e-15	0.528316	0.411	0.199	18			MicroRNA	hsa-miR-154*:mirSVR_lowEffct	hsa-miR-154*:mirSVR_nonconserved_lowEffect-0.1-0.5	MicroRNA.org	8.65e-21	3.91e-17	3.159e-19	2.841e-18	32	1624	COL4A5,MAGI1,AKT3,AHI1,SH3RF1,ANK3,BAZ2B,COBLL1,RALYL,NAALADL2,ARHGAP6,SLC8A1,NF1,KANSL1,PTPRG,PLXDC2,TRPM3,PIK3C2G,FGD4,RABGAP1L,SBF2,SCAPER,FER,PKHD1,NCOA1,DLG2,CAMKMT,KAZN,PRKG1,ZCCHC7,PCCA,WDR72		Pubmed	15161933	Comprehensive proteomic analysis of interphase and mitotic 14-3-3-binding proteins.	Pubmed	3.687e-23	1.649e-18	1.434e-20	1.618e-19	24	167	RPLP0,GAPDH,RPLP2,NCL,PGK1,IQGAP1,RPL10A,ACSL4,PKM,KIF5B,NPM1,CALM1,ANXA2,LDHA,EEF1A1,PRDX1,HADHA,ENO1,RPL7,ATP5F1A,RPL15,ATP5F1B,RPL19,TPI1
	RPS28	1.97743e-19	6.23326e-15	0.566723	0.256	0.083	18			MicroRNA	hsa-miR-802:TargetScan	hsa-miR-802	TargetScan	8.655e-21	3.912e-17	3.159e-19	2.841e-18	18	286	PDE4D,LUC7L3,MYO9A,ARGLU1,BCAS3,ERC1,EXT1,MED13L,JMJD1C,PTPRG,ATXN1,NFIB,PLEKHA5,FOXP1,RORA,NR3C2,PAN3,MBD5		Pubmed	15592455	Immunoaffinity profiling of tyrosine phosphorylation in cancer cells.	Pubmed	7.032e-23	3.145e-18	2.711e-20	3.06e-19	30	326	RPL31,RPLP0,GAPDH,RPS3A,RPS13,CD46,PGK1,DDX5,HNRNPU,IQGAP1,RPL23,PKM,ALDOA,HSP90AB1,HSPD1,YBX1,RPSA,LDHA,LDHB,PABPC1,PRDX6,EEF1A1,PRDX1,SEPT7,EIF1,ENO1,RPL3,RPL7,RPL8,RPL12
	TGFBR1	2.6025e-19	8.20361e-15	0.416269	0.489	0.258	18			MicroRNA	hsa-miR-16-1*:mirSVR_highEffct	hsa-miR-16-1*:mirSVR_nonconserved_highEffect-0.5	MicroRNA.org	8.737e-21	3.949e-17	3.159e-19	2.841e-18	33	1759	GPHN,KANSL1L,TCF12,LUC7L3,TRIO,RALYL,DACH1,SAMD12,MECOM,MAGI3,TMTC2,FHOD3,ARL15,NAALADL2,SNX29,GRIP1,ADK,AGBL4,NF1,UBE2E2,KANSL1,PTPRG,KIAA1217,SCN2A,MACROD2,WDFY3,LRBA,MBD5,IMMP2L,PDE7B,MAML3,CCSER1,WDR72		Pubmed	28031328	Interactome Analysis Reveals a Novel Role for RAD6 in the Regulation of Proteasome Activity and Localization in Response to DNA Damage.	Pubmed	7.173e-23	3.209e-18	2.742e-20	3.095e-19	22	131	TPM4,TPR,ACAT1,SPTBN2,RPS9,SRP14,NCL,RPS23,HNRNPA2B1,RPL10A,RPL23,HNRNPDL,SRSF3,KRT19,YBX1,ANXA2,GSTP1,CCT6A,CD59,RPL35,RPL12,HNRNPR
	ACSL4	4.90908e-19	1.54744e-14	0.579136	0.304	0.118	18			MicroRNA	hsa-miR-616:mirSVR_lowEffct	hsa-miR-616:mirSVR_nonconserved_lowEffect-0.1-0.5	MicroRNA.org	8.737e-21	3.949e-17	3.159e-19	2.841e-18	33	1759	TANC2,COL4A5,MACC1,AHI1,PDE4D,PDE8A,NEDD4L,ANK3,BAZ2B,SYNE1,COBLL1,ESRRG,RALYL,KCTD8,FHOD3,EXT1,ARL15,EPB41L4A,SNX29,TRPM3,PIK3C2G,FGD4,RABGAP1L,SBF2,SCAPER,FER,PLEKHA5,ZCCHC7,PRKAG2,IMMP2L,MPPED2,PDE7B,EXOC4		Pubmed	25957688	Structural snapshots of actively translating human ribosomes.	Pubmed	7.584e-23	3.392e-18	2.875e-20	3.244e-19	13	21	RPL24,RPL30,RPL31,RPL32,RPL41,RPS23,RPS28,RPL10A,RPL6,RPL8,RPL11,RPL18,RPL19
	SF3B1	5.82066e-19	1.83479e-14	0.53791	0.355	0.16	18			MicroRNA	hsa-miR-892a:mirSVR_lowEffct	hsa-miR-892a:mirSVR_nonconserved_lowEffect-0.1-0.5	MicroRNA.org	1.167e-20	5.276e-17	4.187e-19	3.766e-18	33	1776	STARD13,KANSL1L,FNDC3B,RBPMS,AHI1,PDE4D,WWOX,TOX,STAG1,TRIO,GLIS3,DACH1,MECOM,FNDC3A,PNISR,NAALADL2,ADK,ARHGAP6,SLC8A1,ARID1B,UBE2E2,KANSL1,ATXN1,PIK3C2G,FGD4,RABGAP1L,SCN2A,SIK2,SPIDR,MBD5,PCCA,EXOC4,WDR72		Pubmed	24999758	Proteomic Analysis of the EWS-Fli-1 Interactome Reveals the Role of the Lysosome in EWS-Fli-1 Turnover.	Pubmed	9.843e-23	4.403e-18	3.7e-20	4.175e-19	33	425	RPL31,HINT1,RPLP0,GAPDH,RPLP2,SPTBN1,NACA,RPS19,RPS25,RPS27A,PGK1,PKM,NUCKS1,CA2,HNRNPDL,NPM1,SRSF3,ANXA2,CANX,HNRNPA3,RPSA,XRCC5,PPIA,PPIB,LDHB,PRPF40A,PDIA6,PTGES3,RPL7A,RPL8,SOD1,RPL12,TPI1
	MAL	6.53816e-19	2.06096e-14	0.524694	0.358	0.158	18			MicroRNA	hsa-miR-1272:mirSVR_lowEffct	hsa-miR-1272:mirSVR_nonconserved_lowEffect-0.1-0.5	MicroRNA.org	1.225e-20	5.538e-17	4.36e-19	3.921e-18	34	1919	NEBL,BCAS3,TBC1D5,RALYL,KCTD8,TMTC2,PDE10A,EPB41L4A,SNX29,SLC8A1,BMPR1B,PPP2R3A,UBE2E2,KANSL1,PLXDC2,TRPM3,ATXN1,FGD4,KIAA1217,RABGAP1L,KCNJ15,FER,SIK2,DLG2,PLEKHA5,PRKN,LIMCH1,WDFY3,ZCCHC7,FHIT,MPPED2,MAML3,NLK,WDR72		Pubmed	19190083	Characterization of exosome-like vesicles released from human tracheobronchial ciliated epithelium: a possible role in innate defense.	Pubmed	1.378e-22	6.164e-18	5.137e-20	5.797e-19	16	46	MYL6,GAPDH,GPRC5C,RPS27A,UBA52,UBB,UBC,PKM,EZR,CIB1,CALM1,ANXA2,PPIA,TSPAN1,GSTP1,CD59
	ACADVL	7.64802e-19	2.41081e-14	0.491275	0.363	0.158	18			MicroRNA	hsa-miR-487a:mirSVR_lowEffct	hsa-miR-487a:mirSVR_nonconserved_lowEffect-0.1-0.5	MicroRNA.org	1.403e-20	6.343e-17	4.956e-19	4.457e-18	32	1651	COL4A5,AKT3,RBPMS,AHI1,SH3RF1,PDE8A,ANK3,BAZ2B,BCAS3,RALYL,SIK3,ARHGAP6,SLC8A1,KANSL1,PLXDC2,TRPM3,FGD4,RABGAP1L,SBF2,SCAPER,FER,NCOA1,DLG2,CAMKMT,RORA,KAZN,PRKG1,WDFY3,ZCCHC7,PCCA,CCSER1,WDR72		Pubmed	23438482	Proteomic analysis of the NOS2 interactome in human airway epithelial cells.	Pubmed	2.372e-22	1.061e-17	8.768e-20	9.896e-19	22	138	RPL31,RPS3A,RPS4X,PSMA7,NAP1L1,RPS18,RPL23,HSPA9,HSP90AA1,HSP90AB1,HSPD1,NPM1,KRT8,CALM1,KRT18,HACD3,YBX1,XRCC5,CCT6A,PTGES3,RPL5,RPL7
	HLA-A	1.02416e-18	3.22835e-14	0.515609	0.265	0.092	18			MicroRNA	hsa-miR-516b*:mirSVR_lowEffct	hsa-miR-516b*:mirSVR_nonconserved_lowEffect-0.1-0.5	MicroRNA.org	1.714e-20	7.746e-17	5.959e-19	5.359e-18	34	1940	RAD51B,THSD4,COL4A5,FNDC3B,FRAS1,TCF12,WWOX,NEDD4L,TOX,NEBL,STAG1,BAZ2B,TBC1D5,COBLL1,FBXL17,MECOM,EXT1,SIK3,TEX41,SNX29,PTK2,SLC8A1,PPP2R3A,ARID1B,PAX8,TNRC6A,PKHD1,NR3C2,SSH2,FHIT,MBD5,MPPED2,SDK1,BICC1		Pubmed	16196087	Large-scale analysis of the human ubiquitin-related proteome.	Pubmed	3.112e-22	1.392e-17	1.141e-19	1.288e-18	29	313	RPLP0,HLA-A,HLA-C,RPLP2,PSMA7,RPS8,NACA,RPS11,RPS12,NAP1L1,RPS20,NCL,CHD4,HNRNPA2B1,HNRNPU,UBC,UBE2D3,HSPD1,NPM1,HNRNPA3,ACTR2,ARF1,CCT6A,PRKAR1A,HADHA,ATP5F1A,RPL9,HNRNPR,ATP5F1C
	PTMA	5.97369e-18	1.88303e-13	0.435813	0.422	0.211	18			MicroRNA	hsa-miR-516a-3p:mirSVR_lowEffct	hsa-miR-516a-3p:mirSVR_nonconserved_lowEffect-0.1-0.5	MicroRNA.org	1.714e-20	7.746e-17	5.959e-19	5.359e-18	34	1940	RAD51B,THSD4,COL4A5,FNDC3B,FRAS1,TCF12,WWOX,NEDD4L,TOX,NEBL,STAG1,BAZ2B,TBC1D5,COBLL1,FBXL17,MECOM,EXT1,SIK3,TEX41,SNX29,PTK2,SLC8A1,PPP2R3A,ARID1B,PAX8,TNRC6A,PKHD1,NR3C2,SSH2,FHIT,MBD5,MPPED2,SDK1,BICC1		Pubmed	23402259	Quantitative study of the interactome of PKC? involved in the EGF-induced tumor cell chemotaxis.	Pubmed	3.962e-22	1.772e-17	1.441e-19	1.626e-18	24	184	TPR,RPLP0,RPLP1,GAPDH,RPS5,RPS12,RPS28,JAK1,S100A10,PKM,HSP90AA1,HSP90AB1,NPM1,DSTN,YBX1,ANXA2,PRDX6,EEF1A1,EEF1D,EEF2,PRKAR1A,ENO1,ATP5F1A,RPL10
	METAP2	6.63482e-18	2.09143e-13	0.521491	0.281	0.106	18			MicroRNA	hsa-miR-144-3p:TargetScan	hsa-miR-144-3p	TargetScan	1.777e-20	8.03e-17	6.13e-19	5.513e-18	24	751	ERBB4,PDE4D,ANK3,MYO1E,BAZ2B,ESRRG,SAMD12,MAGI3,FNDC3A,MAGI2,BMPR1B,ATXN1,PAX8,NFIB,KIAA1217,SCN2A,FOXP1,RORA,LIMCH1,PDE7B,MAML3,BICC1,GOLGA4,NLK		Pubmed	25468996	E-cadherin interactome complexity and robustness resolved by quantitative proteomics.	Pubmed	7.969e-22	3.564e-17	2.874e-19	3.244e-18	36	565	RPL24,RPL34,SERBP1,HLA-C,RPS2,SPTBN1,SPTBN2,IQGAP1,SLC38A1,UBC,PKM,KIF5B,ALDOA,PLSCR1,HSP90AB1,EZR,KRT18,ANXA2,RTN4,RPL14,LDHA,YWHAB,PRDX6,EEF1A1,EEF1D,EEF2,PRDX1,EIF4G2,FTH1,PLEKHA1,CLINT1,SEPT7,ENO1,RPL6,RPL7A,RPL15
	CSDE1	6.80907e-18	2.14635e-13	0.472193	0.27	0.098	18			MicroRNA	hsa-miR-620:mirSVR_lowEffct	hsa-miR-620:mirSVR_nonconserved_lowEffect-0.1-0.5	MicroRNA.org	1.862e-20	8.415e-17	6.375e-19	5.733e-18	32	1667	SOX6,COL4A5,KANSL1L,FRAS1,ERBB4,SH3RF1,PDE8A,BAZ2B,BCAS3,TBC1D5,DACH1,FBXL17,TMTC2,FHOD3,SIK3,NAALADL2,GRIP1,MAGI2,ARHGAP6,PLXDC2,TRPM3,ATXN1,PIK3C2G,KIAA1217,MACROD2,FER,DLG2,PLEKHA5,SSH2,WDFY3,MBD5,CCSER1		Pubmed	19380743	Charting the molecular network of the drug target Bcr-Abl.	Pubmed	8.087e-22	3.617e-17	2.894e-19	3.266e-18	27	266	SERBP1,RPLP0,GAPDH,RPS5,SPTBN1,RPS7,RPS19,RPS20,RPS25,DDX5,HNRNPU,IQGAP1,RPL23,UBC,HSPA9,HSP90AA1,HSP90AB1,HSPD1,KRT8,KRT19,ANXA2,YWHAB,EEF1A1,CCT6A,EEF1D,PRDX1,CLINT1
	HNRNPDL	9.89573e-18	3.11933e-13	0.472704	0.338	0.146	18			MicroRNA	hsa-miR-1270:mirSVR_lowEffct	hsa-miR-1270:mirSVR_nonconserved_lowEffect-0.1-0.5	MicroRNA.org	2.206e-20	9.972e-17	7.498e-19	6.743e-18	33	1814	SOX6,GPHN,ZFAND3,ERBB4,PDE4D,SH3RF1,PDE8A,MYO9A,BAZ2B,BCAS3,TBC1D5,DACH1,TMTC2,FHOD3,NAALADL2,TEX41,GRIP1,ARHGAP6,ATXN1,FGD4,KIAA1217,MACROD2,FER,DLG2,PLEKHA5,RORA,PRKN,SSH2,WDFY3,CADPS2,MBD5,PDE7B,CCSER1		Pubmed	21151833	Transcriptional regulation of Oct4 by a long non-coding RNA antisense to Oct4-pseudogene 5.	Pubmed	1.2e-21	5.37e-17	4.262e-19	4.81e-18	15	41	RPL24,RPL30,RPL31,GAPDH,ACTG1,RPS19,NCL,RPS23,RPS25,SRSF3,KRT19,YBX1,PPIA,EEF1A1,EEF2
	HLA-E	1.29039e-17	4.06755e-13	0.460579	0.294	0.115	18			MicroRNA	hsa-miR-518a-5p:PITA	hsa-miR-518a-5p:PITA_TOP	PITA	2.48e-20	1.121e-16	8.302e-19	7.467e-18	21	506	TANC2,FNDC3B,ERBB4,SORBS2,TCF12,SYNE1,DACH1,SAMD12,TNRC6B,FNDC3A,SLC8A1,PTPRM,ATXN1,NFIB,KIAA1217,TNRC6A,KCNIP4,NR3C2,WDFY3,PAN3,PDE7B		Pubmed	17267499	NFX1-123 and poly(A) binding proteins synergistically augment activation of telomerase in human papillomavirus type 16 E6-expressing cells.	Pubmed	1.245e-21	5.571e-17	4.386e-19	4.95e-18	14	32	RPS3A,RPS19,NCL,HNRNPA2B1,DDX5,HNRNPU,SRSF3,YBX1,PABPC1,RPL13A,RPL3,RPL6,RPL7A,RPL13
	ARG2	2.47963e-17	7.81631e-13	0.549873	0.281	0.11	18			MicroRNA	hsa-miR-527:PITA	hsa-miR-527:PITA_TOP	PITA	2.48e-20	1.121e-16	8.302e-19	7.467e-18	21	506	TANC2,FNDC3B,ERBB4,SORBS2,TCF12,SYNE1,DACH1,SAMD12,TNRC6B,FNDC3A,SLC8A1,PTPRM,ATXN1,NFIB,KIAA1217,TNRC6A,KCNIP4,NR3C2,WDFY3,PAN3,PDE7B		Pubmed	26584622	Elf5-centered transcription factor hub controls trophoblast stem cell self-renewal and differentiation through stoichiometry-sensitive shifts in target gene networks.	Pubmed	1.908e-21	8.533e-17	6.667e-19	7.524e-18	19	95	RPL30,RPL31,RPL37A,RPS15,IQGAP1,RPL10A,RPL23,HSPA9,SMARCA5,RPL14,PRPF40A,RPL3,RPL4,RPL5,RPL7A,RPL9,RPL13,RPL15,RPL19
	HNRNPR	5.62998e-17	1.77468e-12	0.522372	0.259	0.095	18			MicroRNA	hsa-miR-20a:mirSVR_highEffct	hsa-miR-20a:mirSVR_conserved_highEffect-0.5	MicroRNA.org	2.505e-20	1.132e-16	8.327e-19	7.489e-18	32	1684	TANC2,KANSL1L,FNDC3B,AKT3,RBPMS,AHI1,SORBS2,NEDD4L,OXR1,SYNE1,RALYL,GLIS3,MAGI3,FNDC3A,SIK3,PPP2R3A,ARID1B,NF1,FGD4,RABGAP1L,SCN2A,MACROD2,TNRC6A,FER,PRKN,NR3C2,SSH2,WDFY3,SPIDR,ZCCHC7,MBD5,CCSER1		Pubmed	18697920	The role of human ribosomal proteins in the maturation of rRNA and ribosome production.	Pubmed	2.401e-21	1.074e-16	8.326e-19	9.397e-18	11	14	RPS6,RPS7,RPS15,RPS16,RPS19,RPS24,RPS28,RPL14,RPL5,RPL7,RPL11
	IQGAP1	8.57636e-17	2.70344e-12	0.444504	0.361	0.17	18			MicroRNA	hsa-miR-30c:PITA	hsa-miR-30c:PITA_TOP	PITA	2.793e-20	1.263e-16	8.954e-19	8.053e-18	25	863	KANSL1L,PDE4D,SH3RF1,NEDD4L,TOX,STAG1,OXR1,BAZ2B,ESRRG,FBXL17,TNRC6B,MAGI3,FNDC3A,FHOD3,ARL15,NAALADL2,MAGI2,NF1,ATXN1,NFIB,SCN2A,TNRC6A,SSH2,GOLGA4,NLK		Pubmed	19167051	Importin 8 is a gene silencing factor that targets argonaute proteins to distinct mRNAs.	Pubmed	6.617e-21	2.96e-16	2.277e-18	2.569e-17	19	101	RPL24,RPS5,SPTBN1,RPS9,RPS11,RPS18,RPS20,JAK1,RPL23,HSPA9,HSP90AA1,HSP90AB1,YBX1,EEF1A1,PRDX1,RPL35,PTGES3,RPL11,ATP5F1C
	UBE2D3	1.92126e-16	6.05621e-12	0.439446	0.328	0.145	18			MicroRNA	hsa-miR-30d:PITA	hsa-miR-30d:PITA_TOP	PITA	2.793e-20	1.263e-16	8.954e-19	8.053e-18	25	863	KANSL1L,PDE4D,SH3RF1,NEDD4L,TOX,STAG1,OXR1,BAZ2B,ESRRG,FBXL17,TNRC6B,MAGI3,FNDC3A,FHOD3,ARL15,NAALADL2,MAGI2,NF1,ATXN1,NFIB,SCN2A,TNRC6A,SSH2,GOLGA4,NLK		Pubmed	22113938	A bead-based approach for large-scale identification of in vitro kinase substrates.	Pubmed	1.029e-20	4.603e-16	3.514e-18	3.966e-17	22	163	SERBP1,RPLP0,RPLP1,RPS18,NCL,CHD4,HNRNPA2B1,CIRBP,HSP90AA1,HSP90AB1,HNRNPDL,NPM1,YBX1,CANX,PRPF40A,EEF1D,PDIA6,SF3B1,RPL5,RPL6,ATP5F1A,RPL13
	ATP6V1A	2.14817e-16	6.77145e-12	0.446424	0.318	0.139	18			MicroRNA	hsa-miR-30a:PITA	hsa-miR-30a:PITA_TOP	PITA	2.793e-20	1.263e-16	8.954e-19	8.053e-18	25	863	KANSL1L,PDE4D,SH3RF1,NEDD4L,TOX,STAG1,OXR1,BAZ2B,ESRRG,FBXL17,TNRC6B,MAGI3,FNDC3A,FHOD3,ARL15,NAALADL2,MAGI2,NF1,ATXN1,NFIB,SCN2A,TNRC6A,SSH2,GOLGA4,NLK		Pubmed	20849852	Proliferating cell nuclear antigen in the cytoplasm interacts with components of glycolysis and cancer.	Pubmed	1.424e-20	6.371e-16	4.827e-18	5.447e-17	12	21	GAPDH,PGK1,ALDOA,CA2,ANXA2,RPSA,LDHA,PPIA,PRDX6,EEF1A1,ENO1,TPI1
	ANAPC16	2.76208e-16	8.70662e-12	0.434438	0.253	0.092	18			MicroRNA	hsa-miR-30e:PITA	hsa-miR-30e:PITA_TOP	PITA	2.793e-20	1.263e-16	8.954e-19	8.053e-18	25	863	KANSL1L,PDE4D,SH3RF1,NEDD4L,TOX,STAG1,OXR1,BAZ2B,ESRRG,FBXL17,TNRC6B,MAGI3,FNDC3A,FHOD3,ARL15,NAALADL2,MAGI2,NF1,ATXN1,NFIB,SCN2A,TNRC6A,SSH2,GOLGA4,NLK		Pubmed	16916647	Substrate and functional diversity of lysine acetylation revealed by a proteomics survey.	Pubmed	1.891e-20	8.459e-16	6.36e-18	7.178e-17	23	191	ACADVL,ACAT1,NDUFA4,RPL10A,ALDOA,HSPA9,HSP90AB1,NPM1,GPX1,PPIA,EEF1A1,MT2A,SERF2,TMSB10,ENO1,PTGES3,ATP5F1A,SOD1,SOD2,CYB5A,ATP5F1B,ATP5F1C,TPI1
	TGOLN2	6.54084e-16	2.0618e-11	0.451916	0.34	0.16	18			MicroRNA	hsa-miR-30b:PITA	hsa-miR-30b:PITA_TOP	PITA	2.793e-20	1.263e-16	8.954e-19	8.053e-18	25	863	KANSL1L,PDE4D,SH3RF1,NEDD4L,TOX,STAG1,OXR1,BAZ2B,ESRRG,FBXL17,TNRC6B,MAGI3,FNDC3A,FHOD3,ARL15,NAALADL2,MAGI2,NF1,ATXN1,NFIB,SCN2A,TNRC6A,SSH2,GOLGA4,NLK		Pubmed	1602151	Treatment of Haemophilus aphrophilus endocarditis with ciprofloxacin.	Pubmed	2.733e-20	1.223e-15	9.123e-18	1.03e-16	18	91	RPLP0,GAPDH,ACTG1,HNRNPA2B1,PGK1,ALDOA,CA2,HSPD1,ANXA2,PPIA,PDIA3,PRDX6,CCT6A,PDIA6,ENO1,ATP5F1A,ATP5F1B,TPI1
	SEC62	1.41013e-15	4.445e-11	0.403524	0.36	0.176	18			MicroRNA	hsa-miR-425:mirSVR_lowEffct	hsa-miR-425:mirSVR_conserved_lowEffect-0.1-0.5	MicroRNA.org	2.919e-20	1.319e-16	9.291e-19	8.356e-18	33	1831	RAD51B,MACC1,AKT3,FAM172A,SORBS2,PDE4D,TCF12,PDE8A,TOX,LUC7L3,MYO9A,RALYL,GLIS3,FBXL17,TMTC2,FNDC3A,FHOD3,MED13L,ARL15,PDE10A,JMJD1C,ADK,KANK1,PTPRG,TRPM3,TNRC6A,DLG2,RORA,PRKG1,SSH2,PRKAG2,PCCA,CCSER1		Pubmed	23000965	Systems-wide analysis of ubiquitylation dynamics reveals a key role for PAF15 ubiquitylation in DNA-damage bypass.	Pubmed	4.175e-20	1.868e-15	1.383e-17	1.561e-16	21	151	RPLP0,RPLP2,PSMA7,RPS8,NACA,RPS11,RPS12,RPS20,NCL,CHD4,HNRNPA2B1,HNRNPU,UBC,HNRNPA3,ACTR2,ARF1,PRKAR1A,HADHA,ATP5F1A,RPL9,HNRNPR
	RTN3	1.91611e-15	6.03995e-11	0.532681	0.26	0.106	18			MicroRNA	hsa-miR-576-3p:mirSVR_lowEffct	hsa-miR-576-3p:mirSVR_nonconserved_lowEffect-0.1-0.5	MicroRNA.org	3.162e-20	1.429e-16	9.996e-19	8.99e-18	34	1979	SOX6,RAD51B,GPHN,TANC2,ZFAND3,FRAS1,SORBS2,TOX,LUC7L3,BAZ2B,ESRRG,GLIS3,SAMD12,MECOM,SNX29,PTH2R,GRIP1,SLC8A1,BMPR1B,KANK1,NF1,TRPM3,RABGAP1L,SBF2,PRKCA,KCNIP4,PLEKHA5,RORA,NR3C2,WDFY3,FHIT,MAPK10,MAML3,EXOC4		Pubmed	23455922	Interlaboratory reproducibility of large-scale human protein-complex analysis by standardized AP-MS.	Pubmed	5.591e-20	2.501e-15	1.839e-17	2.075e-16	31	447	RPL31,RPS3A,RPS4X,RPS6,RPS11,RPS14,SRP14,RPS18,RPS19,RPS23,RPS27,RPS27A,NDUFA4,HNRNPA2B1,RPL23,PKM,HSPA9,HSP90AA1,HSP90AB1,HSPD1,PRDX6,CCT6A,EEF2,PRDX1,PRKAR1A,HADHA,RPL35,ATP1A1,ATP5F1A,RPL13,RPL19
	SPTBN1	3.14417e-15	9.91105e-11	0.413815	0.521	0.315	18			MicroRNA	hsa-miR-578:mirSVR_highEffct	hsa-miR-578:mirSVR_nonconserved_highEffect-0.5	MicroRNA.org	3.273e-20	1.479e-16	1.027e-18	9.239e-18	33	1838	MAGI1,KANSL1L,PDE4D,ANK3,MYO1E,LUC7L3,BAZ2B,COBLL1,KCTD8,MAGI3,TMTC2,FHOD3,EPB41L4A,PTK2,ADK,ARHGAP6,NF1,UBE2E2,PLXDC2,TRPM3,NFIB,MACROD2,FER,KAZN,PRKG1,SPAG16,MBD5,IMMP2L,ABTB2,SMYD3,NLK,CCSER1,WDR72		Pubmed	15231747	A protein interaction framework for human mRNA degradation.	Pubmed	6.957e-20	3.112e-15	2.271e-17	2.563e-16	28	347	RPL24,SERBP1,RPS6,RPS7,RPS15,RPS20,CHD4,RPS25,PKM,ALDOA,HSP90AA1,CIB1,SRSF3,KRT18,RPSA,IFITM2,LDHA,EEF1A1,EEF2,GUK1,SERF2,CD81,FTL,ENO1,CTSH,RPL5,RPL8,RPL13
	DSTN	5.74587e-15	1.81121e-10	0.408056	0.323	0.151	18			MicroRNA	hsa-miR-642:mirSVR_lowEffct	hsa-miR-642:mirSVR_nonconserved_lowEffect-0.1-0.5	MicroRNA.org	3.471e-20	1.569e-16	1.081e-18	9.726e-18	34	1985	SOX6,RAD51B,TANC2,MAGI1,KANSL1L,FNDC3B,ERBB4,FAM172A,WWOX,STAG1,LUC7L3,BCAS3,ESRRG,MAGI3,TMTC2,MED13L,EPB41L4A,PTK2,AGBL4,PPP2R3A,ARID1B,UBE2E2,TRPM3,RABGAP1L,SCN2A,SBF2,PKHD1,SIK2,PRKCA,DLG2,PLEKHA5,NR3C2,GOLGA4,CCSER1		Pubmed	18809582	Nucleophosmin serves as a rate-limiting nuclear export chaperone for the Mammalian ribosome.	Pubmed	7.161e-20	3.203e-15	2.321e-17	2.619e-16	13	31	RPS3A,RPS5,RPS6,RPS7,NCL,DDX5,NPM1,EEF2,RPL13A,RPL4,RPL5,RPL7,SOD1
	MNS1	1.719e-14	5.41863e-10	0.376923	0.348	0.17	18			MicroRNA	hsa-miR-139-5p:mirSVR_lowEffct	hsa-miR-139-5p:mirSVR_conserved_lowEffect-0.1-0.5	MicroRNA.org	3.493e-20	1.579e-16	1.081e-18	9.726e-18	33	1842	STARD13,TANC2,KANSL1L,RBPMS,AHI1,NEDD4L,ANK3,STAG1,MYO1E,BCAS3,ESRRG,RALYL,FBXL17,MECOM,FNDC3A,PTK2,GRIP1,MAGI2,NF1,UBE2E2,FGD4,NFIB,RABGAP1L,SCN2A,FOXP1,NR3C2,SSH2,PRKAG2,SPAG16,MAPK10,ABTB2,GOLGA4,NLK		Pubmed	25948554	Disruption of the lamin A and matrin-3 interaction by myopathic LMNA mutations.	Pubmed	7.637e-20	3.416e-15	2.458e-17	2.773e-16	18	96	RPS2,RPS3A,RPS6,RPS7,NCL,RPS25,HNRNPA2B1,DDX5,HNRNPU,NPM1,SRSF3,YBX1,HNRNPA3,SF3B1,RPL5,RPL6,RPL11,HNRNPR
	EEF1D	1.9581e-14	6.17233e-10	0.37712	0.261	0.107	18			MicroRNA	hsa-miR-363-3p:TargetScan	hsa-miR-363-3p	TargetScan	3.765e-20	1.702e-16	1.12e-18	1.007e-17	24	776	FNDC3B,PDE8A,NEDD4L,ANK3,BAZ2B,ESRRG,FBXL17,PDE10A,EPB41L4A,PNISR,ARID1B,NF1,PTPRG,PLXDC2,ATXN1,NFIB,RABGAP1L,NCOA1,FOXP1,RORA,MAPK8,SDK1,GOLGA4,NLK		Pubmed	15064750	EBP1 is a nucleolar growth-regulating protein that is part of pre-ribosomal ribonucleoprotein complexes.	Pubmed	2.041e-19	9.13e-15	6.521e-17	7.36e-16	11	18	RPL21,RPL30,RPLP0,RPLP2,NCL,RPL4,RPL8,RPL11,RPL12,RPL15,RPL18
	UBC	2.6815e-14	8.45263e-10	0.327091	0.252	0.101	18			MicroRNA	hsa-miR-92a-3p:TargetScan	hsa-miR-92a-3p	TargetScan	3.765e-20	1.702e-16	1.12e-18	1.007e-17	24	776	FNDC3B,PDE8A,NEDD4L,ANK3,BAZ2B,ESRRG,FBXL17,PDE10A,EPB41L4A,PNISR,ARID1B,NF1,PTPRG,PLXDC2,ATXN1,NFIB,RABGAP1L,NCOA1,FOXP1,RORA,MAPK8,SDK1,GOLGA4,NLK		Pubmed	22496890	Short-chain 3-hydroxyacyl-coenzyme A dehydrogenase associates with a protein super-complex integrating multiple metabolic pathways.	Pubmed	2.866e-19	1.282e-14	9.092e-17	1.026e-15	19	122	GAPDH,ACADVL,PGK1,PKM,ALDOA,HSPD1,ATP6V0E1,GPX1,LDHA,LDHB,PRDX6,ARG2,GSTM3,GSTP1,PRDX1,HADHA,ENO1,ATP5F1A,TPI1
	PLEKHA1	2.70241e-14	8.51853e-10	0.452183	0.329	0.163	18			MicroRNA	hsa-miR-367-3p:TargetScan	hsa-miR-367-3p	TargetScan	3.765e-20	1.702e-16	1.12e-18	1.007e-17	24	776	FNDC3B,PDE8A,NEDD4L,ANK3,BAZ2B,ESRRG,FBXL17,PDE10A,EPB41L4A,PNISR,ARID1B,NF1,PTPRG,PLXDC2,ATXN1,NFIB,RABGAP1L,NCOA1,FOXP1,RORA,MAPK8,SDK1,GOLGA4,NLK		Pubmed	21906983	Systematic and quantitative assessment of the ubiquitin-modified proteome.	Pubmed	3.461e-19	1.548e-14	1.09e-16	1.23e-15	22	191	RPLP0,RPLP2,PSMA7,RPS8,NACA,RPS11,RPS12,RPS20,NCL,CHD4,HNRNPA2B1,HNRNPU,UBC,HNRNPA3,ACTR2,ARF1,PRKAR1A,HADHA,ATP5F1A,RPL9,HNRNPR,ATP5F1C
	EZR	3.51046e-14	1.10657e-09	0.318697	0.386	0.201	18			MicroRNA	hsa-miR-25-3p:TargetScan	hsa-miR-25-3p	TargetScan	3.765e-20	1.702e-16	1.12e-18	1.007e-17	24	776	FNDC3B,PDE8A,NEDD4L,ANK3,BAZ2B,ESRRG,FBXL17,PDE10A,EPB41L4A,PNISR,ARID1B,NF1,PTPRG,PLXDC2,ATXN1,NFIB,RABGAP1L,NCOA1,FOXP1,RORA,MAPK8,SDK1,GOLGA4,NLK		Pubmed	24725412	Ribosomal protein s15 phosphorylation mediates LRRK2 neurodegeneration in Parkinson's disease.	Pubmed	4.814e-19	2.153e-14	1.506e-16	1.699e-15	11	19	RPS2,RPS11,RPS15,RPS16,RPS20,RPS23,RPS27,RPL10A,RPL14,LDHB,RPL13
	TPM4	4.23079e-14	1.33363e-09	0.354845	0.316	0.148	18			MicroRNA	hsa-miR-32-5p:TargetScan	hsa-miR-32-5p	TargetScan	3.765e-20	1.702e-16	1.12e-18	1.007e-17	24	776	FNDC3B,PDE8A,NEDD4L,ANK3,BAZ2B,ESRRG,FBXL17,PDE10A,EPB41L4A,PNISR,ARID1B,NF1,PTPRG,PLXDC2,ATXN1,NFIB,RABGAP1L,NCOA1,FOXP1,RORA,MAPK8,SDK1,GOLGA4,NLK		Pubmed	21890473	A proteome-wide, quantitative survey of in vivo ubiquitylation sites reveals widespread regulatory roles.	Pubmed	5.453e-19	2.439e-14	1.694e-16	1.911e-15	22	195	RPLP0,RPLP2,PSMA7,RPS8,NACA,RPS11,RPS12,RPS20,NCL,CHD4,HNRNPA2B1,HNRNPU,UBC,HNRNPA3,ACTR2,ARF1,PRKAR1A,HADHA,ATP5F1A,RPL9,HNRNPR,ATP5F1C
	NUCKS1	4.77689e-14	1.50577e-09	0.27016	0.388	0.198	18			MicroRNA	hsa-miR-92b-3p:TargetScan	hsa-miR-92b-3p	TargetScan	3.765e-20	1.702e-16	1.12e-18	1.007e-17	24	776	FNDC3B,PDE8A,NEDD4L,ANK3,BAZ2B,ESRRG,FBXL17,PDE10A,EPB41L4A,PNISR,ARID1B,NF1,PTPRG,PLXDC2,ATXN1,NFIB,RABGAP1L,NCOA1,FOXP1,RORA,MAPK8,SDK1,GOLGA4,NLK		Pubmed	27751915	Defining the Na(+)/H(+) exchanger NHE1 interactome in triple-negative breast cancer cells.	Pubmed	5.737e-19	2.566e-14	1.758e-16	1.984e-15	14	46	HSP90B1,GAPDH,NCL,PGK1,UBC,ALDOA,HSP90AA1,HSP90AB1,HSPD1,EZR,CANX,RPSA,ENO1,RPL9
	RANBP2	8.11226e-14	2.55715e-09	0.339804	0.317	0.152	18			MicroRNA	hsa-miR-513a-3p:PITA	hsa-miR-513a-3p:PITA_TOP	PITA	3.994e-20	1.805e-16	1.18e-18	1.061e-17	24	778	SOX6,RBPMS,PDE4D,TCF12,PDE8A,TOX,STAG1,OXR1,ESRRG,DACH1,SNX29,ADK,ARID1B,KANSL1,PTPRM,ATXN1,NFIB,TNRC6A,NCOA1,KCNIP4,SSH2,PCCA,MPPED2,NLK		Pubmed	16791210	Dynamic proteomics in individual human cells uncovers widespread cell-cycle dependence of nuclear proteins.	Pubmed	5.737e-19	2.566e-14	1.758e-16	1.984e-15	14	46	RPS3A,RPS11,RPS27A,DDX5,CIRBP,RTN4,ATP1A1,RPL13A,RPL3,RPL4,RPL5,RPL7,RPL7A,RPL11
	SLC38A1	1.08817e-13	3.43011e-09	0.341879	0.537	0.336	18			MicroRNA	hsa-miR-519b-3p:mirSVR_lowEffct	hsa-miR-519b-3p:mirSVR_nonconserved_lowEffect-0.1-0.5	MicroRNA.org	4.197e-20	1.897e-16	1.232e-18	1.108e-17	32	1714	ERBB4,RBPMS,SORBS2,PDE4D,NEDD4L,MYO9A,SYNE1,GLIS3,PWRN1,FBXL17,MAGI3,SNX29,ADK,SLC8A1,UBE2E2,ATXN1,PIK3C2G,NFIB,TNRC6A,PKHD1,NCOA1,DLG2,RORA,NR3C2,SSH2,ZCCHC7,PAN3,SPAG16,MBD5,ABTB2,GOLGA4,CCSER1		Pubmed	20308691	Identification of a hormone-regulated dynamic nuclear actin network associated with estrogen receptor alpha in human breast cancer cell nuclei.	Pubmed	1.062e-18	4.751e-14	3.232e-16	3.647e-15	11	20	MYL6,RPLP0,RPS4X,RPS8,RPS9,DDX5,NPM1,ACTR2,RPL7,RPL7A,RPL18
	ATP1B1	1.12032e-13	3.53148e-09	0.356575	0.605	0.416	18			MicroRNA	hsa-miR-1272:mirSVR_highEffct	hsa-miR-1272:mirSVR_nonconserved_highEffect-0.5	MicroRNA.org	4.638e-20	2.096e-16	1.353e-18	1.216e-17	31	1585	STARD13,GPHN,MAGI1,FAM172A,TCF12,STAG1,OXR1,MYO1E,MYO9A,SYNE1,ESRRG,GLIS3,DACH1,ARL15,PTH2R,ARID1B,KANK1,NF1,PTPRM,TNRC6A,NCOA1,KCNIP4,CAMKMT,RERE,SSH2,PAN3,MAPK8,SPAG16,PCCA,GOLGA4,CCSER1		Pubmed	9150948	A two-dimensional gel database of human colon carcinoma proteins.	Pubmed	2.54e-18	1.136e-13	7.633e-16	8.614e-15	10	15	HSPA9,HSP90AB1,HSPD1,NPM1,KRT8,KRT18,PDIA3,GSTP1,ENO1,TPI1
	SMARCA5	1.61784e-13	5.09975e-09	0.43489	0.262	0.115	18			MicroRNA	hsa-miR-655:PITA	hsa-miR-655:PITA_TOP	PITA	5.507e-20	2.489e-16	1.596e-18	1.435e-17	24	789	FNDC3B,FRAS1,SH3RF1,BAZ2B,ESRRG,DACH1,SAMD12,TNRC6B,TMTC2,PNISR,JMJD1C,SNX29,MAGI2,ARHGAP6,KANK1,NF1,UBE2E2,PTPRG,NFIB,NCOA1,PLEKHA5,NR3C2,PAN3,MPPED2		Pubmed	22751105	Multiple myeloma-associated chromosomal translocation activates orphan snoRNA ACA11 to suppress oxidative stress.	Pubmed	2.543e-18	1.137e-13	7.633e-16	8.614e-15	20	159	RPS2,ACTG1,NCL,DDX5,HNRNPU,HSP90AA1,HSP90AB1,HSPD1,EZR,SMARCA5,HNRNPA3,XRCC5,PABPC1,EEF1A1,SF3B1,HADHA,RPL3,RPL10,ATP5F1B,HNRNPR
	HNRNPA3	1.90943e-13	6.01889e-09	0.378722	0.274	0.122	18			MicroRNA	hsa-miR-452*:mirSVR_highEffct	hsa-miR-452*:mirSVR_nonconserved_highEffect-0.5	MicroRNA.org	5.792e-20	2.618e-16	1.668e-18	1.5e-17	29	1341	RAD51B,STARD13,GPHN,COL4A5,FNDC3B,PDE4D,PDE8A,LUC7L3,TRIO,GLIS3,PWRN1,TMTC2,SIK3,ARL15,PNISR,NAALADL2,ARHGAP6,PPP2R3A,KANK1,NF1,PLXDC2,MACROD2,SCAPER,NCOA1,WDFY3,PRKAG2,SPAG16,MBD5,MAML3		Pubmed	22810585	Viral immune modulators perturb the human molecular network by common and unique strategies.	Pubmed	2.723e-18	1.218e-13	8.119e-16	9.163e-15	18	116	NAP1L1,RPS16,RPS18,NCL,RPS27,HNRNPA2B1,HNRNPU,RPL23,HSP90AA1,HSP90AB1,HSPD1,NPM1,PPIA,EEF1A1,CCT6A,PRDX1,ENO1,TPI1
	CCNI	1.99033e-13	6.27392e-09	0.342577	0.299	0.139	18			MicroRNA	hsa-miR-3128:mirSVR_lowEffct	hsa-miR-3128:mirSVR_nonconserved_lowEffect-0.1-0.5	MicroRNA.org	6.04e-20	2.73e-16	1.728e-18	1.554e-17	33	1876	SOX6,STARD13,FRAS1,TCF12,PDE8A,ANK3,TRIO,MYO9A,SYNE1,TBC1D5,COBLL1,GLIS3,SIK3,PDE10A,PTK2,AGBL4,ARHGAP6,KANK1,NF1,KIAA1217,SBF2,SETBP1,DLG2,KCNIP4,SSH2,SPIDR,LRBA,PAN3,CADPS2,MBD5,PDE7B,EXOC4,CCSER1		Pubmed	25015289	Proteomic analysis reveals a FANCA-modulated neddylation pathway involved in CXCR5 membrane targeting and cell mobility.	Pubmed	5.471e-18	2.447e-13	1.621e-15	1.829e-14	14	53	RPLP0,RPLP2,RPS8,NACA,RPS12,RPS20,HNRNPA2B1,HNRNPU,UBC,ACTR2,ARF1,PRKAR1A,ATP5F1A,RPL9
	SEPT7	2.7421e-13	8.64366e-09	0.411774	0.277	0.127	18			MicroRNA	hsa-miR-1271:mirSVR_lowEffct	hsa-miR-1271:mirSVR_conserved_lowEffect-0.1-0.5	MicroRNA.org	6.169e-20	2.788e-16	1.754e-18	1.577e-17	31	1601	THSD4,STARD13,KANSL1L,FNDC3B,FRAS1,RBPMS,TCF12,ANK3,TOX,STAG1,OXR1,SYNE1,COBLL1,FNDC3A,PDE10A,SNX29,PTK2,GRIP1,PTPRG,TRPM3,ATXN1,KIAA1217,SBF2,TNRC6A,FER,PLEKHA5,LIMCH1,SPIDR,CADPS2,PCCA,EXOC4		Pubmed	26673895	A deep proteomics perspective on CRM1-mediated nuclear export and nucleocytoplasmic partitioning.	Pubmed	5.643e-18	2.524e-13	1.66e-15	1.874e-14	42	1038	RPL21,RPL24,RPS2,RPS3A,RPS4X,RPS5,RPS6,RPS7,RPS8,RPS9,RPS11,RPS13,RPS14,NAP1L1,RPS16,RTN3,RPS18,RPS23,RPS25,DDX5,RPL10A,CSDE1,GABARAPL1,ZFP36L1,EID1,GNAS,METAP2,YBX1,RPSA,PABPC1,ACTR2,ARPC2,EIF4G2,PRKAR1A,CLINT1,SEPT7,RPL4,RPL5,RPL6,RPL7A,RPL8,RPL18
	APP	4.1652e-13	1.31295e-08	0.322219	0.486	0.296	18			MicroRNA	hsa-miR-2113:mirSVR_lowEffct	hsa-miR-2113:mirSVR_nonconserved_lowEffect-0.1-0.5	MicroRNA.org	6.54e-20	2.956e-16	1.848e-18	1.662e-17	33	1881	KANSL1L,ERBB4,RBPMS,SH3RF1,PDE8A,ANK3,NEBL,LUC7L3,SYNE1,KCTD8,GPX3,DACH1,FHOD3,MED13L,TEX41,ADK,ARHGAP6,BMPR1B,ARID1B,KANK1,NF1,UBE2E2,PTPRM,PIK3C2G,PAX8,FGD4,RABGAP1L,NR3C2,PRKG1,PRKAG2,SPAG16,FHIT,MBD5		Pubmed	20360068	Systematic analysis of human protein complexes identifies chromosome segregation proteins.	Pubmed	6.541e-18	2.926e-13	1.912e-15	2.158e-14	44	1149	TPR,SERBP1,NACA,PFDN5,AIF1L,PCMTD1,PGK1,DDX5,HNRNPU,IQGAP1,CSDE1,FAU,MGST3,WFDC2,CLU,PKM,ANAPC16,GNAS,HSP90AA1,CA2,HNRNPDL,EZR,RANBP2,YBX1,CANX,HNRNPA3,DYNLT1,PPIA,PPIB,PABPC1,PDIA3,ARF1,CNBP,RHOA,PDIA6,LLGL2,SF3B1,ASAH1,EIF4A2,FTH1,CLINT1,HADHA,RPL35,HNRNPR
	LINC00657	7.04928e-13	2.22207e-08	0.460226	0.26	0.118	18			MicroRNA	hsa-miR-888:mirSVR_highEffct	hsa-miR-888:mirSVR_nonconserved_highEffect-0.5	MicroRNA.org	6.622e-20	2.993e-16	1.859e-18	1.672e-17	31	1605	COL4A5,MAGI1,KANSL1L,FNDC3B,PDE4D,NEDD4L,BAZ2B,SYNE1,TBC1D5,FBXL17,FHOD3,SIK3,MED13L,PNISR,NAALADL2,JMJD1C,PTH2R,AGBL4,MAGI2,NF1,SCAPER,TNRC6A,SIK2,FOXP1,NR3C2,PRKG1,RERE,LRBA,FHIT,MBD5,NLK		Pubmed	24583282	A systems wide mass spectrometric based linear motif screen to identify dominant in-vivo interacting proteins for the ubiquitin ligase MDM2.	Pubmed	8.195e-18	3.666e-13	2.38e-15	2.686e-14	13	42	TPR,TPT1,GAPDH,PSMA7,RPS20,RPS23,RPS27A,NPM1,CANX,PPIB,PDIA3,EEF1A1,RPL6
	CIRBP	7.2528e-13	2.28623e-08	0.348878	0.311	0.149	18			MicroRNA	hsa-miR-153:mirSVR_highEffct	hsa-miR-153:mirSVR_conserved_highEffect-0.5	MicroRNA.org	6.799e-20	3.073e-16	1.897e-18	1.706e-17	25	896	MAGI1,AKT3,WWOX,LUC7L3,DACH1,SAMD12,TMTC2,FNDC3A,EXT1,ARL15,JMJD1C,GRIP1,KANSL1,BRAF,NFIB,KIAA1217,TNRC6A,DLG2,PLEKHA5,NR3C2,SSH2,WDFY3,LRBA,CADPS2,MBD5		Pubmed	25144556	Autophagic degradation of the inhibitory p53 isoform ?133p53? as a regulatory mechanism for p53-mediated senescence.	Pubmed	1.493e-17	6.677e-13	4.307e-15	4.861e-14	16	88	TPM4,RPLP0,RPS2,RPS3A,RPS4X,RPS13,RPS16,RPS18,RPS19,DDX5,HSPA9,YBX1,PABPC1,CCT6A,RPL7A,RPL8
	PTBP3	1.67069e-12	5.26635e-08	0.295673	0.47	0.275	18			MicroRNA	hsa-miR-26b*:mirSVR_highEffct	hsa-miR-26b*:mirSVR_nonconserved_highEffect-0.5	MicroRNA.org	7.806e-20	3.529e-16	2.165e-18	1.947e-17	29	1356	GPHN,KANSL1L,SH3RF1,OXR1,BAZ2B,SYNE1,FNDC3A,FHOD3,PDE10A,EPB41L4A,NAALADL2,ADK,PPP2R3A,NF1,PTPRG,TRPM3,FGD4,SBF2,SCAPER,NCOA1,PRKN,RERE,WDFY3,LRBA,MAPK10,IMMP2L,PCCA,BICC1,CCSER1		Pubmed	22505724	Methods for quantification of in vivo changes in protein ubiquitination following proteasome and deubiquitinase inhibition.	Pubmed	2.243e-17	1.003e-12	6.431e-15	7.257e-14	18	130	RPLP0,RPLP2,PSMA7,RPS8,NACA,RPS11,RPS12,RPS20,NCL,CHD4,HNRNPA2B1,HNRNPU,UBC,HNRNPA3,ACTR2,PRKAR1A,ATP5F1A,RPL9
	PAPOLA	1.76531e-12	5.56462e-08	0.385598	0.258	0.116	18			MicroRNA	hsa-miR-301b:mirSVR_highEffct	hsa-miR-301b:mirSVR_conserved_highEffect-0.5	MicroRNA.org	8.773e-20	3.965e-16	2.418e-18	2.175e-17	31	1621	RAD51B,STARD13,FNDC3B,AHI1,PDE8A,LUC7L3,MAGI3,TMTC2,NAALADL2,SLC8A1,PPP2R3A,KANSL1,PTPRG,SBF2,MACROD2,TNRC6A,PKHD1,NCOA1,KCNIP4,RORA,NR3C2,WDFY3,PAN3,SPAG16,IMMP2L,MPPED2,PDE7B,MAML3,ABTB2,BICC1,CCSER1		Pubmed	18495661	The nuclear transcription factor RARalpha associates with neuronal RNA granules and suppresses translation.	Pubmed	4.36e-17	1.95e-12	1.242e-14	1.402e-13	13	47	RPS5,RPS6,RPS12,RPS13,RPS16,RPS19,RPS25,DDX5,HNRNPU,RPL23,RPSA,YWHAB,PABPC1
	DSP	2.32282e-12	7.32199e-08	0.343642	0.411	0.235	18			MicroRNA	hsa-miR-137:mirSVR_lowEffct	hsa-miR-137:mirSVR_conserved_lowEffect-0.1-0.5	MicroRNA.org	8.928e-20	4.035e-16	2.446e-18	2.2e-17	31	1622	SOX6,GPHN,FAM172A,SORBS2,PDE4D,ANK3,LUC7L3,COBLL1,GLIS3,MAGI3,MED13L,PDE10A,EPB41L4A,TEX41,PTK2,FAF1,ARHGAP6,PPP2R3A,NFIB,SETBP1,NCOA1,FOXP1,NR3C2,SSH2,CGNL1,PRKAG2,MBD5,MPPED2,GOLGA4,CCSER1,WDR72		Pubmed	23166591	Nucleolar protein trafficking in response to HIV-1 Tat: rewiring the nucleolus.	Pubmed	5.169e-17	2.312e-12	1.463e-14	1.652e-13	15	77	HINT1,MYL6,RPS2,SRP14,HNRNPA2B1,PGK1,PKM,HSP90AB1,EZR,CANX,HNRNPA3,RPL14,LDHB,CCT6A,RPL13
	TSC22D1	8.75923e-12	2.76108e-07	0.281347	0.385	0.213	18			MicroRNA	hsa-miR-141:mirSVR_highEffct	hsa-miR-141:mirSVR_conserved_highEffect-0.5	MicroRNA.org	9.741e-20	4.403e-16	2.652e-18	2.385e-17	31	1627	RAD51B,KANSL1L,FNDC3B,FAM172A,RBPMS,AHI1,SORBS2,TCF12,SH3RF1,STAG1,LUC7L3,RALYL,GLIS3,NAALADL2,PTH2R,AGBL4,PPP2R3A,KANK1,PTPRG,TRPM3,SCN2A,FER,SIK2,KCNIP4,FOXP1,LIMCH1,PRKG1,SSH2,PAN3,MBD5,MPPED2		Pubmed	20936779	A human MAP kinase interactome.	Pubmed	5.237e-17	2.342e-12	1.473e-14	1.663e-13	29	486	TPM4,TPR,HSP90B1,HLA-B,SPTBN1,SPTBN2,NCL,RPS27,CSDE1,RPL23,UBA52,TSC22D1,UBC,KIF5B,HSP90AA1,HSP90AB1,HSPD1,RANBP2,KRT8,KRT18,KRT19,DSP,DUSP1,APLP2,YWHAB,SF3B1,FTH1,PRKAR1A,RPL7A
	NCL	1.39438e-11	4.39536e-07	0.312941	0.356	0.193	18			MicroRNA	hsa-miR-651:mirSVR_lowEffct	hsa-miR-651:mirSVR_nonconserved_lowEffect-0.1-0.5	MicroRNA.org	1.291e-19	5.836e-16	3.495e-18	3.143e-17	30	1510	GPHN,TANC2,COL4A5,AKT3,FRAS1,FAM172A,PDE4D,TCF12,SH3RF1,KCTD8,GLIS3,MECOM,EPB41L4A,PNISR,NAALADL2,JMJD1C,MAGI2,NF1,PIK3C2G,NFIB,MACROD2,SIK2,DLG2,LRBA,PAN3,PRKAG2,MBD5,PCCA,SMYD3,WDR72		Pubmed	16236267	Proteomic analysis of SUMO4 substrates in HEK293 cells under serum starvation-induced stress.	Pubmed	6.355e-17	2.842e-12	1.776e-14	2.005e-13	15	78	GAPDH,ACTG1,PGK1,ALDOA,HSPA9,HSPD1,RPSA,LDHB,PDIA3,PRDX6,GSTP1,CCT6A,PDIA6,ENO1,ATP5F1B
	ZFAND5	2.10329e-11	6.63e-07	0.328995	0.255	0.119	18			MicroRNA	hsa-miR-1259:mirSVR_lowEffct	hsa-miR-1259:mirSVR_nonconserved_lowEffect-0.1-0.5	MicroRNA.org	1.366e-19	6.175e-16	3.642e-18	3.275e-17	33	1928	MAGI1,PDE4D,SH3RF1,PDE8A,TOX,LUC7L3,MYO9A,ARGLU1,KCTD8,DACH1,MECOM,TMTC2,PDE10A,PNISR,TEX41,SLC8A1,BMPR1B,NF1,PLXDC2,ATXN1,PAX8,FGD4,NFIB,PKHD1,SIK2,PLEKHA5,PRKG1,RERE,SSH2,PAN3,IMMP2L,MPPED2,MAML3		Pubmed	21963094	Global identification of modular cullin-RING ligase substrates.	Pubmed	7.756e-17	3.469e-12	2.15e-14	2.427e-13	19	163	RPLP0,RPLP2,PSMA7,RPS8,NACA,RPS11,RPS12,RPS20,CHD4,HNRNPA2B1,HNRNPU,UBC,ACTR2,ARF1,PRKAR1A,HADHA,ATP5F1A,RPL9,ATP5F1C
	SKIL	2.81108e-11	8.8611e-07	0.370232	0.265	0.128	18			MicroRNA	hsa-miR-30d-5p:TargetScan	hsa-miR-30d-5p	TargetScan	1.394e-19	6.3e-16	3.642e-18	3.275e-17	27	1144	FNDC3B,PDE4D,NEDD4L,OXR1,BAZ2B,ESRRG,KCTD8,FBXL17,MAGI3,FNDC3A,ARL15,NAALADL2,MAGI2,NF1,ATXN1,NFIB,RABGAP1L,SCN2A,KCNJ15,PKHD1,RORA,NR3C2,LIMCH1,MAPK8,GOLGA4,NLK,CCSER1		Pubmed	22053931	Proteome-wide identification of ubiquitylation sites by conjugation of engineered lysine-less ubiquitin.	Pubmed	7.788e-17	3.484e-12	2.15e-14	2.427e-13	15	79	RPLP0,RPLP2,PSMA7,RPS8,NACA,RPS12,RPS20,NCL,CHD4,HNRNPA2B1,HNRNPU,UBC,ACTR2,ARF1,PRKAR1A
	CLINT1	8.97192e-11	2.82813e-06	0.384462	0.268	0.137	18			MicroRNA	hsa-miR-30c-5p:TargetScan	hsa-miR-30c-5p	TargetScan	1.394e-19	6.3e-16	3.642e-18	3.275e-17	27	1144	FNDC3B,PDE4D,NEDD4L,OXR1,BAZ2B,ESRRG,KCTD8,FBXL17,MAGI3,FNDC3A,ARL15,NAALADL2,MAGI2,NF1,ATXN1,NFIB,RABGAP1L,SCN2A,KCNJ15,PKHD1,RORA,NR3C2,LIMCH1,MAPK8,GOLGA4,NLK,CCSER1		Pubmed	21139048	Mass spectrometric analysis of lysine ubiquitylation reveals promiscuity at site level.	Pubmed	8.386e-17	3.751e-12	2.301e-14	2.597e-13	21	217	RPLP0,RPLP2,PSMA7,NACA,RPS11,RPS12,RPS20,NCL,CHD4,HNRNPA2B1,HNRNPU,UBC,HNRNPA3,ACTR2,ARF1,PRKAR1A,HADHA,ATP5F1A,RPL9,HNRNPR,ATP5F1C
	NAP1L1	1.36425e-10	4.30039e-06	0.327656	0.283	0.146	18			MicroRNA	hsa-miR-30a-5p:TargetScan	hsa-miR-30a-5p	TargetScan	1.394e-19	6.3e-16	3.642e-18	3.275e-17	27	1144	FNDC3B,PDE4D,NEDD4L,OXR1,BAZ2B,ESRRG,KCTD8,FBXL17,MAGI3,FNDC3A,ARL15,NAALADL2,MAGI2,NF1,ATXN1,NFIB,RABGAP1L,SCN2A,KCNJ15,PKHD1,RORA,NR3C2,LIMCH1,MAPK8,GOLGA4,NLK,CCSER1		Pubmed	22990118	Charting the landscape of tandem BRCT domain-mediated protein interactions.	Pubmed	1.003e-16	4.485e-12	2.735e-14	3.086e-13	33	671	TPT1,SERBP1,PSAP,GAPDH,PSMA7,ACTG1,RPS20,HNRNPA2B1,CIRBP,UBB,CLU,ANAPC16,ALDOA,HNRNPDL,YBX1,XRCC5,LDHA,PPIA,LDHB,YWHAB,PRPF40A,PRDX6,EEF1A1,MYL12A,GSTP1,MT2A,EIF4A2,FUCA1,ATP1B1,ENO1,RPL11,RPL12,TPI1
	CHD4	1.66178e-10	5.23827e-06	0.279399	0.262	0.128	18			MicroRNA	hsa-miR-30b-5p:TargetScan	hsa-miR-30b-5p	TargetScan	1.394e-19	6.3e-16	3.642e-18	3.275e-17	27	1144	FNDC3B,PDE4D,NEDD4L,OXR1,BAZ2B,ESRRG,KCTD8,FBXL17,MAGI3,FNDC3A,ARL15,NAALADL2,MAGI2,NF1,ATXN1,NFIB,RABGAP1L,SCN2A,KCNJ15,PKHD1,RORA,NR3C2,LIMCH1,MAPK8,GOLGA4,NLK,CCSER1		Pubmed	26990986	Glutamine Triggers Acetylation-Dependent Degradation of Glutamine Synthetase via the Thalidomide Receptor Cereblon.	Pubmed	1.16e-16	5.188e-12	3.144e-14	3.548e-13	15	81	RPS3A,RPS8,RPS25,HNRNPA2B1,DDX5,HNRNPU,HSP90AA1,HSP90AB1,SRSF3,RPSA,CCT6A,PDIA6,RPL35,ATP5F1A,ATP5F1B
	JAK1	2.14434e-10	6.75938e-06	0.360298	0.327	0.184	18			MicroRNA	hsa-miR-30e-5p:TargetScan	hsa-miR-30e-5p	TargetScan	1.394e-19	6.3e-16	3.642e-18	3.275e-17	27	1144	FNDC3B,PDE4D,NEDD4L,OXR1,BAZ2B,ESRRG,KCTD8,FBXL17,MAGI3,FNDC3A,ARL15,NAALADL2,MAGI2,NF1,ATXN1,NFIB,RABGAP1L,SCN2A,KCNJ15,PKHD1,RORA,NR3C2,LIMCH1,MAPK8,GOLGA4,NLK,CCSER1		Pubmed	16159877	Proteomic analysis of SRm160-containing complexes reveals a conserved association with cohesin.	Pubmed	1.719e-16	7.688e-12	4.632e-14	5.227e-13	19	170	MYL6,RPS2,RPS3A,RPS5,SPTBN1,RPS7,RPS13,RPS19,CHD4,HNRNPA2B1,DDX5,HSPD1,SRSF3,YBX1,PRPF40A,EEF1A1,EEF1D,SEPT7,RPL7A
	CREM	4.51966e-10	1.42469e-05	0.33165	0.254	0.128	18			MicroRNA	hsa-miR-548m:mirSVR_highEffct	hsa-miR-548m:mirSVR_nonconserved_highEffect-0.5	MicroRNA.org	1.437e-19	6.496e-16	3.733e-18	3.357e-17	32	1788	TANC2,MAGI1,FAM172A,OXR1,LUC7L3,MYO9A,BAZ2B,TBC1D5,GPX3,DACH1,MAGI3,TMTC2,FNDC3A,ARL15,EPB41L4A,AGBL4,PPP2R3A,PLXDC2,TRPM3,PTPRM,PIK3C2G,SCMH1,NFIB,KCNJ15,MACROD2,FOXP1,LIMCH1,PRKG1,SPIDR,LRBA,SPAG16,GOLGA4		Pubmed	24337577	Protein interaction screening for the ankyrin repeats and suppressor of cytokine signaling (SOCS) box (ASB) family identify Asb11 as a novel endoplasmic reticulum resident ubiquitin ligase.	Pubmed	1.999e-16	8.94e-12	5.353e-14	6.041e-13	20	198	GAPDH,SRP14,RPS16,RPS27,PFKFB3,HNRNPA2B1,PGK1,RPL23,UBC,AKR1B1,HSPD1,KRT8,ANXA2,LDHA,PRDX6,CRYAB,FTH1,RPL15,ATP5F1B,ATP5F1C
	SPTBN2	4.9498e-10	1.56028e-05	0.301881	0.273	0.142	18			MicroRNA	hsa-miR-802:mirSVR_highEffct	hsa-miR-802:mirSVR_nonconserved_highEffect-0.5	MicroRNA.org	1.453e-19	6.569e-16	3.754e-18	3.376e-17	33	1932	KANSL1L,NEBL,OXR1,LUC7L3,SYNE1,KCTD8,MAGI3,MED13L,PNISR,JMJD1C,PTH2R,PTK2,MAGI2,ARHGAP6,SLC8A1,UBE2E2,PTPRG,FGD4,SBF2,MACROD2,TNRC6A,PLEKHA5,CAMKMT,WDFY3,SPIDR,PAN3,SPAG16,IMMP2L,MPPED2,SMYD3,NLK,CCSER1,WDR72		Pubmed	16196101	Proteomic identification of the TRAF6 regulation of vacuolar ATPase for osteoclast function.	Pubmed	2.861e-16	1.279e-11	7.616e-14	8.595e-13	10	21	ATP6V1A,PKM,ALDOA,HSPA9,HSP90AA1,HSP90AB1,EEF1A1,EEF2,ENO1,ATP5F1B
	NTN4	5.0195e-10	1.58225e-05	0.255928	0.314	0.172	18			MicroRNA	hsa-miR-23a-3p:TargetScan	hsa-miR-23a-3p	TargetScan	1.481e-19	6.692e-16	3.76e-18	3.381e-17	25	926	MAGI1,ERBB4,NEDD4L,MYO9A,BAZ2B,ESRRG,RALYL,DACH1,FBXL17,EXT1,MED13L,JMJD1C,PTPRG,ATXN1,FGD4,NFIB,SCN2A,KCNJ15,NCOA1,DLG2,KCNIP4,RORA,MAML2,MBD5,NLK		Pubmed	12665801	Exploring proteomes and analyzing protein processing by mass spectrometric identification of sorted N-terminal peptides.	Pubmed	3.11e-16	1.391e-11	8.232e-14	9.291e-13	22	262	TPM4,HSP90B1,HINT1,GAPDH,ACTG1,PKM,GNAS,ALDOA,HSPD1,DSTN,APP,PPIA,YWHAB,PDIA3,PRDX6,ARPC2,GSTP1,CCT6A,EIF4G2,PRKAR1A,ENO1,SOD1
	HNRNPU	5.23398e-10	1.64985e-05	0.298763	0.412	0.252	18			MicroRNA	hsa-miR-23c:TargetScan	hsa-miR-23c	TargetScan	1.481e-19	6.692e-16	3.76e-18	3.381e-17	25	926	MAGI1,ERBB4,NEDD4L,MYO9A,BAZ2B,ESRRG,RALYL,DACH1,FBXL17,EXT1,MED13L,JMJD1C,PTPRG,ATXN1,FGD4,NFIB,SCN2A,KCNJ15,NCOA1,DLG2,KCNIP4,RORA,MAML2,MBD5,NLK		Pubmed	15703188	Gene expression in pharyngeal arch 1 during human embryonic development.	Pubmed	7.498e-16	3.354e-11	1.961e-13	2.213e-12	11	32	RPL21,ACTG1,RPS18,RPS19,RPS27A,RPL23,GNAS,HSP90AA1,EEF1A1,EEF2,TPI1
	TPR	1.05293e-09	3.31903e-05	0.291438	0.422	0.259	18			MicroRNA	hsa-miR-23b-3p:TargetScan	hsa-miR-23b-3p	TargetScan	1.481e-19	6.692e-16	3.76e-18	3.381e-17	25	926	MAGI1,ERBB4,NEDD4L,MYO9A,BAZ2B,ESRRG,RALYL,DACH1,FBXL17,EXT1,MED13L,JMJD1C,PTPRG,ATXN1,FGD4,NFIB,SCN2A,KCNJ15,NCOA1,DLG2,KCNIP4,RORA,MAML2,MBD5,NLK		Pubmed	19338310	Streamline proteomic approach for characterizing protein-protein interaction network in a RAD52 protein complex.	Pubmed	7.498e-16	3.354e-11	1.961e-13	2.213e-12	11	32	GAPDH,RPS19,ALDOA,HSP90AA1,HSPD1,PPIA,LDHB,EEF1A1,EEF1D,PRDX1,ENO1
	LLGL2	5.14802e-09	0.000162276	0.268816	0.283	0.154	18			MicroRNA	hsa-miR-302f:mirSVR_highEffct	hsa-miR-302f:mirSVR_nonconserved_highEffect-0.5	MicroRNA.org	1.64e-19	7.414e-16	4.142e-18	3.725e-17	26	1038	COL4A5,KANSL1L,PDE4D,ANK3,STAG1,BAZ2B,COBLL1,ESRRG,SIK3,NAALADL2,PTH2R,AGBL4,MAGI2,PPP2R3A,NF1,PTPRG,FGD4,SETBP1,FER,KCNIP4,PLEKHA5,NR3C2,PRKG1,MAML2,LRBA,FHIT		Pubmed	20473970	Identification of FBXO25-interacting proteins using an integrated proteomics approach.	Pubmed	8.272e-16	3.7e-11	2.151e-13	2.428e-12	16	112	RPS8,NAP1L1,ACTG1,NCL,RPS27A,IQGAP1,HSPA9,NPM1,CCT6A,EEF2,ATP1A1,MYL12B,ENO1,ATP5F1A,RPL12,ATP5F1B
	VMP1	3.22513e-08	0.00101663	0.255776	0.258	0.142	18			MicroRNA	hsa-miR-544:mirSVR_highEffct	hsa-miR-544:mirSVR_conserved_highEffect-0.5	MicroRNA.org	2.036e-19	9.202e-16	5.112e-18	4.598e-17	33	1954	STARD13,AHI1,TOX,MYO9A,COBLL1,DACH1,SAMD12,FNDC3A,SIK3,MED13L,PNISR,PPP2R3A,NF1,UBE2E2,PTPRG,PIK3C2G,FGD4,RABGAP1L,MACROD2,TNRC6A,FER,NCOA1,WDFY3,SPIDR,LRBA,ZCCHC7,SPAG16,FHIT,CADPS2,PCCA,SDK1,NLK,CCSER1		Pubmed	24816145	A COFRADIC protocol to study protein ubiquitination.	Pubmed	9.677e-16	4.328e-11	2.502e-13	2.824e-12	18	160	RPLP0,PSMA7,RPS8,NACA,RPS11,RPS12,RPS20,NCL,CHD4,HNRNPU,UBC,HNRNPA3,ACTR2,PRKAR1A,HADHA,ATP5F1A,RPL9,HNRNPR
	PCMTD1	4.05244e-07	0.0127741	0.280334	0.272	0.164	18			MicroRNA	hsa-miR-200c:mirSVR_highEffct	hsa-miR-200c:mirSVR_conserved_highEffect-0.5	MicroRNA.org	2.116e-19	9.564e-16	5.284e-18	4.752e-17	32	1812	STARD13,FNDC3B,OXR1,LUC7L3,TRIO,BAZ2B,ARGLU1,RALYL,KCTD8,DACH1,FBXL17,FNDC3A,ARL15,ARHGAP6,ARID1B,KANK1,PLXDC2,PIK3C2G,SBF2,KCNJ15,TNRC6A,FER,CAMKMT,PRKN,WDFY3,SPIDR,PAN3,PRKAG2,MBD5,IMMP2L,NLK,CCSER1		Pubmed	20348541	Proteomics analysis of the estrogen receptor alpha receptosome.	Pubmed	1.022e-15	4.569e-11	2.626e-13	2.964e-12	15	93	EPRS,HSP90B1,SERBP1,NCL,HNRNPA2B1,CIRBP,NPM1,KRT8,KRT18,KRT19,PPIB,PDIA3,EEF2,H3F3B,RPL9
	PRPF40A	5.20851e-07	0.0164183	0.25834	0.288	0.178	18			MicroRNA	hsa-miR-301b:mirSVR_lowEffct	hsa-miR-301b:mirSVR_conserved_lowEffect-0.1-0.5	MicroRNA.org	2.292e-19	1.036e-15	5.692e-18	5.119e-17	32	1817	GPHN,MAGI1,AKT3,PDE4D,ZBTB20,OXR1,MYO9A,SYNE1,ESRRG,SAMD12,FBXL17,FNDC3A,EPB41L4A,JMJD1C,TEX41,SNX29,ADK,MAGI2,BMPR1B,NF1,TRPM3,PTPRM,ATXN1,NFIB,KIAA1217,DLG2,FOXP1,KAZN,SSH2,CGNL1,PRKAG2,PARD3		Pubmed	16130169	Proteomics of human umbilical vein endothelial cells applied to etoposide-induced apoptosis.	Pubmed	1.091e-15	4.882e-11	2.79e-13	3.148e-12	14	75	TPM4,TPT1,HSP90B1,ACTG1,PFDN5,S100A6,HSPA9,HSPD1,NPM1,RPSA,LDHB,PDIA3,GSTP1,PDIA6
										MicroRNA	hsa-miR-301a:mirSVR_lowEffct	hsa-miR-301a:mirSVR_conserved_lowEffect-0.1-0.5	MicroRNA.org	2.562e-19	1.158e-15	6.328e-18	5.691e-17	32	1824	SOX6,GPHN,MAGI1,AKT3,PDE4D,ZBTB20,OXR1,MYO9A,SYNE1,ESRRG,SAMD12,FBXL17,FNDC3A,JMJD1C,SNX29,ADK,MAGI2,BMPR1B,ARID1B,TRPM3,PTPRM,ATXN1,NFIB,KIAA1217,DLG2,FOXP1,PRKN,KAZN,SSH2,PRKAG2,FHIT,PARD3		Pubmed	29459677	A CRISPR-based screen for Hedgehog signaling provides insights into ciliary function and ciliopathies.	Pubmed	1.165e-15	5.211e-11	2.961e-13	3.341e-12	21	247	GAPDH,SPTBN1,ACTG1,RPS27A,PCMTD1,HNRNPU,UBC,HSPA9,HSP90AA1,HSP90AB1,HSPD1,SRSF3,KRT19,DSP,ANXA2,EEF1A1,CRYAB,SF3B1,HADHA,ATP5F1A,ATP5F1B
										MicroRNA	hsa-miR-548k:mirSVR_highEffct	hsa-miR-548k:mirSVR_nonconserved_highEffect-0.5	MicroRNA.org	2.804e-19	1.267e-15	6.887e-18	6.194e-17	31	1689	COL4A5,KANSL1L,FNDC3B,AKT3,FRAS1,RBPMS,SORBS2,NEDD4L,BAZ2B,MECOM,MAGI3,PNISR,JMJD1C,GRIP1,ARHGAP6,PPP2R3A,ARID1B,PTPRM,SBF2,SCAPER,TNRC6A,DLG2,PRKN,NR3C2,PRKG1,PAN3,SPAG16,CADPS2,ABTB2,BICC1,CCSER1		Pubmed	21907836	Interactome study suggests multiple cellular functions of hepatoma-derived growth factor (HDGF).	Pubmed	1.524e-15	6.819e-11	3.852e-13	4.348e-12	19	191	RPL32,RPL34,NACA,RPS11,NCL,RPS23,HNRNPA2B1,DDX5,HNRNPU,UBA52,HSPA9,SMARCA5,SRSF3,HNRNPA3,XRCC5,EEF2,RPL35,RPL10,RPL19
										MicroRNA	hsa-miR-19b-1*:mirSVR_highEffct	hsa-miR-19b-1*:mirSVR_nonconserved_highEffect-0.5	MicroRNA.org	2.877e-19	1.301e-15	7.03e-18	6.322e-17	28	1298	FNDC3B,RBPMS,PDE4D,ZBTB20,ANK3,LUC7L3,MYO9A,COBLL1,ESRRG,KCTD8,TMTC2,EXT1,PTK2,AGBL4,MAGI2,PPP2R3A,NF1,UBE2E2,TRPM3,PTPRM,NFIB,KIAA1217,KCNIP4,LIMCH1,WDFY3,SPAG16,MAPK10,SMYD3		Pubmed	20301769	Diamond-Blackfan Anemia	Pubmed	2.61e-15	1.167e-10	6.558e-13	7.401e-12	9	17	RPL31,RPS7,RPS19,RPS24,RPS27,RPS28,RPL5,RPL11,RPL15
										MicroRNA	hsa-miR-506-3p:TargetScan	hsa-miR-506-3p	TargetScan	3.548e-19	1.604e-15	8.547e-18	7.686e-17	25	961	AKT3,FAM172A,PDE4D,NEDD4L,BAZ2B,COBLL1,KCTD8,SAMD12,MECOM,PDE10A,MAGI2,BMPR1B,KANK1,NFIB,MACROD2,NR3C2,LIMCH1,PRKG1,RERE,PRKAG2,MAPK10,PDE7B,SDK1,BICC1,CDK6		Pubmed	19322201	Ubiquitin-mediated proteolysis of HuR by heat shock.	Pubmed	2.886e-15	1.291e-10	7.211e-13	8.138e-12	49	1671	ATP6V1A,LAPTM4A,SERBP1,CD164,NAP1L1,NCL,CHD4,AIF1L,PFKFB3,PCMTD1,PTMA,CIRBP,CSDE1,ACSL4,UBC,UBXN4,UBE2D3,PAPOLA,MGST3,ZFP36L1,NUCKS1,ANAPC16,CCNI,HNRNPDL,EZR,VMP1,PTBP3,CALM1,LITAF,C12orf75,CANX,TMEM59,RDH10,APLP2,PPIA,AQP3,YWHAB,PABPC1,ACTR2,TXNIP,TGFBR1,MAL2,CD9,SLC16A5,PRKAR1A,PLEKHA1,CLINT1,SEPT7,ATP1B1
										MicroRNA	hsa-miR-124-3p.2:TargetScan	hsa-miR-124-3p.2	TargetScan	3.548e-19	1.604e-15	8.547e-18	7.686e-17	25	961	AKT3,FAM172A,PDE4D,NEDD4L,BAZ2B,COBLL1,KCTD8,SAMD12,MECOM,PDE10A,MAGI2,BMPR1B,KANK1,NFIB,MACROD2,NR3C2,LIMCH1,PRKG1,RERE,PRKAG2,MAPK10,PDE7B,SDK1,BICC1,CDK6		Pubmed	26472760	Gene essentiality and synthetic lethality in haploid human cells.	Pubmed	3.378e-15	1.511e-10	8.388e-13	9.466e-12	20	229	EPRS,MYL6,RPLP2,PSMA7,RPS15,NAP1L1,PFDN5,IQGAP1,UBE2D3,NPM1,HACD3,YBX1,CANX,LDHB,PRPF40A,ARPC2,RHOA,CCT6A,ATP1A1,RPL13
										MicroRNA	hsa-miR-30e:mirSVR_highEffct	hsa-miR-30e:mirSVR_conserved_highEffect-0.5	MicroRNA.org	3.555e-19	1.607e-15	8.547e-18	7.686e-17	33	1991	MAGI1,PDE4D,SH3RF1,NEDD4L,TOX,STAG1,OXR1,BAZ2B,SYNE1,TBC1D5,KCTD8,FBXL17,MAGI3,FNDC3A,FHOD3,ARL15,PNISR,NAALADL2,AGBL4,MAGI2,NF1,PIK3C2G,RABGAP1L,SCN2A,TNRC6A,KCNIP4,LIMCH1,PRKG1,WDFY3,PRKAG2,GOLGA4,NLK,EXOC4		Pubmed	17289661	Molecular composition of IMP1 ribonucleoprotein granules.	Pubmed	3.394e-15	1.518e-10	8.388e-13	9.466e-12	11	36	RPLP0,RPS3A,RPS4X,RPS8,RPS9,NCL,HNRNPA2B1,HNRNPU,YBX1,PABPC1,HNRNPR
										MicroRNA	hsa-miR-2052:mirSVR_highEffct	hsa-miR-2052:mirSVR_nonconserved_highEffect-0.5	MicroRNA.org	3.701e-19	1.673e-15	8.85e-18	7.959e-17	30	1569	KANSL1L,FNDC3B,AHI1,ZBTB20,ANK3,STAG1,MYO1E,BAZ2B,SYNE1,ESRRG,DACH1,EXT1,SIK3,MED13L,NAALADL2,ARHGAP6,ARID1B,KANK1,TRPM3,KIAA1217,RABGAP1L,SBF2,FER,LIMCH1,SSH2,SPAG16,PARD3,PCCA,SMYD3,NLK		Pubmed	22354994	Biochemical and phosphoproteomic analysis of the helix-loop-helix protein E47.	Pubmed	3.805e-15	1.702e-10	9.351e-13	1.055e-11	16	123	RPL24,RPL31,RPS13,NCL,CHD4,DDX5,NPM1,CANX,ID1,RPSA,RPL14,EIF4A2,RPL4,RPL7A,RPL13,HNRNPR
										MicroRNA	hsa-miR-203a-3p.1:TargetScan	hsa-miR-203a-3p.1	TargetScan	4.31e-19	1.948e-15	1.02e-17	9.177e-17	22	670	AKT3,PDE4D,NEDD4L,MYO1E,BAZ2B,DACH1,EXT1,MED13L,ADK,BMPR1B,PLXDC2,NFIB,KCNJ15,MACROD2,PRKCA,FOXP1,KAZN,PRKG1,MAPK8,MBD5,MAPK10,NLK		Pubmed	8076819	The addition of 5'-coding information to a 3'-directed cDNA library improves analysis of gene expression.	Pubmed	4.796e-15	2.145e-10	1.166e-12	1.316e-11	11	37	RPLP2,RPS3A,RPS4X,RPS6,B2M,RPS14,HSPA9,RBBP8,RPL35,RPL3,RPL10
										MicroRNA	hsa-miR-514:mirSVR_lowEffct	hsa-miR-514:mirSVR_nonconserved_lowEffect-0.1-0.5	MicroRNA.org	4.312e-19	1.949e-15	1.02e-17	9.177e-17	31	1715	SOX6,RAD51B,MAGI1,FRAS1,PDE4D,SH3RF1,ANK3,STAG1,LUC7L3,COBLL1,GLIS3,FHOD3,MED13L,PNISR,ADK,PPP2R3A,KANK1,UBE2E2,PLXDC2,SCMH1,KIAA1217,SCN2A,SCAPER,TNRC6A,FOXP1,KAZN,PRKAG2,MAPK8,SPAG16,MBD5,NLK		Pubmed	21853274	Shotgun proteomics and network analysis of ubiquitin-related proteins from human breast carcinoma epithelial cells.	Pubmed	4.796e-15	2.145e-10	1.166e-12	1.316e-11	11	37	RPLP0,PSMA7,RPS8,RPS11,RPS20,NCL,HNRNPA2B1,HNRNPU,UBC,HNRNPA3,ARF1
										MicroRNA	hsa-miR-101-3p.1:TargetScan	hsa-miR-101-3p.1	TargetScan	4.447e-19	2.01e-15	1.047e-17	9.416e-17	22	671	MAGI1,AKT3,ERBB4,PDE4D,ANK3,MYO1E,BAZ2B,MAGI3,FNDC3A,PNISR,MAGI2,ATXN1,PAX8,NFIB,SCN2A,FOXP1,RORA,PRKG1,MAML3,BICC1,GOLGA4,NLK		Pubmed	12519789	Proteomic and biochemical analyses of human B cell-derived exosomes. Potential implications for their function and multivesicular body formation.	Pubmed	5.183e-15	2.318e-10	1.253e-12	1.414e-11	9	18	HLA-B,GAPDH,PKM,ALDOA,HSP90AA1,EEF1A1,CD63,ATP1A1,ENO1
										MicroRNA	ATGTACA,MIR-493:MSigDB	ATGTACA,MIR-493:MSigDB	MSigDB	4.522e-19	2.044e-15	1.059e-17	9.525e-17	17	294	PDE4D,SYNE1,COBLL1,ESRRG,DACH1,TNRC6B,FHOD3,MED13L,ARID1B,NCOA1,DLG2,KCNIP4,SSH2,WDFY3,MBD5,MAML3,ABTB2		Pubmed	14651853	Integrated analysis of protein composition, tissue diversity, and gene regulation in mouse mitochondria.	Pubmed	5.601e-15	2.505e-10	1.347e-12	1.52e-11	27	494	ATP6V1A,PSAP,GAPDH,ACADVL,ACAT1,PDK4,GPRC5C,NDUFA4,RPL23,PKM,HSPA9,HSP90AB1,HSPD1,KRT18,DSP,COX4I1,GPX1,ARG2,ISCU,CHCHD2,HADHA,ATP5F1A,SOD1,SOD2,CYB5A,ATP5F1B,ATP5F1C
										MicroRNA	hsa-miR-19b-2*:mirSVR_highEffct	hsa-miR-19b-2*:mirSVR_nonconserved_highEffect-0.5	MicroRNA.org	4.807e-19	2.173e-15	1.12e-17	1.007e-16	28	1324	FNDC3B,RBPMS,PDE4D,ZBTB20,ANK3,LUC7L3,MYO9A,COBLL1,ESRRG,KCTD8,TMTC2,EXT1,PTK2,MAGI2,PPP2R3A,NF1,UBE2E2,TRPM3,PTPRM,PIK3C2G,NFIB,KIAA1217,KCNIP4,LIMCH1,WDFY3,SPAG16,MAPK10,SMYD3		Pubmed	23824909	Bcl2-associated athanogene 3 interactome analysis reveals a new role in modulating proteasome activity.	Pubmed	5.772e-15	2.582e-10	1.381e-12	1.558e-11	24	374	TPT1,RPS2,PSMA7,RPS12,NAP1L1,NCL,AIF1L,PGK1,HNRNPU,HSP90AA1,HSP90AB1,EZR,RANBP2,KRT19,LITAF,ANXA2,RPSA,YWHAB,PABPC1,ARPC2,GSTM3,PEBP1,EIF4A2,TMSB10
										MicroRNA	hsa-miR-4299:mirSVR_lowEffct	hsa-miR-4299:mirSVR_nonconserved_lowEffect-0.1-0.5	MicroRNA.org	5.509e-19	2.49e-15	1.277e-17	1.148e-16	31	1730	THSD4,STARD13,AKT3,OXR1,MYO1E,BAZ2B,COBLL1,DACH1,FNDC3A,SIK3,JMJD1C,SLC8A1,ARID1B,KANK1,SCMH1,KIAA1217,SCN2A,SETBP1,SCAPER,TNRC6A,FER,RORA,NR3C2,KAZN,LIMCH1,RERE,SPIDR,PRKAG2,FHIT,PCCA,EXOC4		Pubmed	20434207	Transmembrane receptor DCC associates with protein synthesis machinery and regulates translation.	Pubmed	1.013e-14	4.532e-10	2.411e-12	2.721e-11	10	28	RPS4X,RPS6,RPS13,RPS23,RPS24,RPL10A,RPL23,EZR,RPL5,RPL13
										MicroRNA	hsa-miR-888*:mirSVR_lowEffct	hsa-miR-888*:mirSVR_nonconserved_lowEffect-0.1-0.5	MicroRNA.org	5.705e-19	2.579e-15	1.316e-17	1.183e-16	30	1594	AHI1,PDE4D,TCF12,TOX,SYNE1,RALYL,GLIS3,FHOD3,SIK3,PDE10A,NAALADL2,SLC8A1,BMPR1B,PPP2R3A,KANK1,UBE2E2,BRAF,SBF2,FER,NCOA1,PRKCA,PLEKHA5,WDFY3,LRBA,ZCCHC7,MBD5,MAPK10,MPPED2,MAML3,CCSER1		Pubmed	21726808	Acetylation regulates gluconeogenesis by promoting PEPCK1 degradation via recruiting the UBR5 ubiquitin ligase.	Pubmed	1.25e-14	5.591e-10	2.958e-12	3.338e-11	13	70	RPLP0,HLA-B,HLA-C,RPS3A,RPS6,RPL23,UBC,GNAS,HSPD1,CALM1,RPL14,LDHA,RPL4
										MicroRNA	hsa-miR-144:PITA	hsa-miR-144:PITA_TOP	PITA	6.051e-19	2.735e-15	1.388e-17	1.249e-16	21	592	PDE4D,PDE8A,TOX,STAG1,OXR1,MYO1E,BAZ2B,ARGLU1,ESRRG,RALYL,SAMD12,FNDC3A,NF1,ATXN1,PAX8,KIAA1217,SCN2A,TNRC6A,WDFY3,PDE7B,MAML3		Pubmed	22720776	PHF6 interacts with the nucleosome remodeling and deacetylation (NuRD) complex.	Pubmed	1.723e-14	7.708e-10	4.057e-12	4.578e-11	11	41	RPL30,RPLP0,SRP14,RPS18,CHD4,RPS25,HNRNPA2B1,HNRNPU,NPM1,HNRNPA3,RPL4
										MicroRNA	hsa-miR-105:PITA	hsa-miR-105:PITA_TOP	PITA	6.104e-19	2.759e-15	1.393e-17	1.253e-16	19	433	SOX6,ERBB4,PDE4D,NEDD4L,OXR1,FNDC3A,PTPRG,ATXN1,NFIB,SCAPER,TNRC6A,NCOA1,DLG2,SSH2,WDFY3,PAN3,PCCA,PDE7B,CDK6		Pubmed	16502470	Human colostrum: identification of minor proteins in the aqueous phase by proteomics.	Pubmed	1.789e-14	8.001e-10	4.189e-12	4.727e-11	17	161	PSAP,SPP1,B2M,ACTG1,RPS27A,UBA52,UBB,UBC,CLU,EZR,APP,PPIA,CD9,CD59,ENO1,CTSH,TPI1
										MicroRNA	hsa-miR-549:mirSVR_lowEffct	hsa-miR-549:mirSVR_nonconserved_lowEffect-0.1-0.5	MicroRNA.org	6.265e-19	2.832e-15	1.423e-17	1.28e-16	29	1466	SOX6,THSD4,MAGI1,KANSL1L,MACC1,LUC7L3,ERC1,KCTD8,DACH1,FBXL17,FNDC3A,JMJD1C,TEX41,ADK,SLC8A1,ARID1B,PIK3C2G,FGD4,SCN2A,DLG2,PLEKHA5,SSH2,PRKAG2,SPAG16,MBD5,ABTB2,SMYD3,NLK,WDR72		Pubmed	8631027	Identification of genes differentially expressed in B16 murine melanoma sublines with different metastatic potentials.	Pubmed	1.822e-14	8.15e-10	4.245e-12	4.79e-11	8	13	RPLP0,RPS27A,DDX5,UBC,RPSA,EEF1A1,FTL,ATP5F1A
										MicroRNA	hsa-miR-452:mirSVR_highEffct	hsa-miR-452:mirSVR_nonconserved_highEffect-0.5	MicroRNA.org	6.478e-19	2.928e-15	1.464e-17	1.317e-16	31	1740	ZFAND3,FRAS1,AHI1,SORBS2,SH3RF1,BAZ2B,ESRRG,GLIS3,FNDC3A,PTH2R,GRIP1,AGBL4,SLC8A1,ARID1B,KANK1,NF1,PTPRG,RABGAP1L,FER,NR3C2,LIMCH1,MAML2,RERE,WDFY3,PAN3,SPAG16,MBD5,IMMP2L,SDK1,EXOC4,CCSER1		Pubmed	15840729	Scanning the human proteome for calmodulin-binding proteins.	Pubmed	2.174e-14	9.723e-10	5.038e-12	5.686e-11	14	92	TPT1,RPS8,RPS14,SRP14,DDX5,GNAS,METAP2,RANBP2,CALM1,YBX1,SF3B1,PRDX1,CLINT1,RPL13A
										MicroRNA	hsa-miR-186*:mirSVR_highEffct	hsa-miR-186*:mirSVR_nonconserved_highEffect-0.5	MicroRNA.org	6.614e-19	2.99e-15	1.487e-17	1.338e-16	24	880	MAGI1,KANSL1L,AKT3,SH3RF1,MYO9A,SYNE1,COBLL1,MED13L,EPB41L4A,PNISR,ARID1B,NF1,UBE2E2,KANSL1,TRPM3,PTPRM,TNRC6A,PKHD1,NCOA1,LIMCH1,ZCCHC7,SPAG16,MBD5,IMMP2L		Pubmed	25852190	Integrative analysis of kinase networks in TRAIL-induced apoptosis provides a source of potential targets for combination therapy.	Pubmed	2.675e-14	1.196e-09	6.167e-12	6.96e-11	24	401	HSP90B1,RPLP1,HLA-A,GAPDH,SPTBN1,NAP1L1,DDX5,JAK1,PKM,GNAS,CCNI,HNRNPDL,DSP,XRCC5,YWHAB,CNBP,CCT6A,EEF2,LLGL2,PRKAR1A,ATP1A1,ATP5F1A,ATP5F1B,ATP5F1C
										MicroRNA	hsa-miR-34b:mirSVR_highEffct	hsa-miR-34b:mirSVR_nonconserved_highEffect-0.5	MicroRNA.org	6.727e-19	3.041e-15	1.505e-17	1.354e-16	27	1218	MAGI1,AHI1,SORBS2,PDE4D,SH3RF1,TOX,LUC7L3,MYO9A,SAMD12,FBXL17,MECOM,TMTC2,FNDC3A,EPB41L4A,GRIP1,KANSL1,TRPM3,SCAPER,KCNIP4,FOXP1,PRKN,MAML2,SPAG16,MBD5,MPPED2,GOLGA4,CCSER1		Pubmed	26465331	Characterization of the Cardiac Overexpression of HSPB2 Reveals Mitochondrial and Myogenic Roles Supported by a Cardiac HspB2 Interactome.	Pubmed	3.043e-14	1.361e-09	6.98e-12	7.877e-11	16	140	GAPDH,B2M,SPTBN1,NACA,RPS11,ACTG1,ALDOA,DUSP1,EEF1A1,CRYAB,TXNIP,ASAH1,EIF4A2,ENO1,ATP5F1A,RPL11
										MicroRNA	hsa-miR-130a:mirSVR_lowEffct	hsa-miR-130a:mirSVR_conserved_lowEffect-0.1-0.5	MicroRNA.org	6.91e-19	3.123e-15	1.539e-17	1.384e-16	31	1744	MAGI1,AKT3,AHI1,PDE4D,ZBTB20,OXR1,SYNE1,SAMD12,FBXL17,FNDC3A,BTBD9,TEX41,SNX29,ADK,AGBL4,MAGI2,BMPR1B,KANK1,TRPM3,PTPRM,ATXN1,FGD4,NFIB,PKHD1,DLG2,FOXP1,KAZN,RERE,SSH2,SPAG16,PARD3		Pubmed	26590968	Systematic analyses of the ultraviolet radiation resistance-associated gene product (UVRAG) protein interactome by tandem affinity purification.	Pubmed	3.093e-14	1.384e-09	7.056e-12	7.963e-11	11	43	PKM,NPM1,XRCC5,PPIA,PABPC1,EEF1A1,EEF2,ATP1A1,ENO1,ATP5F1A,ATP5F1B
										MicroRNA	hsa-miR-500b:mirSVR_lowEffct	hsa-miR-500b:mirSVR_nonconserved_lowEffect-0.1-0.5	MicroRNA.org	7.371e-19	3.332e-15	1.633e-17	1.469e-16	30	1609	COL4A5,MAGI1,FNDC3B,AKT3,SH3RF1,OXR1,MYO1E,TRIO,BAZ2B,GLIS3,SAMD12,TMTC2,NAALADL2,PTH2R,AGBL4,PPP2R3A,PTPRG,PAX8,KIAA1217,SBF2,SETBP1,FER,PRKCA,PRKN,NR3C2,KAZN,PAN3,SPAG16,MPPED2,PDE7B		Pubmed	25277244	The functional landscape of Hsp27 reveals new cellular processes such as DNA repair and alternative splicing and proposes novel anticancer targets.	Pubmed	3.108e-14	1.39e-09	7.056e-12	7.963e-11	19	225	TPT1,SPTBN1,NAP1L1,HNRNPA2B1,HNRNPU,SAT1,HSP90AA1,HSP90AB1,KRT18,RPSA,XRCC5,YWHAB,PRPF40A,MYL12A,EIF4A2,EIF4G2,FTH1,MYL12B,PTGES3
										MicroRNA	hsa-miR-20b:mirSVR_highEffct	hsa-miR-20b:mirSVR_conserved_highEffect-0.5	MicroRNA.org	7.756e-19	3.505e-15	1.71e-17	1.538e-16	30	1612	TANC2,COL4A5,KANSL1L,FNDC3B,AKT3,RBPMS,SORBS2,PDE4D,NEDD4L,OXR1,SYNE1,RALYL,GLIS3,MAGI3,FNDC3A,SIK3,PPP2R3A,NF1,FGD4,RABGAP1L,SCN2A,MACROD2,TNRC6A,FER,PRKN,SSH2,WDFY3,ZCCHC7,MBD5,CCSER1		Pubmed	21642987	IFIT1 is an antiviral protein that recognizes 5'-triphosphate RNA.	Pubmed	3.327e-14	1.488e-09	7.515e-12	8.481e-11	12	58	RPL31,RPLP1,NCL,HNRNPA2B1,HNRNPU,HSP90AA1,HSP90AB1,HNRNPDL,YBX1,DSP,HNRNPA3,PABPC1
										MicroRNA	hsa-miR-571:mirSVR_lowEffct	hsa-miR-571:mirSVR_nonconserved_lowEffect-0.1-0.5	MicroRNA.org	8.25e-19	3.729e-15	1.81e-17	1.628e-16	28	1352	SOX6,TANC2,KANSL1L,AKT3,SORBS2,PDE8A,LUC7L3,TRIO,BCAS3,SYNE1,KCTD8,GLIS3,SIK3,MAGI2,ARHGAP6,BMPR1B,ARID1B,NF1,PTPRG,PAX8,SCMH1,DLG2,PLEKHA5,KAZN,LIMCH1,FHIT,NLK,CCSER1		Pubmed	16341674	Transcriptome analysis of human gastric cancer.	Pubmed	3.383e-14	1.513e-09	7.604e-12	8.582e-11	31	721	RPL30,RPLP1,ACAT1,CD164,HLA-E,NCL,RPS24,PTMA,UBE2D3,ANAPC16,ITM2C,KRT8,SRSF3,COX4I1,ID1,PDIA3,TSPAN1,ARF1,CNBP,EEF1D,MT2A,CD9,GUK1,PRDX1,CD59,RPL35,ATP1B1,TACSTD2,CTSH,RPL9,RPL10
										MicroRNA	hsa-miR-486-5p:mirSVR_lowEffct	hsa-miR-486-5p:mirSVR_conserved_lowEffect-0.1-0.5	MicroRNA.org	8.735e-19	3.948e-15	1.907e-17	1.715e-16	28	1355	SOX6,RAD51B,MAGI1,SH3RF1,OXR1,MYO9A,BAZ2B,SYNE1,DACH1,SAMD12,FBXL17,MAGI3,EXT1,JMJD1C,PTK2,ADK,SLC8A1,NF1,SBF2,TNRC6A,FER,NCOA1,CAMKMT,LIMCH1,PRKG1,WDFY3,MAML3,CCSER1		Pubmed	23349634	A newly uncovered group of distantly related lysine methyltransferases preferentially interact with molecular chaperones to regulate their activity.	Pubmed	5.315e-14	2.377e-09	1.189e-11	1.342e-10	16	145	HSP90B1,SRP14,PFDN5,UBB,UBC,ALDOA,HSPA9,HSP90AA1,HSP90AB1,HSPD1,LDHA,LDHB,CCT6A,PDIA6,EEF2,RPL3
										MicroRNA	hsa-miR-383:mirSVR_lowEffct	hsa-miR-383:mirSVR_conserved_lowEffect-0.1-0.5	MicroRNA.org	9.824e-19	4.44e-15	2.135e-17	1.92e-16	31	1766	MAGI1,SORBS2,PDE4D,TCF12,NEBL,STAG1,OXR1,TRIO,ARGLU1,RALYL,KCTD8,GLIS3,SAMD12,MECOM,PNISR,NAALADL2,SNX29,ARHGAP6,PPP2R3A,KANK1,NF1,KANSL1,PKHD1,NCOA1,DLG2,NR3C2,PRKG1,MPPED2,GOLGA4,EXOC4,CCSER1		Pubmed	24639526	RSPO-LGR4 functions via IQGAP1 to potentiate Wnt signaling.	Pubmed	5.896e-14	2.637e-09	1.312e-11	1.481e-10	18	202	TPR,EPRS,ACTG1,CHD4,HNRNPU,IQGAP1,UBC,HSPD1,NPM1,RANBP2,HACD3,CANX,EEF1A1,EEF2,SF3B1,ATP1A1,RPL5,RPL7
										MicroRNA	hsa-miR-30d:mirSVR_highEffct	hsa-miR-30d:mirSVR_conserved_highEffect-0.5	MicroRNA.org	1.115e-18	5.04e-15	2.412e-17	2.169e-16	31	1774	MAGI1,PDE4D,SH3RF1,NEDD4L,TOX,STAG1,OXR1,BAZ2B,SYNE1,TBC1D5,KCTD8,FBXL17,MAGI3,FNDC3A,FHOD3,ARL15,PNISR,NAALADL2,AGBL4,MAGI2,NF1,PIK3C2G,RABGAP1L,SCN2A,TNRC6A,KCNIP4,LIMCH1,WDFY3,GOLGA4,NLK,EXOC4		Pubmed	22119785	Defining human ERAD networks through an integrative mapping strategy.	Pubmed	5.936e-14	2.655e-09	1.314e-11	1.483e-10	17	173	HSP90B1,PSMA7,ACTG1,HNRNPA2B1,HNRNPU,UBC,UBXN4,KRT8,KRT18,COX4I1,CANX,RTN4,PPIB,RPL35,ENO1,RPL10,ATP5F1B
										MicroRNA	hsa-miR-320d:mirSVR_highEffct	hsa-miR-320d:mirSVR_conserved_highEffect-0.5	MicroRNA.org	1.138e-18	5.146e-15	2.45e-17	2.204e-16	28	1369	TANC2,FNDC3B,RBPMS,AHI1,SH3RF1,NEDD4L,SYNE1,ESRRG,MAGI3,FNDC3A,ARL15,AGBL4,ARHGAP6,KANK1,NF1,PTPRG,SBF2,PLEKHA5,PRKN,NR3C2,LIMCH1,WDFY3,PAN3,PRKAG2,SPAG16,PCCA,MPPED2,SDK1		Pubmed	15231748	Functional proteomics mapping of a human signaling pathway.	Pubmed	5.971e-14	2.671e-09	1.316e-11	1.485e-10	28	591	PSAP,RPLP0,HLA-B,RPS3A,SPTBN1,RPS14,ACTG1,RPS27A,UBA52,UBB,UBC,PAPOLA,TAX1BP1,AKR1B1,DSTN,LITAF,CANX,CXXC5,APLP2,SKIL,PRPF40A,EEF1A1,TXNIP,SF3B1,EIF4G2,PRKAR1A,CD59,FTL
										MicroRNA	hsa-miR-194:mirSVR_lowEffct	hsa-miR-194:mirSVR_conserved_lowEffect-0.1-0.5	MicroRNA.org	1.233e-18	5.571e-15	2.64e-17	2.375e-16	32	1926	SOX6,GPHN,TANC2,COL4A5,KANSL1L,FAM172A,TOX,STAG1,OXR1,KCTD8,GLIS3,MECOM,FNDC3A,PNISR,JMJD1C,TEX41,PTK2,GRIP1,SLC8A1,NF1,FGD4,RABGAP1L,KCNJ15,PKHD1,KAZN,PAN3,IMMP2L,MPPED2,PDE7B,NLK,CCSER1,WDR72		Pubmed	28065597	A Global Analysis of the Receptor Tyrosine Kinase-Protein Phosphatase Interactome.	Pubmed	6.965e-14	3.116e-09	1.527e-11	1.724e-10	24	419	HSP90B1,SERBP1,HLA-B,RPLP2,RPS20,NCL,RPS27,DDX5,CIRBP,S100A10,NUCKS1,HSPA9,YBX1,DUSP1,CANX,DUSP6,RPL14,PPIB,CNBP,EIF4G2,ATP1A1,RPL3,RPL6,RPL7
										MicroRNA	hsa-miR-3140:mirSVR_highEffct	hsa-miR-3140:mirSVR_nonconserved_highEffect-0.5	MicroRNA.org	1.25e-18	5.652e-15	2.666e-17	2.398e-16	28	1374	RAD51B,MAGI1,KANSL1L,AKT3,FRAS1,OXR1,LUC7L3,MYO9A,BAZ2B,RALYL,KCTD8,DACH1,PWRN1,NAALADL2,MAGI2,NF1,UBE2E2,PTPRM,FER,KCNIP4,PRKN,NR3C2,LIMCH1,RERE,WDFY3,SPAG16,ABTB2,WDR72		Pubmed	23602568	The protein interaction landscape of the human CMGC kinase group.	Pubmed	7.816e-14	3.496e-09	1.705e-11	1.925e-10	30	694	RPL41,GAPDH,B2M,PSMA7,NCL,PFDN5,NDUFA4,DDX5,IQGAP1,PTMA,GABARAPL1,CLU,PKM,RSRP1,EZR,RANBP2,SRSF3,DUSP6,PPIA,YWHAB,PABPC1,PRPF40A,CNBP,EEF2,ASAH1,FTH1,PRKAR1A,ATP1A1,PTGES3,HNRNPR
										MicroRNA	hsa-miR-410:mirSVR_highEffct	hsa-miR-410:mirSVR_conserved_highEffect-0.5	MicroRNA.org	1.412e-18	6.381e-15	2.996e-17	2.694e-16	31	1789	COL4A5,MAGI1,FNDC3B,FRAS1,TCF12,MYO1E,MYO9A,BAZ2B,ARGLU1,SYNE1,COBLL1,RALYL,GLIS3,DACH1,FBXL17,SIK3,GRIP1,BMPR1B,PPP2R3A,ARID1B,NF1,PTPRG,FGD4,NFIB,SBF2,DLG2,PLEKHA5,PRKG1,RERE,MBD5,CCSER1		Pubmed	20085233	Identification of DeltaNp63alpha protein interactions by mass spectrometry.	Pubmed	1.173e-13	5.247e-09	2.547e-11	2.875e-10	11	48	RPL24,RPLP0,HSP90AB1,HNRNPA3,RPSA,EEF1A1,RPL13A,RPL3,ATP5F1A,RPL12,HNRNPR
										MicroRNA	hsa-miR-628-3p:mirSVR_lowEffct	hsa-miR-628-3p:mirSVR_nonconserved_lowEffect-0.1-0.5	MicroRNA.org	1.499e-18	6.776e-15	3.166e-17	2.848e-16	29	1515	SOX6,RAD51B,THSD4,STARD13,TANC2,COL4A5,FNDC3B,SORBS2,TCF12,NEDD4L,ANK3,SYNE1,FHOD3,EPB41L4A,JMJD1C,NF1,SCN2A,SBF2,MACROD2,PRKCA,DLG2,PLEKHA5,PRKG1,SSH2,WDFY3,PAN3,SPAG16,IMMP2L,PDE7B		Pubmed	28671696	Spatiotemporal profile of postsynaptic interactomes integrates components of complex brain disorders.	Pubmed	1.22e-13	5.459e-09	2.637e-11	2.976e-10	34	916	TPR,SPTBN1,SPTBN2,NCL,CHD4,RPS27A,PGK1,HNRNPU,IQGAP1,CLU,TAX1BP1,KIF5B,HSPA9,HSP90AA1,HSP90AB1,NPM1,EZR,DSTN,CANX,XRCC5,PPIA,PPIB,YWHAB,PABPC1,EEF1A1,ARPC2,EEF2,SF3B1,EIF4A2,PRDX1,PRKAR1A,SEPT7,ENO1,RPL12
										MicroRNA	hsa-miR-186:PITA	hsa-miR-186:PITA_TOP	PITA	1.512e-18	6.832e-15	3.178e-17	2.858e-16	23	809	FNDC3B,ZFAND3,ERBB4,PDE4D,SH3RF1,ANK3,BAZ2B,DACH1,SAMD12,TNRC6B,FNDC3A,MED13L,SCN2A,TNRC6A,SIK2,PRKCA,PLEKHA5,NR3C2,SSH2,WDFY3,LRBA,PAN3,MBD5		Pubmed	11741941	A subtractive gene expression screen suggests a role of transcription factor AP-2 alpha in control of proliferation and differentiation.	Pubmed	2.074e-13	9.278e-09	4.46e-11	5.034e-10	9	25	PSAP,RPLP0,RPS5,TMBIM6,PRDX1,RPL5,RPL6,RPL7,RPL18
										MicroRNA	hsa-miR-200b:mirSVR_highEffct	hsa-miR-200b:mirSVR_conserved_highEffect-0.5	MicroRNA.org	1.551e-18	7.009e-15	3.245e-17	2.918e-16	31	1795	STARD13,FNDC3B,NEBL,OXR1,TRIO,BAZ2B,ARGLU1,RALYL,KCTD8,DACH1,FBXL17,FNDC3A,ARL15,EPB41L4A,ARHGAP6,ARID1B,KANK1,PIK3C2G,KCNJ15,TNRC6A,FER,CAMKMT,PRKN,WDFY3,SPIDR,PAN3,PRKAG2,MBD5,IMMP2L,NLK,CCSER1		Pubmed	20467437	Direct interaction between hnRNP-M and CDC5L/PLRG1 proteins affects alternative splice site choice.	Pubmed	2.701e-13	1.208e-08	5.781e-11	6.524e-10	27	581	TPR,HSP90B1,GAPDH,SPTBN1,CHD4,HNRNPA2B1,DDX5,HNRNPU,IQGAP1,GNAS,HSP90AA1,HSP90AB1,HSPD1,PTBP3,RANBP2,SMARCA5,SRSF3,DSP,HNRNPA3,PRPF40A,ACTR2,CCT6A,SF3B1,EIF4A2,CLINT1,SEPT7,HNRNPR
										MicroRNA	hsa-miR-192*:mirSVR_highEffct	hsa-miR-192*:mirSVR_nonconserved_highEffect-0.5	MicroRNA.org	1.679e-18	7.591e-15	3.498e-17	3.146e-16	24	917	FNDC3B,TOX,LUC7L3,SYNE1,PNISR,PTH2R,ADK,AGBL4,KANK1,NF1,KANSL1,BRAF,PTPRM,FGD4,SBF2,FER,PKHD1,KCNIP4,PRKG1,LRBA,CADPS2,PCCA,SDK1,CCSER1		Pubmed	21832049	Interactions of pathological hallmark proteins: tubulin polymerization promoting protein/p25, beta-amyloid, and alpha-synuclein.	Pubmed	3.01e-13	1.346e-08	6.402e-11	7.225e-10	49	1891	TPT1,RPL30,RPL31,RPL34,SERBP1,RPL37A,RPL41,GAPDH,PSMA7,RPS9,RPS11,RPS12,RPS14,RPS16,RPS18,RPS19,RPS20,ZFAND5,RPS25,RPS27A,NDUFA4,CIRBP,RPL23,ACSL4,BTF3,PKM,RSRP1,METAP2,PLSCR1,HSPA9,HSPD1,NPM1,PTBP3,SRSF3,ANXA2,COX4I1,ATP6V1G1,DYNLT1,APP,PPIA,YWHAB,PDIA3,FUCA1,EIF1,ATP5F1A,SOD2,RPL12,ATP5F1C,TPI1
										MicroRNA	hsa-miR-520f:mirSVR_lowEffct	hsa-miR-520f:mirSVR_nonconserved_lowEffect-0.1-0.5	MicroRNA.org	1.702e-18	7.695e-15	3.53e-17	3.174e-16	31	1801	SOX6,ANK3,NEBL,OXR1,TRIO,BAZ2B,SYNE1,ESRRG,RALYL,MECOM,FHOD3,MED13L,JMJD1C,TEX41,NF1,PLXDC2,TRPM3,PTPRM,PIK3C2G,PAX8,NFIB,RORA,NR3C2,PRKG1,PAN3,MBD5,MAPK10,PCCA,ABTB2,SMYD3,NLK		Pubmed	14743216	A physical and functional map of the human TNF-alpha/NF-kappa B signal transduction pathway.	Pubmed	3.047e-13	1.363e-08	6.402e-11	7.225e-10	16	162	RPL30,MYL6,RPS11,RPS13,ACTG1,UBB,PAPOLA,HSP90AA1,HSP90AB1,CALM1,YWHAB,MYL12A,HADHA,RPL4,RPL6,RPL8
										MicroRNA	hsa-miR-200c:PITA	hsa-miR-200c:PITA_TOP	PITA	1.776e-18	8.026e-15	3.648e-17	3.281e-16	23	815	STARD13,FNDC3B,ERBB4,ANK3,OXR1,BAZ2B,ARGLU1,ESRRG,RALYL,KCTD8,DACH1,BTBD9,ARL15,ARHGAP6,KANK1,ATXN1,NFIB,SCN2A,SSH2,WDFY3,PAN3,PRKAG2,MBD5		Pubmed	26499835	Relevance Rank Platform (RRP) for Functional Filtering of High Content Protein-Protein Interaction Data.	Pubmed	3.049e-13	1.364e-08	6.402e-11	7.225e-10	11	52	HSP90B1,GAPDH,IQGAP1,PKM,EZR,LDHA,LDHB,PDIA3,PRPF40A,EEF1D,EEF2
										MicroRNA	hsa-miR-200b:PITA	hsa-miR-200b:PITA_TOP	PITA	1.776e-18	8.026e-15	3.648e-17	3.281e-16	23	815	STARD13,FNDC3B,ERBB4,ANK3,OXR1,BAZ2B,ARGLU1,ESRRG,RALYL,KCTD8,DACH1,BTBD9,ARL15,ARHGAP6,KANK1,ATXN1,NFIB,SCN2A,SSH2,WDFY3,PAN3,PRKAG2,MBD5		Pubmed	20462248	14-3-3 epsilon dynamically interacts with key components of mitogen-activated protein kinase signal module for selective modulation of the TNF-alpha-induced time course-dependent NF-kappaB activity.	Pubmed	3.049e-13	1.364e-08	6.402e-11	7.225e-10	11	52	RPLP0,RPS8,HNRNPA2B1,HSP90AB1,NPM1,HNRNPA3,SF3B1,RPL4,RPL6,ATP5F1A,ATP5F1B
										MicroRNA	hsa-miR-320c:mirSVR_highEffct	hsa-miR-320c:mirSVR_conserved_highEffect-0.5	MicroRNA.org	1.813e-18	8.196e-15	3.696e-17	3.324e-16	28	1394	TANC2,FNDC3B,RBPMS,AHI1,SH3RF1,NEDD4L,SYNE1,ESRRG,MAGI3,FNDC3A,ARL15,AGBL4,ARHGAP6,KANK1,NF1,PTPRG,SBF2,PLEKHA5,PRKN,NR3C2,LIMCH1,WDFY3,PAN3,PRKAG2,SPAG16,PCCA,MPPED2,SDK1		Pubmed	21044950	Genome-wide YFP fluorescence complementation screen identifies new regulators for telomere signaling in human cells.	Pubmed	3.549e-13	1.587e-08	7.417e-11	8.371e-10	21	330	GAPDH,NAP1L1,RTN3,NCL,PTMA,ZFP36L1,PKM,ALDOA,HSP90AB1,ANXA2,RTN4,RPSA,LDHA,LDHB,PRDX6,EEF1D,PRDX1,TMSB10,RPL13,RPL19,TPI1
										MicroRNA	hsa-miR-556-5p:mirSVR_lowEffct	hsa-miR-556-5p:mirSVR_nonconserved_lowEffect-0.1-0.5	MicroRNA.org	1.816e-18	8.206e-15	3.696e-17	3.324e-16	29	1526	COL4A5,ZFAND3,RBPMS,AHI1,TCF12,SH3RF1,PDE8A,NEDD4L,NEBL,STAG1,OXR1,MYO1E,LUC7L3,FBXL17,EPB41L4A,BMPR1B,KANK1,TRPM3,MACROD2,FER,PKHD1,SIK2,CAMKMT,NR3C2,CADPS2,MAPK10,SDK1,NLK,CCSER1		Pubmed	22190034	Global landscape of HIV-human protein complexes.	Pubmed	4.524e-13	2.024e-08	9.412e-11	1.062e-09	24	457	EPRS,HSP90B1,HLA-A,HLA-B,HLA-C,RTN3,CSDE1,PKM,ITM2B,PLSCR1,RANBP2,HACD3,DSP,COX4I1,CANX,RTN4,APP,YWHAB,PDIA3,PDIA6,SEC62,HADHA,PTGES3,ATP5F1B
										MicroRNA	hsa-miR-429:PITA	hsa-miR-429:PITA_TOP	PITA	1.923e-18	8.694e-15	3.899e-17	3.506e-16	23	818	STARD13,FNDC3B,ERBB4,ANK3,OXR1,BAZ2B,ARGLU1,ESRRG,RALYL,KCTD8,DACH1,BTBD9,ARL15,ARHGAP6,KANK1,ATXN1,NFIB,SCN2A,SSH2,WDFY3,PAN3,PRKAG2,MBD5		Pubmed	15226823	Genomic analysis of mouse retinal development.	Pubmed	4.686e-13	2.096e-08	9.703e-11	1.095e-09	34	961	RPLP2,ADGRG1,ZFAND5,CIRBP,RPL23,BTG2,SAT1,CLU,BTF3,TAX1BP1,NUCKS1,AKR1B1,CCNI,HSP90AA1,CA2,HSP90AB1,ATP6V0E1,YBX1,LITAF,TMEM59,ID1,RPSA,DYNLT1,RPL14,SKIL,YWHAB,TSPAN1,CNBP,CD63,H3F3B,CD81,FTL,ENO1,RPL15
										MicroRNA	hsa-miR-548b-3p:mirSVR_lowEffct	hsa-miR-548b-3p:mirSVR_nonconserved_lowEffect-0.1-0.5	MicroRNA.org	1.95e-18	8.815e-15	3.935e-17	3.539e-16	32	1957	FRAS1,RBPMS,AHI1,PDE4D,TCF12,SH3RF1,NEBL,OXR1,BAZ2B,KCTD8,GLIS3,FBXL17,EXT1,MED13L,EPB41L4A,ARHGAP6,TRPM3,ATXN1,RABGAP1L,SETBP1,MACROD2,SCAPER,PKHD1,PLEKHA5,FOXP1,KAZN,LIMCH1,LRBA,MAPK10,BICC1,NLK,EXOC4		Pubmed	16964243	A probability-based approach for high-throughput protein phosphorylation analysis and site localization.	Pubmed	4.906e-13	2.194e-08	1.011e-10	1.141e-09	25	503	TPR,EPRS,RPL30,SERBP1,RPLP1,RPLP2,RPS2,RPS3A,NAP1L1,NCL,HNRNPA2B1,IQGAP1,PKM,NUCKS1,HSP90AB1,HSPD1,RANBP2,KRT8,SMARCA5,PDIA6,EEF2,SF3B1,FTH1,RPL12,RPL18
										MicroRNA	hsa-miR-629:mirSVR_lowEffct	hsa-miR-629:mirSVR_nonconserved_lowEffect-0.1-0.5	MicroRNA.org	2.085e-18	9.423e-15	4.188e-17	3.767e-16	29	1534	TANC2,KANSL1L,ZFAND3,FAM172A,PDE8A,ANK3,OXR1,MYO9A,BAZ2B,TBC1D5,COBLL1,SIK3,MED13L,NAALADL2,GRIP1,PPP2R3A,NF1,PTPRG,ATXN1,PIK3C2G,NFIB,KCNIP4,RORA,LIMCH1,PRKG1,RERE,ZCCHC7,MPPED2,NLK		Pubmed	20381070	Sex-specific proteome differences in the anterior cingulate cortex of schizophrenia.	Pubmed	6.017e-13	2.691e-08	1.235e-10	1.393e-09	10	40	TPM4,GAPDH,ACTG1,ALDOA,PPIA,YWHAB,CRYAB,PRDX1,FTL,ATP5F1A
										MicroRNA	hsa-miR-603:mirSVR_highEffct	hsa-miR-603:mirSVR_nonconserved_highEffect-0.5	MicroRNA.org	2.302e-18	1.04e-14	4.603e-17	4.14e-16	28	1407	MAGI1,FAM172A,AHI1,LUC7L3,MYO9A,ESRRG,FBXL17,TMTC2,FHOD3,PDE10A,PTH2R,GRIP1,ADK,ARHGAP6,BMPR1B,PPP2R3A,ARID1B,NF1,PTPRG,KIAA1217,SCN2A,SIK2,NCOA1,MBD5,IMMP2L,MAML3,NLK,CCSER1		Pubmed	16289162	The identification of myocilin-associated proteins in the human trabecular meshwork.	Pubmed	1.03e-12	4.607e-08	2.104e-10	2.374e-09	10	42	GAPDH,ACTG1,PKM,ALDOA,ANXA2,EEF1A1,TGFBR1,CD81,FTL,ENO1
										MicroRNA	hsa-miR-607:PITA	hsa-miR-607:PITA_TOP	PITA	2.542e-18	1.149e-14	5.061e-17	4.552e-16	24	934	GPHN,ERBB4,PDE4D,TCF12,PDE8A,TOX,DACH1,FBXL17,TNRC6B,FNDC3A,MED13L,SLC8A1,ARID1B,ATXN1,KIAA1217,MACROD2,TNRC6A,NCOA1,PRKG1,SSH2,WDFY3,MAPK10,MPPED2,NLK		Pubmed	21575865	Mechanistic rationale for inhibition of poly(ADP-ribose) polymerase in ETS gene fusion-positive prostate cancer.	Pubmed	1.403e-12	6.275e-08	2.852e-10	3.219e-09	9	30	RPLP0,RPS18,HNRNPA2B1,DDX5,HNRNPU,HNRNPDL,XRCC5,RPL7A,ATP5F1A
										MicroRNA	hsa-miR-501-5p:mirSVR_highEffct	hsa-miR-501-5p:mirSVR_nonconserved_highEffect-0.5	MicroRNA.org	2.662e-18	1.203e-14	5.278e-17	4.746e-16	28	1415	RAD51B,TANC2,MAGI1,PDE4D,PDE8A,SYNE1,DACH1,SAMD12,MECOM,SIK3,JMJD1C,MAGI2,ARHGAP6,PPP2R3A,PTPRG,FGD4,SBF2,PKHD1,NCOA1,DLG2,NR3C2,KAZN,WDFY3,PAN3,SPAG16,MPPED2,EXOC4,WDR72		Pubmed	21800051	The interaction between ubiquitin C-terminal hydrolase 37 and glucose-regulated protein 78 in hepatocellular carcinoma.	Pubmed	1.514e-12	6.771e-08	3.064e-10	3.458e-09	13	100	NACA,ACTG1,PKM,KRT19,DSP,PRDX6,GSTM3,EEF2,PRDX1,FTH1,FTL,CYB5A,TPI1
										MicroRNA	hsa-miR-302b*:mirSVR_highEffct	hsa-miR-302b*:mirSVR_nonconserved_highEffect-0.5	MicroRNA.org	2.76e-18	1.248e-14	5.448e-17	4.9e-16	28	1417	GPHN,PDE4D,SH3RF1,ANK3,OXR1,BAZ2B,RALYL,MECOM,MAGI3,FNDC3A,FHOD3,SIK3,ARL15,JMJD1C,ARID1B,NF1,KANSL1,BRAF,SCAPER,TNRC6A,SIK2,DLG2,PLEKHA5,SSH2,WDFY3,FHIT,MBD5,NLK		Pubmed	17081065	Proteomic and bioinformatic characterization of the biogenesis and function of melanosomes.	Pubmed	1.647e-12	7.366e-08	3.318e-10	3.745e-09	12	79	HSP90B1,NAP1L1,HSP90AA1,HSP90AB1,ANXA2,CANX,PPIB,YWHAB,PDIA3,PDIA6,PRDX1,ATP1A1
										MicroRNA	hsa-miR-320b:mirSVR_highEffct	hsa-miR-320b:mirSVR_conserved_highEffect-0.5	MicroRNA.org	2.967e-18	1.341e-14	5.806e-17	5.222e-16	28	1421	TANC2,FNDC3B,RBPMS,AHI1,SH3RF1,NEDD4L,SYNE1,ESRRG,MAGI3,FNDC3A,ARL15,AGBL4,ARHGAP6,KANK1,NF1,PTPRG,SBF2,PLEKHA5,PRKN,NR3C2,LIMCH1,WDFY3,PAN3,PRKAG2,SPAG16,PCCA,MPPED2,SDK1		Pubmed	16189514	Towards a proteome-scale map of the human protein-protein interaction network.	Pubmed	1.832e-12	8.196e-08	3.675e-10	4.148e-09	43	1573	RPL31,MYL6,MNS1,SPP1,RPS14,ACTG1,RTN3,RPS27A,RPS28,CIRBP,RPL23,UBB,UBC,UBE2D3,GABARAPL1,SAT1,ZFP36L1,RALBP1,RSRP1,ITM2C,PLSCR1,DSTN,CALM1,KRT18,KRT19,RBBP8,RTN4,DUSP6,ATP6V1G1,RPSA,PPIA,GSTM3,RHOA,NTN4,EEF1D,SERF2,PRDX1,FTH1,PRKAR1A,RASD1,H3F3B,FTL,RPL9
										MicroRNA	hsa-miR-320a:mirSVR_highEffct	hsa-miR-320a:mirSVR_conserved_highEffect-0.5	MicroRNA.org	2.967e-18	1.341e-14	5.806e-17	5.222e-16	28	1421	TANC2,FNDC3B,RBPMS,AHI1,SH3RF1,NEDD4L,SYNE1,ESRRG,MAGI3,FNDC3A,ARL15,AGBL4,ARHGAP6,KANK1,NF1,PTPRG,SBF2,PLEKHA5,PRKN,NR3C2,LIMCH1,WDFY3,PAN3,PRKAG2,SPAG16,PCCA,MPPED2,SDK1		Pubmed	27158335	DCAF4L2 promotes colorectal cancer invasion and metastasis via mediating degradation of NF?b negative regulator PPM1B.	Pubmed	2.712e-12	1.213e-07	5.416e-10	6.112e-09	9	32	MYL6,NCL,HNRNPA2B1,HSPD1,YBX1,ANXA2,PABPC1,GSTP1,PRDX1
										MicroRNA	hsa-miR-361-5p:mirSVR_highEffct	hsa-miR-361-5p:mirSVR_conserved_highEffect-0.5	MicroRNA.org	3.105e-18	1.404e-14	6.05e-17	5.441e-16	27	1295	GPHN,MAGI1,KANSL1L,OXR1,LUC7L3,MYO9A,ARGLU1,SYNE1,ESRRG,MED13L,EPB41L4A,NAALADL2,JMJD1C,GRIP1,MAGI2,ARHGAP6,SLC8A1,NF1,KANSL1,MACROD2,FER,SPIDR,MAPK8,SPAG16,SDK1,GOLGA4,WDR72		Pubmed	24755837	Characterization of LGALS3 (galectin-3) as a player in DNA damage response.	Pubmed	2.774e-12	1.241e-07	5.515e-10	6.224e-09	10	46	MYL6,NAP1L1,RPS20,HSP90AB1,RPL35,ATP1A1,MYL12B,RPL7A,RPL12,ATP5F1C
										MicroRNA	hsa-miR-155:mirSVR_lowEffct	hsa-miR-155:mirSVR_conserved_lowEffect-0.1-0.5	MicroRNA.org	3.145e-18	1.421e-14	6.094e-17	5.481e-16	31	1841	MACC1,AHI1,OXR1,ESRRG,GLIS3,DACH1,TMTC2,FNDC3A,EPB41L4A,NAALADL2,AGBL4,KANSL1,PLXDC2,PIK3C2G,PAX8,FGD4,KIAA1217,RABGAP1L,SBF2,SETBP1,CAMKMT,RORA,PRKN,NR3C2,SSH2,LRBA,SPAG16,PDE7B,ABTB2,GOLGA4,NLK		Pubmed	24550385	Characterizing WW domain interactions of tumor suppressor WWOX reveals its association with multiprotein networks.	Pubmed	3.02e-12	1.351e-07	5.977e-10	6.746e-09	17	220	RPL30,HNRNPU,CSDE1,SRSF3,DSP,ANXA2,CANX,HNRNPA3,PPIB,PABPC1,PRPF40A,CCT6A,SF3B1,HADHA,ENO1,RPL6,HNRNPR
										MicroRNA	hsa-miR-137:TargetScan	hsa-miR-137	TargetScan	3.155e-18	1.426e-14	6.094e-17	5.481e-16	24	943	ERBB4,FAM172A,PDE4D,OXR1,ESRRG,FBXL17,PDE10A,GRIP1,NF1,PLXDC2,ATXN1,FGD4,NFIB,SCN2A,NCOA1,PLEKHA5,FOXP1,RORA,LIMCH1,MAPK8,CADPS2,MBD5,MAPK10,CDK6		Pubmed	18781797	Quantitative analysis of global ubiquitination in HeLa cells by mass spectrometry.	Pubmed	3.449e-12	1.543e-07	6.796e-10	7.67e-09	11	64	RPLP0,PSMA7,RPS8,NACA,RPS20,NCL,HNRNPU,UBC,ACTR2,ARF1,ATP5F1A
										MicroRNA	hsa-miR-200a*:mirSVR_lowEffct	hsa-miR-200a*:mirSVR_nonconserved_lowEffect-0.1-0.5	MicroRNA.org	3.195e-18	1.444e-14	6.144e-17	5.526e-16	30	1698	SOX6,RAD51B,COL4A5,MAGI1,MACC1,RBPMS,SORBS2,TCF12,ANK3,NEBL,STAG1,LUC7L3,MYO9A,SYNE1,RALYL,FBXL17,PDE10A,PNISR,NAALADL2,PTH2R,PPP2R3A,ARID1B,NF1,FER,PKHD1,DLG2,PLEKHA5,FOXP1,WDFY3,NLK		Pubmed	17110338	Hsp90 cochaperone Aha1 downregulation rescues misfolding of CFTR in cystic fibrosis.	Pubmed	3.895e-12	1.742e-07	7.641e-10	8.624e-09	16	191	ATP6V1A,PSAP,S100A6,KIF5B,HSPA9,HSP90AA1,HSP90AB1,HSPD1,HACD3,CANX,PPIB,CD59,SARAF,CLINT1,EPCAM,PTGES3
										MicroRNA	hsa-miR-1912:mirSVR_lowEffct	hsa-miR-1912:mirSVR_nonconserved_lowEffect-0.1-0.5	MicroRNA.org	4.824e-18	2.18e-14	9.239e-17	8.309e-16	30	1724	TANC2,MAGI1,KANSL1L,MACC1,PDE4D,SH3RF1,MYO1E,MYO9A,RALYL,GPX3,SIK3,ARL15,JMJD1C,SNX29,BMPR1B,PPP2R3A,NF1,TRPM3,PIK3C2G,SBF2,SETBP1,MACROD2,PLEKHA5,RERE,SPIDR,LRBA,PRKAG2,SDK1,BICC1,NLK		Pubmed	20391533	Proteomic analysis reveals novel binding partners of MIP-T3 in human cells.	Pubmed	5.002e-12	2.237e-07	9.77e-10	1.103e-08	9	34	RPL24,ACTG1,PGK1,PKM,HSPA9,HSP90AA1,HSP90AB1,EEF1A1,RPL7
										MicroRNA	hsa-miR-190:mirSVR_highEffct	hsa-miR-190:mirSVR_conserved_highEffect-0.5	MicroRNA.org	4.872e-18	2.202e-14	9.292e-17	8.356e-16	26	1194	GPHN,FRAS1,SORBS2,TCF12,STAG1,MYO9A,FNDC3A,FHOD3,AGBL4,MAGI2,PPP2R3A,NF1,MACROD2,SCAPER,TNRC6A,NCOA1,KCNIP4,FOXP1,RORA,PRKG1,WDFY3,ZCCHC7,SPAG16,PDE7B,CCSER1,WDR72		Pubmed	27880917	Phenotypic and Interaction Profiling of the Human Phosphatases Identifies Diverse Mitotic Regulators.	Pubmed	5.099e-12	2.281e-07	9.917e-10	1.119e-08	34	1048	HSP90B1,HLA-A,HLA-C,SPTBN1,SPTBN2,RPS7,RPS15,ACTG1,NDUFA4,SLC38A1,ACSL4,UBXN4,NUCKS1,HSP90AA1,HSP90AB1,RANBP2,KRT8,KRT18,DSP,COX4I1,DUSP1,CANX,DUSP6,APLP2,APP,PPIB,YWHAB,PDIA3,PDIA6,PLEKHA1,CLINT1,HADHA,ATP5F1A,RPL13
										MicroRNA	hsa-miR-1305:mirSVR_highEffct	hsa-miR-1305:mirSVR_nonconserved_highEffect-0.5	MicroRNA.org	4.934e-18	2.23e-14	9.371e-17	8.428e-16	31	1871	TANC2,MAGI1,KANSL1L,FNDC3B,ZFAND3,AKT3,RBPMS,TOX,BAZ2B,ARGLU1,BCAS3,ESRRG,MAGI3,TMTC2,EXT1,PNISR,JMJD1C,PTK2,PPP2R3A,KANSL1,MACROD2,PKHD1,NCOA1,KCNIP4,PLEKHA5,FOXP1,PRKN,MAML2,RERE,PRKAG2,SPAG16		Pubmed	11487543	Intestinal epithelial cells secrete exosome-like vesicles.	Pubmed	6.478e-12	2.898e-07	1.254e-09	1.416e-08	8	23	HLA-A,GAPDH,PGK1,PKM,HSP90AA1,LDHA,ENO1,EPCAM
										MicroRNA	hsa-miR-645:mirSVR_highEffct	hsa-miR-645:mirSVR_nonconserved_highEffect-0.5	MicroRNA.org	5.052e-18	2.283e-14	9.554e-17	8.593e-16	18	409	RAD51B,ZFAND3,TCF12,LUC7L3,BAZ2B,GPX3,DACH1,ARHGAP6,SLC8A1,NF1,UBE2E2,SCMH1,MACROD2,DLG2,SSH2,LRBA,PAN3,SPAG16		Pubmed	19287380	Protein kinase DYRK2 is a scaffold that facilitates assembly of an E3 ligase.	Pubmed	6.686e-12	2.991e-07	1.289e-09	1.455e-08	9	35	RPLP0,RPS2,HNRNPU,HSP90AA1,NPM1,RPL4,RPL7,RPL7A,RPL18
										MicroRNA	hsa-miR-297:mirSVR_highEffct	hsa-miR-297:mirSVR_nonconserved_highEffect-0.5	MicroRNA.org	5.185e-18	2.344e-14	9.765e-17	8.782e-16	27	1322	KANSL1L,TCF12,SH3RF1,ANK3,LUC7L3,MYO9A,SYNE1,COBLL1,SAMD12,FBXL17,FNDC3A,FHOD3,MED13L,SNX29,ADK,AGBL4,BMPR1B,NF1,UBE2E2,PTPRG,PLXDC2,KIAA1217,NCOA1,NR3C2,LRBA,SPAG16,CCSER1		Pubmed	17643375	Systematic analysis of the protein interaction network for the human transcription machinery reveals the identity of the 7SK capping enzyme.	Pubmed	8.563e-12	3.83e-07	1.644e-09	1.855e-08	21	390	TPR,RPLP0,RPS2,RPS4X,RPS9,RPS14,ACTG1,HNRNPA2B1,DDX5,HNRNPU,KIF5B,HSPA9,HSP90AB1,HSPD1,HNRNPDL,SRSF3,YBX1,PABPC1,CCT6A,EIF4A2,HNRNPR
										MicroRNA	hsa-miR-21:mirSVR_lowEffct	hsa-miR-21:mirSVR_conserved_lowEffect-0.1-0.5	MicroRNA.org	5.731e-18	2.59e-14	1.075e-16	9.666e-16	28	1458	SOX6,RAD51B,TANC2,FNDC3B,PDE4D,SH3RF1,PDE8A,OXR1,TBC1D5,RALYL,ARL15,JMJD1C,SNX29,PTK2,NF1,TRPM3,NFIB,SETBP1,DLG2,KCNIP4,FOXP1,PRKG1,PRKAG2,MBD5,MPPED2,GOLGA4,NLK,WDR72		Pubmed	25659154	ABCE1 is a highly conserved RNA silencing suppressor.	Pubmed	1.062e-11	4.752e-07	2.031e-09	2.292e-08	16	204	RPL21,ATP6V1A,RPL32,ACAT1,RPS12,RPS25,AIF1L,RPS27,NDUFA4,IQGAP1,S100A10,KIF5B,SMARCA5,PEBP1,CD59,PTGES3
										MicroRNA	hsa-miR-145-5p:TargetScan	hsa-miR-145-5p	TargetScan	5.93e-18	2.681e-14	1.108e-16	9.962e-16	21	663	GPHN,FNDC3B,AKT3,ERBB4,RBPMS,NEDD4L,GLIS3,DACH1,FNDC3A,EXT1,EPB41L4A,MAGI2,ARHGAP6,PLXDC2,NFIB,SBF2,FER,PKHD1,PDE7B,BICC1,CDK6		Pubmed	21516116	Next-generation sequencing to generate interactome datasets.	Pubmed	1.325e-11	5.925e-07	2.521e-09	2.846e-08	35	1147	RPS3A,ACTG1,PFDN5,CIRBP,SLC38A1,CSDE1,UBB,GABARAPL1,SAT1,RALBP1,TAX1BP1,ITM2B,HSPD1,CALM1,RTN4,ATP6V1G1,SKIL,LDHA,PPIA,PPIB,LDHB,PRPF40A,GSTM3,RHOA,MAL2,NTN4,EEF1D,EIF4A2,ISCU,FTH1,CHCHD2,FTL,TMSB10,RPL9,ATP5F1B
										MicroRNA	hsa-miR-382:mirSVR_lowEffct	hsa-miR-382:mirSVR_conserved_lowEffect-0.1-0.5	MicroRNA.org	6.005e-18	2.714e-14	1.117e-16	1.005e-15	30	1738	SOX6,GPHN,AKT3,ERBB4,SORBS2,PDE4D,PDE8A,LUC7L3,BCAS3,ESRRG,MECOM,PPP2R3A,KANK1,NF1,PTPRG,FGD4,NFIB,MACROD2,SCAPER,PKHD1,DLG2,PLEKHA5,WDFY3,ZCCHC7,PAN3,FHIT,CADPS2,MPPED2,EXOC4,CCSER1		Pubmed	24654937	Identification of new mechanisms of cellular response to chemotherapy by tracking changes in post-translational modifications by ubiquitin and ubiquitin-like proteins.	Pubmed	1.54e-11	6.888e-07	2.919e-09	3.294e-08	10	54	SERBP1,RPLP2,NACA,HNRNPA2B1,HNRNPU,UBC,HSPA9,HSPD1,HNRNPA3,ATP5F1A
										MicroRNA	hsa-miR-758:mirSVR_lowEffct	hsa-miR-758:mirSVR_conserved_lowEffect-0.1-0.5	MicroRNA.org	6.365e-18	2.877e-14	1.179e-16	1.06e-15	28	1464	KANSL1L,RBPMS,SYNE1,COBLL1,KCTD8,GPX3,FBXL17,MAGI3,FHOD3,PDE10A,PNISR,TEX41,GRIP1,MAGI2,BMPR1B,KANK1,PLXDC2,PIK3C2G,RABGAP1L,PKHD1,DLG2,RORA,PRKG1,ZCCHC7,SPAG16,PDE7B,NLK,EXOC4		Pubmed	15121898	The composition of Staufen-containing RNA granules from human cells indicates their role in the regulated transport and translation of messenger RNAs.	Pubmed	2.022e-11	9.044e-07	3.816e-09	4.307e-08	8	26	RPLP0,RPS4X,RPS6,NCL,HNRNPU,IQGAP1,PABPC1,RPL6
										MicroRNA	hsa-miR-302a:mirSVR_highEffct	hsa-miR-302a:mirSVR_conserved_highEffect-0.5	MicroRNA.org	6.591e-18	2.979e-14	1.216e-16	1.094e-15	28	1466	RAD51B,TANC2,COL4A5,MAGI1,AHI1,PDE8A,TOX,OXR1,MYO9A,GLIS3,DACH1,SAMD12,PWRN1,FBXL17,MAGI3,TMTC2,FNDC3A,PPP2R3A,NF1,UBE2E2,PLXDC2,FGD4,RABGAP1L,SCN2A,SETBP1,TNRC6A,FOXP1,WDFY3		Pubmed	27926873	FOXA1 Directs H3K4 Monomethylation at Enhancers via Recruitment of the Methyltransferase MLL3.	Pubmed	2.041e-11	9.129e-07	3.836e-09	4.329e-08	17	248	TPT1,RPL30,RPL32,RPLP0,RPS5,CHD4,RPS27,CIRBP,EZR,DSTN,YWHAB,ARPC2,GSTM3,CCT6A,RPL13A,RPL5,RPL10
										MicroRNA	hsa-miR-223:mirSVR_lowEffct	hsa-miR-223:mirSVR_conserved_lowEffect-0.1-0.5	MicroRNA.org	7.222e-18	3.264e-14	1.327e-16	1.193e-15	29	1608	RAD51B,GPHN,KANSL1L,FNDC3B,PDE4D,SH3RF1,PDE8A,NEDD4L,NEBL,STAG1,BAZ2B,FBXL17,JMJD1C,NF1,SCN2A,SBF2,SETBP1,KCNJ15,MACROD2,SCAPER,NCOA1,PLEKHA5,FOXP1,RORA,LRBA,MBD5,PCCA,MPPED2,GOLGA4		Pubmed	16807684	Phosphoproteomic analysis of the human pituitary.	Pubmed	2.853e-11	1.276e-06	5.34e-09	6.027e-08	8	27	RPLP0,RPLP1,RPLP2,SPP1,HSP90AA1,EEF1D,PTGES3,TPI1
										MicroRNA	hsa-miR-493-5p:TargetScan	hsa-miR-493-5p	TargetScan	7.467e-18	3.375e-14	1.366e-16	1.229e-15	20	580	PDE4D,COBLL1,ESRRG,DACH1,EXT1,MED13L,ARID1B,FGD4,NCOA1,PRKCA,DLG2,KCNIP4,RORA,KAZN,LIMCH1,MAML2,MBD5,PDE7B,MAML3,ABTB2		Pubmed	20181627	Identification of melanoma antigens using a Serological Proteome Approach (SERPA).	Pubmed	3.114e-11	1.393e-06	5.779e-09	6.522e-08	5	5	GAPDH,HNRNPA2B1,ALDOA,EEF2,ENO1
										MicroRNA	hsa-miR-630:mirSVR_highEffct	hsa-miR-630:mirSVR_nonconserved_highEffect-0.5	MicroRNA.org	7.705e-18	3.483e-14	1.404e-16	1.263e-15	26	1217	COL4A5,FNDC3B,WWOX,SH3RF1,ANK3,STAG1,OXR1,LUC7L3,BAZ2B,ESRRG,SAMD12,MED13L,PNISR,ARID1B,NF1,PLXDC2,FGD4,KCNJ15,MACROD2,SCAPER,FER,LIMCH1,RERE,SPIDR,CCSER1,WDR72		Pubmed	6993285	Construction and identification of cDNA clones for mouse ribosomal proteins: application for the study of r-protein gene expression.	Pubmed	3.114e-11	1.393e-06	5.779e-09	6.522e-08	5	5	RPS16,RPL7,RPL13,RPL18,RPL19
										MicroRNA	hsa-miR-376a:mirSVR_lowEffct	hsa-miR-376a:mirSVR_conserved_lowEffect-0.1-0.5	MicroRNA.org	7.964e-18	3.6e-14	1.446e-16	1.3e-15	29	1614	TANC2,KANSL1L,FRAS1,ANK3,STAG1,OXR1,BAZ2B,BCAS3,COBLL1,RALYL,DACH1,FBXL17,FNDC3A,TEX41,MAGI2,BMPR1B,KANK1,BRAF,PIK3C2G,FGD4,FER,PKHD1,PRKCA,DLG2,SSH2,SPAG16,FHIT,PCCA,NLK		Pubmed	15324660	Proteomic, functional, and domain-based analysis of in vivo 14-3-3 binding proteins involved in cytoskeletal regulation and cellular organization.	Pubmed	3.367e-11	1.506e-06	6.224e-09	7.024e-08	17	256	RPS2,SPTBN1,UBB,UBC,KIF5B,HSPA9,HSP90AB1,HSPD1,SRSF3,YWHAB,PABPC1,PRPF40A,EEF1A1,CLINT1,ENO1,ATP5F1A,ATP5F1B
										MicroRNA	hsa-miR-302a*:mirSVR_highEffct	hsa-miR-302a*:mirSVR_nonconserved_highEffect-0.5	MicroRNA.org	8.116e-18	3.669e-14	1.467e-16	1.32e-15	28	1478	COL4A5,KANSL1L,FNDC3B,LUC7L3,BAZ2B,ESRRG,RALYL,DACH1,MAGI3,FNDC3A,EXT1,PNISR,GRIP1,MAGI2,ARHGAP6,ARID1B,NF1,PLXDC2,NFIB,SBF2,TNRC6A,FOXP1,LIMCH1,SPIDR,PAN3,IMMP2L,MPPED2,CCSER1		Pubmed	26362536	Proteomic analysis of HIV-1 Gag interacting partners using proximity-dependent biotinylation.	Pubmed	4.022e-11	1.799e-06	7.403e-09	8.355e-08	9	42	RPL34,RPL37A,RPS2,RPS5,RPS6,RPS16,DDX5,RPL35,RPL11
										MicroRNA	hsa-miR-488:mirSVR_highEffct	hsa-miR-488:mirSVR_conserved_highEffect-0.5	MicroRNA.org	8.249e-18	3.729e-14	1.486e-16	1.336e-15	27	1347	RAD51B,RBPMS,SH3RF1,ANK3,TRIO,ARGLU1,MECOM,PTH2R,ARID1B,NF1,PTPRM,FGD4,NFIB,KIAA1217,SCN2A,PRKN,SSH2,CGNL1,WDFY3,CADPS2,MBD5,PCCA,MPPED2,GOLGA4,EXOC4,CCSER1,WDR72		Pubmed	18247557	A targeted proteomic analysis of the ubiquitin-like modifier nedd8 and associated proteins.	Pubmed	5.051e-11	2.259e-06	9.259e-09	1.045e-07	9	43	RPLP0,GAPDH,RPLP2,RPS3A,HNRNPU,HSPA9,HSP90AA1,HSPD1,RPL4
										MicroRNA	hsa-miR-4280:mirSVR_lowEffct	hsa-miR-4280:mirSVR_nonconserved_lowEffect-0.1-0.5	MicroRNA.org	8.402e-18	3.798e-14	1.507e-16	1.355e-15	27	1348	TANC2,AKT3,RBPMS,PDE8A,NEBL,OXR1,BAZ2B,COBLL1,FNDC3A,MED13L,PDE10A,NAALADL2,ADK,MAGI2,ARHGAP6,PPP2R3A,UBE2E2,PLXDC2,FGD4,KIAA1217,SCAPER,PKHD1,KCNIP4,WDFY3,SPAG16,MBD5,TRAPPC9		Pubmed	16139798	Proteomic identification of proteins conjugated to ISG15 in mouse and human cells.	Pubmed	5.567e-11	2.49e-06	1.016e-08	1.147e-07	7	18	PKM,HSP90AA1,HSP90AB1,ANXA2,LDHA,EEF2,ENO1
										MicroRNA	hsa-miR-4277:mirSVR_highEffct	hsa-miR-4277:mirSVR_nonconserved_highEffect-0.5	MicroRNA.org	9.552e-18	4.317e-14	1.706e-16	1.535e-15	27	1355	GPHN,KANSL1L,RBPMS,AHI1,SORBS2,ZBTB20,LUC7L3,TRIO,SYNE1,RALYL,FNDC3A,GRIP1,MAGI2,PPP2R3A,PTPRG,RABGAP1L,SCN2A,SBF2,FER,PKHD1,MAML2,WDFY3,SPAG16,CADPS2,PCCA,NLK,CCSER1		Pubmed	21103663	Identification of VKORC1 interaction partners by split-ubiquitin system and coimmunoprecipitation.	Pubmed	6.55e-11	2.93e-06	1.191e-08	1.344e-07	11	83	ATP5MC3,SAT1,IFITM3,REEP5,APLP2,PPIB,PDIA6,CD9,CD63,CD81,FTL
										MicroRNA	hsa-miR-340-5p:TargetScan	hsa-miR-340-5p	TargetScan	1.03e-17	4.657e-14	1.833e-16	1.649e-15	24	994	AKT3,FRAS1,RBPMS,MYO1E,MYO9A,COBLL1,SAMD12,FBXL17,MAGI3,PDE10A,ARID1B,KANSL1,PTPRG,PLXDC2,SCMH1,SCN2A,SBF2,MACROD2,NCOA1,PRKCA,PRKG1,MAML2,RERE,MPPED2		Pubmed	16027165	Akt-mediated valosin-containing protein 97 phosphorylation regulates its association with ubiquitinated proteins.	Pubmed	7.369e-11	3.296e-06	1.324e-08	1.494e-07	8	30	GAPDH,ALDOA,HSP90AA1,LDHA,PPIA,PEBP1,ATP1A1,ENO1
										MicroRNA	hsa-miR-186-5p:TargetScan	hsa-miR-186-5p	TargetScan	1.141e-17	5.155e-14	2.022e-16	1.818e-15	21	685	FNDC3B,MACC1,AKT3,PDE4D,ANK3,BAZ2B,COBLL1,SAMD12,PARD3B,FNDC3A,PDE10A,PLXDC2,SCN2A,KCNJ15,PRKCA,KAZN,MAML2,CGNL1,PAN3,MBD5,CDK6		Pubmed	19136429	Hepatic lipase maturation: a partial proteome of interacting factors.	Pubmed	7.369e-11	3.296e-06	1.324e-08	1.494e-07	8	30	HSP90B1,GAPDH,CANX,PPIB,PDIA3,EEF1A1,PDIA6,RPL11
										MicroRNA	hsa-miR-1297:mirSVR_lowEffct	hsa-miR-1297:mirSVR_conserved_lowEffect-0.1-0.5	MicroRNA.org	1.145e-17	5.175e-14	2.022e-16	1.818e-15	30	1780	GPHN,TANC2,FRAS1,PDE4D,TCF12,SH3RF1,PDE8A,NEDD4L,TOX,STAG1,TRIO,ERC1,SYNE1,GLIS3,MAGI3,FNDC3A,PDE10A,TEX41,PTK2,ARID1B,TRPM3,PIK3C2G,FGD4,RABGAP1L,SETBP1,PRKCA,PLEKHA5,PRKAG2,CCSER1,WDR72		Pubmed	22178446	Integrative analysis of the ubiquitin proteome isolated using Tandem Ubiquitin Binding Entities (TUBEs).	Pubmed	7.369e-11	3.296e-06	1.324e-08	1.494e-07	8	30	RPS8,RPS12,NCL,HNRNPA2B1,UBC,HNRNPA3,HADHA,RPL9
										MicroRNA	hsa-miR-27a:mirSVR_highEffct	hsa-miR-27a:mirSVR_conserved_highEffect-0.5	MicroRNA.org	1.203e-17	5.439e-14	2.116e-16	1.903e-15	28	1501	TANC2,MAGI1,FRAS1,FAM172A,SH3RF1,ANK3,TOX,STAG1,RALYL,KCTD8,PWRN1,MAGI3,SIK3,EPB41L4A,PNISR,JMJD1C,SLC8A1,ARID1B,NF1,TRPM3,SBF2,NCOA1,PLEKHA5,CAMKMT,SPIDR,PDE7B,NLK,EXOC4		Pubmed	19928837	The SMN interactome includes Myb-binding protein 1a.	Pubmed	9.664e-11	4.323e-06	1.729e-08	1.951e-07	9	46	HNRNPA2B1,DDX5,NPM1,SRSF3,RPL6,RPL7,RPL10,RPL13,HNRNPR
										MicroRNA	hsa-miR-130b*:mirSVR_highEffct	hsa-miR-130b*:mirSVR_nonconserved_highEffect-0.5	MicroRNA.org	1.224e-17	5.532e-14	2.144e-16	1.928e-15	28	1502	RAD51B,TANC2,KANSL1L,AKT3,TOX,BCAS3,GPX3,MECOM,TMTC2,FNDC3A,NAALADL2,ARHGAP6,NF1,UBE2E2,FGD4,KIAA1217,RABGAP1L,SCN2A,SBF2,SETBP1,DLG2,PLEKHA5,FOXP1,LIMCH1,PRKG1,CGNL1,NLK,CCSER1		Pubmed	18259216	The nucleolar SUMO-specific protease SENP3 reverses SUMO modification of nucleophosmin and is required for rRNA processing.	Pubmed	1.08e-10	4.831e-06	1.925e-08	2.172e-07	6	11	RPLP0,RPS4X,RPS8,RPS11,RPS18,NPM1
										MicroRNA	hsa-miR-4303:mirSVR_lowEffct	hsa-miR-4303:mirSVR_nonconserved_lowEffect-0.1-0.5	MicroRNA.org	1.292e-17	5.841e-14	2.255e-16	2.028e-15	30	1788	ZFAND3,FRAS1,RBPMS,PDE4D,NEDD4L,TOX,MYO1E,LUC7L3,TRIO,BAZ2B,RALYL,GLIS3,NAALADL2,AGBL4,MAGI2,BMPR1B,KANK1,NF1,PTPRG,TRPM3,FGD4,SETBP1,FOXP1,NR3C2,KAZN,SPAG16,FHIT,MBD5,MPPED2,CCSER1		Pubmed	15342556	Sequence comparison of human and mouse genes reveals a homologous block structure in the promoter regions.	Pubmed	1.085e-10	4.852e-06	1.926e-08	2.173e-07	34	1175	TPT1,LAPTM4A,SPTBN1,RPS19,RPS27,DDX5,RPL10A,CIRBP,CSDE1,UBB,FAU,UBXN4,ZFP36L1,CLU,TAX1BP1,KIF5B,MMP7,NPM1,KRT19,COX4I1,XRCC5,NUPR1,CREM,TGOLN2,CNBP,NTN4,ISCU,SERF2,CLINT1,SEPT7,EPCAM,PTGES3,RPL5,SOD2
										MicroRNA	hsa-miR-300:mirSVR_highEffct	hsa-miR-300:mirSVR_conserved_highEffect-0.5	MicroRNA.org	1.378e-17	6.228e-14	2.395e-16	2.154e-15	28	1509	TANC2,MAGI1,ZFAND3,SORBS2,ANK3,STAG1,OXR1,TRIO,MYO9A,SYNE1,MED13L,PNISR,NAALADL2,SNX29,NF1,UBE2E2,KANSL1,TRPM3,PIK3C2G,RABGAP1L,TNRC6A,ZCCHC7,PAN3,FHIT,CADPS2,MBD5,PCCA,NLK		Pubmed	20618440	Proteomic and biochemical analysis of 14-3-3-binding proteins during C2-ceramide-induced apoptosis.	Pubmed	1.105e-10	4.942e-06	1.953e-08	2.204e-07	11	87	ACTG1,HNRNPA2B1,NPM1,KRT8,CALM1,KRT18,YWHAB,EEF1A1,MYL12B,ATP5F1A,ATP5F1B
										MicroRNA	hsa-miR-100*:mirSVR_highEffct	hsa-miR-100*:mirSVR_nonconserved_highEffect-0.5	MicroRNA.org	1.386e-17	6.265e-14	2.4e-16	2.159e-15	23	896	SOX6,STARD13,KANSL1L,FNDC3B,AHI1,TCF12,OXR1,MYO9A,BAZ2B,ESRRG,KCTD8,DACH1,MECOM,SNX29,NF1,SCN2A,PKHD1,KCNIP4,CAMKMT,KAZN,LRBA,SPAG16,MPPED2		Pubmed	21987572	Ubiquitin ligase substrate identification through quantitative proteomics at both the protein and peptide levels.	Pubmed	1.254e-10	5.608e-06	2.208e-08	2.492e-07	11	88	RPLP0,PSMA7,RPS8,RPS11,RPS20,HNRNPU,UBC,ACTR2,ATP5F1A,RPL9,HNRNPR
										MicroRNA	hsa-miR-454:mirSVR_lowEffct	hsa-miR-454:mirSVR_conserved_lowEffect-0.1-0.5	MicroRNA.org	1.436e-17	6.489e-14	2.477e-16	2.228e-15	30	1795	GPHN,MAGI1,FNDC3B,AKT3,AHI1,PDE4D,ZBTB20,OXR1,MYO9A,SYNE1,SAMD12,FBXL17,FNDC3A,JMJD1C,SNX29,ADK,MAGI2,BMPR1B,KANK1,TRPM3,PTPRM,NFIB,KIAA1217,DLG2,FOXP1,KAZN,SSH2,FHIT,PARD3,PCCA		Pubmed	19417104	SMG-8 and SMG-9, two novel subunits of the SMG-1 complex, regulate remodeling of the mRNA surveillance complex during nonsense-mediated mRNA decay.	Pubmed	1.338e-10	5.983e-06	2.346e-08	2.648e-07	7	20	RPS6,RPS16,ZFP36L1,PABPC1,EEF2,RPL7A,RPL11
										MicroRNA	hsa-miR-34c-3p:mirSVR_lowEffct	hsa-miR-34c-3p:mirSVR_nonconserved_lowEffect-0.1-0.5	MicroRNA.org	1.501e-17	6.784e-14	2.579e-16	2.32e-15	27	1380	SOX6,COL4A5,MAGI1,KANSL1L,FNDC3B,SH3RF1,TOX,BAZ2B,ARL15,PDE10A,GRIP1,BMPR1B,ARID1B,TRPM3,FGD4,NFIB,DLG2,KCNIP4,FOXP1,CAMKMT,SSH2,PRKAG2,SPAG16,IMMP2L,MPPED2,NLK,EXOC4		Pubmed	16226712	Proteomic analysis of human O6-methylguanine-DNA methyltransferase by affinity chromatography and tandem mass spectrometry.	Pubmed	1.457e-10	6.517e-06	2.546e-08	2.873e-07	10	67	RPLP1,NCL,HNRNPA2B1,DDX5,UBB,PKM,HSP90AA1,HSP90AB1,ANXA2,EEF1A1
										MicroRNA	hsa-miR-329:mirSVR_highEffct	hsa-miR-329:mirSVR_conserved_highEffect-0.5	MicroRNA.org	1.524e-17	6.889e-14	2.609e-16	2.347e-15	21	695	RBPMS,SORBS2,PDE4D,WWOX,SH3RF1,NEDD4L,OXR1,GLIS3,EXT1,GRIP1,ADK,BMPR1B,NF1,PTPRG,TRPM3,FGD4,FER,PKHD1,SPIDR,CADPS2,NLK		Pubmed	17500595	Huntingtin interacting proteins are genetic modifiers of neurodegeneration.	Pubmed	1.507e-10	6.742e-06	2.623e-08	2.96e-07	14	174	GAPDH,PKM,ALDOA,ATP6V0E1,LDHA,LDHB,PRPF40A,CCT6A,EEF1D,CD59,CHCHD2,HADHA,SEPT7,ENO1
										MicroRNA	hsa-miR-216a:mirSVR_highEffct	hsa-miR-216a:mirSVR_conserved_highEffect-0.5	MicroRNA.org	1.584e-17	7.158e-14	2.701e-16	2.429e-15	27	1383	MAGI1,KANSL1L,FNDC3B,SORBS2,TOX,MYO9A,SYNE1,TBC1D5,SAMD12,PWRN1,FBXL17,AGBL4,MAGI2,ARHGAP6,UBE2E2,PTPRG,KIAA1217,SBF2,NCOA1,PLEKHA5,FOXP1,RORA,PRKN,WDFY3,PAN3,IMMP2L,PCCA		Pubmed	22779921	A yeast two-hybrid screen reveals that osteopontin associates with MAP1A and MAP1B in addition to other proteins linked to microtubule stability, apoptosis and protein degradation in the human brain.	Pubmed	1.696e-10	7.587e-06	2.941e-08	3.319e-07	10	68	TPT1,SPP1,NACA,RPS13,CALM1,EEF1A1,FTH1,RPL5,RPL13,RPL15
										MicroRNA	hsa-miR-4318:mirSVR_lowEffct	hsa-miR-4318:mirSVR_nonconserved_lowEffect-0.1-0.5	MicroRNA.org	1.639e-17	7.407e-14	2.778e-16	2.499e-15	29	1659	THSD4,FNDC3B,FRAS1,TCF12,TOX,TRIO,BAZ2B,GPX3,GLIS3,DACH1,FNDC3A,FHOD3,MED13L,EPB41L4A,PNISR,MAGI2,BMPR1B,PPP2R3A,KANK1,NF1,KANSL1,PTPRG,PIK3C2G,KIAA1217,RABGAP1L,KAZN,WDFY3,PCCA,PDE7B		Pubmed	23180766	Reverse engineering a mouse embryonic stem cell-specific transcriptional network reveals a new modulator of neuronal differentiation.	Pubmed	1.712e-10	7.658e-06	2.946e-08	3.324e-07	8	33	SPTBN1,RPS11,RPS13,RPS27A,DDX5,BTF3,HSP90AA1,MYL12A
										MicroRNA	hsa-miR-421:mirSVR_highEffct	hsa-miR-421:mirSVR_conserved_highEffect-0.5	MicroRNA.org	1.641e-17	7.418e-14	2.778e-16	2.499e-15	27	1385	RAD51B,KANSL1L,FAM172A,NEDD4L,BCAS3,RALYL,DACH1,FBXL17,MAGI3,PNISR,TEX41,PTK2,KANSL1,TRPM3,RABGAP1L,KCNJ15,DLG2,PLEKHA5,NR3C2,LIMCH1,PRKG1,MAML2,RERE,MBD5,MPPED2,GOLGA4,CCSER1		Pubmed	17955473	Proteomic analysis of p16ink4a-binding proteins.	Pubmed	1.712e-10	7.658e-06	2.946e-08	3.324e-07	8	33	GAPDH,ACTG1,HNRNPA2B1,HSPA9,HSP90AA1,HSP90AB1,MYL12A,EEF2
										MicroRNA	hsa-miR-3167:mirSVR_highEffct	hsa-miR-3167:mirSVR_nonconserved_highEffect-0.5	MicroRNA.org	1.689e-17	7.634e-14	2.848e-16	2.562e-15	25	1134	FRAS1,TCF12,SH3RF1,ANK3,STAG1,GLIS3,DACH1,FBXL17,MAGI3,SIK3,PNISR,NAALADL2,JMJD1C,MAGI2,ARHGAP6,NF1,TRPM3,FGD4,SCAPER,CAMKMT,SPIDR,NLK,EXOC4,CCSER1,WDR72		Pubmed	19773262	Diamond-Blackfan anemia: genotype-phenotype correlations in Italian patients with RPL5 and RPL11 mutations.	Pubmed	1.842e-10	8.237e-06	3.156e-08	3.562e-07	5	6	RPS14,RPS16,RPS24,RPL5,RPL11
										MicroRNA	hsa-miR-362-5p:mirSVR_lowEffct	hsa-miR-362-5p:mirSVR_nonconserved_lowEffect-0.1-0.5	MicroRNA.org	1.767e-17	7.985e-14	2.963e-16	2.665e-15	31	1959	RAD51B,COL4A5,MAGI1,AKT3,SH3RF1,OXR1,MYO1E,TRIO,BAZ2B,GLIS3,NAALADL2,PTH2R,AGBL4,ARID1B,PTPRG,PAX8,KIAA1217,SBF2,SETBP1,FER,NCOA1,PRKCA,PLEKHA5,RORA,PRKN,NR3C2,KAZN,PAN3,SPAG16,MPPED2,PDE7B		Pubmed	26638075	A Dynamic Protein Interaction Landscape of the Human Centrosome-Cilium Interface.	Pubmed	1.9e-10	8.499e-06	3.244e-08	3.661e-07	43	1820	HSP90B1,HINT1,HLA-A,NACA,NAP1L1,RTN3,PFDN5,PGK1,IQGAP1,PTMA,SLC38A1,UBXN4,MGST3,BTF3,ITM2C,REEP5,ITM2B,HSP90AA1,HSP90AB1,VMP1,CALM1,HACD3,DSP,CANX,RTN4,GPX1,DYNLT1,APP,LDHA,PPIB,YWHAB,PDIA3,ACTR2,RHOA,CCT6A,PDIA6,PEBP1,SEC62,PLEKHA1,TMSB10,CLINT1,ATP1A1,PTGES3
										MicroRNA	hsa-let-7c:mirSVR_lowEffct	hsa-let-7c:mirSVR_conserved_lowEffect-0.1-0.5	MicroRNA.org	1.77e-17	8e-14	2.963e-16	2.665e-15	30	1809	STARD13,FNDC3B,AKT3,FRAS1,RBPMS,SORBS2,ANK3,NEBL,TRIO,MYO9A,BAZ2B,BCAS3,SYNE1,GLIS3,EPB41L4A,NAALADL2,SNX29,ARHGAP6,PTPRG,PIK3C2G,RABGAP1L,NCOA1,FOXP1,CAMKMT,PRKG1,CGNL1,LRBA,SPAG16,IMMP2L,GOLGA4		Pubmed	23383273	VCP phosphorylation-dependent interaction partners prevent apoptosis in Helicobacter pylori-infected gastric epithelial cells.	Pubmed	2.112e-10	9.448e-06	3.592e-08	4.054e-07	17	288	RPS9,RPS13,UBB,TAX1BP1,PKM,HSP90AA1,HSP90AB1,SMARCA5,SRSF3,DSP,ANXA2,CANX,YWHAB,ARPC2,CCT6A,EIF4A2,RPL6
										MicroRNA	hsa-miR-363:mirSVR_lowEffct	hsa-miR-363:mirSVR_conserved_lowEffect-0.1-0.5	MicroRNA.org	2.14e-17	9.672e-14	3.569e-16	3.21e-15	29	1676	AKT3,FRAS1,ERBB4,FAM172A,PDE4D,PDE8A,RALYL,MED13L,EPB41L4A,JMJD1C,TEX41,GRIP1,ARHGAP6,PTPRG,TRPM3,PTPRM,NFIB,SCN2A,MACROD2,FER,NCOA1,DLG2,PLEKHA5,PRKN,SSH2,PRKAG2,MPPED2,MAML3,CCSER1		Pubmed	18172692	The Opitz syndrome gene product MID1 assembles a microtubule-associated ribonucleoprotein complex.	Pubmed	2.146e-10	9.598e-06	3.622e-08	4.088e-07	6	12	RPS8,HSP90AA1,NPM1,ANXA2,RPSA,EEF1A1
										MicroRNA	hsa-miR-193b*:mirSVR_lowEffct	hsa-miR-193b*:mirSVR_nonconserved_lowEffect-0.1-0.5	MicroRNA.org	2.178e-17	9.845e-14	3.583e-16	3.222e-15	30	1823	TANC2,COL4A5,FNDC3B,RBPMS,NEBL,TBC1D5,COBLL1,SAMD12,FNDC3A,SIK3,EPB41L4A,SNX29,GRIP1,AGBL4,PPP2R3A,KANK1,NF1,PTPRG,PIK3C2G,PAX8,SBF2,SETBP1,PRKN,RERE,SSH2,LRBA,MAPK10,SDK1,GOLGA4,NLK		Pubmed	27022092	G3BP-Caprin1-USP10 complexes mediate stress granule condensation and associate with 40S subunits.	Pubmed	2.146e-10	9.598e-06	3.622e-08	4.088e-07	6	12	RPLP0,RPS6,RPS23,PABPC1,RPL4,RPL7A
										MicroRNA	hsa-miR-130b:mirSVR_highEffct	hsa-miR-130b:mirSVR_conserved_highEffect-0.5	MicroRNA.org	2.179e-17	9.847e-14	3.583e-16	3.222e-15	27	1401	SOX6,RAD51B,STARD13,PDE8A,LUC7L3,MYO9A,MAGI3,NAALADL2,SNX29,SLC8A1,KANSL1,PTPRG,KIAA1217,SBF2,MACROD2,TNRC6A,NCOA1,RORA,PRKN,NR3C2,WDFY3,PAN3,PRKAG2,MPPED2,PDE7B,MAML3,BICC1		Pubmed	18624398	Protein interaction data set highlighted with human Ras-MAPK/PI3K signaling pathways.	Pubmed	2.196e-10	9.824e-06	3.693e-08	4.168e-07	14	179	TPT1,RPL41,GAPDH,B2M,CD164,RPS20,DDX5,CLU,GDF15,RPSA,EEF1A1,PRDX1,FTL,ENO1
										MicroRNA	hsa-miR-520d-5p:PITA	hsa-miR-520d-5p:PITA_TOP	PITA	2.18e-17	9.852e-14	3.583e-16	3.222e-15	23	915	SOX6,COL4A5,FNDC3B,BAZ2B,ARGLU1,SAMD12,MECOM,MAGI3,PNISR,JMJD1C,PTK2,ADK,UBE2E2,NFIB,SCN2A,SBF2,SIK2,NCOA1,WDFY3,LRBA,PAN3,MAML3,NLK		Pubmed	24591637	Ablation of the oncogenic transcription factor ERG by deubiquitinase inhibition in prostate cancer.	Pubmed	3.095e-10	1.385e-05	5.185e-08	5.852e-07	9	52	RPLP0,NCL,HNRNPA2B1,HNRNPU,HSPD1,HNRNPDL,NPM1,PRPF40A,SF3B1
										MicroRNA	hsa-miR-524-5p:PITA	hsa-miR-524-5p:PITA_TOP	PITA	2.18e-17	9.852e-14	3.583e-16	3.222e-15	23	915	SOX6,COL4A5,FNDC3B,BAZ2B,ARGLU1,SAMD12,MECOM,MAGI3,PNISR,JMJD1C,PTK2,ADK,UBE2E2,NFIB,SCN2A,SBF2,SIK2,NCOA1,WDFY3,LRBA,PAN3,MAML3,NLK		Pubmed	18554416	Identification of transcripts with enriched expression in the developing and adult pancreas.	Pubmed	3.223e-10	1.442e-05	5.38e-08	6.071e-07	23	575	RPL37A,SPP1,PSMA7,RPS7,NACA,RPS11,BTG2,PAPOLA,MGST3,CLU,ITM2B,HSP90AA1,KRT18,DUSP1,RPL14,NUPR1,PPIB,TXNIP,PDIA6,SARAF,FUCA1,EPCAM,RPL8
										MicroRNA	hsa-miR-148a:mirSVR_highEffct	hsa-miR-148a:mirSVR_conserved_highEffect-0.5	MicroRNA.org	2.431e-17	1.099e-13	3.981e-16	3.58e-15	25	1152	RAD51B,STARD13,MAGI1,TCF12,MYO1E,ESRRG,FNDC3A,PTH2R,NF1,KANSL1,PTPRM,FGD4,SBF2,TNRC6A,FER,PKHD1,NCOA1,DLG2,CAMKMT,RORA,PRKAG2,MAPK10,PCCA,MPPED2,NLK		Pubmed	14499622	Yeast two-hybrid screens imply involvement of Fanconi anemia proteins in transcription regulation, cell signaling, oxidative metabolism, and cellular transport.	Pubmed	3.703e-10	1.656e-05	6.157e-08	6.948e-07	9	53	TPT1,HSP90B1,RPS3A,ALDOA,HSP90AA1,GSTP1,ENO1,ATP5F1B,RPL18
										MicroRNA	hsa-miR-636:mirSVR_lowEffct	hsa-miR-636:mirSVR_nonconserved_lowEffect-0.1-0.5	MicroRNA.org	2.723e-17	1.231e-13	4.444e-16	3.997e-15	28	1550	MAGI1,FRAS1,AHI1,SORBS2,TCF12,TRIO,BCAS3,ERC1,SYNE1,RALYL,GLIS3,FHOD3,EPB41L4A,PNISR,JMJD1C,MAGI2,ARID1B,TRPM3,PTPRM,SBF2,TNRC6A,FER,RORA,PRKG1,LRBA,PAN3,MPPED2,SMYD3		Pubmed	16055720	WW domains provide a platform for the assembly of multiprotein networks.	Pubmed	3.797e-10	1.698e-05	6.29e-08	7.098e-07	13	154	EPRS,RPLP0,GAPDH,RPS3A,DDX5,HNRNPU,PKM,YBX1,PABPC1,PRPF40A,SF3B1,HADHA,RPL4
										MicroRNA	hsa-miR-488*:mirSVR_lowEffct	hsa-miR-488*:mirSVR_nonconserved_lowEffect-0.1-0.5	MicroRNA.org	2.908e-17	1.314e-13	4.727e-16	4.252e-15	28	1554	RAD51B,TANC2,SORBS2,PDE4D,SH3RF1,NEDD4L,ANK3,MYO9A,BAZ2B,ARGLU1,GLIS3,FNDC3A,JMJD1C,ADK,NF1,KIAA1217,SCN2A,SBF2,TNRC6A,FOXP1,KAZN,SSH2,SPIDR,PAN3,MBD5,MAML3,NLK,CCSER1		Pubmed	20972266	A data set of human endogenous protein ubiquitination sites.	Pubmed	3.959e-10	1.771e-05	6.534e-08	7.374e-07	6	13	RPLP2,NACA,RPS20,UBC,PRKAR1A,RPL9
										MicroRNA	hsa-miR-153-3p:TargetScan	hsa-miR-153-3p	TargetScan	2.942e-17	1.33e-13	4.767e-16	4.287e-15	20	623	GPHN,MAGI1,AKT3,PDE4D,ANK3,NEBL,OXR1,DACH1,EXT1,FAF1,GRIP1,NF1,KANSL1,NFIB,PKHD1,DLG2,KCNIP4,NR3C2,PRKG1,MPPED2		Pubmed	19061985	Ribosomal protein L5 and L11 mutations are associated with cleft palate and abnormal thumbs in Diamond-Blackfan anemia patients.	Pubmed	6.403e-10	2.864e-05	1.053e-07	1.188e-06	5	7	RPS7,RPS15,RPS27A,RPL5,RPL11
										MicroRNA	hsa-miR-203:PITA	hsa-miR-203:PITA_TOP	PITA	3.128e-17	1.414e-13	5.013e-16	4.508e-15	20	625	MAGI1,PDE4D,TCF12,NEDD4L,FBXL17,TNRC6B,TMTC2,ADK,PTPRG,ATXN1,NFIB,SCN2A,PRKCA,KCNIP4,PRKG1,WDFY3,PAN3,PRKAG2,MAPK10,NLK		Pubmed	19521500	The level of the transcription factor Pax6 is essential for controlling the balance between neural stem cell self-renewal and neurogenesis.	Pubmed	6.709e-10	3.001e-05	1.099e-07	1.241e-06	15	231	RPL37A,SPTBN1,RPS9,RPS11,RTN3,RPS20,RPL10A,BTG2,PKM,HNRNPDL,PTBP3,CD9,FTH1,H3F3B,ATP1B1
										MicroRNA	hsa-miR-455-5p:mirSVR_lowEffct	hsa-miR-455-5p:mirSVR_conserved_lowEffect-0.1-0.5	MicroRNA.org	3.143e-17	1.421e-13	5.013e-16	4.508e-15	27	1422	GPHN,FRAS1,AHI1,PDE4D,PDE8A,SYNE1,GPX3,GLIS3,PWRN1,MECOM,EXT1,SIK3,MED13L,NAALADL2,JMJD1C,SLC8A1,KANSL1,PLXDC2,FGD4,SBF2,PARD3,MAPK10,PCCA,MPPED2,BICC1,CCSER1,WDR72		Pubmed	16212417	Biosensor-based micro-affinity purification for the proteomic analysis of protein complexes.	Pubmed	8.017e-10	3.586e-05	1.309e-07	1.477e-06	7	25	ACADVL,HSPA9,HSP90AA1,HSPD1,KRT8,KRT18,XRCC5
										MicroRNA	hsa-miR-301b-3p:TargetScan	hsa-miR-301b-3p	TargetScan	3.172e-17	1.434e-13	5.013e-16	4.508e-15	21	721	ERBB4,PDE4D,NEDD4L,ERC1,PTPRG,PLXDC2,PTPRM,ATXN1,NFIB,KIAA1217,SBF2,KCNJ15,NCOA1,DLG2,FOXP1,NR3C2,PRKG1,PAN3,MPPED2,PDE7B,MAML3		Pubmed	26777405	ATPase-Modulated Stress Granules Contain a Diverse Proteome and Substructure.	Pubmed	8.341e-10	3.731e-05	1.357e-07	1.531e-06	17	315	CSDE1,HSPA9,HSP90AA1,HSPD1,PTBP3,DSTN,SRSF3,DSP,HNRNPA3,YWHAB,PRDX6,CRYAB,CCT6A,PRDX1,EIF4G2,PTGES3,ATP5F1A
										MicroRNA	hsa-miR-454-3p:TargetScan	hsa-miR-454-3p	TargetScan	3.172e-17	1.434e-13	5.013e-16	4.508e-15	21	721	ERBB4,PDE4D,NEDD4L,ERC1,PTPRG,PLXDC2,PTPRM,ATXN1,NFIB,KIAA1217,SBF2,KCNJ15,NCOA1,DLG2,FOXP1,NR3C2,PRKG1,PAN3,MPPED2,PDE7B,MAML3		Pubmed	25275127	HIV-1 Nef and Vpu are functionally redundant broad-spectrum modulators of cell surface receptors, including tetraspanins.	Pubmed	9.037e-10	4.042e-05	1.465e-07	1.653e-06	8	40	HLA-A,HLA-B,HLA-C,B2M,CD164,CD46,CD63,CD81
										MicroRNA	hsa-miR-130b-3p:TargetScan	hsa-miR-130b-3p	TargetScan	3.172e-17	1.434e-13	5.013e-16	4.508e-15	21	721	ERBB4,PDE4D,NEDD4L,ERC1,PTPRG,PLXDC2,PTPRM,ATXN1,NFIB,KIAA1217,SBF2,KCNJ15,NCOA1,DLG2,FOXP1,NR3C2,PRKG1,PAN3,MPPED2,PDE7B,MAML3		Pubmed	26272612	A Novel GLP1 Receptor Interacting Protein ATP6ap2 Regulates Insulin Secretion in Pancreatic Beta Cells.	Pubmed	1.007e-09	4.504e-05	1.62e-07	1.828e-06	9	59	LAPTM4A,B2M,PSMA7,RTN3,IFITM3,GNAS,RTN4,TMBIM6,RPL3
										MicroRNA	hsa-miR-301a-3p:TargetScan	hsa-miR-301a-3p	TargetScan	3.172e-17	1.434e-13	5.013e-16	4.508e-15	21	721	ERBB4,PDE4D,NEDD4L,ERC1,PTPRG,PLXDC2,PTPRM,ATXN1,NFIB,KIAA1217,SBF2,KCNJ15,NCOA1,DLG2,FOXP1,NR3C2,PRKG1,PAN3,MPPED2,PDE7B,MAML3		Pubmed	23254330	Regulation of error-prone translesion synthesis by Spartan/C1orf124.	Pubmed	1.007e-09	4.504e-05	1.62e-07	1.828e-06	9	59	DDX5,UBB,HSPA9,HNRNPDL,YBX1,ANXA2,ATP1A1,ATP5F1A,ATP5F1B
										MicroRNA	hsa-miR-130a-3p:TargetScan	hsa-miR-130a-3p	TargetScan	3.172e-17	1.434e-13	5.013e-16	4.508e-15	21	721	ERBB4,PDE4D,NEDD4L,ERC1,PTPRG,PLXDC2,PTPRM,ATXN1,NFIB,KIAA1217,SBF2,KCNJ15,NCOA1,DLG2,FOXP1,NR3C2,PRKG1,PAN3,MPPED2,PDE7B,MAML3		Pubmed	26514267	Protein interactome mining defines melatonin MT1 receptors as integral component of presynaptic protein complexes of neurons.	Pubmed	1.059e-09	4.739e-05	1.698e-07	1.917e-06	17	320	ATP5MC3,LAPTM4A,GAPDH,NAP1L1,CHD4,ITM2C,KIF5B,GNAS,HSPA9,DSTN,DSP,CANX,YWHAB,PDIA3,PDIA6,FTL,RPL3
										MicroRNA	hsa-miR-876-5p:mirSVR_highEffct	hsa-miR-876-5p:mirSVR_conserved_highEffect-0.5	MicroRNA.org	3.617e-17	1.635e-13	5.696e-16	5.123e-15	25	1172	RAD51B,SH3RF1,ANK3,STAG1,GLIS3,DACH1,FBXL17,MAGI3,SIK3,PNISR,NAALADL2,JMJD1C,MAGI2,ARHGAP6,NF1,PTPRG,TRPM3,FGD4,SETBP1,DLG2,CAMKMT,SPIDR,NLK,EXOC4,WDR72		Pubmed	23741361	Inhibition of UBE2D3 expression attenuates radiosensitivity of MCF-7 human breast cancer cells by increasing hTERT expression and activity.	Pubmed	1.09e-09	4.874e-05	1.734e-07	1.957e-06	7	26	SERBP1,UBE2D3,ANXA2,PPIA,PABPC1,ENO1,ATP5F1B
										MicroRNA	hsa-miR-448:mirSVR_lowEffct	hsa-miR-448:mirSVR_conserved_lowEffect-0.1-0.5	MicroRNA.org	3.683e-17	1.665e-13	5.78e-16	5.198e-15	30	1859	SOX6,MAGI1,ZFAND3,AKT3,LUC7L3,TRIO,MYO9A,BAZ2B,BCAS3,KCTD8,DACH1,GRIP1,MAGI2,ARHGAP6,BMPR1B,KANK1,NF1,PTPRM,MACROD2,DLG2,PLEKHA5,NR3C2,MAML2,RERE,CADPS2,MAML3,GOLGA4,EXOC4,CCSER1,WDR72		Pubmed	24140708	Poly(ADP-ribose) polymerase-1 modulates Nrf2-dependent transcription.	Pubmed	1.09e-09	4.874e-05	1.734e-07	1.957e-06	7	26	SPP1,RPS8,RPL14,XRCC5,RPL35,ATP5F1A,RPL19
										MicroRNA	hsa-miR-454:mirSVR_highEffct	hsa-miR-454:mirSVR_conserved_highEffect-0.5	MicroRNA.org	3.77e-17	1.704e-13	5.896e-16	5.303e-15	28	1570	SOX6,RAD51B,STARD13,KANSL1L,PDE8A,LUC7L3,TMTC2,NAALADL2,SLC8A1,PPP2R3A,PTPRG,FGD4,SBF2,MACROD2,TNRC6A,FER,PKHD1,NCOA1,RORA,NR3C2,WDFY3,PAN3,PRKAG2,SPAG16,MPPED2,MAML3,ABTB2,CCSER1		Pubmed	15492215	Proteomic analysis identifies that 14-3-3zeta interacts with beta-catenin and facilitates its activation by Akt.	Pubmed	1.139e-09	5.096e-05	1.794e-07	2.025e-06	6	15	SERBP1,RPLP2,BTF3,HSP90AB1,RPSA,LDHB
										MicroRNA	hsa-miR-1-3p:TargetScan	hsa-miR-1-3p	TargetScan	3.87e-17	1.749e-13	6.011e-16	5.406e-15	20	632	FNDC3B,FRAS1,NEDD4L,MYO1E,MYO9A,MECOM,FNDC3A,NAALADL2,MAGI2,BMPR1B,PTPRG,FGD4,RABGAP1L,KCNJ15,NCOA1,DLG2,FOXP1,RORA,MAML2,CDK6		Pubmed	27082860	RNA Directed Modulation of Phenotypic Plasticity in Human Cells.	Pubmed	1.139e-09	5.096e-05	1.794e-07	2.025e-06	6	15	RPS12,RPS19,UBA52,FAU,NPM1,ATP5F1C
										MicroRNA	hsa-miR-206:TargetScan	hsa-miR-206	TargetScan	3.87e-17	1.749e-13	6.011e-16	5.406e-15	20	632	FNDC3B,FRAS1,NEDD4L,MYO1E,MYO9A,MECOM,FNDC3A,NAALADL2,MAGI2,BMPR1B,PTPRG,FGD4,RABGAP1L,KCNJ15,NCOA1,DLG2,FOXP1,RORA,MAML2,CDK6		Pubmed	16213212	Regulation of p53 translation and induction after DNA damage by ribosomal protein L26 and nucleolin.	Pubmed	1.139e-09	5.096e-05	1.794e-07	2.025e-06	6	15	RPL41,RPS3A,RPS7,RPS13,NCL,RPL5
										MicroRNA	hsa-miR-301a:PITA	hsa-miR-301a:PITA_TOP	PITA	3.989e-17	1.803e-13	6.091e-16	5.478e-15	20	633	STARD13,TANC2,MAGI1,ERBB4,NEDD4L,TNRC6B,MAGI2,PTPRG,PTPRM,ATXN1,NFIB,SBF2,TNRC6A,NCOA1,DLG2,NR3C2,WDFY3,PAN3,MPPED2,MAML3		Pubmed	9751712	HIV-1 tat binds TAFII250 and represses TAFII250-dependent transcription of major histocompatibility class I genes.	Pubmed	1.696e-09	7.588e-05	2.653e-07	2.994e-06	5	8	HLA-A,HLA-B,HLA-C,B2M,HLA-E
										MicroRNA	hsa-miR-130a:PITA	hsa-miR-130a:PITA_TOP	PITA	3.989e-17	1.803e-13	6.091e-16	5.478e-15	20	633	STARD13,TANC2,MAGI1,ERBB4,NEDD4L,TNRC6B,MAGI2,PTPRG,PTPRM,ATXN1,NFIB,SBF2,TNRC6A,NCOA1,DLG2,NR3C2,WDFY3,PAN3,MPPED2,MAML3		Pubmed	12882984	Nucleophosmin interacts with and inhibits the catalytic function of eukaryotic initiation factor 2 kinase PKR.	Pubmed	1.696e-09	7.588e-05	2.653e-07	2.994e-06	5	8	RPLP0,RPS2,RPS3A,NPM1,RPL6
										MicroRNA	hsa-miR-301b:PITA	hsa-miR-301b:PITA_TOP	PITA	3.989e-17	1.803e-13	6.091e-16	5.478e-15	20	633	STARD13,TANC2,MAGI1,ERBB4,NEDD4L,TNRC6B,MAGI2,PTPRG,PTPRM,ATXN1,NFIB,SBF2,TNRC6A,NCOA1,DLG2,NR3C2,WDFY3,PAN3,MPPED2,MAML3		Pubmed	26381412	ATDC (Ataxia Telangiectasia Group D Complementing) Promotes Radioresistance through an Interaction with the RNF8 Ubiquitin Ligase.	Pubmed	1.935e-09	8.654e-05	3.005e-07	3.391e-06	7	28	SERBP1,RPS4X,RPS18,RPS19,HNRNPU,EEF1A1,RPL13
										MicroRNA	hsa-miR-454:PITA	hsa-miR-454:PITA_TOP	PITA	3.989e-17	1.803e-13	6.091e-16	5.478e-15	20	633	STARD13,TANC2,MAGI1,ERBB4,NEDD4L,TNRC6B,MAGI2,PTPRG,PTPRM,ATXN1,NFIB,SBF2,TNRC6A,NCOA1,DLG2,NR3C2,WDFY3,PAN3,MPPED2,MAML3		Pubmed	1286669	Human liver protein map: a reference database established by microsequencing and gel comparison.	Pubmed	1.935e-09	8.654e-05	3.005e-07	3.391e-06	7	28	TPT1,RPLP2,HSPA9,HSPD1,PDIA3,PRDX6,PEBP1
										MicroRNA	hsa-miR-130b:PITA	hsa-miR-130b:PITA_TOP	PITA	3.989e-17	1.803e-13	6.091e-16	5.478e-15	20	633	STARD13,TANC2,MAGI1,ERBB4,NEDD4L,TNRC6B,MAGI2,PTPRG,PTPRM,ATXN1,NFIB,SBF2,TNRC6A,NCOA1,DLG2,NR3C2,WDFY3,PAN3,MPPED2,MAML3		Pubmed	21825151	Iduna is a poly(ADP-ribose) (PAR)-dependent E3 ubiquitin ligase that regulates DNA damage.	Pubmed	2.779e-09	0.0001243	4.302e-07	4.855e-06	6	17	NCL,HNRNPU,UBE2D3,HSPA9,XRCC5,ATP5F1A
										MicroRNA	hsa-miR-103-2*:mirSVR_highEffct	hsa-miR-103-2*:mirSVR_nonconserved_highEffect-0.5	MicroRNA.org	4.068e-17	1.839e-13	6.149e-16	5.531e-15	27	1437	RAD51B,STARD13,MAGI1,RBPMS,SH3RF1,NEDD4L,ANK3,OXR1,DACH1,MAGI3,TMTC2,MAGI2,SLC8A1,NF1,KANSL1,PIK3C2G,FGD4,RABGAP1L,SCN2A,SBF2,FER,KAZN,PRKG1,SPIDR,LRBA,IMMP2L,MPPED2		Pubmed	19723774	Lack of periostin leads to suppression of Notch1 signaling and calcific aortic valve disease.	Pubmed	3.241e-09	0.000145	4.999e-07	5.642e-06	9	67	LAPTM4A,MYL6,SPP1,ZFAND5,PGK1,ALDOA,RPL14,EEF1A1,ATP1B1
										MicroRNA	hsa-miR-29b-2*:mirSVR_highEffct	hsa-miR-29b-2*:mirSVR_nonconserved_highEffect-0.5	MicroRNA.org	4.068e-17	1.839e-13	6.149e-16	5.531e-15	27	1437	MAGI1,OXR1,SYNE1,TBC1D5,RALYL,DACH1,MAGI3,EXT1,SIK3,PNISR,PPP2R3A,KANK1,NF1,PTPRG,FGD4,SCMH1,KIAA1217,SCN2A,TNRC6A,SIK2,PLEKHA5,LIMCH1,WDFY3,SPIDR,MAML3,SMYD3,WDR72		Pubmed	19188445	APE1/Ref-1 interacts with NPM1 within nucleoli and plays a role in the rRNA quality control process.	Pubmed	3.792e-09	0.0001696	5.769e-07	6.511e-06	5	9	RPLP0,NPM1,KRT8,RPSA,PRDX6
										MicroRNA	hsa-miR-376c:mirSVR_highEffct	hsa-miR-376c:mirSVR_conserved_highEffect-0.5	MicroRNA.org	4.068e-17	1.839e-13	6.149e-16	5.531e-15	27	1437	KANSL1L,FRAS1,TOX,BAZ2B,ESRRG,RALYL,FBXL17,TMTC2,FNDC3A,JMJD1C,GRIP1,SLC8A1,PPP2R3A,KANK1,FGD4,RABGAP1L,SCN2A,KCNJ15,MACROD2,NCOA1,DLG2,PLEKHA5,LIMCH1,WDFY3,MBD5,NLK,WDR72		Pubmed	8805302	Point mutations in the alpha 2 domain of HLA-A2.1 define a functionally relevant interaction with TAP.	Pubmed	3.792e-09	0.0001696	5.769e-07	6.511e-06	5	9	HLA-A,HLA-B,HLA-C,B2M,PDIA3
										MicroRNA	hsa-miR-4297:mirSVR_lowEffct	hsa-miR-4297:mirSVR_nonconserved_lowEffect-0.1-0.5	MicroRNA.org	4.086e-17	1.847e-13	6.156e-16	5.537e-15	28	1575	MAGI1,ZFAND3,AKT3,RBPMS,TCF12,NEDD4L,OXR1,GLIS3,DACH1,FNDC3A,TEX41,SLC8A1,ARID1B,PLXDC2,PIK3C2G,PAX8,FGD4,SCMH1,SBF2,MACROD2,DLG2,FOXP1,RORA,WDFY3,SPAG16,MBD5,NLK,CCSER1		Pubmed	9150946	Two-dimensional electrophoretic analysis of human breast carcinoma proteins: mapping of proteins that bind to the SH3 domain of mixed lineage kinase MLK2.	Pubmed	3.792e-09	0.0001696	5.769e-07	6.511e-06	5	9	TPT1,HSPD1,PDIA3,SOD2,TPI1
										MicroRNA	hsa-miR-148b:mirSVR_highEffct	hsa-miR-148b:mirSVR_conserved_highEffect-0.5	MicroRNA.org	4.149e-17	1.875e-13	6.23e-16	5.603e-15	25	1179	RAD51B,STARD13,MAGI1,AHI1,TCF12,ESRRG,FBXL17,PTH2R,NF1,KANSL1,PTPRM,FGD4,SBF2,TNRC6A,FER,PKHD1,NCOA1,DLG2,RORA,PRKAG2,MAPK10,PCCA,MPPED2,NLK,EXOC4		Pubmed	11751223	Differential expression of genes coding for ribosomal proteins in different human tissues.	Pubmed	3.792e-09	0.0001696	5.769e-07	6.511e-06	5	9	RPL21,RPS2,RPS5,RPS9,RPL5
										MicroRNA	hsa-miR-155:mirSVR_highEffct	hsa-miR-155:mirSVR_conserved_highEffect-0.5	MicroRNA.org	4.99e-17	2.255e-13	7.468e-16	6.717e-15	27	1449	KANSL1L,PDE4D,TCF12,PDE8A,NEDD4L,ANK3,TOX,LUC7L3,BAZ2B,SYNE1,TBC1D5,SAMD12,FBXL17,MAGI3,MED13L,GRIP1,PTPRG,SCN2A,MACROD2,SCAPER,DLG2,KCNIP4,PLEKHA5,LIMCH1,FHIT,PCCA,WDR72		Pubmed	25754738	Relative expression levels of the HLA class-I proteins in normal and HIV-infected cells.	Pubmed	3.966e-09	0.0001774	5.972e-07	6.74e-06	4	4	HLA-A,HLA-B,HLA-C,HLA-E
										MicroRNA	hsa-miR-15b*:mirSVR_highEffct	hsa-miR-15b*:mirSVR_nonconserved_highEffect-0.5	MicroRNA.org	5.075e-17	2.294e-13	7.571e-16	6.809e-15	27	1450	RAD51B,MAGI1,AKT3,FAM172A,PDE8A,STAG1,OXR1,ESRRG,FBXL17,MECOM,MAGI3,EXT1,JMJD1C,NF1,PTPRG,KIAA1217,SBF2,MACROD2,FER,DLG2,PLEKHA5,CAMKMT,RERE,LRBA,ZCCHC7,SPAG16,CCSER1		Pubmed	1554502	Expression of ribosomal protein genes in mouse oocytes and early embryos.	Pubmed	3.966e-09	0.0001774	5.972e-07	6.74e-06	4	4	RPS15,RPL7,RPL7A,RPL18
										MicroRNA	hsa-miR-509-5p:mirSVR_highEffct	hsa-miR-509-5p:mirSVR_nonconserved_highEffect-0.5	MicroRNA.org	5.595e-17	2.529e-13	8.319e-16	7.482e-15	23	956	COL4A5,ZFAND3,AKT3,RBPMS,LUC7L3,BCAS3,ESRRG,KCTD8,FNDC3A,MED13L,EPB41L4A,NF1,KANSL1,PLXDC2,SCN2A,TNRC6A,PLEKHA5,FOXP1,MAML2,LRBA,PRKAG2,MAML3,WDR72		Pubmed	26910849	Spatiotemporal analysis of putative notochordal cell markers reveals CD24 and keratins 8, 18, and 19 as notochord-specific markers during early human intervertebral disc development.	Pubmed	3.966e-09	0.0001774	5.972e-07	6.74e-06	4	4	KRT8,KRT18,KRT19,CD24
										MicroRNA	hsa-miR-654-3p:mirSVR_lowEffct	hsa-miR-654-3p:mirSVR_nonconserved_lowEffect-0.1-0.5	MicroRNA.org	5.656e-17	2.556e-13	8.381e-16	7.538e-15	30	1889	RAD51B,TANC2,MAGI1,SORBS2,SH3RF1,NEDD4L,TOX,LUC7L3,SYNE1,TBC1D5,DACH1,JMJD1C,SLC8A1,NF1,PAX8,NFIB,KIAA1217,SETBP1,SCAPER,NCOA1,FOXP1,LIMCH1,LRBA,ZCCHC7,SPAG16,FHIT,MAPK10,SMYD3,GOLGA4,CCSER1		Pubmed	25817432	Cmr1/WDR76 defines a nuclear genotoxic stress body linking genome integrity and protein quality control.	Pubmed	4.21e-09	0.0001883	6.319e-07	7.131e-06	7	31	RPS18,RPS23,RPS25,HSP90AA1,RPSA,XRCC5,PPIB
										MicroRNA	hsa-miR-520h:mirSVR_highEffct	hsa-miR-520h:mirSVR_nonconserved_highEffect-0.5	MicroRNA.org	5.769e-17	2.607e-13	8.521e-16	7.664e-15	26	1324	MAGI1,ZFAND3,PDE4D,TCF12,NEDD4L,LUC7L3,BAZ2B,ERC1,RALYL,MAGI3,FHOD3,ARL15,NAALADL2,JMJD1C,PTK2,GRIP1,PPP2R3A,KANSL1,SBF2,TNRC6A,PKHD1,DLG2,KCNIP4,NR3C2,WDFY3,NLK		Pubmed	11387227	RNomics: an experimental approach that identifies 201 candidates for novel, small, non-messenger RNAs in mouse.	Pubmed	4.236e-09	0.0001895	6.337e-07	7.152e-06	9	69	TPT1,PSAP,RPS12,RPS16,NCL,RPL23,CCT6A,RPL3,RPL13
[truncated: 3,665 more rows]
