# Supplementary material for: A single-nucleus RNA-sequencing pipeline to decipher the molecular anatomy and pathophysiology of human kidneys
Source: Nat Commun. 2019 Jun 27;10:2832. doi: 10.1038/s41467-019-10861-2 (PMC6597610; doi:10.1038/s41467-019-10861-2)
Supplement: Supplementary file 15 — Supplementary Data 13 [file 41467_2019_10861_MOESM15_ESM.xlsx]

## Sheet: Supplementary Data 13
	Supplementary Data 13. Differentially expressed genes between EC clusters
		Differential Expression on EC cell clusters only									Differential Expression on EC cell clusters only (Splitting 24 into 24Cx & 24Med)
		Gene	p Value	Adjusted p Value	Fold Change (log value)	Proportion of Cells in Cluster that are Expressing Gene	Proportion of Cells outside Cluster that are Expressing Gene	Cluster			Gene	p Value	Adjusted p Value	Fold Change (log value)	Proportion of Cells in Cluster that are Expressing Gene	Proportion of Cells outside Cluster that are Expressing Gene	Cluster
		EMCN	5.82989e-50	1.8377e-45	1.64001	0.756	0.403	22			EMCN	5.82989e-50	1.8377e-45	1.64001	0.756	0.403	22
		NRG3	1.13094e-47	3.56494e-43	1.64291	0.512	0.112	22			NRG3	1.13094e-47	3.56494e-43	1.64291	0.512	0.112	22
		SYNE1	6.37259e-47	2.00877e-42	1.42133	0.779	0.431	22			SYNE1	6.37259e-47	2.00877e-42	1.42133	0.779	0.431	22
		HECW2	1.14955e-44	3.62361e-40	1.7782	0.375	0.045	22			HECW2	1.14955e-44	3.62361e-40	1.7782	0.375	0.045	22
		CHRM3	4.57568e-34	1.44235e-29	1.08874	0.483	0.138	22			CHRM3	4.57568e-34	1.44235e-29	1.08874	0.483	0.138	22
		ITGA8	1.72437e-32	5.43555e-28	1.56759	0.314	0.049	22			ITGA8	1.72437e-32	5.43555e-28	1.56759	0.314	0.049	22
		PTPRB	1.16217e-26	3.66338e-22	0.934601	0.602	0.289	22			PTPRB	1.16217e-26	3.66338e-22	0.934601	0.602	0.289	22
		RAPGEF4	3.09881e-26	9.76807e-22	1.20892	0.366	0.099	22			RAPGEF4	3.09881e-26	9.76807e-22	1.20892	0.366	0.099	22
		LDB2	2.662e-24	8.39114e-20	0.765053	0.744	0.496	22			LDB2	2.662e-24	8.39114e-20	0.765053	0.744	0.496	22
		PRKG1	1.20904e-23	3.81115e-19	0.880743	0.488	0.192	22			PRKG1	1.20904e-23	3.81115e-19	0.880743	0.488	0.192	22
		FLT1	2.35361e-23	7.41904e-19	0.98194	0.573	0.293	22			FLT1	2.35361e-23	7.41904e-19	0.98194	0.573	0.293	22
		PRKCA	1.04831e-22	3.30447e-18	1.04984	0.416	0.158	22			PRKCA	1.04831e-22	3.30447e-18	1.04984	0.416	0.158	22
		PLPP1	1.53742e-22	4.84626e-18	0.684717	0.634	0.34	22			PLPP1	1.53742e-22	4.84626e-18	0.684717	0.634	0.34	22
		GRB10	2.34283e-21	7.38506e-17	0.991006	0.413	0.158	22			GRB10	2.34283e-21	7.38506e-17	0.991006	0.413	0.158	22
		DNAJB1	8.16444e-20	2.57359e-15	1.28762	0.349	0.123	22			DNAJB1	8.16444e-20	2.57359e-15	1.28762	0.349	0.123	22
		SNED1	1.05413e-19	3.32282e-15	1.07585	0.413	0.171	22			SNED1	1.05413e-19	3.32282e-15	1.07585	0.413	0.171	22
		CUBN	3.86236e-19	1.21749e-14	1.11307	0.297	0.087	22			CUBN	3.86236e-19	1.21749e-14	1.11307	0.297	0.087	22
		MACROD2	7.47362e-19	2.35584e-14	0.974845	0.369	0.142	22			MACROD2	7.47362e-19	2.35584e-14	0.974845	0.369	0.142	22
		ANKS1A	9.15432e-19	2.88562e-14	1.07984	0.305	0.094	22			ANKS1A	9.15432e-19	2.88562e-14	1.07984	0.305	0.094	22
		PLXDC2	1.00788e-18	3.17703e-14	0.91098	0.43	0.187	22			PLXDC2	1.00788e-18	3.17703e-14	0.91098	0.43	0.187	22
		ADGRL2	1.12519e-17	3.54681e-13	1.15122	0.34	0.132	22			ADGRL2	1.12519e-17	3.54681e-13	1.15122	0.34	0.132	22
		PTPRG	2.85012e-17	8.98415e-13	0.62493	0.701	0.482	22			PTPRG	2.85012e-17	8.98415e-13	0.62493	0.701	0.482	22
		NTN4	5.51694e-17	1.73905e-12	1.11899	0.346	0.142	22			NTN4	5.51694e-17	1.73905e-12	1.11899	0.346	0.142	22
		HSPA1A	8.9157e-17	2.81041e-12	1.30983	0.375	0.165	22			HSPA1A	8.9157e-17	2.81041e-12	1.30983	0.375	0.165	22
		ALDOB	9.15618e-17	2.88621e-12	0.950013	0.262	0.074	22			ALDOB	9.15618e-17	2.88621e-12	0.950013	0.262	0.074	22
		ACSM2A	1.56803e-15	4.94276e-11	0.94677	0.299	0.104	22			ACSM2A	1.56803e-15	4.94276e-11	0.94677	0.299	0.104	22
		ZBTB16	2.54606e-15	8.02569e-11	0.793679	0.433	0.209	22			ZBTB16	2.54606e-15	8.02569e-11	0.793679	0.433	0.209	22
		NEAT1	5.15526e-15	1.62504e-10	0.47169	0.776	0.57	22			NEAT1	5.15526e-15	1.62504e-10	0.47169	0.776	0.57	22
		MEIS2	7.81638e-15	2.46388e-10	0.56084	0.703	0.486	22			MEIS2	7.81638e-15	2.46388e-10	0.56084	0.703	0.486	22
		PITPNC1	1.07473e-14	3.38778e-10	0.771862	0.369	0.16	22			PITPNC1	1.07473e-14	3.38778e-10	0.771862	0.369	0.16	22
		PLPP3	1.46363e-14	4.61366e-10	0.778746	0.422	0.208	22			PLPP3	1.46363e-14	4.61366e-10	0.778746	0.422	0.208	22
		GPC5	2.25951e-14	7.12241e-10	1.17695	0.297	0.116	22			GPC5	2.25951e-14	7.12241e-10	1.17695	0.297	0.116	22
		FHIT	3.00908e-14	9.48523e-10	0.726216	0.488	0.282	22			FHIT	3.00908e-14	9.48523e-10	0.726216	0.488	0.282	22
		SYNE2	3.01211e-14	9.49477e-10	0.458885	0.846	0.724	22			SYNE2	3.01211e-14	9.49477e-10	0.458885	0.846	0.724	22
		PDE4D	6.30141e-14	1.98633e-09	0.441633	0.817	0.64	22			PDE4D	6.30141e-14	1.98633e-09	0.441633	0.817	0.64	22
		RASAL2	1.00525e-13	3.16875e-09	0.654173	0.529	0.327	22			RASAL2	1.00525e-13	3.16875e-09	0.654173	0.529	0.327	22
		RBMS3	1.53992e-13	4.85415e-09	0.607665	0.654	0.496	22			RBMS3	1.53992e-13	4.85415e-09	0.607665	0.654	0.496	22
		PIP4K2A	1.54002e-13	4.85445e-09	0.88141	0.297	0.116	22			PIP4K2A	1.54002e-13	4.85445e-09	0.88141	0.297	0.116	22
		FKBP5	3.68119e-13	1.16039e-08	0.796863	0.462	0.263	22			FKBP5	3.68119e-13	1.16039e-08	0.796863	0.462	0.263	22
		SLC8A1	4.46899e-13	1.40871e-08	0.812736	0.349	0.151	22			SLC8A1	4.46899e-13	1.40871e-08	0.812736	0.349	0.151	22
		GPX3	7.57266e-13	2.38705e-08	0.7623	0.456	0.253	22			GPX3	7.57266e-13	2.38705e-08	0.7623	0.456	0.253	22
		FOS	8.86509e-13	2.79446e-08	0.812704	0.337	0.155	22			FOS	8.86509e-13	2.79446e-08	0.812704	0.337	0.155	22
		AKAP12	1.00861e-12	3.17935e-08	0.78912	0.39	0.196	22			AKAP12	1.00861e-12	3.17935e-08	0.78912	0.39	0.196	22
		ACSM2B	1.67985e-12	5.29523e-08	0.96532	0.27	0.104	22			ACSM2B	1.67985e-12	5.29523e-08	0.96532	0.27	0.104	22
		KIAA1217	1.78036e-12	5.61207e-08	0.750582	0.404	0.21	22			KIAA1217	1.78036e-12	5.61207e-08	0.750582	0.404	0.21	22
		PBX1	1.41187e-11	4.4505e-07	0.673027	0.468	0.28	22			PBX1	1.41187e-11	4.4505e-07	0.673027	0.468	0.28	22
		ADGRF5	1.65778e-11	5.22566e-07	0.643277	0.512	0.332	22			ADGRF5	1.65778e-11	5.22566e-07	0.643277	0.512	0.332	22
		FTX	1.918e-11	6.04592e-07	0.581879	0.488	0.292	22			FTX	1.918e-11	6.04592e-07	0.581879	0.488	0.292	22
		CACNA1C	2.23836e-11	7.05575e-07	0.752884	0.311	0.141	22			CACNA1C	2.23836e-11	7.05575e-07	0.752884	0.311	0.141	22
		PTPRM	7.00619e-11	2.20849e-06	0.460977	0.721	0.573	22			PTPRM	7.00619e-11	2.20849e-06	0.460977	0.721	0.573	22
		PTH2R	7.10867e-11	2.24079e-06	0.655825	0.378	0.2	22			PTH2R	7.10867e-11	2.24079e-06	0.655825	0.378	0.2	22
		PLAT	7.21311e-11	2.27372e-06	0.805332	0.375	0.205	22			PLAT	7.21311e-11	2.27372e-06	0.805332	0.375	0.205	22
		CDH13	7.87376e-11	2.48197e-06	0.796101	0.273	0.119	22			CDH13	7.87376e-11	2.48197e-06	0.796101	0.273	0.119	22
		ST6GAL1	1.98158e-10	6.24633e-06	0.61373	0.448	0.271	22			ST6GAL1	1.98158e-10	6.24633e-06	0.61373	0.448	0.271	22
		DLG2	2.05579e-10	6.48025e-06	0.672344	0.358	0.184	22			DLG2	2.05579e-10	6.48025e-06	0.672344	0.358	0.184	22
		MED13L	4.82605e-10	1.52127e-05	0.575634	0.442	0.263	22			MED13L	4.82605e-10	1.52127e-05	0.575634	0.442	0.263	22
		STARD13	7.00891e-10	2.20935e-05	0.719569	0.279	0.129	22			STARD13	7.00891e-10	2.20935e-05	0.719569	0.279	0.129	22
		PDE8A	1.19036e-09	3.75225e-05	0.688088	0.27	0.123	22			PDE8A	1.19036e-09	3.75225e-05	0.688088	0.27	0.123	22
		ZEB1	1.21601e-09	3.8331e-05	0.489902	0.616	0.446	22			ZEB1	1.21601e-09	3.8331e-05	0.489902	0.616	0.446	22
		MTSS1	1.28906e-09	4.06337e-05	0.792935	0.323	0.17	22			MTSS1	1.28906e-09	4.06337e-05	0.792935	0.323	0.17	22
		SLCO2A1	1.4132e-09	4.4547e-05	0.698251	0.343	0.181	22			SLCO2A1	1.4132e-09	4.4547e-05	0.698251	0.343	0.181	22
		MSI2	1.88585e-09	5.94456e-05	0.636184	0.326	0.17	22			MSI2	1.88585e-09	5.94456e-05	0.636184	0.326	0.17	22
		WWOX	3.84903e-09	0.000121329	0.612343	0.398	0.237	22			WWOX	3.84903e-09	0.000121329	0.612343	0.398	0.237	22
		TEK	5.99957e-09	0.000189119	0.663946	0.36	0.208	22			TEK	5.99957e-09	0.000189119	0.663946	0.36	0.208	22
		MAML3	6.05465e-09	0.000190855	0.560712	0.323	0.168	22			MAML3	6.05465e-09	0.000190855	0.560712	0.323	0.168	22
		APBB2	6.42286e-09	0.000202461	0.578355	0.401	0.238	22			APBB2	6.42286e-09	0.000202461	0.578355	0.401	0.238	22
		MAML2	6.55313e-09	0.000206568	0.480012	0.471	0.302	22			MAML2	6.55313e-09	0.000206568	0.480012	0.471	0.302	22
		IGFBP5	1.0651e-08	0.00033574	0.574981	0.584	0.415	22			IGFBP5	1.0651e-08	0.00033574	0.574981	0.584	0.415	22
		SMYD3	1.67069e-08	0.000526634	0.564934	0.404	0.251	22			SMYD3	1.67069e-08	0.000526634	0.564934	0.404	0.251	22
		LIMCH1	1.96284e-08	0.000618725	0.507138	0.494	0.331	22			LIMCH1	1.96284e-08	0.000618725	0.507138	0.494	0.331	22
		NKTR	3.12142e-08	0.000983935	0.569935	0.39	0.245	22			NKTR	3.12142e-08	0.000983935	0.569935	0.39	0.245	22
		PPFIBP1	3.29265e-08	0.00103791	0.590949	0.485	0.35	22			PPFIBP1	3.29265e-08	0.00103791	0.590949	0.485	0.35	22
		RORA	4.48053e-08	0.00141235	0.411894	0.483	0.321	22			RORA	4.48053e-08	0.00141235	0.411894	0.483	0.321	22
		BCAS3	5.02091e-08	0.00158269	0.584059	0.32	0.179	22			BCAS3	5.02091e-08	0.00158269	0.584059	0.32	0.179	22
		GNAQ	7.8605e-08	0.00247779	0.396363	0.436	0.267	22			GNAQ	7.8605e-08	0.00247779	0.396363	0.436	0.267	22
		HERC1	1.52494e-07	0.0048069	0.547397	0.302	0.168	22			HERC1	1.52494e-07	0.0048069	0.547397	0.302	0.168	22
		LIFR	1.91898e-07	0.00604902	0.579245	0.314	0.18	22			LIFR	1.91898e-07	0.00604902	0.579245	0.314	0.18	22
		GNA14	1.95975e-07	0.00617751	0.505893	0.328	0.183	22			GNA14	1.95975e-07	0.00617751	0.505893	0.328	0.183	22
		PREX2	2.15491e-07	0.0067927	0.613027	0.308	0.171	22			PREX2	2.15491e-07	0.0067927	0.613027	0.308	0.171	22
		MAGI2	2.29965e-07	0.00724895	0.643729	0.392	0.257	22			MAGI2	2.29965e-07	0.00724895	0.643729	0.392	0.257	22
		NOSTRIN	4.62493e-07	0.0145787	0.570586	0.326	0.19	22			NOSTRIN	4.62493e-07	0.0145787	0.570586	0.326	0.19	22
		NEDD4L	4.8819e-07	0.0153887	0.62984	0.259	0.139	22			NEDD4L	4.8819e-07	0.0153887	0.62984	0.259	0.139	22
		EPAS1	7.08103e-07	0.0223208	0.483402	0.535	0.415	22			EPAS1	7.08103e-07	0.0223208	0.483402	0.535	0.415	22
		NRP1	8.39092e-07	0.0264499	0.487336	0.404	0.269	22			NRP1	8.39092e-07	0.0264499	0.487336	0.404	0.269	22
		ARHGEF3	8.6204e-07	0.0271732	0.65047	0.256	0.136	22			ARHGEF3	8.6204e-07	0.0271732	0.65047	0.256	0.136	22
		PLCL1	1.51292e-06	0.0476902	0.473027	0.352	0.224	22			PLCL1	1.51292e-06	0.0476902	0.473027	0.352	0.224	22
		HIVEP3	1.6795e-06	0.0529413	0.517013	0.267	0.147	22			HIVEP3	1.6795e-06	0.0529413	0.517013	0.267	0.147	22
		TGFBR2	1.85398e-06	0.058441	0.556042	0.392	0.264	22			TGFBR2	1.85398e-06	0.058441	0.556042	0.392	0.264	22
		CADPS2	2.18305e-06	0.068814	0.506868	0.416	0.29	22			CADPS2	2.18305e-06	0.068814	0.506868	0.416	0.29	22
		AKT3	2.31482e-06	0.0729676	0.468247	0.442	0.315	22			AKT3	2.31482e-06	0.0729676	0.468247	0.442	0.315	22
		DOCK4	2.32555e-06	0.073306	0.433232	0.491	0.363	22			DOCK4	2.32555e-06	0.073306	0.433232	0.491	0.363	22
		GPM6A	4.1465e-37	1.30706e-32	1.71508	0.372	0.066	23			ZBTB20	9.70013e-06	0.305768	0.260731	0.77	0.687	22
		ZNF385D	5.93519e-37	1.87089e-32	1.6207	0.372	0.066	23			EXOC6B	0.00458187	1	0.298596	0.323	0.247	22
		DNASE1L3	3.61795e-32	1.14045e-27	1.55652	0.27	0.028	23			GPM6A	4.1465e-37	1.30706e-32	1.71508	0.372	0.066	23
		TLL1	9.44683e-30	2.97783e-25	1.44571	0.317	0.058	23			ZNF385D	5.93519e-37	1.87089e-32	1.6207	0.372	0.066	23
		IGFBP7	2.75647e-25	8.68895e-21	0.720743	0.719	0.447	23			DNASE1L3	3.61795e-32	1.14045e-27	1.55652	0.27	0.028	23
		SPP1	3.27446e-24	1.03218e-19	0.979564	0.628	0.322	23			TLL1	9.44683e-30	2.97783e-25	1.44571	0.317	0.058	23
		ITGB6	4.06638e-22	1.2818e-17	1.05613	0.448	0.181	23			IGFBP7	2.75647e-25	8.68895e-21	0.720743	0.719	0.447	23
		CD59	2.61296e-21	8.23657e-17	0.813201	0.56	0.276	23			SPP1	3.27446e-24	1.03218e-19	0.979564	0.628	0.322	23
		RPLP0	3.68991e-21	1.16313e-16	0.870226	0.467	0.193	23			ITGB6	4.06638e-22	1.2818e-17	1.05613	0.448	0.181	23
		SOD2	8.11371e-18	2.5576e-13	0.846021	0.445	0.205	23			CD59	2.61296e-21	8.23657e-17	0.813201	0.56	0.276	23
		RPL13	1.45963e-17	4.60105e-13	0.633282	0.582	0.325	23			RPLP0	3.68991e-21	1.16313e-16	0.870226	0.467	0.193	23
		RPS6	2.75192e-16	8.67462e-12	0.564136	0.587	0.34	23			SOD2	8.11371e-18	2.5576e-13	0.846021	0.445	0.205	23
		MIR99AHG	4.42355e-16	1.39439e-11	0.755604	0.489	0.252	23			RPL13	1.45963e-17	4.60105e-13	0.633282	0.582	0.325	23
		MT2A	4.48903e-16	1.41503e-11	0.774254	0.374	0.156	23			RPS6	2.75192e-16	8.67462e-12	0.564136	0.587	0.34	23
		FN1	1.34011e-15	4.2243e-11	0.916463	0.257	0.076	23			MIR99AHG	4.42355e-16	1.39439e-11	0.755604	0.489	0.252	23
		C8orf4	3.705e-15	1.16789e-10	0.918821	0.347	0.147	23			MT2A	4.48903e-16	1.41503e-11	0.774254	0.374	0.156	23
		GAPDH	2.19902e-14	6.93174e-10	0.719607	0.402	0.192	23			FN1	1.34011e-15	4.2243e-11	0.916463	0.257	0.076	23
		CEACAM1	4.6236e-14	1.45745e-09	0.867622	0.303	0.117	23			C8orf4	3.705e-15	1.16789e-10	0.918821	0.347	0.147	23
		B2M	1.26855e-13	3.99873e-09	0.496256	0.686	0.486	23			GAPDH	2.19902e-14	6.93174e-10	0.719607	0.402	0.192	23
		HLA-DRA	7.34629e-13	2.3157e-08	0.725435	0.322	0.139	23			CEACAM1	4.6236e-14	1.45745e-09	0.867622	0.303	0.117	23
		ENG	1.04797e-12	3.30342e-08	0.88619	0.358	0.174	23			B2M	1.26855e-13	3.99873e-09	0.496256	0.686	0.486	23
		CD9	2.00067e-12	6.30652e-08	0.851338	0.314	0.138	23			HLA-DRA	7.34629e-13	2.3157e-08	0.725435	0.322	0.139	23
		RPS2	3.45904e-12	1.09036e-07	0.628709	0.413	0.219	23			ENG	1.04797e-12	3.30342e-08	0.88619	0.358	0.174	23
		HSP90B1	5.76172e-12	1.81621e-07	0.503546	0.62	0.414	23			CD9	2.00067e-12	6.30652e-08	0.851338	0.314	0.138	23
		RPL19	1.31005e-11	4.12953e-07	0.631417	0.402	0.213	23			RPS2	3.45904e-12	1.09036e-07	0.628709	0.413	0.219	23
		GSTP1	5.09312e-11	1.60545e-06	0.751769	0.314	0.147	23			HSP90B1	5.76172e-12	1.81621e-07	0.503546	0.62	0.414	23
		PRDX1	7.4149e-11	2.33733e-06	0.660914	0.295	0.132	23			RPL19	1.31005e-11	4.12953e-07	0.631417	0.402	0.213	23
		DDX5	9.22946e-11	2.90931e-06	0.543281	0.555	0.382	23			GSTP1	5.09312e-11	1.60545e-06	0.751769	0.314	0.147	23
		IFITM3	9.58627e-11	3.02178e-06	0.425669	0.462	0.246	23			PRDX1	7.4149e-11	2.33733e-06	0.660914	0.295	0.132	23
		EEF1A1	1.5521e-10	4.89253e-06	0.571046	0.456	0.265	23			DDX5	9.22946e-11	2.90931e-06	0.543281	0.555	0.382	23
		RPL13A	4.04431e-10	1.27485e-05	0.521752	0.413	0.229	23			IFITM3	9.58627e-11	3.02178e-06	0.425669	0.462	0.246	23
		SDPR	4.83935e-10	1.52546e-05	0.628284	0.303	0.145	23			EEF1A1	1.5521e-10	4.89253e-06	0.571046	0.456	0.265	23
		RPLP1	4.85271e-10	1.52967e-05	0.510941	0.429	0.246	23			RPL13A	4.04431e-10	1.27485e-05	0.521752	0.413	0.229	23
		MYL12B	5.02161e-10	1.58291e-05	0.580931	0.342	0.174	23			SDPR	4.83935e-10	1.52546e-05	0.628284	0.303	0.145	23
		FTL	9.95329e-10	3.13748e-05	0.516476	0.59	0.417	23			RPLP1	4.85271e-10	1.52967e-05	0.510941	0.429	0.246	23
		PSMA7	1.23124e-09	3.88111e-05	0.630441	0.254	0.108	23			MYL12B	5.02161e-10	1.58291e-05	0.580931	0.342	0.174	23
		ENO1	1.86525e-09	5.87964e-05	0.56704	0.303	0.145	23			FTL	9.95329e-10	3.13748e-05	0.516476	0.59	0.417	23
		LDHB	1.95861e-09	6.17393e-05	0.664267	0.276	0.129	23			PSMA7	1.23124e-09	3.88111e-05	0.630441	0.254	0.108	23
		TGM2	2.50934e-09	7.90994e-05	0.679311	0.262	0.118	23			ENO1	1.86525e-09	5.87964e-05	0.56704	0.303	0.145	23
		RPL3	3.43035e-09	0.000108132	0.489573	0.448	0.27	23			LDHB	1.95861e-09	6.17393e-05	0.664267	0.276	0.129	23
		MYL12A	3.50275e-09	0.000110414	0.643431	0.29	0.142	23			TGM2	2.50934e-09	7.90994e-05	0.679311	0.262	0.118	23
		ATP1B1	4.50938e-09	0.000142145	0.546702	0.385	0.222	23			RPL3	3.43035e-09	0.000108132	0.489573	0.448	0.27	23
		RPS23	8.59716e-09	0.000271	0.680186	0.262	0.127	23			MYL12A	3.50275e-09	0.000110414	0.643431	0.29	0.142	23
		SH3BP5	8.7553e-09	0.000275984	0.694813	0.303	0.16	23			ATP1B1	4.50938e-09	0.000142145	0.546702	0.385	0.222	23
		TFPI	1.4892e-08	0.000469426	0.538971	0.35	0.201	23			RPS23	8.59716e-09	0.000271	0.680186	0.262	0.127	23
		RPS12	1.51697e-08	0.000478179	0.619353	0.27	0.136	23			SH3BP5	8.7553e-09	0.000275984	0.694813	0.303	0.16	23
		HLA-DRB1	1.86828e-08	0.000588918	0.536411	0.363	0.21	23			TFPI	1.4892e-08	0.000469426	0.538971	0.35	0.201	23
		RPS8	2.51749e-08	0.000793563	0.560909	0.355	0.211	23			RPS12	1.51697e-08	0.000478179	0.619353	0.27	0.136	23
		FTH1	2.97228e-08	0.000936923	0.55946	0.388	0.238	23			HLA-DRB1	1.86828e-08	0.000588918	0.536411	0.363	0.21	23
		RPL8	3.04247e-08	0.000959046	0.509971	0.254	0.118	23			RPS8	2.51749e-08	0.000793563	0.560909	0.355	0.211	23
		TMTC2	4.06979e-08	0.00128288	0.663554	0.27	0.136	23			FTH1	2.97228e-08	0.000936923	0.55946	0.388	0.238	23
		IGFBP5	6.50407e-08	0.00205021	0.284936	0.582	0.411	23			RPL8	3.04247e-08	0.000959046	0.509971	0.254	0.118	23
		HLA-B	6.60599e-08	0.00208234	0.412892	0.536	0.382	23			TMTC2	4.06979e-08	0.00128288	0.663554	0.27	0.136	23
		CD63	9.1563e-08	0.00288625	0.546344	0.262	0.13	23			IGFBP5	6.50407e-08	0.00205021	0.284936	0.582	0.411	23
		RPS27A	1.18471e-07	0.00373445	0.467865	0.377	0.223	23			HLA-B	6.60599e-08	0.00208234	0.412892	0.536	0.382	23
		RPL7	1.35427e-07	0.00426894	0.495034	0.32	0.177	23			CD63	9.1563e-08	0.00288625	0.546344	0.262	0.13	23
		RPS16	1.47519e-07	0.0046501	0.434453	0.333	0.181	23			RPS27A	1.18471e-07	0.00373445	0.467865	0.377	0.223	23
		TXNIP	2.19697e-07	0.0069253	0.473061	0.519	0.381	23			RPL7	1.35427e-07	0.00426894	0.495034	0.32	0.177	23
		RPL10	2.36027e-07	0.00744005	0.502206	0.317	0.18	23			RPS16	1.47519e-07	0.0046501	0.434453	0.333	0.181	23
		CD74	2.66239e-07	0.0083924	0.536776	0.44	0.303	23			TXNIP	2.19697e-07	0.0069253	0.473061	0.519	0.381	23
		MYL6	2.78923e-07	0.0087922	0.450889	0.413	0.262	23			RPL10	2.36027e-07	0.00744005	0.502206	0.317	0.18	23
		RPLP2	2.78998e-07	0.00879459	0.531562	0.303	0.172	23			CD74	2.66239e-07	0.0083924	0.536776	0.44	0.303	23
		HNRNPA2B1	3.42205e-07	0.010787	0.424438	0.511	0.367	23			MYL6	2.78923e-07	0.0087922	0.450889	0.413	0.262	23
		RPL18	7.15754e-07	0.022562	0.457003	0.251	0.127	23			RPLP2	2.78998e-07	0.00879459	0.531562	0.303	0.172	23
		ITM2B	1.8212e-06	0.0574078	0.377798	0.497	0.376	23			HNRNPA2B1	3.42205e-07	0.010787	0.424438	0.511	0.367	23
		RPL6	1.85066e-06	0.0583364	0.475024	0.287	0.162	23			RPL18	7.15754e-07	0.022562	0.457003	0.251	0.127	23
		TMSB10	2.20507e-06	0.0695083	0.374065	0.391	0.246	23			ITM2B	1.8212e-06	0.0574078	0.377798	0.497	0.376	23
		NPM1	2.3905e-06	0.0753534	0.461908	0.29	0.166	23			RPL6	1.85066e-06	0.0583364	0.475024	0.287	0.162	23
		RPS19	2.55208e-06	0.0804466	0.507292	0.331	0.205	23			TMSB10	2.20507e-06	0.0695083	0.374065	0.391	0.246	23
		RPL4	2.68694e-06	0.0846976	0.520451	0.279	0.162	23			NPM1	2.3905e-06	0.0753534	0.461908	0.29	0.166	23
		GNB2L1	3.07625e-06	0.0969695	0.533526	0.29	0.172	23			RPS19	2.55208e-06	0.0804466	0.507292	0.331	0.205	23
		ACTG1	7.5703e-06	0.238631	0.273341	0.44	0.313	23			RPL4	2.68694e-06	0.0846976	0.520451	0.279	0.162	23
		RPL5	3.2619e-05	1	0.404519	0.301	0.192	23			GNB2L1	3.07625e-06	0.0969695	0.533526	0.29	0.172	23
		CRYAB	0.000150523	1	0.355123	0.279	0.178	23			RPS3A	3.50943e-06	0.110624	0.421795	0.273	0.157	23
		TMSB4X	0.00104268	1	0.27541	0.352	0.259	23			CANX	6.67585e-06	0.210436	0.428904	0.328	0.205	23
		ADGRL4	0.00106504	1	0.351717	0.374	0.286	23			ACTG1	7.5703e-06	0.238631	0.273341	0.44	0.313	23
		PTTG1IP	0.00125725	1	0.352701	0.29	0.202	23			TPT1	1.02025e-05	0.321603	0.505584	0.432	0.316	23
		RPL11	0.00128071	1	0.360172	0.29	0.202	23			RPS18	1.6704e-05	0.526543	0.425533	0.279	0.168	23
		TIMP3	1.86291e-45	5.87226e-41	1.11733	0.822	0.404	24			RPS4X	2.55118e-05	0.804184	0.395912	0.287	0.174	23
		ADAMTS6	3.88297e-36	1.22399e-31	1.85593	0.331	0.047	24			RPL5	3.2619e-05	1	0.404519	0.301	0.192	23
		ABI3BP	4.24382e-34	1.33774e-29	1.61727	0.288	0.032	24			RPS14	3.73959e-05	1	0.395947	0.339	0.223	23
		A2M	2.60746e-30	8.21923e-26	1.19822	0.502	0.168	24			EIF1	7.19879e-05	1	0.343433	0.35	0.235	23
		C10orf10	5.11757e-30	1.61316e-25	1.33736	0.295	0.044	24			ID1	8.14974e-05	1	0.4616	0.284	0.184	23
		PALMD	6.83104e-29	2.15328e-24	1.13216	0.367	0.081	24			RPL31	0.000102016	1	0.36411	0.279	0.18	23
		SOX5	6.91392e-28	2.1794e-23	1.23365	0.402	0.104	24			S100A6	0.000108707	1	0.329038	0.366	0.253	23
		VIM	1.87509e-27	5.91065e-23	1.29753	0.466	0.156	24			H3F3B	0.000130257	1	0.363245	0.383	0.274	23
		TM4SF1	3.53512e-27	1.11434e-22	1.24534	0.438	0.138	24			CRYAB	0.000150523	1	0.355123	0.279	0.178	23
		SYN3	7.3806e-27	2.32651e-22	1.32896	0.327	0.072	24			PEBP1	0.000154837	1	0.399133	0.287	0.189	23
		KCTD12	2.65603e-24	8.37235e-20	1.18813	0.278	0.053	24			TMBIM6	0.000164517	1	0.390545	0.306	0.207	23
		CLDN5	2.94402e-23	9.28013e-19	1.28642	0.274	0.055	24			YWHAB	0.000611337	1	0.299206	0.262	0.172	23
		DST	4.86452e-18	1.5334e-13	0.719054	0.594	0.299	24			TMSB4X	0.00104268	1	0.27541	0.352	0.259	23
		PDE3A	4.16706e-17	1.31354e-12	1.18509	0.263	0.072	24			PTTG1IP	0.00125725	1	0.352701	0.29	0.202	23
		AQP1	6.09105e-17	1.92002e-12	1.0654	0.327	0.112	24			RPL11	0.00128071	1	0.360172	0.29	0.202	23
		SRGN	2.19656e-16	6.924e-12	0.895867	0.381	0.153	24			RHOA	0.00164704	1	0.351687	0.251	0.174	23
		ENPP2	4.78189e-16	1.50735e-11	1.18416	0.253	0.07	24			PABPC1	0.00361694	1	0.297875	0.311	0.238	23
		CD93	5.24244e-16	1.65252e-11	0.794685	0.356	0.129	24			XRCC5	0.00394058	1	0.376307	0.287	0.211	23
		SRP14	9.70002e-15	3.05764e-10	0.866275	0.331	0.124	24			ADAMTS6	1.07332e-48	3.38331e-44	2.1328	0.463	0.061	24C
		PLCB4	1.67377e-14	5.27605e-10	0.875946	0.256	0.076	24			ABI3BP	6.0916e-42	1.92019e-37	1.74407	0.395	0.047	24C
		EXOC6	2.11076e-13	6.65355e-09	1.03622	0.313	0.122	24			RP11-563P16.1	1.16303e-29	3.66611e-25	1.67534	0.259	0.026	24C
		ADAMTS9	2.16967e-13	6.83924e-09	0.669955	0.466	0.229	24			VEGFC	1.22323e-25	3.85587e-21	1.30254	0.278	0.04	24C
		CRYBG3	2.45635e-13	7.7429e-09	0.694655	0.327	0.124	24			PDE3A	9.427e-24	2.97158e-19	1.45682	0.358	0.08	24C
		MTUS1	1.39914e-12	4.41036e-08	0.795837	0.377	0.168	24			SOX5	1.5113e-21	4.76391e-17	1.25299	0.444	0.137	24C
		PECAM1	4.14143e-12	1.30546e-07	0.623511	0.52	0.297	24			ARL15	9.70928e-20	3.06056e-15	1.20863	0.698	0.405	24C
		ARL15	7.34038e-12	2.31384e-07	0.845453	0.601	0.395	24			CHN2	1.52074e-17	4.79369e-13	1.10613	0.327	0.09	24C
		TMSB4X	2.03608e-10	6.41813e-06	0.657471	0.438	0.238	24			TIMP3	3.78796e-17	1.19404e-12	0.801573	0.784	0.468	24C
		IFITM3	2.81822e-10	8.88358e-06	0.679633	0.456	0.273	24			AQP1	4.40798e-17	1.38948e-12	1.19091	0.389	0.13	24C
		THSD7A	4.16797e-10	1.31383e-05	0.502534	0.626	0.404	24			PALMD	3.09591e-14	9.75894e-10	0.911937	0.358	0.122	24C
		MYH9	8.67786e-10	2.73544e-05	0.638604	0.406	0.218	24			DST	4.00345e-13	1.26197e-08	0.799311	0.611	0.336	24C
		EMP1	2.21862e-09	6.99353e-05	0.807921	0.281	0.126	24			FUT8	1.35614e-12	4.27481e-08	0.913835	0.265	0.079	24C
		PLPP1	4.09104e-09	0.000128958	0.530266	0.594	0.379	24			NEBL	2.62029e-12	8.25969e-08	0.880744	0.315	0.107	24C
		PTTG1IP	1.53258e-08	0.000483101	0.485471	0.359	0.186	24			KLF12	3.34592e-12	1.0547e-07	0.867235	0.438	0.195	24C
		CALM1	1.86083e-08	0.00058657	0.533091	0.413	0.235	24			FOSB	5.70784e-11	1.79923e-06	1.12493	0.265	0.088	24C
		PODXL	3.30714e-08	0.00104248	0.458307	0.359	0.185	24			PLPP1	7.98552e-11	2.5172e-06	0.793282	0.636	0.401	24C
		MECOM	3.59859e-08	0.00113435	0.464019	0.708	0.505	24			PLCB4	1.17439e-10	3.7019e-06	0.967634	0.278	0.096	24C
		ADAMTS1	9.93649e-08	0.00313218	0.58438	0.363	0.207	24			KCTD12	1.49486e-10	4.7121e-06	0.883034	0.259	0.087	24C
		ACTG1	1.45132e-07	0.00457486	0.556181	0.491	0.309	24			EFNB2	2.74264e-10	8.64535e-06	0.701799	0.284	0.101	24C
		TMTC1	3.66812e-07	0.0115626	0.456285	0.441	0.262	24			EXOC6	6.93765e-10	2.18689e-05	1.08017	0.333	0.145	24C
		HSP90B1	4.67167e-07	0.014726	0.460754	0.587	0.449	24			GPX3	8.96229e-10	2.82509e-05	0.558209	0.525	0.282	24C
		TXNIP	7.07407e-07	0.0222989	0.331071	0.562	0.38	24			NEAT1	1.2221e-09	3.85232e-05	0.501723	0.827	0.604	24C
		RPL5	8.55561e-07	0.026969	0.475016	0.338	0.19	24			NR4A1	4.77153e-09	0.000150408	0.924724	0.284	0.114	24C
		ADGRL4	1.10543e-06	0.0348455	0.357959	0.445	0.27	24			UTRN	1.19225e-08	0.000375822	0.570697	0.698	0.52	24C
		IFITM2	1.17792e-06	0.0371302	0.43519	0.278	0.141	24			ATP13A3	1.87151e-08	0.000589936	0.730744	0.278	0.113	24C
		HLA-E	1.60025e-06	0.050443	0.386471	0.573	0.394	24			AKAP13	2.35687e-08	0.000742932	0.635945	0.463	0.257	24C
		RPL11	1.86706e-06	0.0588533	0.439327	0.338	0.194	24			KLF2	3.8391e-08	0.00121016	0.730217	0.278	0.115	24C
		CD59	1.9729e-06	0.0621896	0.339303	0.498	0.331	24			PTPRG	5.07151e-08	0.00159864	0.37837	0.735	0.521	24C
		UTRN	2.11643e-06	0.0667141	0.374896	0.651	0.509	24			NAV2	1.51765e-07	0.00478393	0.603396	0.259	0.106	24C
		CRYAB	2.1861e-06	0.0689102	0.49185	0.313	0.177	24			ZBTB20	1.7361e-07	0.00547255	0.3564	0.833	0.692	24C
		TMSB10	3.00425e-06	0.0946998	0.487028	0.402	0.258	24			EGR1	2.81355e-07	0.00886887	0.594611	0.278	0.121	24C
		HLA-B	5.16501e-06	0.162812	0.290612	0.573	0.386	24			DACH1	3.57999e-07	0.0112848	0.633398	0.278	0.125	24C
		RPS6	5.71427e-06	0.180125	0.409338	0.541	0.386	24			EXT1	4.12645e-07	0.0130074	0.675723	0.364	0.194	24C
		RPL3	6.22122e-06	0.196105	0.395365	0.448	0.29	24			FOS	5.65609e-07	0.0178291	0.679144	0.364	0.188	24C
		MYL6	9.72805e-06	0.306647	0.382956	0.42	0.277	24			DOCK9	7.88504e-07	0.0248552	0.593993	0.377	0.206	24C
		FTL	1.54049e-05	0.485592	0.33107	0.587	0.438	24			CALD1	8.22343e-07	0.0259219	0.523207	0.481	0.294	24C
		RPL10	2.87383e-05	0.905888	0.445573	0.32	0.194	24			EXOC6B	1.63826e-06	0.0516413	0.55406	0.426	0.243	24C
		B2M	4.92387e-05	1	0.410307	0.633	0.528	24			MECOM	1.70805e-06	0.0538411	0.586748	0.679	0.538	24C
		EEF1A1	6.51053e-05	1	0.342225	0.431	0.297	24			CHRM3	1.9819e-06	0.0624734	0.656355	0.401	0.225	24C
		RPS2	0.000200293	1	0.381224	0.377	0.254	24			CDK14	2.31767e-06	0.0730575	0.537453	0.253	0.113	24C
		CD74	0.000201049	1	0.297284	0.448	0.315	24			ZFP36	2.7065e-06	0.0853144	0.901852	0.259	0.125	24C
		MYL12A	0.00024196	1	0.295016	0.274	0.165	24			PDE4D	8.92734e-05	1	0.351921	0.784	0.683	24C
		RPL4	0.000264315	1	0.285127	0.285	0.173	24			SLCO2A1	0.000129472	1	0.270782	0.364	0.211	24C
		NPM1	0.000883499	1	0.346966	0.281	0.184	24			A2M	0.000130408	1	0.418125	0.377	0.237	24C
		RPLP0	0.0017067	1	0.294029	0.363	0.263	24			MAGI2	0.000132299	1	0.267546	0.444	0.276	24C
		RPS16	0.00253186	1	0.332358	0.295	0.213	24			MEIS2	0.000200586	1	0.283944	0.704	0.532	24C
		RPS27A	0.00299823	1	0.26488	0.349	0.251	24			PLCL1	0.000236252	1	0.409803	0.389	0.243	24C
		RPLP1	0.00302617	1	0.304245	0.381	0.285	24			APBB2	0.000876098	1	0.345709	0.401	0.272	24C
		RPL19	0.00310149	1	0.277577	0.352	0.253	24			SLC8A1	0.00091073	1	0.410455	0.321	0.197	24C
		RPL6	0.00974406	1	0.270819	0.26	0.186	24			CDH13	0.00117088	1	0.430385	0.259	0.154	24C
		MMRN1	1.09878e-154	3.46358e-150	3.01009	0.857	0.009	25			PRKG1	0.00389318	1	0.283128	0.389	0.272	24C
		PROX1	6.15566e-25	1.94039e-20	1.63794	0.262	0.014	25			CADPS2	0.00827076	1	0.263036	0.426	0.315	24C
		SEMA3A	3.62845e-20	1.14376e-15	2.0949	0.333	0.034	25			VIM	2.89906e-51	9.13843e-47	1.82487	0.756	0.173	24M
		EFNA5	5.37633e-11	1.69473e-06	1.69486	0.548	0.192	25			SLC14A1	4.40586e-46	1.38881e-41	1.73677	0.42	0.038	24M
		CTD-3179P9.1	1.47641e-08	0.000465393	1.17712	0.381	0.103	25			CLDN5	2.62424e-44	8.27213e-40	1.63706	0.496	0.065	24M
		TSHZ2	9.25785e-08	0.00291826	1.36825	0.31	0.08	25			SYN3	3.61047e-44	1.13809e-39	1.72319	0.546	0.089	24M
		TMEM161B-AS1	1.58169e-07	0.00498582	1.04608	0.31	0.081	25			TM4SF1	1.1906e-42	3.75301e-38	1.61017	0.681	0.16	24M
		DOCK5	1.79812e-07	0.00566804	0.969273	0.31	0.079	25			SRGN	5.42625e-41	1.71046e-36	1.50741	0.664	0.156	24M
		FOXP2	6.35868e-07	0.0200438	1.15277	0.31	0.088	25			HSP90B1	1.06594e-39	3.36005e-35	1.19153	0.941	0.428	24M
		PDE1A	7.24883e-07	0.0228498	1.056	0.5	0.206	25			IFITM3	3.78382e-38	1.19273e-33	1.35265	0.79	0.261	24M
		PPIL4	2.83306e-06	0.0893038	0.902289	0.286	0.08	25			FBLN2	7.9303e-37	2.49979e-32	1.35084	0.261	0.013	24M
		TFPI	8.45057e-05	1	1.13787	0.476	0.244	25			RPS6	1.15906e-34	3.65359e-30	1.12527	0.891	0.368	24M
		PLCB4	0.000144836	1	0.767149	0.31	0.117	25			SYT1	3.36784e-34	1.06161e-29	1.28863	0.319	0.03	24M
											RPLP0	5.76511e-32	1.81728e-27	1.14942	0.739	0.232	24M
											A2M	4.66175e-31	1.46948e-26	1.34386	0.672	0.205	24M
											B2M	9.90059e-31	3.12086e-26	1.08148	0.933	0.508	24M
											RPS2	2.36483e-30	7.4544e-26	1.17476	0.731	0.23	24M
											SRP14	5.50267e-28	1.73455e-23	1.29899	0.538	0.133	24M
											CRYAB	4.91559e-27	1.54949e-22	1.18588	0.588	0.165	24M
											RPS5	2.36355e-26	7.45039e-22	1.2733	0.521	0.127	24M
											RPL19	8.40144e-26	2.6483e-21	1.08582	0.681	0.228	24M
											SPP1	1.22016e-25	3.8462e-21	0.942849	0.849	0.376	24M
											RPL3	1.23237e-25	3.88469e-21	1.02141	0.756	0.278	24M
											RPL5	1.61913e-25	5.10383e-21	1.10188	0.605	0.182	24M
											ICAM2	2.83368e-25	8.93232e-21	1.22265	0.328	0.049	24M
											PPA1	3.01772e-25	9.51246e-21	1.24843	0.361	0.063	24M
											RPL15	3.13608e-24	9.88556e-20	1.07062	0.513	0.132	24M
											TIMP3	3.92172e-24	1.2362e-19	0.886628	0.874	0.472	24M
											C10orf10	5.80782e-24	1.83074e-19	1.36931	0.387	0.077	24M
											CD59	1.09116e-23	3.43957e-19	0.911278	0.782	0.324	24M
											TMSB4X	1.18389e-23	3.73185e-19	1.07266	0.672	0.243	24M
											IFITM2	3.99181e-23	1.2583e-18	1.0123	0.513	0.135	24M
											ADAMTS1	4.64646e-23	1.46466e-18	1.10072	0.613	0.202	24M
											PDIA3	9.61286e-23	3.03016e-18	1.08731	0.462	0.115	24M
											RFK	1.25547e-22	3.9575e-18	1.1042	0.277	0.039	24M
											RPL10	2.09586e-22	6.60656e-18	1.08089	0.58	0.183	24M
											PDIA6	5.08042e-22	1.60145e-17	1.16605	0.479	0.129	24M
											FTL	5.73867e-22	1.80894e-17	0.908966	0.84	0.431	24M
											CD93	1.49882e-20	4.72457e-16	1.05422	0.504	0.15	24M
											IFI27	1.62516e-20	5.12284e-16	1.05534	0.412	0.098	24M
											ADAMTS9	2.06678e-20	6.51491e-16	0.895247	0.655	0.246	24M
											GIMAP4	3.07142e-20	9.68174e-16	1.10044	0.319	0.061	24M
											MCTP1	8.60484e-20	2.71242e-15	1.04498	0.361	0.08	24M
											ENPP2	2.06662e-19	6.51441e-15	1.23549	0.37	0.088	24M
											DYNLL1	4.34822e-19	1.37065e-14	0.98461	0.361	0.082	24M
											PRDX1	4.64395e-19	1.46387e-14	0.985688	0.496	0.15	24M
											SOD1	4.78968e-19	1.5098e-14	0.833377	0.471	0.13	24M
											EEF1A1	1.12359e-18	3.54177e-14	0.903871	0.672	0.289	24M
											PECAM1	1.37336e-18	4.32912e-14	0.902898	0.714	0.311	24M
											MYL12A	1.56459e-18	4.93189e-14	0.905922	0.504	0.154	24M
											TXNIP	1.77432e-18	5.59301e-14	0.805743	0.782	0.384	24M
											PDCD4	2.24026e-18	7.06174e-14	1.02217	0.277	0.05	24M
											MYL12B	2.43986e-18	7.69092e-14	0.998007	0.546	0.193	24M
											HLA-B	2.50101e-18	7.8837e-14	0.725011	0.824	0.386	24M
											PTTG1IP	2.92423e-18	9.21775e-14	0.872762	0.555	0.191	24M
											NPM1	6.65962e-18	2.09924e-13	0.957369	0.513	0.171	24M
											EIF1	8.22288e-18	2.59202e-13	1.02611	0.588	0.235	24M
											RPL11	8.36464e-18	2.6367e-13	0.839759	0.555	0.191	24M
											SLC25A5	1.55378e-17	4.89784e-13	0.919391	0.261	0.046	24M
											MTUS1	1.72768e-17	5.44601e-13	1.0331	0.529	0.185	24M
											ACTG1	3.15483e-17	9.94466e-13	0.92889	0.697	0.314	24M
											RPL4	9.25171e-17	2.91633e-12	0.844102	0.504	0.164	24M
											ATP6V1G1	1.12536e-16	3.54737e-12	0.889051	0.311	0.069	24M
											PCBP1	1.89552e-16	5.97506e-12	0.926601	0.303	0.067	24M
											RPSA	2.27829e-16	7.18162e-12	0.932774	0.395	0.111	24M
											RPS16	3.63581e-16	1.14608e-11	0.913482	0.521	0.198	24M
											CRYBG3	5.15494e-16	1.62494e-11	0.908742	0.454	0.143	24M
											BTF3	5.46904e-16	1.72395e-11	0.894629	0.37	0.1	24M
											RPS18	6.14092e-16	1.93574e-11	0.923338	0.487	0.171	24M
											SRI	6.61094e-16	2.0839e-11	0.94572	0.252	0.048	24M
											CALM1	7.01276e-16	2.21056e-11	0.883054	0.597	0.243	24M
											CANX	7.7527e-16	2.44381e-11	0.818204	0.563	0.208	24M
											GIMAP7	1.05952e-15	3.3398e-11	1.03369	0.328	0.083	24M
											CD74	1.13051e-15	3.56361e-11	0.785748	0.681	0.309	24M
											RPL6	1.48016e-15	4.66577e-11	0.867747	0.487	0.17	24M
											RPS4X	1.53948e-15	4.85273e-11	0.994329	0.487	0.178	24M
											SARAF	1.90124e-15	5.99309e-11	0.922857	0.319	0.079	24M
											FTH1	4.02202e-15	1.26782e-10	0.734479	0.622	0.248	24M
											AKR1B1	4.3993e-15	1.38675e-10	0.785436	0.294	0.067	24M
											EID1	4.43266e-15	1.39726e-10	0.817617	0.42	0.128	24M
											GAS5	5.88184e-15	1.85407e-10	0.862876	0.378	0.108	24M
											RP11-745O10.4	6.63021e-15	2.08997e-10	0.878754	0.387	0.115	24M
											CNBP	7.53829e-15	2.37622e-10	0.793209	0.387	0.112	24M
											FAM96B	7.65896e-15	2.41426e-10	0.75008	0.252	0.05	24M
											RPL7A	1.18145e-14	3.72415e-10	0.831765	0.454	0.153	24M
											FAM107A	2.02127e-14	6.37143e-10	0.924651	0.277	0.065	24M
											ID1	2.10981e-14	6.65054e-10	0.829316	0.496	0.184	24M
											GSTP1	2.16207e-14	6.81529e-10	0.824589	0.479	0.171	24M
											H3F3B	2.23197e-14	7.0356e-10	0.789143	0.605	0.275	24M
											CLEC14A	3.81489e-14	1.20253e-09	0.927547	0.261	0.058	24M
											GAPDH	4.26918e-14	1.34573e-09	0.789277	0.563	0.228	24M
											ARL6IP5	4.32316e-14	1.36275e-09	0.973048	0.286	0.07	24M
											GHITM	1.12853e-13	3.55736e-09	0.85887	0.269	0.063	24M
											GNG11	1.32684e-13	4.18246e-09	0.841283	0.429	0.143	24M
											PEBP1	1.42269e-13	4.4846e-09	0.823362	0.487	0.189	24M
											CCT6A	1.61584e-13	5.09347e-09	0.840196	0.403	0.13	24M
											RPL10A	1.70792e-13	5.38371e-09	0.74577	0.403	0.129	24M
											S100A10	2.40794e-13	7.59032e-09	0.795704	0.42	0.142	24M
											THSD7A	2.77618e-13	8.75108e-09	0.683301	0.773	0.425	24M
											HLA-DRA	3.31093e-13	1.04367e-08	0.756411	0.471	0.17	24M
											ID3	4.20409e-13	1.32521e-08	0.818662	0.277	0.068	24M
											JTB	4.85059e-13	1.529e-08	0.80549	0.286	0.073	24M
											SEPW1	4.90355e-13	1.5457e-08	0.919509	0.311	0.089	24M
											RPS27A	6.83646e-13	2.15499e-08	0.715741	0.563	0.241	24M
											RALB	7.24721e-13	2.28446e-08	0.85208	0.277	0.071	24M
											HSPD1	7.79898e-13	2.45839e-08	0.586041	0.681	0.309	24M
											RPL14	8.1144e-13	2.55782e-08	0.890112	0.429	0.154	24M
											SESN3	1.26091e-12	3.97465e-08	0.973343	0.277	0.074	24M
											RPL7	1.27209e-12	4.00988e-08	0.788188	0.487	0.194	24M
											HINT1	1.44947e-12	4.56902e-08	0.693402	0.361	0.112	24M
											RPL31	2.07164e-12	6.53021e-08	0.763326	0.471	0.182	24M
											TMBIM6	2.173e-12	6.84972e-08	0.824239	0.496	0.209	24M
											RHOA	2.63636e-12	8.31032e-08	0.785587	0.445	0.17	24M
											EPCAM	2.93665e-12	9.25689e-08	0.839424	0.345	0.108	24M
											SBDS	3.12004e-12	9.83499e-08	0.816444	0.286	0.078	24M
											RAN	4.11238e-12	1.2963e-07	0.960592	0.277	0.077	24M
											PALMD	5.30287e-12	1.67157e-07	0.775492	0.378	0.13	24M
											KCTD12	5.94055e-12	1.87258e-07	0.888899	0.303	0.09	24M
											RPS8	6.21789e-12	1.96e-07	0.651133	0.546	0.225	24M
											NDUFA4	7.49551e-12	2.36273e-07	0.744791	0.286	0.08	24M
											TPI1	7.52472e-12	2.37194e-07	0.859626	0.311	0.094	24M
											RPLP1	7.56618e-12	2.38501e-07	0.663044	0.597	0.274	24M
											TMSB10	7.94746e-12	2.5052e-07	0.632194	0.571	0.261	24M
											CCT3	8.07978e-12	2.54691e-07	0.791171	0.252	0.063	24M
											LAMTOR5	8.48901e-12	2.67591e-07	0.794677	0.252	0.063	24M
											NGFRAP1	8.57183e-12	2.70201e-07	0.836005	0.294	0.085	24M
											S100A6	1.03249e-11	3.25462e-07	0.711816	0.563	0.258	24M
											CD63	1.17108e-11	3.69149e-07	0.785083	0.403	0.148	24M
											PPIA	1.3642e-11	4.30022e-07	0.832311	0.345	0.115	24M
											ARPC5	1.48816e-11	4.69097e-07	0.75154	0.261	0.069	24M
											HLA-E	1.57794e-11	4.97398e-07	0.63194	0.748	0.403	24M
											GNB2L1	1.62858e-11	5.13361e-07	0.604586	0.471	0.181	24M
											LAPTM4A	1.83555e-11	5.78601e-07	0.791235	0.303	0.091	24M
											RPL13	2.66575e-11	8.40296e-07	0.676	0.697	0.38	24M
											TRAM1	2.67845e-11	8.44301e-07	0.819895	0.277	0.079	24M
											HSP90AA1	2.99868e-11	9.45243e-07	0.312327	0.966	0.674	24M
											SLPI	3.76266e-11	1.18607e-06	0.84838	0.269	0.077	24M
											RPS3A	3.78057e-11	1.19171e-06	0.817159	0.429	0.168	24M
											RSL1D1	5.80795e-11	1.83078e-06	0.82387	0.261	0.072	24M
											RPS14	1.10169e-10	3.47275e-06	0.664909	0.513	0.232	24M
											YBX1	1.18176e-10	3.72513e-06	0.858198	0.303	0.098	24M
											PSMA7	1.70807e-10	5.38419e-06	0.764427	0.361	0.133	24M
											NACA	1.72014e-10	5.42224e-06	0.657198	0.311	0.1	24M
											RPS7	1.76377e-10	5.55976e-06	0.742084	0.353	0.125	24M
											KIF5B	2.29109e-10	7.22198e-06	0.650799	0.479	0.202	24M
											HNRNPF	2.86021e-10	9.01594e-06	0.784864	0.269	0.082	24M
											RPS13	3.36536e-10	1.06083e-05	0.724561	0.286	0.09	24M
											COX4I1	4.73008e-10	1.49102e-05	0.791141	0.361	0.138	24M
											RPL30	5.51583e-10	1.7387e-05	0.746196	0.311	0.106	24M
											BTG1	6.20359e-10	1.9555e-05	0.795208	0.319	0.112	24M
											HSPA5	7.66268e-10	2.41543e-05	0.731521	0.395	0.16	24M
											TROVE2	7.67087e-10	2.41801e-05	0.762486	0.303	0.101	24M
											G3BP1	8.50418e-10	2.68069e-05	0.742305	0.252	0.075	24M
											HLA-DRB1	1.07295e-09	3.38216e-05	0.74012	0.496	0.234	24M
											RPS25	1.32228e-09	4.16811e-05	0.748455	0.345	0.131	24M
											TPT1	1.63159e-09	5.14309e-05	0.58821	0.605	0.325	24M
											PABPC1	1.76645e-09	5.56821e-05	0.641337	0.504	0.233	24M
											RPS11	2.10203e-09	6.62602e-05	0.702272	0.387	0.158	24M
											SDCBP	2.46199e-09	7.76069e-05	0.582487	0.37	0.142	24M
											MYL6	2.66548e-09	8.40211e-05	0.625338	0.546	0.286	24M
											TAF7	3.00311e-09	9.46641e-05	0.712598	0.294	0.103	24M
											HSP90AB1	3.14673e-09	9.91914e-05	0.574622	0.689	0.412	24M
											ARPC2	3.53587e-09	0.000111458	0.758025	0.311	0.115	24M
											ITM2B	3.78682e-09	0.000119368	0.607301	0.672	0.386	24M
											SOD2	3.89341e-09	0.000122728	0.631938	0.529	0.259	24M
											SCIN	5.06726e-09	0.00015973	0.745283	0.328	0.126	24M
											ANXA5	5.62916e-09	0.000177442	0.760927	0.303	0.111	24M
											SF3B1	1.04319e-08	0.000328834	0.557405	0.454	0.205	24M
											FEZ2	1.11985e-08	0.000353	0.602248	0.319	0.116	24M
											PRKAR1A	1.20734e-08	0.000380577	0.817022	0.252	0.084	24M
											IFNAR1	1.73741e-08	0.000547666	0.759698	0.252	0.084	24M
											SLC25A3	1.74072e-08	0.000548711	0.524099	0.286	0.096	24M
											RAC1	2.11123e-08	0.000665501	0.717295	0.294	0.111	24M
											SMC3	2.19264e-08	0.000691165	0.694882	0.319	0.125	24M
											LDHA	2.23659e-08	0.000705018	0.536408	0.353	0.139	24M
											PTMA	2.59667e-08	0.000818523	0.598922	0.571	0.305	24M
											UBB	3.05841e-08	0.000964072	0.64674	0.353	0.149	24M
											PTRF	3.19041e-08	0.00100568	0.792557	0.261	0.092	24M
											XRCC5	3.76737e-08	0.00118755	0.575119	0.454	0.21	24M
											ARF1	4.45709e-08	0.00140496	0.633453	0.303	0.115	24M
											ANXA2	4.62264e-08	0.00145715	0.671051	0.345	0.148	24M
											LDHB	5.12014e-08	0.00161397	0.596953	0.37	0.156	24M
											PSAP	6.12422e-08	0.00193048	0.543103	0.462	0.221	24M
											MMRN2	6.31444e-08	0.00199044	0.679928	0.252	0.085	24M
											RPL18	7.05048e-08	0.00222245	0.646293	0.345	0.149	24M
											TERF2IP	7.44685e-08	0.0023474	0.629073	0.286	0.107	24M
											HLA-DPA1	7.47678e-08	0.00235683	0.714148	0.261	0.093	24M
											NOL7	1.22216e-07	0.0038525	0.561952	0.269	0.096	24M
											RPS19	1.35199e-07	0.00426174	0.53422	0.462	0.222	24M
											ENO1	1.72756e-07	0.00544561	0.590705	0.387	0.177	24M
											HYAL2	1.88752e-07	0.00594983	0.523051	0.286	0.108	24M
											SEPT7	2.30949e-07	0.00727997	0.622789	0.336	0.144	24M
											EIF5	2.42256e-07	0.00763639	0.535146	0.319	0.13	24M
											PNPLA8	3.20383e-07	0.0100991	0.585608	0.286	0.111	24M
											ITGB1	3.23669e-07	0.0102027	0.636445	0.345	0.152	24M
											PODXL	4.71193e-07	0.0148529	0.590277	0.429	0.207	24M
											PSIP1	5.50927e-07	0.0173663	0.546866	0.261	0.098	24M
											EMP1	5.55244e-07	0.0175024	0.439777	0.336	0.147	24M
											RPS12	5.57424e-07	0.0175711	0.401318	0.37	0.16	24M
											EPRS	5.99522e-07	0.0188981	0.692132	0.294	0.124	24M
											CSDE1	6.17734e-07	0.0194722	0.498161	0.294	0.117	24M
											YWHAB	6.18617e-07	0.0195	0.567658	0.387	0.181	24M
											TMEM59	6.63973e-07	0.0209298	0.616812	0.252	0.096	24M
											TNFSF10	7.00089e-07	0.0220682	0.614102	0.269	0.105	24M
											HNRNPM	7.8261e-07	0.0246694	0.538169	0.353	0.16	24M
											DDX5	9.3243e-07	0.0293921	0.425094	0.672	0.414	24M
											MGP	1.31192e-06	0.0413542	0.750087	0.286	0.121	24M
											GUK1	1.33324e-06	0.0420264	0.474395	0.261	0.101	24M
											TIMP1	1.33909e-06	0.0422109	0.468222	0.261	0.101	24M
											SERBP1	2.27063e-06	0.0715747	0.457749	0.269	0.108	24M
											HNRNPA2B1	2.49044e-06	0.0785037	0.439142	0.622	0.392	24M
											PFDN5	2.65102e-06	0.0835654	0.46824	0.286	0.119	24M
											SOX5	1.09209e-05	0.344247	0.436307	0.345	0.164	24M
											RPL13A	0.000179038	1	0.408564	0.454	0.274	24M
											TGM2	0.000184994	1	0.304193	0.303	0.152	24M
											ITGB6	0.000261725	1	0.278647	0.429	0.256	24M
											RPS23	0.000272478	1	0.381505	0.303	0.159	24M
											C8orf4	0.000788127	1	0.301017	0.353	0.2	24M
											EXOC6	0.00133622	1	0.373344	0.286	0.16	24M
											IGFBP7	0.00322932	1	0.263812	0.689	0.524	24M
											RPL8	0.00448286	1	0.341453	0.261	0.154	24M
											MMRN1	1.09878e-154	3.46358e-150	3.01009	0.857	0.009	25
											PROX1	6.15566e-25	1.94039e-20	1.63794	0.262	0.014	25
											SEMA3A	3.62845e-20	1.14376e-15	2.0949	0.333	0.034	25
											EFNA5	5.37633e-11	1.69473e-06	1.69486	0.548	0.192	25
											CTD-3179P9.1	1.47641e-08	0.000465393	1.17712	0.381	0.103	25
											TSHZ2	9.25785e-08	0.00291826	1.36825	0.31	0.08	25
											TMEM161B-AS1	1.58169e-07	0.00498582	1.04608	0.31	0.081	25
											DOCK5	1.79812e-07	0.00566804	0.969273	0.31	0.079	25
											FOXP2	6.35868e-07	0.0200438	1.15277	0.31	0.088	25
											PDE1A	7.24883e-07	0.0228498	1.056	0.5	0.206	25
											PPIL4	2.83306e-06	0.0893038	0.902289	0.286	0.08	25
											TFPI	8.45057e-05	1	1.13787	0.476	0.244	25
											PLCB4	0.000144836	1	0.767149	0.31	0.117	25
