# Supplementary material for: A single-nucleus RNA-sequencing pipeline to decipher the molecular anatomy and pathophysiology of human kidneys
Source: Nat Commun. 2019 Jun 27;10:2832. doi: 10.1038/s41467-019-10861-2 (PMC6597610; doi:10.1038/s41467-019-10861-2)
Supplement: Supplementary file 16 — Supplementary Data 14 [file 41467_2019_10861_MOESM16_ESM.xlsx]

## Sheet: Supplementary Data 14
	Supplementary Data 14. Differentially expressed genes between INT clusters
		Differential Expression on INT cell clusters only
		Gene	p Value	Adjusted p Value	Fold Change (log value)	Proportion of Cells in Cluster that are Expressing Gene	Proportion of Cells outside Cluster that are Expressing Gene	Cluster
		EMCN	2.57584e-58	8.11956e-54	1.81369	0.707	0.156	26
		POSTN	2.92776e-48	9.2289e-44	1.97333	0.437	0.033	26
		PIEZO2	3.40371e-44	1.07292e-39	1.68519	0.488	0.066	26
		SYNE1	1.54143e-42	4.85889e-38	1.39406	0.847	0.493	26
		IL18R1	3.84549e-37	1.21217e-32	1.72612	0.358	0.031	26
		ROBO1	1.87381e-33	5.90662e-29	1.7298	0.498	0.119	26
		RP11-627D16.1	9.16438e-31	2.8888e-26	1.62739	0.26	0.012	26
		PCDH9	2.45547e-30	7.74012e-26	1.24836	0.586	0.178	26
		PDE7B	1.92672e-29	6.07341e-25	1.2149	0.595	0.208	26
		DAPK2	1.96006e-29	6.17851e-25	1.60717	0.312	0.033	26
		GAS2	5.83687e-29	1.8399e-24	1.70493	0.293	0.028	26
		PRKCA	5.20583e-27	1.64098e-22	1.23792	0.651	0.284	26
		ADGRF5	9.06748e-27	2.85825e-22	1.30085	0.456	0.121	26
		EPAS1	1.25831e-26	3.96644e-22	1.25156	0.6	0.235	26
		PHTF2	1.60657e-26	5.06424e-22	1.31412	0.377	0.071	26
		SPOCK1	2.46232e-26	7.76172e-22	1.3995	0.409	0.092	26
		UNC5C	3.69763e-26	1.16557e-21	1.29171	0.474	0.137	26
		TEX41	5.03667e-26	1.58766e-21	1.33195	0.367	0.069	26
		GATA3	1.24186e-25	3.91461e-21	1.33859	0.367	0.073	26
		ITGA8	2.74712e-25	8.65946e-21	1.07284	0.474	0.128	26
		IL1RAPL1	2.97072e-25	9.3643e-21	1.44687	0.302	0.043	26
		HSPA1A	2.00205e-22	6.31087e-18	1.75468	0.488	0.185	26
		PDGFRB	1.4007e-21	4.41529e-17	1.12837	0.381	0.095	26
		TMTC1	1.54954e-21	4.88446e-17	1.03888	0.567	0.235	26
		DAAM2	2.26703e-21	7.14613e-17	1.13364	0.353	0.081	26
		HSPA1B	2.27767e-21	7.17968e-17	1.40496	0.391	0.111	26
		SLCO3A1	3.02617e-21	9.5391e-17	1.10371	0.474	0.166	26
		AGTR1	6.3519e-21	2.00225e-16	1.15377	0.274	0.043	26
		TCF4	4.54977e-20	1.43418e-15	0.963612	0.47	0.157	26
		ETS1	2.17419e-19	6.85348e-15	1.04836	0.307	0.064	26
		PLCL1	3.59702e-18	1.13385e-13	0.796487	0.679	0.391	26
		CPM	1.4601e-17	4.60253e-13	1.06908	0.484	0.199	26
		DNAJB1	1.86698e-17	5.88509e-13	1.12506	0.409	0.144	26
		EBF1	4.36382e-17	1.37556e-12	0.893686	0.633	0.339	26
		RBMS3	8.20784e-17	2.58727e-12	0.604131	0.837	0.64	26
		SAMD12	4.79209e-16	1.51056e-11	0.901545	0.47	0.19	26
		MTSS1	8.50972e-16	2.68243e-11	0.938604	0.428	0.163	26
		DOCK8	1.31468e-15	4.14412e-11	0.936805	0.326	0.093	26
		MECOM	3.04753e-15	9.60642e-11	0.610707	0.758	0.512	26
		NRG3	9.97327e-15	3.14377e-10	0.925025	0.353	0.116	26
		ENG	1.27427e-14	4.01674e-10	0.898222	0.372	0.128	26
		CDC42BPA	3.17271e-14	1.0001e-09	0.663046	0.688	0.431	26
		MYO1E	6.8126e-14	2.14747e-09	0.989098	0.488	0.247	26
		AQP1	7.69793e-14	2.42654e-09	0.827279	0.26	0.067	26
		PRKG1	1.09492e-13	3.45142e-09	0.33862	0.879	0.619	26
		PPARG	1.9995e-13	6.30281e-09	0.979867	0.372	0.144	26
		ITGA11	2.0176e-13	6.35987e-09	0.941167	0.279	0.081	26
		SPTBN1	2.59349e-12	8.17518e-08	0.66448	0.586	0.351	26
		SPARC	6.32284e-12	1.99309e-07	0.915111	0.372	0.163	26
		LMO7	6.66582e-12	2.1012e-07	1.00494	0.288	0.1	26
		PIP5K1B	1.54916e-11	4.88325e-07	0.558042	0.33	0.118	26
		AHNAK	2.06888e-11	6.52152e-07	0.74754	0.442	0.218	26
		HSPB1	2.27057e-11	7.15731e-07	0.85144	0.33	0.126	26
		CA12	3.7275e-11	1.17498e-06	0.781945	0.358	0.152	26
		RAPH1	3.31903e-10	1.04623e-05	0.814944	0.302	0.118	26
		TIMP3	1.08438e-09	3.41817e-05	0.6423	0.577	0.42	26
		TSC22D1	1.79369e-09	5.65408e-05	0.755227	0.46	0.256	26
		B2M	8.5751e-09	0.000270304	0.53854	0.54	0.32	26
		DOCK4	1.06274e-08	0.000334996	0.612085	0.437	0.234	26
		NBEA	1.55063e-08	0.00048879	0.690023	0.442	0.246	26
		HSPH1	1.99011e-08	0.000627323	0.731117	0.358	0.18	26
		TRPM3	4.72179e-08	0.0014884	0.475967	0.386	0.196	26
		NEK7	1.11976e-07	0.00352969	0.70314	0.321	0.156	26
		FOS	1.75384e-07	0.00552846	0.629358	0.4	0.223	26
		MAML2	1.92362e-07	0.00606364	0.417216	0.66	0.453	26
		ZEB2	1.99532e-07	0.00628964	0.53346	0.447	0.254	26
		GPX3	2.21854e-07	0.00699327	0.475414	0.544	0.349	26
		ALDOB	3.28855e-07	0.0103662	0.564367	0.26	0.111	26
		HLA-E	4.73775e-07	0.0149343	0.599118	0.349	0.185	26
		KALRN	5.05429e-07	0.0159321	0.583825	0.442	0.275	26
		HSP90AA1	5.93443e-07	0.0187065	0.463242	0.753	0.621	26
		MAML3	5.98932e-07	0.0188795	0.538354	0.409	0.239	26
		PTPN13	6.01765e-07	0.0189688	0.583139	0.381	0.211	26
		MYH9	6.62442e-07	0.0208815	0.657711	0.405	0.246	26
		EPB41L2	6.68802e-07	0.021082	0.482512	0.377	0.202	26
		ROCK2	7.80372e-07	0.0245989	0.517831	0.516	0.351	26
		IL6ST	1.51992e-06	0.0479109	0.613568	0.4	0.237	26
		FOSB	1.21364e-05	0.382562	0.289428	0.288	0.145	26
		MEF2C	1.82256e-05	0.574509	0.411835	0.284	0.145	26
		MYH11	7.07268e-81	2.22945e-76	2.65123	0.69	0.056	27
		NTRK3	3.05451e-40	9.62844e-36	1.82735	0.476	0.072	27
		MCAM	3.15862e-37	9.95662e-33	1.72384	0.375	0.035	27
		PDZRN4	4.04888e-37	1.27629e-32	1.67979	0.333	0.021	27
		SPARCL1	6.09312e-35	1.92067e-30	1.7517	0.512	0.11	27
		RCAN2	2.95912e-32	9.32774e-28	1.53747	0.5	0.109	27
		KCNAB1	8.84647e-32	2.78859e-27	1.72312	0.31	0.026	27
		DGKB	3.48025e-30	1.09705e-25	1.63464	0.268	0.016	27
		ADGRL3	1.57404e-28	4.96169e-24	1.5943	0.327	0.042	27
		CACNA1C	3.65729e-28	1.15285e-23	1.29567	0.661	0.256	27
		GRID2	1.18084e-26	3.72226e-22	1.79316	0.274	0.027	27
		CTNNA3	3.15365e-25	9.94093e-21	1.8331	0.274	0.03	27
		GPC6	2.17561e-24	6.85797e-20	1.17165	0.649	0.251	27
		RGS6	2.7466e-24	8.65783e-20	1.6439	0.31	0.046	27
		CACNB2	8.36756e-22	2.63762e-17	1.4091	0.333	0.064	27
		DGKG	1.17824e-21	3.71404e-17	1.2935	0.369	0.085	27
		NR4A1	4.54834e-18	1.43373e-13	1.39706	0.452	0.166	27
		NRXN3	5.62147e-18	1.772e-13	1.66091	0.292	0.062	27
		TAGLN	1.36875e-16	4.31456e-12	1.05673	0.363	0.104	27
		FOSB	6.92514e-16	2.18294e-11	1.41722	0.387	0.13	27
		AKAP6	9.02398e-16	2.84454e-11	1.02179	0.274	0.059	27
		PIP5K1B	2.55759e-15	8.06203e-11	1.26002	0.375	0.122	27
		SDK1	3.56041e-15	1.12231e-10	1.0555	0.494	0.202	27
		FLNA	5.37094e-15	1.69303e-10	1.03372	0.333	0.096	27
		FRY	1.49634e-14	4.71675e-10	1.01779	0.351	0.112	27
		ACTA2	2.60761e-14	8.21971e-10	0.971539	0.357	0.109	27
		DMD	5.37769e-14	1.69516e-09	1.12517	0.429	0.17	27
		SLIT3	7.85422e-14	2.47581e-09	0.931987	0.536	0.269	27
		FOS	7.44534e-13	2.34692e-08	0.989506	0.476	0.216	27
		HPSE2	3.12437e-12	9.84865e-08	1.05841	0.315	0.104	27
		MEF2C	1.47415e-11	4.64681e-07	0.911093	0.357	0.136	27
		ADIRF	2.51921e-11	7.94105e-07	1.09796	0.262	0.08	27
		SLC8A1	2.91574e-11	9.19098e-07	0.994438	0.512	0.275	27
		PPP1R12B	3.43209e-11	1.08186e-06	0.767414	0.381	0.154	27
		ATF3	5.02682e-11	1.58455e-06	0.942683	0.339	0.131	27
		ZFHX3	1.82376e-10	5.74887e-06	0.956516	0.345	0.144	27
		CDH13	2.5666e-10	8.09044e-06	0.850227	0.292	0.101	27
		PRKG1	8.47473e-10	2.6714e-05	0.570596	0.839	0.65	27
		PDE3A	1.54152e-09	4.85917e-05	0.747921	0.53	0.293	27
		PLCL1	2.06644e-09	6.51382e-05	0.562378	0.673	0.414	27
		DSTN	6.82173e-09	0.000215035	0.795095	0.393	0.192	27
		ARHGAP6	1.28691e-08	0.00040566	0.646234	0.435	0.224	27
		PPP1R12A	1.30482e-08	0.000411306	0.687854	0.5	0.298	27
		PDE1A	1.39211e-08	0.00043882	0.629619	0.53	0.306	27
		TBX2	1.40022e-07	0.00441378	0.740936	0.256	0.101	27
		NEAT1	1.57357e-07	0.0049602	0.389829	0.881	0.715	27
		UTRN	1.60781e-07	0.00506815	0.579295	0.708	0.525	27
		NHS	2.04715e-07	0.00645304	0.500762	0.423	0.213	27
		SOX6	2.36921e-07	0.00746822	0.610819	0.387	0.202	27
		ARHGEF7	5.84099e-07	0.018412	0.576986	0.304	0.136	27
		ALDOB	5.97737e-06	0.188419	0.693306	0.262	0.122	27
		GPX3	4.40039e-05	1	0.429117	0.53	0.368	27
		DNAJB1	0.000533078	1	0.381069	0.321	0.187	27
		C7	1.19845e-28	3.77777e-24	1.46627	0.561	0.201	28
		NEGR1	1.41608e-22	4.46378e-18	1.77208	0.354	0.076	28
		SPP1	3.89847e-22	1.22888e-17	1.70932	0.434	0.138	28
		DCN	7.51196e-22	2.36792e-17	1.60687	0.251	0.016	28
		TSHZ2	1.77835e-17	5.60571e-13	1.27724	0.388	0.138	28
		MGP	8.32203e-16	2.62327e-11	1.30619	0.485	0.243	28
		SOD2	5.84153e-14	1.84137e-09	1.06295	0.356	0.133	28
		BICC1	6.43033e-13	2.02697e-08	0.658364	0.566	0.321	28
		RPLP0	3.6321e-12	1.14491e-07	1.2186	0.266	0.084	28
		LINC01320	9.52804e-12	3.00343e-07	0.710991	0.305	0.104	28
		RPL13	1.46743e-11	4.62563e-07	0.8073	0.417	0.211	28
		ITGB6	1.03445e-10	3.26078e-06	1.04655	0.266	0.094	28
		HSP90B1	2.76036e-10	8.70122e-06	0.900798	0.466	0.287	28
		COL4A4	2.863e-10	9.02474e-06	0.921589	0.28	0.104	28
		MIR99AHG	7.04275e-10	2.22002e-05	0.775164	0.329	0.146	28
		NLGN1	1.78103e-09	5.61417e-05	0.819671	0.361	0.18	28
		EFNA5	2.256e-09	7.11138e-05	0.91479	0.259	0.099	28
		RPLP1	3.01537e-09	9.50506e-05	0.836343	0.361	0.185	28
		PPP2R3A	6.19035e-09	0.000195132	0.707864	0.3	0.136	28
		RPS8	2.00015e-08	0.000630489	0.716112	0.266	0.112	28
		CYR61	3.45602e-08	0.00108941	0.81798	0.261	0.11	28
		NAV2	5.68909e-08	0.00179332	0.858317	0.273	0.128	28
		KAZN	7.15947e-08	0.00225681	0.782981	0.3	0.154	28
		RPS19	1.53538e-07	0.00483983	0.689826	0.263	0.117	28
		PKHD1	9.26033e-07	0.0291904	0.502023	0.485	0.332	28
