# Supplementary material for: A single-nucleus RNA-sequencing pipeline to decipher the molecular anatomy and pathophysiology of human kidneys
Source: Nat Commun. 2019 Jun 27;10:2832. doi: 10.1038/s41467-019-10861-2 (PMC6597610; doi:10.1038/s41467-019-10861-2)
Supplement: Supplementary file 17 — Supplementary Data 15 [file 41467_2019_10861_MOESM17_ESM.xlsx]

## Sheet: Supplementary Data 15
	Supplementary Data 15. Primers used in snDrop-seq
	Name	Sequence	Note
	TSO_RT	AAGCAGTGGTATCAACGCAGAGTGAATrGrGrG	Template switching oligo
	TSO_PCR	AAGCAGTGGTATCAACGCAGAGT	cDNA amplification primer
	P5-TSO_Hybrid	AATGATACGGCGACCACCGAGATCTACACGCCTGTCCGCGGAAGCAGTGGTATCAACGCAGAGT*A*C	P5 primer for library construction
	Read1CustomSeqB	GCCTGTCCGCGGAAGCAGTGGTATCAACGCAGAGTAC	Read1 sequencing primer
