# Supplementary material for: A single-nucleus RNA-sequencing pipeline to decipher the molecular anatomy and pathophysiology of human kidneys
Source: Nat Commun. 2019 Jun 27;10:2832. doi: 10.1038/s41467-019-10861-2 (PMC6597610; doi:10.1038/s41467-019-10861-2)
Supplement: Supplementary file 18 — Supplementary Data 16 [file 41467_2019_10861_MOESM18_ESM.xlsx]

## Sheet: Supplementary Data 16
	Supplementary Data 16. Protein staining reference table (Human Protein Atlas)
	CD163				PDE3A				PALMD				HECW2				ITGA8				ADAMTS6				CFH				DCN				MYH11				MCAM				POSTN				PDGFRB				CLNK
	Kidney				Kidney				Kidney				Kidney				Kidney				Kidney				Kidney				Kidney				Kidney				Kidney				Kidney				Kidney				Kidney
	CAB002432				HPA014492				HPA030549				HPA034609				HPA003432				HPA043441				HPA038922				HPA003315				CAB002302				HPA008848				HPA012306				CAB018144				HPA035672
	Female, age 56				Male, age 16				Male, age 73				Female, age 56				Female, age 56				Male, age 61				Female, age 41				Female, age 56				Male, age 7				Male, age 7				Male, age 16				Male, age 16				Female, age 41
	Kidney (T-71000)				Urinary bladder (T-74000)				Kidney (T-71000)				Kidney (T-71000)				Kidney (T-71000)				Kidney (T-71000)				Kidney (T-71000)				Kidney (T-71000)				Kidney (T-71000)				Kidney (T-71000)				Kidney (T-71000)				Kidney (T-71000)				Kidney (T-71000)
	Normal tissue, NOS (M-00100)				Kidney (T-71000)				Normal tissue, NOS (M-00100)				Normal tissue, NOS (M-00100)				Normal tissue, NOS (M-00100)				Normal tissue, NOS (M-00100)				Normal tissue, NOS (M-00100)				Normal tissue, NOS (M-00100)				Normal tissue, NOS (M-00100)				Normal tissue, NOS (M-00100)				Urinary bladder (T-74000)				Urinary bladder (T-74000)				Normal tissue, NOS (M-00100)
	Patient id: 1933				Normal tissue, NOS (M-00100)				Patient id: 2184				Patient id: 1933				Patient id: 1933				Patient id: 1859				Patient id: 2530				Patient id: 1933				Patient id: 2165				Patient id: 2165				Normal tissue, NOS (M-00100)				Normal tissue, NOS (M-00100)				Patient id: 2530
					Patient id: 1767																																				Patient id: 1767				Patient id: 1767
	Cells in glomeruli								Cells in glomeruli				Cells in glomeruli				Cells in glomeruli				Cells in glomeruli				Cells in glomeruli				Cells in glomeruli				Cells in glomeruli				Cells in glomeruli												Cells in glomeruli
	Staining:	Not detected			Cells in glomeruli				Staining:	High			Staining:	Medium			Staining:	High			Staining:	Not detected			Staining:	Not detected			Staining:	Medium			Staining:	Not detected			Staining:	Low			Cells in glomeruli				Cells in glomeruli				Staining:
					Staining:	Medium																																			Staining:	Not detected			Staining:	Medium
	Intensity:	Negative							Intensity:	Strong			Intensity:	Moderate			Intensity:	Strong			Intensity:	Negative			Intensity:	Negative			Intensity:	Moderate			Intensity:	Negative			Intensity:	Moderate											Intensity:
					Intensity:	Moderate																																			Intensity:	Negative			Intensity:	Moderate
	Quantity:	Negative							Quantity:	75%-25%			Quantity:	75%-25%			Quantity:	>75%			Quantity:	Negative			Quantity:	Negative			Quantity:	75%-25%			Quantity:	Negative			Quantity:	Rare											Quantity:
					Quantity:	>75%																																			Quantity:	Negative			Quantity:	75%-25%
	Location:	None							Location:	Cytoplasmic/			Location:	Cytoplasmic/			Location:	Cytoplasmic/			Location:	None			Location:	None			Location:	Cytoplasmic/			Location:	None			Location:	Cytoplasmic/											Location:
					Location:	Cytoplasmic/				membranous				membranous				membranous												membranous								membranous			Location:	None			Location:	Cytoplasmic/
	Cells in tubules					membranous															Cells in tubules				Cells in tubules								Cells in tubules													membranous			Cells in tubules
	Staining:	Not detected							Cells in tubules				Cells in tubules				Cells in tubules				Staining:	Not detected			Staining:	Medium			Cells in tubules				Staining:	Not detected			Cells in tubules				Cells in tubules								Staining:
					Cells in tubules				Staining:	Low			Staining:	Low			Staining:	Not detected											Staining:	Not detected							Staining:	Low			Staining:	Low			Cells in tubules
	Intensity:	Negative			Staining:	Not detected															Intensity:	Negative			Intensity:	Moderate							Intensity:	Negative											Staining:	Not detected			Intensity:
									Intensity:	Moderate			Intensity:	Moderate			Intensity:	Negative											Intensity:	Negative							Intensity:	Moderate			Intensity:	Moderate
	Quantity:	Negative			Intensity:	Weak															Quantity:	Negative			Quantity:	75%-25%							Quantity:	Negative											Intensity:	Negative			Quantity:
									Quantity:	<25%			Quantity:	<25%			Quantity:	Negative											Quantity:	Negative							Quantity:	Rare			Quantity:	<25%
	Location:	None			Quantity:	<25%															Location:	None			Location:	Cytoplasmic/							Location:	None											Quantity:	Negative			Location:
									Location:	Cytoplasmic/			Location:	Cytoplasmic/			Location:	None								membranous			Location:	None							Location:	Cytoplasmic/			Location:	Nuclear
					Location:	Cytoplasmic/				membranous				membranous																								membranous							Location:	None
						membranous
	https://www.proteinatlas.org/ENSG00000177575-CD163/tissue/kidney#img				https://www.proteinatlas.org/ENSG00000172572-PDE3A/tissue/kidney#img				https://www.proteinatlas.org/ENSG00000099260-PALMD/tissue/kidney#img				https://www.proteinatlas.org/ENSG00000138411-HECW2/tissue/kidney#img				https://www.proteinatlas.org/ENSG00000077943-ITGA8/tissue/kidney#img				https://www.proteinatlas.org/ENSG00000049192-ADAMTS6/tissue/kidney#img				https://www.proteinatlas.org/ENSG00000000971-CFH/tissue/kidney#img				https://www.proteinatlas.org/ENSG00000011465-DCN/tissue/kidney#img				https://www.proteinatlas.org/ENSG00000133392-MYH11/tissue/kidney#img				https://www.proteinatlas.org/ENSG00000076706-MCAM/tissue/kidney#img				https://www.proteinatlas.org/ENSG00000133110-POSTN/tissue/kidney#img				https://www.proteinatlas.org/ENSG00000113721-PDGFRB/tissue/kidney#img				https://www.proteinatlas.org/ENSG00000109684-CLNK/tissue/kidney#img
[truncated: 93 more columns]
