# Supplementary material for: A single-nucleus RNA-sequencing pipeline to decipher the molecular anatomy and pathophysiology of human kidneys
Source: Nat Commun. 2019 Jun 27;10:2832. doi: 10.1038/s41467-019-10861-2 (PMC6597610; doi:10.1038/s41467-019-10861-2)
Supplement: Supplementary file 19 — Supplementary Data 17 [file 41467_2019_10861_MOESM19_ESM.xlsx]

## Sheet: Supplementary Data 17
	Supplementary Data 17. Protein fluorescent immunostaining reference table
	Antibody	Company	Cat #	Raised in	Dilution	Fixation	Objective	Microscope	Figure	Lot #
	CFH	Sigma (Atlas Antibodies)	HPA049176	Rabbit	1:100	4% PFA buffered with PBS	20x, 20x (zoom 3x), 100x	Nikon 80i with C1 confocal system	Fig. 3f	A100916
	CGRP	Sigma	C7113	Mouse	1:200	4% PFA buffered with PBS	20x, 20x (zoom 3x), 100x	Nikon 80i with C1 confocal system	Fig. 4h	058M4878V
	KIT	Sigma (Atlas Antibodies)	AMAb90901 (Clone #; CL1657)	Mouse	1:200	4% PFA buffered with PBS	20x, 20x (zoom 3x), 100x	Nikon 80i with C1 confocal system	Fig. 4f, 4g,	02778
	MMRN1	LifeSpan BioScienced, Inc.	LS-C334855	Rabbit	1:50	4% PFA buffered with PBS	20x, 20x (zoom 3x), 100x	Nikon 80i with C1 confocal system	Fig. S7d	129163
	PIEZO2	Thermo Fisher Scientific	PA5-56894	Rabbit	1:100	4% PFA buffered with PBS	20x, 20x (zoom 3x), 100x	Nikon 80i with C1 confocal system	Fig. 5i, S7c	TH2624913A
	TMEM213	Sigma (Atlas Antibodies)	HPA054059	Rabbit	1:100	4% PFA buffered with PBS	20x, 20x (zoom 3x), 100x	Nikon 80i with C1 confocal system	Fig. 4f, 4h	R72052
	AQP1 (1/22)	Santa Cruz	sc-32737	Mouse	1:50	4% PFA buffered with PBS	20x, 20x (zoom 3x), 100x	Nikon 80i with C1 confocal system	Fig. 3f, 5d, S7c	D0918
	AQP2 (C-17)	Santa Cruz	sc-9882	Goat	1:200	4% PFA buffered with PBS	20x, 20x (zoom 3x), 100x	Nikon 80i with C1 confocal system	Fig. 3f, 4f, 4h, S7d	J2414
	CD31	Thermo Fisher Scientific	MA3100 (Clone #; HEC7)	Mouse	1:50	4% PFA buffered with PBS	20x, 20x (zoom 3x), 100x	Nikon 80i with C1 confocal system	Fig. 5i, S7d	TG259057
	D240	Abcam	ab77854 (Clone #; D2-40)	Mouse	1:50	4% PFA buffered with PBS	20x, 20x (zoom 3x), 100x	Nikon 80i with C1 confocal system	Fig. S7d	GR3237654-1
	Nephrin (NPHS1)	R&D	AF-4269	Sheep	1:50	4% PFA buffered with PBS	20x, 20x (zoom 3x), 100x	Nikon 80i with C1 confocal system	Fig. 5i, S7c	ZMU0216081
	Podocalyxin	Novus	NBP2-25219 (Clone #; 3D3)	Mouse	1:300	4% PFA buffered with PBS	20x, 20x (zoom 3x), 100x	Nikon 80i with C1 confocal system	Fig. 5i	5420-1P151105
	NRG3	LifeSpan BioScienced, Inc.	LS-B107	Rabbit	01:50:00	4% PFA buffered with PBS	20x, 20x (zoom 3x), 100x	Nikon 80i with C1 confocal system	Fig. 5d	25554
	Secondary antibody
	Alexa Fluor® 647 AffiniPure Bovine Anti-Goat IgG (H+L), (min X Bov, Ck, GP, Sy Hms, Hrs, Hu, Ms, Rb, Rat Sr Prot)
		Jackson Immuno Research	805-605-180	Bovine	1:200
	Cy™3 AffiniPure Bovine Anti-Goat IgG (H+L), (min X Bov, Ck, GP, Sy Hms, Hrs, Hu, Ms, Rb, Rat Sr Prot)
		Jackson Immuno Research	805-165-180	Bovine	1:200
	Alexa Fluor® 488 AffiniPure Donkey Anti-Mouse IgG (H+L), (min X Bov, Ck, Gt, GP, Sy Hms, Hrs, Hu, Rb, Rat, Shp Sr Prot)
		Jackson Immuno Research	715-545-151	Donkey	1:200
	Cy™3 AffiniPure Donkey Anti-Mouse IgG (H+L), (min X Bov, Ck, Gt, GP, Sy Hms, Hrs, Hu, Rb, Rat, Shp Sr Prot)
		Jackson Immuno Research	715-165-151	Donkey	1:200
	Cy™5 AffiniPure Donkey Anti-Mouse IgG (H+L), (min X Bov, Ck, Gt, GP, Sy Hms, Hrs, Hu, Rb, Rat, Shp Sr Prot)
		Jackson Immuno Research	715-175-151	Donkey	1:200
	Alexa Fluor® 488 AffiniPure Donkey Anti-Rabbit IgG (H+L), (min X Bov, Ck, Gt, GP, Sy Hms, Hrs, Hu, Ms, Rat, Shp Sr Prot)
		Jackson Immuno Research	711-545-152	Donkey	1:200
	Cy™3 AffiniPure Donkey Anti-Rabbit IgG (H+L), (min X Bov, Ck, Gt, GP, Sy Hms, Hrs, Hu, Ms, Rat, Shp Sr Prot)
		Jackson Immuno Research	711-165-152	Donkey	1:200
	Cy™5 AffiniPure Donkey Anti-Rabbit IgG (H+L), (min X Bov, Ck, Gt, GP, Sy Hms, Hrs, Hu, Ms, Rat, Shp Sr Prot)
		Jackson Immuno Research	711-175-152	Donkey	1:200
	Cy™3 AffiniPure Donkey Anti-Sheep IgG (H+L), (min X Ck, GP, Sy Hms, Hrs, Hu, Ms, Rb, Rat Sr Prot)
		Jackson Immuno Research	713-165-147	Donkey	1:200
