# Supplementary material for: A single-nucleus RNA-sequencing pipeline to decipher the molecular anatomy and pathophysiology of human kidneys
Source: Nat Commun. 2019 Jun 27;10:2832. doi: 10.1038/s41467-019-10861-2 (PMC6597610; doi:10.1038/s41467-019-10861-2)
Supplement: Supplementary file 21 — Source Data [file 41467_2019_10861_MOESM21_ESM.zip]

Archive with 2 entries (2 files):
- Source_Data_File_1.xlsx
- Source_Data_File_2.zip
