# Supplementary material for: A single-nucleus RNA-sequencing pipeline to decipher the molecular anatomy and pathophysiology of human kidneys
Source: Nat Commun. 2019 Jun 27;10:2832. doi: 10.1038/s41467-019-10861-2 (PMC6597610; doi:10.1038/s41467-019-10861-2)
Supplement: Supplementary file 21 — Source Data [file 41467_2019_10861_MOESM21_ESM.zip › Source_Data_File_1.xlsx]

## Sheet: Fig. 1d
	Abbn	Cluster	Cortex	Cortex-Medulla	Medulla	Ʃ
	EPC	1	30	18	7	55
	POD	2	787	66	6	859
	PT-1	3	2141	1056	41	3238
	PT-2	4	797	31	92	920
	PT-3	5	16	101	7	124
	PT-4	6	32	1	53	86
	PT-5	7	189	2	28	219
	DTL	8	35	4	805	844
	ATL-1	9	6	2	423	431
	ATL-2	10	24	0	1301	1325
	ATL-3	11	31	2	590	623
	TAL-1	12	21	1	514	536
	TAL-2	13	578	171	468	1217
	DCT	14	460	84	24	568
	CNT	15	361	16	18	395
	PC-1	16	416	73	174	663
	PC-2	17	190	1	17	208
	PC-3	18	135	7	1828	1970
	IC-1	19	19	0	521	540
	IC-2	20	561	106	105	772
	IC-3	21	69	9	6	84
	EC-1	22	267	46	31	344
	EC-2	23	68	8	290	366
	EC-3	24	133	6	142	281
	EC-4	25	21	2	19	42
	MC	26	189	5	21	215
	vSMC/P	27	149	3	16	168
	INT	28	192	36	182	410
	Unk	29	49	13	6	68
	IMM	30	38	12	38	88
		Ʃ	8004	1882	7773	17659

## Sheet: Supplementary Fig. 1a
	Experiment	Sample ID	KTRC	Tissue Treatment	Region	FACS	Platform	Total Reads	# Data Sets (>400 UMI Hiseq; > 5.65 UMI Miseq)	Nuclei Loaded (x1000)	Adjusted # Data Sets (Normalized to # Nuclei Loaded)
	20161121	K1600543_1	3351	Fresh Frozen (Dry Ice)	Cortex	Sorted	Hiseq	55191255	190	200	190
	20161122	K1600543_2	3351	RNAlater 6 Hours	Cortex	Sorted	Hiseq	104524764	198	200	198
	20171016A	K1700233_8	3395	Flash Frozen, Cryosection	Cortex	Unsorted	Hiseq	169103353	2720	200	2720
	20171016B	K1700233_8	3395	Flash Frozen, Cryosection	Cortex	Sorted	Hiseq	71666953	167	200	167
	20171016C	K1700233_9	3395	RNAlater 6 Hours	Cortex	Unsorted	Hiseq	67190819	600	200	600
	20171016D	K1700233_9	3395	RNAlater 6 Hours	Cortex	Sorted	Hiseq	37973007	58	200	58
	20171222A	K1700234_7	3395	90% FBS, 10% DMSO	Cortex	Unsorted	Miseq	619055	189	200	189
	20180110A	K1700234_7	3395	90% FBS, 10% DMSO	Cortex	Sorted	Miseq	446230	150	200	150
	20171222B	K1700234_3	3395	Flash Frozen	Medula	Unsorted	Miseq	597738	296	200	296
	20180110B	K1700234_3	3395	Flash Frozen	Medula	Sorted	Miseq	439801	73	200	73
	20171222C	K1700218_2	3394	Fresh Frozen - Dry Ice	Cortex	Unsorted	Miseq	612044	137	200	137
	20180110C	K1700218_2	3394	Fresh Frozen - Dry Ice	Cortex	Sorted	Miseq	423135	63	200	63
	20171222D	K1700218_3	3394	40%FBS-DMEM 10%DMSO	Cortex	Unsorted	Miseq	678396	93	200	93
	20180110D	K1700218_3	3394	40%FBS-DMEM 10%DMSO	Cortex	Sorted	Miseq	397323	25	200	25
	20171214E	K1700578_5	3432	RNAlater (undissociated)	Cortex	Unsorted	Hiseq	35643900	2	200	2
	20171214C	K1700578_12	3432	30 minutes Trypsin-Collagenase	Cortex	Unsorted	Hiseq	50207924	84	200	84
	20171214D	K1700578_12	3432	60 minutes Trypsin-Collagenase	Cortex	Unsorted	Hiseq	59123566	3534	200	3534
	20171214B	K1700572_4_2	3431	RNAlater (undissociated)	Cortex	Unsorted	Hiseq	30518862	0	200	0
	20171214A	K1700572_11	3431	30 minutes Papain-Collagenase	Cortex	Unsorted	Hiseq	67339105	952	50	3808

## Sheet: Supplementary Fig. 1b
	Experiment	Specimen ID	Individual	Tissue Treatment	Tissue Collection	Tissue Type	Processing	% MT	Post-QC Nuclei
	20180328D	K1700234	3395	Cryosection	Nephrectomy	Cortex-Medulla	Unsorted	92.7634	0
	20180328A	K1700234	3395	Cryosection-RNAlater	Nephrectomy	Cortex-Medulla	Unsorted	9.25455	335
	20180328C	K1700432	3411	Cryosection	Nephrectomy	Cortex	Unsorted	31.5814	385
	20180328B	K1700432	3411	Cryosection-RNAlater	Nephrectomy	Cortex	Unsorted	5.80151	353
	20180424D	K1700435	3412	Cryosection	Donor	Cortex	Unsorted	14.2275	10
	20180509D	K1700435	3412	Cryosection-RNAlater	Donor	Cortex	Unsorted	19.5974	471
	20180131C	K1700443	3414	Cryosection	Donor	Medulla	Unsorted	13.3109	1752
	20180207F	K1700443	3414	Cryosection-Wisc	Donor	Medulla	Unsorted	11.406	2037
	20180207G	K1700443	3414	Cryosection-RNAlater	Donor	Medulla	Unsorted	5.64506	3856
	20180207E	K1700442	3414	Cryosection-Wisc	Donor	Cortex	Unsorted	12.3622	5
	20180207H	K1700442	3414	Cryosection-RNAlater	Donor	Cortex	Unsorted	19.785	603
	20180123C	K1800017	3435	Cryosection-Wisc	Nephrectomy	Cortex	Unsorted	27.9143	370
	20180123D	K1800017	3435	Cryosection-RNAlater	Nephrectomy	Cortex	Unsorted	3.16584	385
	20180413C	K1800105	3444	Cryosection	Nephrectomy	Cortex	Unsorted	57.224	78
	20180413B	K1800105	3444	Cryosection-RNAlater	Nephrectomy	Cortex	Unsorted	45.1347	79
	20180430B	17-1606-4-M2	17-1606	Cryosection	Nephrectomy	Cortex	Unsorted	37.1257	19
	20180509E	17-1606-4-M2	17-1606	Cryosection-RNAlater	Nephrectomy	Cortex	Unsorted	8.22271	1013
	20180424C	18-139-3-M2	18-139	Cryosection	Nephrectomy	Cortex	Unsorted	3.80762	1
	20180509F	18-139-3-M2	18-139	Cryosection-RNAlater	Nephrectomy	Cortex	Unsorted	13.78	497
	20180430D	18-142-3-M2	18-142	Cryosection	Nephrectomy	Cortex	Unsorted	17.9629	32
	20180509B	18-142-3-M2	18-142	Cryosection-RNAlater	Nephrectomy	Cortex	Unsorted	4.98655	126
	20180430A	18-162-3-M2	18-162	Cryosection	Nephrectomy	Cortex	Unsorted	5.84603	410
	20180430F	18-162-3-M2	18-162	Cryosection-RNAlater	Nephrectomy	Cortex	Unsorted	2.62556	964
	20180430E	18-312-3-M2	18-312	Cryosection	Nephrectomy	Cortex	Unsorted	14.057	969
	20180509C	18-312-3-M2	18-312	Cryosection-RNAlater	Nephrectomy	Cortex	Unsorted	2.34022	1200

## Sheet: Supplementary Fig. 5e
			Region			Tissue Processing							Individual
	Abbn	Cluster	Cortex	Cortex-Medulla	Medulla	CryoF	CryoR	CryoW	WholeF	DissocPC	WholeR	DissocTC	17-1606	18-139	18-142	18-162	18-312	3351	3395	3411	3412	3414	3431	3432	3434	3435	3444	Total
	EPC	1	30	18	7	19	16	4	0	1	4	11	0	0	0	6	9	1	18	0	2	7	1	11	0	0	0	55
	POD	2	787	66	6	123	536	2	1	114	19	64	78	49	10	77	147	5	66	44	83	115	79	64	33	4	5	859
	PT-1	3	2141	1056	41	987	1356	1	16	339	337	202	331	103	72	181	497	61	1056	239	121	16	178	202	129	36	16	3238
	PT-2	4	797	31	92	291	505	20	0	55	7	42	25	10	2	239	370	4	31	18	28	49	33	42	15	51	3	920
	PT-3	5	16	101	7	92	1	4	2	10	14	1	0	0	0	0	4	3	101	0	1	2	7	1	0	5	0	124
	PT-4	6	32	1	53	9	66	5	0	1	0	5	0	0	0	7	3	0	1	3	1	63	0	5	0	3	0	86
	PT-5	7	189	2	28	90	106	9	0	9	0	5	10	25	0	38	69	0	2	2	9	37	6	5	3	13	0	219
	DTL	8	35	4	805	260	479	100	0	3	0	2	0	2	0	14	5	0	4	0	1	727	30	2	0	59	0	844
	ATL-1	9	6	2	423	218	177	35	0	0	0	1	0	0	0	2	3	0	2	0	0	412	4	1	0	7	0	431
	ATL-2	10	24	0	1301	187	766	370	0	1	0	1	0	0	0	2	4	0	0	0	1	1301	5	1	0	11	0	1325
	ATL-3	11	31	2	590	55	117	451	0	0	0	0	0	0	0	8	4	0	2	0	5	593	4	0	0	7	0	623
	TAL-1	12	21	1	514	324	63	143	0	3	0	3	0	0	0	3	3	0	1	8	1	23	313	3	0	181	0	536
	TAL-2	13	578	171	468	492	426	133	0	83	21	62	53	44	3	86	64	6	171	164	23	52	265	62	22	198	4	1217
	DCT	14	460	84	24	149	244	7	1	74	16	77	121	43	4	37	25	5	84	65	3	21	41	77	19	16	7	568
	CNT	15	361	16	18	66	193	4	0	57	0	75	46	26	4	39	34	0	16	36	29	28	27	75	21	14	0	395
	PC-1	16	416	73	174	165	341	58	0	42	4	53	61	43	4	48	52	1	73	49	17	159	31	53	21	48	3	663
	PC-2	17	190	1	17	3	14	0	0	97	0	94	2	3	0	2	0	0	1	0	3	4	70	94	15	14	0	208
	PC-3	18	135	7	1828	656	1056	232	0	11	0	15	0	6	0	27	45	0	7	3	4	1660	147	15	4	52	0	1970
	IC-1	19	19	0	521	131	334	61	0	9	0	5	0	0	0	1	3	0	0	0	1	495	22	5	1	12	0	540
	IC-2	20	561	106	105	179	312	31	0	94	14	142	87	31	2	56	62	2	106	52	9	89	69	142	27	33	5	772
	IC-3	21	69	9	6	17	45	1	0	8	1	12	14	8	1	10	7	0	9	9	0	6	4	12	3	1	0	84
	EC-1	22	267	46	31	56	103	0	1	105	7	72	23	8	1	16	40	5	46	5	9	9	68	72	17	23	2	344
	EC-2	23	68	8	290	83	143	111	0	13	1	15	0	0	0	13	16	0	8	0	2	267	14	15	5	26	0	366
	EC-3	24	133	6	142	39	165	10	1	39	0	27	9	6	1	6	18	1	6	3	11	132	33	27	5	23	0	281
	EC-4	25	21	2	19	9	21	10	0	1	0	1	1	1	0	5	2	0	2	1	2	25	1	1	1	0	0	42
	MC	26	189	5	21	11	48	0	0	104	0	52	6	3	1	7	12	0	5	4	10	10	81	52	5	18	1	215
	vSMC/P	27	149	3	16	6	62	1	0	73	0	26	4	5	0	4	19	0	3	0	13	12	64	26	5	13	0	168
	INT	28	192	36	182	97	241	62	0	3	0	7	5	28	0	50	65	0	36	1	10	169	9	7	0	27	3	410
	Unk	29	49	13	6	23	28	0	1	8	1	7	7	1	1	2	14	1	13	4	4	3	4	7	2	4	1	68
	IMM	30	38	12	38	34	36	10	0	0	1	7	3	2	0	4	18	0	12	1	1	31	5	7	0	4	0	88
		Total:	8004	1882	7773	4871	8000	1875	23	1357	447	1086	886	447	106	990	1614	95	1882	711	404	6517	1615	1086	353	903	50	17659

## Sheet: Supplementary Fig. 6b
	Comparison	Average Correlation Value (r)	STD	Number of Comparisons
	Between Technical Replicates	0.981009	0.00892444	12
	Between Experiments	0.751938	0.106278	190
	Between Individuals	0.754332	0.105565	105
	Within Individuals	0.858537	0.0964461	7
	Between Sexes	0.905626	N/A	1
